# Supplementary material for: Unbiased complexome profiling and global proteomics analysis reveals mitochondrial impairment and potential changes at the intercalated disk in presymptomatic R14Δ/+ mice hearts
Source: PLoS One. 2024 Oct 24;19(10):e0311203. doi: 10.1371/journal.pone.0311203 (PMC11501035; doi:10.1371/journal.pone.0311203)
Supplement: S1 Table — SEC-MS CP data obtained from a single 28wk-old ♂ WT mouse. Workflow shown in Fig 2B and assay characterization in S3 Fig. (XLSX) [file pone.0311203.s010.xlsx]

## Sheet: Raw MS data
Absolute protein abundance	Fraction number
protein_id	8	9	10	11	12	13	14	15	16	17	18	19	20	21	22	23	24	25	26	27	28	29	30	32	33	34	35	36	37	38	39	40	41	42	43	44	45	46	47	48	49	50	51	52	53	54	55	56	57
1	24.6812	32.5589	39.378	68.9287	40.7418	79.9387	26.2132	24.5117	14.3816	139.242	71.9411	27.0297	28.5851	26.6006	74.6724	31.7581	14.9608	39.1497	34.1212	20.8459	337.616	35.6812	15.5394	25.9431	34.6765	118.187	52.8572	28.4145	58.0968	34.3872	561.865	31.4593	253.057	30.8346	48.1167	104.228	107.297	83.9698	71.9161	39.5285	35.3727	39.4638	30.7834	24.4761	23.0887	32.1721	30.8938	21.1488	29.7001
2	1946.39	1107.09	585.047	1275.41	624.001	1548.51	2275.08	1290.32	197.495	254.945	1985.73	222.24	641.419	1531.36	2460.84	427.722	219.589	231.478	137.61	242.019	2642.55	956.9	315.747	250.967	387.718	249.407	512.49	443.481	2376.8	206.679	708.982	1084.13	510.154	626.4	3667.84	814.553	1620.23	479.211	4674.23	1243.47	3861	1702.16	1111.07	334.43	514.644	1940.66	580.141	218.811	188.847
3	5.01896	64.2159	0	33.1648	0	0	32.7366	0	0	0	14.891	0	0	0	261.952	0	0	0	0	0	0	0	0	0	0	0	0	0	34.8426	0	0	0	0	0	140.79	0	158.476	25.5958	58.9691	108.887	22.0322	0	0	0	0	0	0	0	0
4	600.366	625.54	177.641	863.857	444.482	530.821	536.181	225.427	232.84	183.113	893.311	34.7089	231.026	760.914	316.432	82.8296	96.7578	106.195	109.326	105.57	1453.35	767.966	85.5716	60.1401	232.562	90.3916	150.767	298.23	1040.74	101.373	811.605	650.48	318.525	588.793	519.688	530.945	580.224	265.49	1624.31	569.261	1447.87	979.828	365.035	69.6583	574.137	894.479	311.207	136.211	148.045
16	1060.53	1062.62	413.682	891.312	409.346	1236.21	1571.81	838.422	203.295	270.917	1115.41	171.257	487.087	1336.18	928.34	265.343	164.917	189.05	156.461	326.383	2066.69	776.593	314.585	301.331	595.087	290.371	356.76	553.341	1559.18	196.716	705.133	957.621	399.183	556.603	3941.5	498.774	995.554	532.459	2652.28	845.8	3401.58	1871.17	877.202	271.685	377.211	1978.73	669.499	261.32	221.877
17	3376.94	2415.79	1451.12	2991.71	2306.35	2398.13	2734.15	2144.42	1003.8	777.96	3070.37	416.549	1410.13	3054.89	5118.52	943.558	584.018	598.629	555.941	574.149	7561.02	3003.51	544.625	492.924	1120.43	582.789	841.228	1453.48	4320.36	519.678	3723.89	2635.74	1910.8	2951.28	3485.95	2236.32	3132.44	1284.37	7683.78	2524.75	5879.73	4263.37	2374.77	615.807	2049.9	4614.71	1577.19	679.205	629.854
39	3537.74	5488.52	4393.51	2287.9	3760.82	1955.81	3086.44	1669.75	2636.99	3135.86	2747.77	3064.22	4916.78	4797.42	4789.61	4242.84	5227.33	5280.98	4262.37	3679.41	6283.62	3640.12	5165.09	6392.74	5015.79	6272.87	6492.04	5952.89	4007.31	5149.87	4971.9	4188.62	5466.45	5158.29	5477.04	11309.6	8720.53	7222.14	7532.07	8272.57	5521.62	7573.3	8848.41	9327.27	7044.09	7774.29	7065.24	8397.25	6340.31
42	0	0	0	0	0	0	0	0	0	0	0	0	0	0	0	0	0	0	0	0	0	0	0	0	0	0	0	0	0	0	0	0	0	0	0	0	0	0	0	0	0	0	0	0	0	0	0	0	0
43	3.21673	0	0	3.01173	0	0	0	0	0	0	0	0	2.60591	0	0	0	0	0	0	0	0	0	0	0.664924	0	0	0	0	0	0	0	3.81182	0	0	0	0	0	0	10.8103	6.52349	0	0	15.2074	0	0	4.34724	6.9893	0	6.81463
51	0	0	0	0	0	0	9.22184	0	12.8965	20.0335	0	8.16663	7.83086	9.49493	17.6096	7.85084	26.6245	2834.94	12.6767	24.2586	19.1456	33.5101	15.4193	9.86976	20.167	38.2461	37.096	39.9678	44.465	45.7015	40.1723	36.3595	35.4722	37.0162	35.2603	37.5285	33.6281	23.4443	13.8214	26.7507	23.004	0	0	0	14.3874	1652.48	0	0	257.957
52	15171.6	19140.9	17410.4	15081.8	16276.5	18168.8	15500.9	17723.4	16057.5	15187.6	15142.6	14048.3	13834.7	15669.6	15066.7	16168.2	15010.3	16906.3	15069.6	16617.8	14258.8	15166.3	13445.6	14720	14980.7	16207	14919.7	15689.9	15982.9	14622.2	15614.3	16253.6	15331.2	14847.4	15332.9	14513.1	15456	16167.3	16791.3	15942.1	16485.5	16143.4	16268.9	18498.9	17289.3	16216.1	16778.8	15262.9	16892
A0A075B5N4	0	0	0	0	0	0	0	0	0	0	0	0	0	0	0	0	0	0	0	0	0	0	0	0	0	0	0	0	0	0	0	0	0	0	0	17.378	0	0	0	0	0	0	0	0	0	0	6.67928	55.3984	58.2638
A0A075B5P3	0	0	0	0	0	0	0	0	0	0	0	0	0	0	0	0	0	0	0	0	0	0	0	0	0	0	0	0	0	0	0	0	0	0	0	0	0	0	0	0	0	0	0	0	0	11.8186	87.6534	314.2	342.885
A0A075B5P4	0	0	0	0	0	0	0	0	0	0	0	0	0	0	0	0	0	0	0	0	0	0	0	0	0	0	0	0	0	0	0	0	0	0	0	0	0	0	0	0	0	0	0	0	0	0	0	13.7015	39.3755
A0A075B5P5	0	0	0	0	0	0	0	0	0	0	0	0	0	0	0	0	0	0	0	0	0	0	0	0	0	0	0	0	0	0	0	0	0	0	0	0	0	0	0	0	0	0	0	0	0	0	0	45.7391	57.222
A0A075B5P6	0	0	1.37639	0	9.01665	0	3.38785	5.51735	9.05194	5.25626	3.08986	16.9081	18.8236	6.20828	7.72466	7.52791	7.95466	6.91937	22.9227	21.913	31.6441	0	29.5854	30.8391	36.9814	33.9677	32.5888	49.4234	33.1148	47.0122	55.3069	109.067	216.893	297.399	312.162	239.652	149.85	90.7748	67.5695	46.5157	16.4523	20.4463	13.4658	15.1312	0	7.57477	11.1642	7.33078	0
A0A075B6A3	0	0	0	0	0	0	0	0	0	0	0	0	0	0	0	0	0	0	0	0	0	0	0	0	0	0	0	12.6737	0	0	0	0	0	0	0	39.5275	78.9947	62.7601	73.0933	89.9472	60.1043	79.3487	166.909	106.917	78.7201	91.143	114.133	146.479	165.898
A0A087WNP6	0	0	0	0	0	0	0	0	0	0	0	0	0	0	0	0	0	0	0	0	0	0	0	0	0	0	0	0	0	0	0	0	0	0	0	0	0	0	0	3.13866	0	0	0	0	0.545974	0	0	0	4.68993
A0A087WNT1	0	0	0	2.11049	1.99616	0	7.65323	9.61719	7.69234	12.5962	9.09954	10.4401	14.7606	8.95962	7.83874	18.1869	14.6364	15.6649	23.0553	16.6284	33.9013	30.9585	28.5087	26.3251	30.7233	11.7261	33.601	19.9408	26.3803	16.597	29.2014	35.4619	27.1167	26.0019	28.4395	33.6783	44.8384	33.3395	36.8552	40.6232	36.9088	37.8416	52.1388	69.1162	51.3372	65.9138	78.603	103.93	71.5078
A0A087WNV1	0	0	0	0	0	0	0	0	0	0	0	0	0	0	0	0	0	0	0	0	0	0	0	0	0	0	0	0	0	2.67225	0	0	0	0	0	0	0	0	0	0	0	0	0	0	0	0	8.16677	0	22.9837
A0A087WNZ5	0	0	32.5344	15.6849	55.7052	33.3609	27.7156	7.26341	34.2689	30.5016	18.8999	22.1465	38.6456	0	40.0045	23.5963	31.6123	36.8405	22.486	0	56.6598	24.1384	44.7146	76.4919	45.7798	96.4102	134.854	62.194	33.9615	48.4838	72.109	69.297	149.629	123.907	187.225	440.082	51.4176	46.5065	61.0795	90.6389	32.0445	45.8192	33.546	44.6735	31.3675	16.1469	13.0299	17.1829	7.74765
A0A087WP98	0	0	0	0	0	0	31.1189	15.2405	0	11.6723	0	0	0	0	4.70922	0	0	6.09213	12.0302	19.398	10.0034	0	0	0	0	0	7.99865	0	10.7968	11.1059	61.3949	0	0	0	0	7.311	0	0	68.6927	0	32.0914	5.09757	0	0	6.91961	0	21.6393	55.4231	666.725
A0A087WPF8	0	0	0	0	0	0	0	0	0	0	0	0	0	0	0	0	0	0	0	0	0	4.49499	0	0	0	0	0	0	0	0	0	0	0	0	0	7.07357	0	0	0	0	29.101	0	0	0	0	0	0	7.20224	5.1154
A0A087WPH7	0	0	0	13.62	20.3481	8.13752	16.3117	29.7586	35.9573	25.5942	39.6149	50.3976	34.0006	62.8014	51.9483	81.5816	61.9251	52.7943	104.959	106.384	141.326	199.191	225.414	185.692	303.163	207.778	343.281	387.373	306.778	307.549	452.216	678.624	548.469	678.597	681.677	426.835	612.57	839.031	226.888	94.0846	61.764	57.3248	47.0009	30.9114	29.911	28.4563	43.7632	30.471	55.9637
A0A087WPL5	0	0	0	5.61361	0	0	0	14.0537	0	0	7.18104	8.82765	0	17.8191	7.86314	0	13.3735	5.08306	10.4711	0	0	6.12612	26.9682	13.4479	37.0273	9.12661	23.8896	13.2805	12.3898	19.3559	25.9881	21.2507	14.1264	6.29802	26.3452	31.8072	38.5442	25.1389	28.7955	21.8787	22.3289	27.2899	20.2729	39.1273	29.4552	34.8116	14.3003	40.2405	0
A0A087WPY0	0	0	0	0	0	0	0	0	0	0	0	0	0	0	0	0	0	0	0	0	0	0	0	0	0	0	0	0	0	0	0	0	0	0	0	0	0	0	0	0	0	0	0	0	0	0	0	0	0
A0A087WQC4	0	0	0	0	0	0	0	0	0	0	0	10.7424	0	0	0	0	0	0	0	0	0	0	0	0	0	0	0	0	0	0	0	0	0	0	0	0	33.6104	19.3935	672.115	23.0887	26.3981	0	0	0	0	100.471	166.525	1059.94	7280.9
A0A087WQF3	0	0	0	0	0	0	0	0	0	0	0	0	0	0	0	6.95791	2.63134	0	11.5363	0	18.6085	0	10.5349	6.00814	6.32477	5.16104	38.9467	13.8138	29.8446	0	14.5883	16.9131	18.4741	31.098	40.3866	31.2589	42.6565	0	0	13.0841	8.42136	10.5985	4.97526	0	0	0	0	0	0
A0A087WQH8	0	6.43965	16.2036	12.3109	18.236	21.5848	18.0127	22.1639	30.1251	37.4543	47.1102	55.9118	69.8035	44.1838	97.2066	103.46	121.592	100.742	129.75	123.92	186.937	192.636	228.895	260.803	282.741	292.338	395.996	372.177	371.704	415.998	481.92	464.625	524.595	544.08	547.523	579.677	658.798	524.498	603.844	541.873	476.742	433.296	339.36	314.195	279.8	247.979	287.769	288.98	193.166
A0A087WQM0	6.05019	0	0	0	5.84546	2.26858	7.76085	0	4.41925	6.37644	10.1726	12.846	0	0	10.1585	19.7939	11.3699	8.75921	35.9098	13.2157	0	9.48037	27.8484	0	0	10.4642	28.8315	14.3909	15.6599	10.5365	24.0505	11.5744	14.3707	9.07011	12.7731	22.309	0	9.4169	13.9244	17.3276	27.7742	38.3531	37.2227	49.5147	44.7969	46.3166	56.5273	93.7969	96.6936
A0A087WQM3	0	0	0	0	0	0	0	0	0	0	0	0	0	0	0	0	0	0	0	0	0	0	0	0	0	0	0	0	0	0	0	0	0	0	0	0	0	0	0	0	0	0	0	0	0	0	0	0	0
A0A087WQN7	0	0	0	0	0	0	0	0	0	0	0	0	0	0	0	0	0	0	0	0	0	0	0	0	0	7.28929	0	0	0	0	0	0	0	0	0	0	0	0	10.9262	0	11.2927	0	0	0	0	0	8.64264	270.122	87.1681
A0A087WR45	1.39643	0	0	8.68275	0	0	9.59311	6.37807	14.3948	5.46488	20.0264	25.0383	16.4186	23.584	20.1312	23.8929	17.8758	20.2172	29.0097	23.4849	34.885	28.6891	36.5537	30.5023	37.277	50.2444	31.0979	33.5512	32.0432	32.4752	24.5082	26.9201	44.2334	35.7769	38.0321	27.1079	25.4612	8.07153	16.8483	10.8941	8.88891	11.6776	13.434	9.65145	25.0065	34.8909	22.0414	26.9115	21.3812
A0A087WRE5	0	0	0	0	0	0	0	0	0	0	0	0	0	0	0	0	0	0	0	0	0	0	0	0	0	0	0	0	0	0	0	0	0	0	0	0	0	0	0	0	0	0	0	0	0	0	0	0	0
A0A087WRE7	0	0	0	15.1789	30.2138	0	15.0067	0	0	9.32526	0	12.0035	0	0	15.9613	112.778	0	16.9001	24.2086	0	20.5534	16.8268	0	33.8234	67.3771	5.82489	30.9097	43.0823	0	41.1876	58.5272	18.1091	56.9311	65.0146	118.547	43.8926	137.244	75.609	54.2434	10.5114	0	26.5322	0	0	0	22.0785	17.713	51.9886	59.4886
A0A087WRY3	0	0	0	0	0	0	0	0	0	0	0	0	0	0	0	0	0	0	0	0	0	0	0	0	0	0	0	0	0	0	0	0	0	0	0	0	0	0	0	0	0	0	0	0	0	0	0	0	32.0417
A0A087WS16	30.4943	29.576	27.809	22.1895	24.4872	15.2018	19.2114	16.3885	13.5359	12.2626	11.3768	10.9069	14.0926	14.4447	15.0536	5.59175	5.54181	13.1048	14.7325	18.2286	6.05295	18.9102	5.43722	21.3798	11.1649	13.2315	17.7726	11.0304	11.7737	17.8867	13.415	24.3483	29.2901	8.8272	25.4961	28.2469	27.5227	31.5523	28.7809	28.31	29.6853	32.5347	19.7021	12.7807	0	13.9248	29.8616	36.2646	33.2085
A0A087WS76	8.59938	0	43.9186	38.0475	37.692	22.9116	33.3303	73.5332	91.3695	33.9188	85.1687	74.7744	34.2239	31.5921	45.232	61.4575	67.3038	42.9406	102.849	108.687	45.6513	105.531	0	116.012	127.083	102.688	99.3232	123.375	117.388	100.715	140.165	134.288	116.015	55.165	82.0452	0	0	26.1378	28.5539	0	0	0	0	0	0	0	0	57.4503	0
A0A087WS96	0	0	0	0	0	0	0	0	0	0	0	0	0	0	0	0	0	0	0	0	0	0	0	0	0	0	0	0	0	0	0	0	0	0	0	0	0	0	0	0	0	0	0	0	0	0	0	0	0
A0A087WSP5	0	0	0	0	0	0	0	0	0	0	3.13453	0	8.02981	0	9.57304	7.5543	0	0	17.6875	6.69235	8.19956	28.6966	26.704	13.0218	28.2002	32.3355	29.4049	25.9105	20.0323	35.5755	31.516	23.9949	41.756	40.2734	35.273	36.9033	37.6852	40.883	52.2179	34.6228	31.7037	48.287	29.8527	47.5288	40.5596	56.4651	80.9296	131.251	139.995
A0A0A0MQ68	3.73894	7.48997	14.6114	14.6374	16.7648	12.7698	20.3288	20.2894	23.341	20.1087	28.6454	32.333	29.9622	29.2074	29.4818	29.4001	33.2697	31.3569	43.9854	38.2213	34.1406	42.2516	53.0481	53.3102	48.8614	41.3864	48.1869	49.9183	41.5599	43.933	37.2581	49.4766	48.0853	51.5369	56.0801	45.2783	51.8977	58.736	53.5195	43.5598	41.6591	51.8998	56.886	89.4831	104.11	177.911	654.256	1317.84	968.516
A0A0A0MQ70	0	0	0	0	0	0	5.62059	0	0	3.99506	6.77536	0	0	7.52516	8.51002	18.1779	26.0822	0	25.5212	9.75375	0	24.4981	18.4151	30.8137	19.0816	29.7102	46.9321	34.4101	27.0792	28.96	25.55	31.4765	57.3111	42.7912	51.7148	52.1256	38.7999	30.8666	39.1805	33.6282	43.8257	51.0795	28.7813	22.8594	21.5688	18.5922	0	18.8963	42.1961
A0A0A0MQ79	0	0	0	0	0	0	0	7.34224	0	0	0	0	0	0	0	0	0	0	0	0	0	0	0	16.2249	0	3.56466	24.2831	9.31353	0	0	12.5055	0	0	0	0	0	0	0	0	0	0	29.1177	27.1355	39.5369	34.6987	52.6592	28.03	39.025	24.3441
A0A0A0MQ90	0	0	0	0	0	0	0	0	0	0	0	0	0	0	0	0	0	0	0	0	0	0	0	0	0	0	0	0	0	0	0	0	0	0	0	0	0	0	0	0	0	0	0	0	0	0	0	18.3844	0
A0A0A0MQA3	0	0	0	0	0	0	6.85237	0	18.9832	18.1977	27.5564	33.6753	30.3769	36.0873	38.3705	27.2657	39.8018	33.8501	19.7434	35.4977	0	35.1031	42.2469	37.3682	18.5309	37.7675	47.0312	21.0715	18.2308	19.6261	41.9607	41.8961	35.5612	38.2178	29.1937	34.5982	37.3294	24.7177	64.1187	89.058	31.236	29.6613	26.9906	37.7341	35.7065	42.0785	50.5443	49.3428	71.6388
A0A0A0MQA5	55.3544	91.9101	131.354	137.488	191.805	188.211	199.687	203.054	248.896	229.706	254.688	258.056	308.298	286.733	331.011	351.361	371.89	361.329	369.731	364.726	430.469	475.262	481.604	436.066	492.033	506.809	545.017	551.612	450.411	517.995	579.38	549.933	507.238	535.46	601.049	555.133	586.723	485.426	575.87	556.878	581.74	702.224	530.159	563.72	609.738	515.82	430.592	322.127	281.811
A0A0A0MQD1	3.56405	5.45561	33.2302	32.7708	35.3907	32.2444	42.3893	64.2542	54.59	47.9472	42.812	75.4163	52.7766	67.8897	50.5571	74.7025	53.4592	7.50357	72.2433	56.928	54.5318	54.1612	23.8306	27.1834	30.2704	0	61.404	32.5772	30.4604	34.2776	0	0	0	30.2637	41.2743	16.0195	30.1479	29.0573	0	0	0	0	0	0	0	0	0	0	0
A0A0A0MQD4	0	0	8.48157	0	21.3814	14.2298	7.29233	27.5151	25.1856	59.8588	35.0741	35.3701	35.0672	24.4339	48.3195	52.856	75.1528	70.8187	80.0558	50.8473	99.3079	94.7412	126.072	114.028	130.866	137.792	154.808	141.714	122.724	136.002	135.422	113.832	111.009	126.808	79.6368	76.086	75.2376	53.8524	43.387	43.5057	13.6556	9.84773	21.4683	0	10.1031	0	0	0	0
A0A0A0MQF5	0	0	0	0	0	0	0	11.8082	0	0	0	4.55547	0	0	0	0	0	0	0	0	0	0	35.87	0	0	0	0	0	0	0	0	0	0	0	0	0	0	61.0819	0	0	0	34.4253	0	0	0	30.7614	0	0	0
A0A0A0MQK8	0	0	0	0	0	0	0	0	0	0	0	0	0	0	0	0	0	0	0	0	6.52478	0	3.96165	13.3213	19.3251	2.60608	11.1166	11.1241	11.628	13.2295	11.5539	6.03712	13.707	3.22858	11.3361	23.4765	0	0	0	7.42773	0	0	0	0	0	0	0	0	0
A0A0A0MQM0	0	0	0	0	0	0	3.42253	0	0	0	0	0	5.07016	0	1.95827	5.05854	1.94406	4.10754	0	0	14.6094	0	8.94671	17.4864	6.74484	15.0359	18.7828	13.5352	0	3.5392	9.95099	3.87127	21.498	18.4317	19.2905	40.4178	10.2462	0	13.3926	13.1137	3.06545	11.3499	9.60035	12.3251	7.49399	9.80995	11.0361	21.9329	12.5354
A0A0A0MQM2	0	0	0	0	0	0	0	0	0	0	0	0	0	0	0	0	0	0	0	0	0	0	0	0	0	0	0	0	0	0	0	0	0	0	0	0	0	0	0	0	0	83.6649	143.42	156.196	76.8591	73.693	68.5338	32.3754	4.88433
A0A0A6YVR9	3.10076	1.33955	9.713	11.8022	16.4159	5.65781	16.3004	4.5011	9.79894	6.30925	14.9884	12.896	15.7014	16.1788	14.9759	4.42557	15.8171	9.89706	16.0481	6.80387	17.3411	10.5817	12.6967	16.7034	14.4412	17.1731	19.605	33.6871	15.1174	17.8001	20.2813	19.6177	23.2779	16.936	24.2375	19.903	22.8586	8.19782	18.1611	17.338	9.18803	9.83095	7.61367	0	5.09646	0	0	0	0
A0A0A6YVS2	0	0	0	7.57611	12.2659	15.2504	4.91722	20.3301	11.4484	15.4055	29.9033	21.4965	12.3692	39.2695	39.7591	0	21.4038	26.9703	30.6346	28.0348	22.9932	26.2774	27.3136	35.0619	23.2755	26.9473	34.1362	28.0144	31.5118	37.3432	24.2895	20.0597	24.4152	23.2492	26.9375	36.8034	17.7579	0	0	0	0	0	0	0	0	0	0	0	0
A0A0A6YVU8	0	0	1.69727	5.16136	6.92256	19.1448	9.36977	0	28.1319	8.68259	22.6359	31.0773	26.6139	42.6314	39.055	45.2883	63.1706	48.9179	95.9877	79.9723	137.723	124.734	136.751	127.283	152.768	151.328	195.628	185.987	185.13	199.056	259.437	313.894	379.682	417.159	394.906	337.439	417.022	453.786	352.295	289.238	289.503	291.832	296.907	333.166	378.648	402.318	503.985	482.112	439.233
A0A0A6YVV8	0	0	5.8739	0	9.68126	8.05565	12.0341	13.4004	12.0786	14.5406	7.00929	15.1917	14.1605	26.7276	16.645	21.5564	26.925	22.5017	33.0649	13.5327	28.6383	33.5135	39.0543	45.0702	37.385	23.8181	47.3806	42.0311	60.9517	49.3276	20.4869	19.4388	48.563	49.4547	49.0587	66.275	54.1407	16.2681	17.6564	61.3851	43.2843	0	23.7938	41.9597	58.2632	104.333	97.1242	162.072	85.8676
A0A0A6YW53	0	0	0	6.67734	12.5023	11.9609	24.6098	17.8219	17.9122	42.9333	50.9149	41.6506	50.2019	36.032	78.1268	0	81.2565	70.633	92.8692	106.897	103.118	114.029	194.911	139.732	161.424	91.7373	122.132	256.78	247.517	242.713	313.673	358.693	373.182	195.862	467.977	623.605	548.649	526.429	607.185	686.867	653.878	1233.17	2071.06	2838.11	2192.18	1948.43	1663.7	1009.29	467.683
A0A0A6YWM5	0	0	0	0	8.56587	6.96933	14.9516	4.60755	10.6098	6.66398	12.9734	10.9153	18.1094	17.3076	16.7593	21.6898	21.1842	16.1904	19.7221	23.6098	23.4722	25.9235	28.4751	28.2567	38.6927	25.4069	35.488	27.8083	19.4686	26.8296	19.6766	7.13745	24.4715	26.738	22.4676	16.905	10.6979	8.57728	2.80923	0	3.63837	0	3.66802	0	5.24867	0	0	0	0
A0A0A6YWP5	0	0	0	0	0	0	0	0	0	0	0	0	0	0	0	0	0	0	0	0	0	0	0	0	0	0	0	0	0	0	0	0	0	0	0	0	0	0	0	0	0	0	0	0	0	0	0	13.7739	0
A0A0A6YWP9	0	0	0	0	0	0	0	0	0	0	0	0	0	0	0	0	0	0	0	0	0	0	0	0	0	5.69142	4.18029	0	0	0	3.39078	0	0	0	0	0	13.8741	21.647	36.3707	67.7581	160.142	220.626	171.759	103.214	73.3878	72.8102	95.3492	81.7443	63.7729
A0A0A6YX18	0	0	11.315	15.9318	28.697	10.0486	10.3302	36.7631	11.7824	30.2166	27.4477	2.80957	32.1354	33.6746	18.7129	14.3631	0	19.7637	10.2603	0	0	40.2626	0	0	0	0	0	0	0	0	0	0	0	0	0	0	0	0	0	5.88292	0	0	9.9593	59.4202	97.943	93.5657	57.2618	45.1978	0
A0A0A6YX21	0	0	0	0	0	0	0	0	11.9469	0	6.64435	0	4.17242	10.4113	19.1798	4.39828	5.76456	26.5806	17.1227	19.8637	32.3355	22.2054	15.6104	32.666	31.3306	34.7284	39.0172	43.3206	19.2561	47.9865	48.1572	56.8108	53.6108	49.5595	59.4423	56.6686	61.2433	56.469	45.0331	42.1553	28.5482	31.1691	5.13504	0	0	0	0	0	0
A0A0A6YXG0	0	12.0454	0	18.0321	16.794	24.1857	23.5586	41.9284	18.5708	28.8439	33.5709	36.1277	39.9559	44.3231	48.856	43.6918	53.8478	56.5912	58.6633	64.2183	67.888	67.8939	61.6366	77.4115	79.9736	76.7416	96.5956	87.7609	82.2135	83.898	80.2083	75.7295	84.6551	81.8784	74.3144	63.0319	67.4028	48.1935	44.6791	33.4184	23.4056	22.5625	0	15.5767	0	0	0	0	0
A0A0A6YXH3	0	0	0	0	7.32826	0	2.68765	0	5.71469	8.23521	0	5.36858	17.5952	0	20.0318	17.235	20.6822	26.7784	34.2053	0	36.4882	35.1185	38.2521	45.5185	48.0273	56.7449	77.0019	76.2523	52.7738	56.7518	77.2297	97.1436	89.2231	96.9177	101.453	88.1775	98.0961	56.6294	74.0426	68.5288	42.2607	49.9925	46.2375	36.8626	37.72	33.5739	35.2479	45.244	29.986
A0A0A6YXL6	0	0	0	2.81288	0	0	0	0	0	0	4.96611	6.7233	4.71985	2.68551	0	9.54446	3.756	6.27036	12.0867	18.3197	5.62989	17.7708	23.6934	19.7515	16.4501	26.7249	17.6172	20.1205	16.737	19.5178	18.156	14.5672	11.4131	24.6411	18.1333	19.9672	21.6056	15.223	12.9681	17.3454	24.7174	25.6792	16.5901	0	0	0	6.69497	0	0
A0A0B4J1E7	0	0	0	0	0	0	14.5748	0	0	0	0	11.1297	0.707536	0	0	0	0	0	0	0	0	0	0	1.19436	14.0792	0	7.24698	0	0	0	0	0	0	0	0	0	0	0	71.0128	5.98599	11.8123	14.9625	42.1544	17.9011	22.3592	40.3353	38.255	83.9015	77.6167
A0A0B4J1G1	0	0	0	0	0	0	0	0	0	0	0	0	0	0	2.50999	0	0	0	0	0	7.46184	0	13.1965	25.0355	21.569	30.4119	20.9836	30.708	29.4066	29.5214	18.4456	27.5648	27.4256	17.5857	27.5443	28.9814	26.8546	8.01828	44.5452	13.5544	0	0	0	7.57774	0	0	0	0	0
A0A0D2X7Z2	0	0	0	0	0	0	0	0	0	0	0	0	0	0	0	0	0	0	0	0	0	0	0	0	0	0	0	0	0	0	0	0	0	0	0	0	0	0	0	0	0	0	0	0	0	0	0	0	0
A0A0D9SEG8	0	0	0	0	3.03422	5.16717	0	29.6412	16.3795	22.1654	41.6176	25.4646	34.795	102.96	23.1696	26.2214	26.1232	38.8053	43.0487	31.243	46.5623	60.0622	60.1778	60.5151	46.4767	64.7238	68.4127	67.1936	50.0284	65.2046	66.1327	50.6665	76.7249	54.2139	64.7424	60.4162	56.8784	35.1094	6.48573	24.5902	24.8177	0	0	0	0	0	0	0	0
A0A0F6AIX5	0	0	0	0	0	0	5.6677	0	0	15.5732	0	7.36748	9.57106	30.7659	11.1115	11.7695	16.5822	30.4034	15.552	28.5379	37.0286	29.2738	36.0923	60.6978	44.8379	60.499	73.4303	70.5297	51.1847	70.0454	66.9339	74.3582	103.235	93.8727	112.866	152.947	85.8066	132.258	84.8684	91.3581	80.2801	60.0766	51.6275	58.9274	33.0859	44.1378	30.7836	35.3188	13.772
A0A0G2JDE3	0	0	0	0	6.54594	4.78361	0	0	19.058	14.1519	9.38322	20.0252	14.4015	21.8039	19.1127	29.5736	23.5692	16.2634	36.5902	14.8595	27.9089	26.6222	43.7448	38.5427	37.7873	31.8543	33.6806	44.1069	34.703	44.068	24.5451	38.7614	35.3432	33.6105	26.3945	11.1603	10.5885	30.8117	11.7298	0	4.84898	0	0	0	0	10.1542	20.7373	0	0
A0A0G2JDK0	41.4842	127.288	41.7023	36.562	33.7989	17.5074	37.718	24.3989	61.2844	31.0115	32.1103	12.7441	102.376	38.3759	33.4979	14.0157	0	0	93.8675	197.817	118.971	19.913	14.696	0	20.2517	37.3675	70.7663	49.8905	24.8831	23.0677	36.7812	0	23.0949	0	28.7589	0	99.8606	21.1755	87.8848	41.8949	42.2104	70.6927	75.9005	58.0033	0	47.4427	0	0	0
A0A0G2JDP0	0	0	2.53397	0	11.7523	5.35737	13.1772	0	23.177	33.1353	25.8578	11.9139	43.1916	16.3415	57.3699	42.108	48.9925	67.9548	78.377	77.4263	89.9185	77.0662	121.933	140.582	101.839	148.815	159.372	142.992	105.796	135.033	160.338	148.388	200.374	218.243	203.12	199.513	143.32	189.476	154.994	162.559	108.31	87.411	88.9015	64.5954	65.7223	49.0704	45.0227	62.0877	45.5614
A0A0G2JDV3	0	0	0	0	0	0	0	0	0	0	0	0	0	0	0	0	0	0	0	0	0	0	0	0	0	0	0	0	0	0	0	0	0	0	0	0	0	0	14.314	0	0	0	0	0	0	0	0	0	24.5098
A0A0G2JDV6	0	0	0	0	0	0	0	0	0	0	0	9.06294	0	0	0	0	0	0	0	0	0	0	1.46118	65.7827	0	32.6922	10.7006	40.1038	0	0	46.4823	0	0	0	0	0	0	0	41.7684	0	0	0	32.7656	41.9869	115.357	95.1124	114.53	120.024	96.0585
A0A0G2JDV8	0	0	0	0	0	0	0	0	0	0	0	0	0	0	0	0	0	0	0	0	0	0	0	0	0	0	0	0	0	0	0	0	0	0	0	0	0	0	0	0	0	0	0	8.7709	0	0	17.7892	42.7863	13.4879
A0A0G2JE32	0	0	0	0	0	0	2.22499	0	0	0	0	0	0	0	2.14631	0	0	0	0	0	2.49988	0	2.33039	0	0	0	0	0	0	0	0	0	0	0	0	0	0	0	0	0	0	0	0	0	0	0	0	0	0
A0A0G2JEA9	0	0	0	0	0	0	0	0	0	0	0	0	0	0	0	0	0	0	0	0	0	0	0	0	0	0	0	0	0	0	0	0	0	0	0	0	0	0	0	0	0	0	0	0	0	0	0	0	0
A0A0G2JEC4	0	9.16331	6.95527	7.0738	15.483	16.6906	22.3846	31.836	30.1691	28.5069	35.3699	42.7203	47.257	56.545	57.7858	58.2827	69.0059	66.9063	72.9264	70.7621	101.07	107.01	125.342	135.402	135.33	163.252	202.052	163.863	170.618	197.12	199.863	194.461	230.619	261.197	253.38	233.164	206.004	171.513	166.244	147.039	98.6571	99.2523	79.1999	59.7236	45.6492	42.7935	37.525	30.3032	25.8097
A0A0G2JEG3	0	0	0	0	0	6.15336	1.84458	6.87602	13.7513	14.7215	25.5957	14.1799	27.9954	30.9059	31.8139	38.0372	37.487	39.8086	47.3511	32.3135	45.7253	52.4776	79.8101	84.6639	82.2675	91.7288	98.0067	105.027	110.995	119.863	129.271	121.859	127.614	138.162	117.472	151.022	121.925	135.91	105.88	103.66	72.45	56.9136	45.3137	38.8313	13.3006	0	0	6.67534	0
A0A0G2JFV9	0	0	0	0	0	0	0	0	0	0	0	0	0	0	0	0	0	0	0	0	0	0	0	0	0	0	0	0	0	0	0	0	0	0	0	0	0	0	0	0	0	0	22.2615	64.1499	60.3453	20.9674	20.5093	0	0
A0A0G2JFY5	0	0	0	0	0	0	0	0	0	0	0	21.0952	0	0	0	0	0	25.1444	0	0	0	0	0	0	0	2.9201	0	0	0	0	0	0	3.54384	0	0	3.5544	0	0	0	4.74659	0	0	0	0	0	0	0	0	0
A0A0G2JGL8	0	1.25862	0	0	0	0	9.22109	12.7304	5.23057	13.397	5.27703	10.2815	18.7633	7.37297	0	25.033	25.9452	22.0694	23.3666	9.7746	12.9515	6.93001	46.9339	39.8588	17.6364	42.8631	42.3737	20.0953	26.2264	34.2625	24.3158	26.1097	28.33	22.7184	40.1903	19.1734	27.2809	15.0219	25.0855	26.7636	0	17.0045	0	11.2829	40.2038	31.5839	15.9605	11.2515	0
A0A0G2JGN7	0	0	0	0	0	0	0	0	0	0	0	0	0	0	0	0	0	0	0	0	0	0	0	0	0	0	0	0	0	0	0	0	0	0	0	0	0	0	0	0	0	0	0	0	0	0	0	0	0
A0A0G2JGP4	0	0	12.2683	17.5142	21.17	20.5642	25.3713	34.3742	36.6271	38.9521	53.8461	61.0313	70.1535	65.1356	90.1478	94.2132	104.292	98.3332	136.092	119.657	163.551	171.662	220.085	217.181	237.188	253.975	313.971	312.055	282.983	312.377	372.537	353.686	384.656	408.114	415.573	396.108	414.391	370.801	334.158	299.009	227.704	207.743	168.833	148.896	110.821	88.4986	71.1715	70.6679	50.8866
A0A0G2JGQ4	0	0	0	0	0	0	0	0	0	0	0	0	0	0	2.45184	0	0	0	0	0	0	0	0	0	0	0	0	0	0	0	0	0	0	0	0	0	0	0	0	0	0	0	0	0	0	0	0	0	0
A0A0G2JGX4	0	0	176.886	360.568	226.741	685.075	770.45	890.635	934.165	1055.38	1130.23	1286.77	1338.85	1344.27	1624.59	2160.44	1797.53	1914.44	1889.52	2211.52	1937.06	1189.48	2449.7	2511.74	2482.75	2929.65	2929.26	2928.22	2918.37	2563.79	3173.71	3474.71	2346.13	3212.63	2717.26	2362.89	2555.46	2457.58	1889.3	1678.53	866.26	975.062	779.892	705.787	473.118	211.542	326.055	171.709	67.1961
A0A0J9YKD4	0	0	0	0	0	0	0	0	0	0	0	0	0	0	0	0	0	0	0	0	0	0	0	0	0	0	0	0	0	0	0	0	0	0	0	0	0	0	0	0	0	0	0	0	0	0	0	0	0
A0A0J9YTR2	0	0	0	0	0	0	0	0	0	0	0	0	5.08723	0	8.9296	10.9842	5.13061	0	0	0	13.5704	0	20.2562	36.893	28.6241	22.9939	33.2749	20.2383	22.244	28.0161	5.95117	7.34211	26.8408	22.9072	17.4869	23.3313	3.3392	32.6148	7.49029	24.553	0	3.97694	0	5.61611	0	0	0	0	0
A0A0J9YTY0	0	0	0	0	0	0	0	0	0	0	0	0	0	0	0	1.26162	0	3.04038	0	0	0	0	0	0	0	33.3305	14.5592	8.1559	0	0	0	3.62006	28.7041	10.2946	22.1098	18.5635	23.9391	15.141	36.7592	58.6228	32.544	38.5661	22.4292	13.8293	7.77523	9.08266	4.96916	5.84457	0
A0A0J9YU62	0	0	0	0	0	0	0	0	0	0	0	0	0	0	0	0	0	0	0	0	0	9.87394	58.4126	0	0	0	8.9819	0	0	14.4664	18.1792	10.6811	10.5044	14.9383	36.7103	0	16.8497	27.649	31.8569	0	36.1606	18.0358	32.3929	18.8347	26.8765	31.4255	13.1061	62.0945	93.8846
A0A0J9YUZ4	0	0	0	0	0	0	0	0	0	0	0	0	0	0	0	0	0	0	0	0	0	0	0	0	31.4311	0	0	0	0	7.52427	0	0	4.02582	0	0	27.4494	0	0	0	0	0	3.93011	0	0	0	0	0	0	0
A0A0J9YV90	0	0	0	0	0	0	0	0	0	0	0	0	0	0	0	0	0	0	0	0	0	0	0	0	0	0	0	0	0	0	0	0	0	0	0	0	2.40751	0	0	0	16.1401	28.0119	0	0	0	0	0	0	0
A0A0J9YVG0	0	0	0	0	0	0	0	0	0	0	0	0	0	0	0	0	3.38426	4.53041	5.8753	0	6.14131	8.59904	19.2375	14.9	21.4707	12.2367	14.3653	15.7198	12.7328	8.20563	23.9278	15.9793	11.4442	12.6413	21.966	7.37439	16.4389	9.34125	13.9066	18.6347	14.8389	15.9172	24.6456	29.6142	59.8009	78.9144	118.707	140.809	57.4321
A0A0N4SUH8	0	0	0	0	0	0	2.03689	0	0	3.36549	1.39507	6.3417	7.36631	0	11.2553	0	9.50304	8.87358	6.28835	0	16.1369	22.2796	19.846	24.5794	20.2204	25.3317	27.2266	27.9028	17.7562	27.663	31.8448	25.3931	29.344	22.6675	30.894	40.2652	31.2927	17.9895	136.403	27.7662	22.6663	29.654	30.8935	34.5411	40.2905	52.9383	88.9457	200.499	384.677
A0A0N4SUN3	12.3366	16.3314	14.9761	22.7035	34.3165	31.3464	40.7121	47.0712	53.2923	65.2514	74.1123	86.809	110.317	88.0921	123.915	139.28	144.023	152.51	167.407	141.383	214.841	208.442	240.095	257.249	268.768	269.95	289.375	264.192	210.854	218.186	200.021	160.295	152.237	111.007	107.998	85.6416	66.6369	36.049	31.9455	27.8939	15.1708	13.6237	8.46057	15.161	11.1294	7.76194	32.6781	10.821	0
A0A0N4SUX9	0	0	0	0	0	0	0	0	0	0	0	0	0	0	0	0	0	0	0	0	0	0	0	0	0	0	0	0	0	0	0	0	0	0	0	0	0	0	0	0	0	0	0	0	0	0	0	0	0
A0A0N4SV03	0	0	0	0	0	0	0	0	0	0	3.09422	0	1.86183	0	4.88594	0	0	4.98572	2.82798	0	7.60202	7.29198	9.52933	14.9571	2.49845	19.7631	8.19272	5.48481	12.7941	21.2559	9.99695	5.29822	10.2368	7.87907	10.2441	18.6525	13.2171	17.2778	0	17.6559	0	0	5.4156	0	0	0	0	0	0
A0A0N4SVK3	0	0	0	0	0	0	0	0	0	0	0	0	0	0	0	0	0	0	0	0	0	0	0	0	0	0	3.7324	5.0254	0	0	0	0	0	0	0	15.9856	20.3531	49.1353	88.964	12.6425	2.3473	8.2809	0	0	4.16726	6.77444	0	8.68201	31.5246
A0A0N4SVK8	11.1172	20.9269	21.8637	24.3527	37.6023	31.6176	37.397	41.9896	41.2739	43.2085	45.8257	43.2044	45.434	44.7995	45.4057	43.0321	47.6986	34.5198	42.4938	32.8126	46.978	38.9602	39.5861	45.7916	38.5606	45.2189	46.448	43.5813	38.1647	43.6726	50.8462	39.8917	41.2545	39.1343	44.7246	48.403	44.7208	44.1498	48.4233	42.8936	30.903	40.8879	33.787	36.759	30.5175	43.0506	51.0453	85.1581	94.735
A0A0N4SVT3	8.55198	20.1829	27.7312	30.2848	53.7989	61.531	55.8515	69.9168	63.1109	70.8719	84.3634	101.354	102.462	119.53	119.092	139.14	125.072	136.619	143.78	153.829	171.808	177.932	212.005	212.754	259.38	264.776	269.645	250.721	195.394	267.18	305.5	299.695	313.924	332.423	300.79	250.211	278.799	230.908	240.885	200.958	132.902	126.596	84.6882	75.2852	56.5734	44.3742	44.1622	33.7734	9.27069
A0A0N4SW06	0	0	0	0	0	0	0	0	0	0	0	0	0	0	0	0	0	0	0	0	0	0	0	0	0	0	0	0	0	0	0	0	0	0	0	0	0	0	0	0	0	0	0	0	0	0	0	0	12.7451
A0A0N4SW50	0	0	11.871	0	8.34594	4.51694	22.1509	9.15555	21.0978	22.7755	26.5304	24.5367	46.4706	37.1754	28.9638	40.9153	40.2707	41.1743	37.6112	40.9602	66.2356	47.833	56.0993	68.7026	51.4495	51.9254	91.3679	85.0574	62.4953	81.8002	63.3213	76.175	66.8292	60.0994	65.7295	38.5066	49.392	39.2697	20.8021	14.528	0	18.9474	0	0	0	0	0	0	0
A0A0N4SW73	0	5.51893	9.29206	12.9132	20.3109	13.4284	19.7461	28.2113	23.8435	24.5851	18.4108	23.6314	18.9035	23.3037	6.77953	19.5328	29.3711	27.4409	18.6284	27.5841	26.8173	6.05573	23.7127	32.2231	5.82692	14.6818	27.6256	15.0211	0	21.0585	12.7301	16.3352	36.6407	11.323	8.55898	11.4867	14.6833	17.6455	21.8068	49.4948	41.7809	50.3697	41.9576	39.2779	38.0476	40.1517	34.7494	28.0436	23.2871
A0A0N4SW97	0	0	0	0	0	0	0	3.47412	0	0	0	0	0	0	0	0	0	0	0	0	0	0	0	0	0	0	0	1.61104	0	0	0	0	0	0	0	7.88851	0	0	0	0	0	0	0	2.07683	3.04479	8.1715	4.25233	0	6.55964
A0A0N4SWB9	0	0	0	3.64281	3.3992	0	3.98833	1.67469	8.28532	3.21357	8.10101	9.31474	11.4036	11.7605	6.97337	9.65976	10.4667	14.5481	8.83661	10.1538	9.33122	9.55428	9.44344	0	12.1576	0	0	0	0	0	0	0	0	0	0	0	0	0	0	0	0	0	0	0	0	6.19036	0	0	0
A0A0R3P9C4	0	0	8.63941	3.73242	7.48991	0	8.24786	0	20.3502	3.76199	22.7643	12.1811	16.0678	3.34929	20.4622	7.89299	19.0078	27.6594	9.71212	15.8339	27.4881	7.38296	24.9653	25.0368	46.2705	37.5703	46.1712	43.3211	40.0557	36.3169	36.7983	44.9518	26.7407	4.4357	41.4298	36.4551	61.0587	26.6635	4.88343	21.4679	3.69764	16.0815	0	0	0	0	0	0	0
A0A0R3P9C8	68.4185	90.7505	197.381	165.9	221.874	153.906	219.237	178.929	196.226	239.227	211.046	187.035	255.374	145.872	210.99	175.407	190.878	148.043	127.059	90.2067	129.026	108.997	97.685	104.429	77.6763	79.0494	81.4262	69.3713	51.9286	58.8243	48.6827	43.6071	45.6387	41.2415	46.1743	50.9393	35.4018	23.2099	29.811	29.1979	24.0746	28.9738	22.602	22.5431	26.723	26.0439	22.3267	32.3112	23.6134
A0A0R3P9D0	54.4128	134.834	258.033	410.856	896.947	576.376	1557.48	2036.07	2480.29	3565.46	3810.28	3734.54	5517.31	3083.36	6758.91	3421.83	7396.17	8551.7	3830.95	8835.82	4957.78	9462.44	6056.18	6714.79	13912.4	15615.8	14966	15489.3	14773.2	15646.6	16475	15879.3	15295.9	14884.7	14580.9	8551.35	8092.81	14500.3	11710.5	11736.9	8724.79	7332.14	5356.35	4631.7	3163.4	2509.59	2264.22	1799.71	1193.94
A0A0R4IZW9	0	0	0	0	0	0	0	0	0	0	0	0	0	0	0	0	0	0	0	0	0	0	0	0	0	0	0	0	0	0	0	0	0	0	0	0	0	0	0	0	0	0	0	0	0	0	0	28.2763	51.5983
A0A0R4IZX1	17.2488	37.3459	40.2302	48.656	77.3784	84.1748	72.5613	74.6649	66.6546	78.2543	95.4081	73.5304	63.6533	70.369	48.7563	51.645	49.5544	24.1896	50.8223	19.9098	12.7996	0	0	0	0	0	0	0	0	0	0	0	0	0	0	0	0	0	0	0	0	0	0	0	0	0	0	0	0
A0A0R4IZX2	0	8.81958	9.28103	9.44687	11.7573	11.9484	14.6929	18.5719	19.501	21.9478	24.7926	28.5506	27.6024	25.2935	31.5403	35.3553	39.7529	36.2597	41.2046	37.2271	38.5746	38.8615	38.2531	29.2033	30.7284	32.2502	30.3935	22.5148	22.7454	21.7504	17.5168	7.67812	22.3641	0	16.8987	19.5756	16.3089	8.67995	20.7237	15.6384	16.6736	24.5102	28.1599	28.1612	31.7833	22.726	33.7732	35.2356	42.664
A0A0R4IZY0	0	0	0	0	0	0	0	0	0	0	0	0	0	0	0	0	0	0	0	0	0	0	0	0	0	48.3036	0	0	0	0	0	0	0	0	0	0	0	0	0	4.27201	0	0	0	0	0	0	0	0	0
A0A0R4IZY9	0	0	0	0	0	0	0	0	0	0	0	0	0	0	0	0	0	0	0	0	0	0	0	0	0	0	0	0	0	0	0	0	0	0	0	9.14352	0	0	0	0	0	0	0	0	0	0	21.7283	22.5815	37.0845
A0A0R4J007	0	0	0	0	0	0	3.23669	0	6.17321	6.43547	10.996	0	0	0	5.7536	0	9.25496	0	8.46465	0	22.8117	14.3687	16.2266	22.9543	12.8686	19.9906	28.9237	24.2921	11.0281	19.4447	14.5707	17.9382	28.1512	19.6619	22.2094	29.5459	18.3419	47.2505	26.2165	13.231	0	0	2.49272	0	0	0	0	7.21139	18.3948
A0A0R4J008	0	0	8.6624	0	0	0	0	0	0	0	0	0	14.6928	0	0	0	0	0	0	0	0	0	0	10.5867	0	0	36.6658	0	0	0	8.29196	0	0	0	16.0097	78.5726	95.3887	93.0308	167.873	71.5047	57.2419	150.907	107.448	102.305	80.5051	36.1737	0	0	0
A0A0R4J018	0	0	0	0	0	0	0	0	0	0	0	0	0	0	0	0	0	0	0	0	0	0	0	0	0	0	0	0	3.41761	0	0	0	0	0	0	0	0	0	0	0	0	0	0	0	0	0	0	0	0
A0A0R4J034	0	0	0	0	0	0	0	0	0	0	0	0	14.2629	17.1667	9.06103	11.7263	0	9.45061	33.2952	7.47246	17.4013	0	23.1945	17.9184	28.2993	4.66594	21.856	23.6714	0	0	16.4792	6.80131	14.7582	0	22.8422	0	26.2944	0	0	0	0	4.6631	0	30.1968	52.9145	65.8211	41.131	0	0
A0A0R4J038	0	0	0	0	0	0	0	5.93207	0	0	0	20.5716	0	0	0	0	0	0	0	0	0	0	0	0	13.2602	0	0	0	0	0	0	0	15.9527	0	0	0	0	0	30.8503	0	0	18.9187	25.5864	71.5394	90.4985	76.8882	84.0617	94.9021	67.6794
A0A0R4J039	0	0	0	0	17.8038	5.6654	4.98927	0	13.4557	4.89592	19.678	8.86825	43.0242	49.7936	38.5348	27.5717	18.0256	6.80775	26.024	0	19.2014	22.7382	11.5775	37.5455	46.2444	50.0644	40.7778	14.0417	33.1656	110.118	15.4689	0	60.9272	50.4743	45.9515	55.3599	0	8.72725	26.8171	56.3544	47.1024	78.3424	158.558	249.889	263.029	273.22	453.509	899.015	912.343
A0A0R4J049	0	0	0	0	0	6.42305	0	0	0	0	0	0	0	0	0	0	0	0	0	0	0	0	2.37803	0	0	0	0	0	0	0	0	0	0	0	0	0	0	8.06214	0	0	19.8277	46.5842	95.1282	214.004	175.495	84.4041	40.869	16.6827	0
A0A0R4J050	0	0	0	0	0	0	0	0	0	0	0	0	0	0	0	0	0	0	0	0	0	0	0	0	0	0	0	0	0	0	0	0	0	0	0	0	0	0	91.8615	0	0	0	0	0	0	0	0	0	51.6701
A0A0R4J065	0	0	0	0	0	0	0	0	0	0	0	0	0	0	0	0	0	0	0	0	0	0	0	0	0	0	0	0	0	0	0	0	0	0	0	0	0	0	0	0	0	0	0	0	0	0	0	0	0
A0A0R4J078	0	0	0	0	6.1925	0	3.71996	0	8.3191	10.7798	0	14.8754	17.7129	13.9755	21.3486	15.8101	27.4251	21.0841	24.0318	18.1793	29.9957	29.9446	29.2834	33.8603	28.076	40.9296	31.6347	36.5007	30.9985	35.7746	40.7818	44.7673	46.1418	38.1443	40.0992	35.2698	35.5651	27.1294	22.4283	19.2623	14.81	12.7453	0	0	0	0	0	0	0
A0A0R4J079	0	0	0	0	0	0	0	0	0	0	7.93471	1.89145	3.75095	0	14.4799	6.72935	11.4441	13.6214	10.4551	6.38327	14.4593	13.8061	16.7702	21.3733	21.5467	17.737	23.2492	23.7579	20.7763	22.908	30.9441	30.3851	30.2619	35.9251	34.6131	35.1225	41.0964	27.7083	28.7655	36.8913	24.2349	23.6945	28.5335	36.8988	36.8099	37.7116	43.0542	31.45	22.0145
A0A0R4J081	0	0	3.85256	6.20486	21.0117	6.79119	22.2283	19.321	25.2905	20.675	25.0303	27.5521	22.6024	34.9582	26.47	31.9945	27.7767	42.3076	43.7088	35.1051	43.6208	41.9874	45.6122	61.227	57.4954	57.7728	64.183	71.0737	64.4417	66.7963	67.8984	73.4185	64.9405	59.7215	67.2731	53.1827	50.2614	36.177	32.7018	41.5231	20.4385	23.7695	12.3747	36.0168	32.8077	65.745	15.4323	23.2486	0
A0A0R4J083	19.7845	23.1297	22.2998	23.0866	22.8426	16.8902	28.7469	25.7144	27.8283	36.8101	56.1671	52.3647	48.0817	34.4352	49.48	50.8527	50.8561	47.3105	55.7799	50.7331	73.7912	70.3036	71.1288	77.9321	76.3079	79.5482	113.681	119.397	116.647	104.955	99.6453	95.8258	102.386	106.003	110.753	109.53	120.763	100.189	1744.59	125.678	109.459	125.089	122.537	157.82	191.099	271.677	432.741	1918.42	9727.93
A0A0R4J085	0	0	0	0	0	0	0	0	0	0	0	0	0	0	0	0	0	0	0	0	0	0	0	0	0	0	0	0	0	0	0	0	0	0	0	0	0	0	0	0	0	0	0	0	0	0	0	0	0
A0A0R4J088	0	0	0	0	0	0	0	0	0	9.44728	0	16.2546	3.87838	19.499	9.20277	11.6329	12.4851	28.0453	37.4319	20.9898	41.4818	24.533	53.5265	56.8064	44.497	34.895	73.3175	58.86	59.2251	65.027	63.4567	83.9082	64.2969	61.7376	64.991	59.5255	66.5941	68.9596	46.6872	41.8209	35.3383	26.3886	7.19586	0	0	0	0	0	0
A0A0R4J092	0	0	0	0	0	0	0	0	0	0	0	0	0	0	0	0	0	0	0	0	0	8.58467	0	0	0	0	0	0	0	0	0	0	0	0	0	0	0	0	11.0691	0	0	0	0	0	0	0	0	0	22.7131
A0A0R4J093	0	0	0	0	0	0	0	0	0	0	0	0	0	0	0	0	0	0	0	0	0	0	0	0	11.8016	0	0	0	0	0	0	0	0	0	0	0	0	5.64139	0	0	0	0	0	0	4.59692	0	0	54.8348	21.1924
A0A0R4J094	0	0	0	0	0	0	0	0	0	0	0	17.5813	14.038	0	6.98617	1.27642	10.0386	4.99956	0	11.5292	6.88673	10.9882	15.7693	14.7094	14.186	13.1572	20.0723	27.1452	15.8197	19.8278	20.755	20.7571	13.9255	18.2659	19.8574	15.2027	18.5831	20.3825	17.5022	17.7198	15.449	9.68558	17.6275	14.9243	19.2506	23.7514	32.5033	27.6095	52.0215
A0A0R4J097	0	0	0	0	0	0	0	6.16189	0	8.62081	0	8.43978	0	9.45271	0	11.0715	13.2291	17.4648	6.65619	25.9812	41.0223	22.5346	23.932	31.3137	31.0531	26.8911	22.4017	24.9923	31.1812	32.5552	23.5522	29.0137	26.6427	33.3034	37.9874	13.7393	47.6041	13.8838	23.6443	17.4081	7.16268	0	0	0	0	0	0	0	0
A0A0R4J0B1	0	0	0	0	0	0	0	0	0	0	0	0	0	0	0	0	0	0	0	0	0	0	0	0	0	0	0	0	0	0	0	0	0	0	0	0	0	0	0	0	0	1.8872	0	0	0	0	0	7.76603	0
A0A0R4J0B2	0	0	0	0	4.80286	0	29.1666	0	0	8.01279	35.9671	0	7.78926	0	11.9783	14.3177	12.524	8.62475	15.0136	0	34.2311	13.4981	28.7689	35.2176	24.927	8.90234	27.9161	19.6624	20.1496	26.513	22.6553	13.3776	44.8871	0	29.6069	14.1206	14.1107	24.3315	49.2537	0	9.71184	0	16.1728	12.5208	22.2957	46.9864	46.2982	53.3764	49.6447
A0A0R4J0B6	0	0	11.7688	16.3395	22.7047	6.25811	29.837	43.0355	19.7078	34.3709	32.9979	33.8415	37.0212	40.035	20.6122	21.5439	60.6153	14.2367	82.2051	63.6585	61.6393	38.4231	59.905	46.1424	62.4172	58.6411	65.3327	54.2393	53.6428	52.7231	63.893	66.8968	55.804	51.3494	35.1665	34.325	40.2892	44.3302	8.1192	0	0	8.04163	0	0	0	0	0	0	0
A0A0R4J0D1	0	0	3.99485	0	11.4205	0	22.9681	11.228	7.71071	22.7181	21.8345	18.008	36.9758	25.0035	34.4553	34.3004	40.9718	36.1924	38.1931	15.774	26.5826	36.1315	48.8445	43.9769	54.9229	21.2141	36.667	71.1024	26.7683	42.5555	36.0976	26.7862	19.4913	16.8875	35.0279	38.5374	44.67	28.2785	11.8225	35.1846	0	0	0	0	0	0	0	0	0
A0A0R4J0G0	0	0	0	0	0	0	0	0	0	0	0	0	0	24.1013	0	0	0	0	0	0	0	0	0	0	0	0	0	10.4497	0	0	0	0	10.2522	0	0	0	0	0	0	0	0	0	0	0	0	0	0	0	0
A0A0R4J0I1	0	0	0	0	0	0	0	0	0	7.49064	0	0	12.865	14.7352	13.8616	10.8447	13.8358	7.89868	5.95371	11.7894	10.9077	17.1948	15.5933	18.7053	21.0935	13.2838	19.5904	16.8128	26.4705	11.375	16.0461	6.48231	14.3814	16.26	18.4223	28.9876	26.5894	11.3444	74.7538	9.89856	5.57411	12.7469	18.216	19.5335	20.6873	30.2887	27.6604	54.0072	56.9866
A0A0R4J0I6	0	4.93633	4.17544	0	6.28301	2.06613	5.65537	6.24668	4.05437	0	0	0	7.93569	4.96763	0	6.07249	13.4733	8.40478	20.2824	11.7306	20.8669	4.64285	0	16.0975	6.3305	18.7806	0	18.7531	0	15.6159	10.5351	16.4685	13.775	20.1725	0	7.75769	17.179	17.125	0	11.1075	3.96046	6.13387	0	6.70163	5.74754	20.889	46.0996	81.5837	59.5446
A0A0R4J0I9	2.85465	16.8517	14.6345	20.5342	34.9918	34.0133	49.9645	56.057	61.4648	72.0941	83.5986	102.351	123.086	110.543	147.887	159.388	178.766	188.074	196.454	187.087	244.666	233.657	210.738	199.893	171.795	163.452	141.688	120.128	84.7033	83.998	74.7776	70.024	80.2535	60.7404	71.0086	51.0075	46.7183	48.3412	47.7299	46.2639	27.8429	38.8795	23.7979	25.9591	22.6987	16.7636	18.661	16.3518	15.2297
A0A0R4J0J0	0	0	21.0592	40.1456	0	0	0	0	0	0	0	0	0	0	0	0	0	0	0	0	0	0	0	0	0	0	9.0761	0	0	0	0	0	0	20.1849	0	0	0	0	15.4657	0	0	15.5822	45.0044	193.422	577.253	738.721	915.018	519.202	401.677
A0A0R4J0K1	0	0	0	0	0	0	0	0	0	0	0	0	5.37936	0	19.7459	0	8.09905	7.85112	11.7892	0	26.597	21.0241	35.0855	46.5237	37.1012	34.9671	40.2898	32.368	28.297	61.7734	48.3511	47.5164	41.1196	41.9689	44.8937	56.1862	57.84	23.7975	75.2825	47.5699	39.9813	42.3052	26.4331	56.5411	65.7163	67.3874	88.2656	160.737	177.978
A0A0R4J0M1	0	0	0	0	0	0	0	0	0	0	0	0	0	0	0	0	0	0	0	0	0	0	0	0	0	0	0	0	0	0	0	0	0	0	0	0	29.9029	0	0	0	0	0	0	0	0	0	0	8.05591	0
A0A0R4J0N9	0	0	0	5.34449	4.3308	5.25478	8.5074	11.2691	9.59492	13.67	11.1487	16.3333	18.2293	21.8141	17.5876	14.6947	15.3141	18.7315	14.1176	15.3102	21.855	24.6219	22.7377	17.4411	32.0162	27.039	21.1188	22.0552	29.0807	24.252	17.5015	14.1338	0	14.1114	25.1308	4.93026	14.5047	0	0	0	0	0	0	0	0	0	0	0	0
A0A0R4J0P1	2.5603	9.43545	10.7213	12.9405	16.8759	14.5125	17.1761	18.9967	27.2627	24.6152	29.5036	34.8352	33.3109	33.1797	35.6477	44.0969	43.5985	49.4235	57.2977	52.4676	62.0486	62.3698	70.4729	70.3881	80.2412	79.4837	94.8204	87.8776	86.6635	96.8773	94.7739	96.6157	99.109	108.351	99.1703	90.1908	101.832	89.0458	93.3274	86.7585	82.5239	88.637	67.4487	101.518	127.741	154.552	144.478	149.263	207.865
A0A0R4J0P6	0	0	0	0	0	0	0	0	0	0	0	0	0	0	0	0	0	0	0	0	0	0	0	0	0	0	0	0	0	0	0	0	0	0	0	0	0	0	0	0	0	0	0	0	0	0	11.8755	35.0784	0
A0A0R4J0R1	0	0	0	29.4144	20.6259	24.2407	20.5092	29.4146	19.5707	27.7124	34.5196	35.8164	40.1926	41.8854	56.5348	58.7691	51.5724	48.8873	49.199	41.2815	88.7748	74.8888	88.7183	113.25	102.139	108.503	118.573	120.597	103.588	127.692	120.313	127.995	135.585	130.772	128.463	131.594	106.029	85.2622	81.155	89.8392	51.2583	45.4003	39.7455	28.843	12.9082	15.2865	9.84633	0	0
A0A0R4J0S3	77.4462	130.75	4.60007	57.5159	11.398	56.4021	77.5876	10.0675	8.26317	13.7234	11.6354	15.822	31.0078	77.6993	25.2837	27.3121	37.8592	34.1766	46.2631	36.809	61.5965	66.1742	75.4012	83.8475	82.4454	102.182	116.481	120.509	102.986	125.226	140.553	145.895	171.131	155.172	187.75	228.569	176.079	128.668	193.354	188.41	155.186	214.463	168.822	143.399	132.322	114.902	93.299	99.3255	66.3504
A0A0R4J0T0	0	0	0	0	0	0	0	0	0	35.1667	0	0	0	0	0	0	0	0	0	0	0	0	0	0	0	0	0	0	0	0	0	0	19.8171	0	0	0	0	0	25.4075	0	0	0	0	0	0	0	8.17949	29.692	47.7724
A0A0R4J0T5	0	0	0	0	0	0	0	0	0	0	0	0	0	0	0	0	0	0	0	0	0	0	0	21.8539	0	0	0	0	0	0	0	0	0	0	0	0	0	0	0	0	0	0	0	0	0	0	0	0	0
A0A0R4J0Z1	0	0	0	0	0	0	83.5602	0	0	0	0	0	0	0	0	0	0	0	0	0	0	0	0	0	37.68	0	49.5819	0	0	0	0	152.275	0	0	0	0	0	0	101.754	0	0	0	632.406	25.5802	0	0	0	65.3599	309.814
A0A0R4J104	0	0	0	0	0	0	0	0	0	0	0	0	0	0	0	0	0	0	0	0	0	0	4.16837	0	0	0	1.59267	4.02127	0	0	0	0	0	0	0	0	0	0	0	0	0	0	0	0	59.9951	11.1709	34.0854	59.0063	57.3522
A0A0R4J138	0	0	0	0	0	0	0	0	0	0	0	0	0	0	0	0	0	0	0	0	0	0	3.60374	0	0	0	0	0	0	0	0	0	0	0	0	0	0	0	0	0	0	0	0	0	0	0	0	0	0
A0A0R4J139	0	0	0	0	0	0	0	0	0	0	0	0	0	0	0	0	0	0	0	0	6.79787	1.21367	0	4.42522	12.1993	3.84566	6.61597	8.23075	0	0	6.55655	6.94231	11.8096	6.89063	14.749	6.62795	0	0	5.05346	5.65435	0	2.52341	0	6.27561	0	3.17296	0	31.9896	66.0733
A0A0R4J140	5.70039	7.02866	11.0769	12.373	12.76	21.8672	17.058	15.7491	15.2789	16.952	20.8817	20.8657	24.9759	19.461	23.3643	20.9319	23.1382	23.6344	25.3836	22.6584	29.3185	29.7521	30.2727	32.9746	32.9776	33.8183	41.4722	35.0047	28.3455	32.5966	30.591	24.9678	28.3119	28.3419	27.472	30.1183	32.6836	33.6099	36.5721	45.289	55.0448	78.239	170.011	309.341	230.863	143.071	88.9301	63.0701	31.5039
A0A0R4J166	0	0	0	0	0	0	0	0	0	0	0	0	0	0	0	0	0	0	0	6.43339	0	0	0	11.5925	0	0	0	7.52763	0	0	0	0	11.5535	7.82103	0	11.4182	3.37919	14.5705	14.203	6.63485	3.74593	12.4423	7.85844	23.4889	22.8632	23.98	98.1895	227.602	178.025
A0A0R4J174	7.86243	18.7577	17.2021	31.7113	37.5402	41.3644	45.9391	44.2761	52.2201	52.14	71.0922	61.1414	76.6654	80.5653	75.6903	80.5012	86.0368	91.5533	90.2968	102.637	115.011	115.491	130.712	135.192	136.832	163.164	185.187	164.945	151.229	189.002	189.316	198.827	176.802	181.853	176.499	148.743	143.494	139.8	80.9415	84.3207	68.514	61.9277	54.9748	51.1797	43.7755	33.5208	32.6472	22.1749	0
A0A0R4J190	0	0	4.13995	7.12809	4.58915	3.93112	9.44402	4.37484	13.8767	20.5522	12.8936	12.4389	19.9375	0	15.8843	14.7689	13.6951	4.17102	0	6.02018	0	0	16.0194	15.1778	18.129	15.703	11.5049	22.5138	19.8274	21.4746	28.874	22.6617	13.1183	30.2337	22.5393	18.9309	6.65018	0	0	5.24927	0	0	0	0	0	0	0	0	0
A0A0R4J197	0	0	0	0	0	0	0	0	0	0	0	0	0	0	0	0	0	0	0	0	0	0	0	0	0	0	0	0	0	0	0	0	0	0	0	0	0	0	0	0	0	0	0	0	0	0	0	0	43.5784
A0A0R4J1C5	0	0	0	0	0	0	0	0	0	0	0	0	0	0	0	0	0	0	0	0	0	0	0	0	0	0	0	0	0	0	0	0	0	19.8905	20.1282	10.6776	0	0	56.8738	11.9997	8.18981	19.1646	25.2586	24.2877	51.4615	69.0893	123.888	316.36	831.401
A0A0R4J1C8	0	0	0	0	0	14.3064	10.504	37.3573	50.5058	44.38	49.7453	61.8553	79.1657	88.3724	95.3326	87.9535	108.538	108.24	131.995	132.456	133.244	156.438	189.039	180.287	195.602	183.542	114.326	90.6235	196.269	184.718	224.933	193.219	182.535	92.904	148.623	101.406	116.693	100.449	60.4863	38.2159	0	0	0	0	0	0	0	0	0
A0A0R4J1D0	0	0	0	0	0	0	0	0	0	0	0	0	0	0	0	0	0	0	0	0	0	0	8.5694	0	0	0	0	0	0	0	0	0	0	0	0	0	0	0	0	0	0	0	0	0	0	0	0	0	0
A0A0R4J1G9	7.96476	21.8065	26.3444	36.3896	53.0798	37.7678	55.6751	60.3122	61.3345	59.5021	64.864	82.6472	83.3747	90.452	92.1937	101.48	107.773	93.8749	124.205	74.7993	117.912	131.526	133.598	133.543	149.341	142.771	174.268	131.245	143.602	152.549	142.926	136.844	128.435	142.854	125.602	107.745	112.372	67.1418	64.1296	53.3796	32.4332	31.1958	23.1483	14.0448	17.6359	0	0	0	0
A0A0R4J1J1	0	16.9111	25.0511	29.7322	47.5667	29.646	51.1359	34.0617	61.5815	64.555	61.4306	58.5514	72.4958	74.9035	63.313	63.612	71.3489	69.1872	88.1634	99.9633	89.4936	113.512	115.666	108.222	140.94	135.349	145.333	150.581	126.775	136.748	147.165	165.662	169.656	134.793	167.11	138.809	148.54	103.554	87.0025	82.1149	81.7778	77.1434	82.5797	75.0331	59.9096	69.7332	82.7384	84.4834	59.686
A0A0R4J1M7	0	0	12.067	12.5575	14.0598	11.7923	15.3666	13.8628	28.4632	19.9749	23.8104	25.4394	20.6792	29.726	33.7898	34.9654	30.9507	39.665	33.0367	33.4983	42.3549	43.0601	35.4767	40.2866	42.8757	32.0016	40.4543	38.7715	31.4328	37.4521	35.6513	30.3283	23.8384	20.9611	15.217	30.6854	14.6661	0	0	0	0	0	0	13.8999	0	0	0	0	0
A0A0R4J1N0	0	0	0	0	0	0	0	0	0	0	0	0	0	0	0	0	0	0	0	0	0	0	0	0	0	0	0	0	0	0	0	0	0	0	0	0	0	0	0	0	0	0	12.9329	32.251	44.4855	140.332	146.722	186.59	147.468
A0A0R4J1N7	9.71624	36.7501	46.2852	70.7127	95.8088	82.6278	88.1634	103.131	98.876	58.9001	121.861	78.7031	111.406	159.216	129.944	91.7549	132.364	120.611	137.561	172.683	177.524	180.626	160.252	194.275	203.015	183.634	209.443	186.994	190.269	170.091	171.788	150.184	168.025	168.009	151.614	140.539	118.728	96.5542	99.9513	82.816	85.3334	81.6877	220.558	230.739	51.4505	353.514	418.233	284.255	261.995
A0A0R4J1N9	0	0	0	0	3.50064	0	1.66102	0	3.7335	2.7594	2.51955	2.70465	9.72979	0	28.6917	3.92515	9.53405	12.8848	13.7648	10.6979	26.0141	19.7578	17.2178	23.0171	18.9504	21.7689	29.6964	31.928	42.4641	37.0281	39.5416	28.0093	36.416	32.5623	41.646	31.3354	36.4769	30.5068	103.218	39.8527	23.417	16.5874	26.5088	35.5045	41.3008	45.6772	80.0787	106.295	167.762
A0A0R4J1R7	0	0	0	0	0	32.975	0	0	0	0	0	0	0	0	0	0	0	0	0	0	0	0	0	0	0	0	0	0	0	0	0	0	0	0	0	0	0	0	0	0	0	0	0	0	0	0	0	0	44.8352
A0A0R4J1Y7	0	0	0	0	0	0	0	0	0	0	0	0	0	0	0	0	0	0	0	0	0	0	42.4083	0	0	4.77065	4.61667	0	0	0	7.59281	0	0	7.54822	17.2586	20.7055	13.5478	0	108.842	34.9283	39.8162	72.4428	97.4586	153.754	158.894	158.227	125.134	155.264	144.129
A0A0R4J1Z3	0	0	7.41993	17.032	23.3593	9.2515	32.0451	27.3101	21.4449	20.2429	33.6283	44.9156	57.8272	9.49019	55.287	39.8525	71.5735	57.0825	77.3945	61.9545	103.89	109.548	106.043	125.971	118.361	135.197	158.058	160.924	138.25	138.231	147.894	142.408	137.004	121.454	143.288	148.779	149.541	69.735	85.771	81.9602	66.2149	55.4629	41.4844	60.4731	30.9813	23.6428	25.424	11.4281	0
A0A0R4J233	0	0	0	0	0	0	0	0	0	0	0	0	0	0	0	0	0	0	0	0	0	0	0	0	0	0	0	0	0	0	0	0	0	0	0	0	0	0	0	18.0045	37.8446	27.7141	0	0	0	0	0	0	0
A0A0R4J256	0	0	0	0	0	0	0	0	0	0	0	0	0	0	0	0	0	0	7.61442	13.5043	0	0	0	0	20.7942	22.1214	15.7328	30.9618	25.8735	36.9135	40.7244	37.3667	78.8883	84.8692	59.9181	80.258	61.0537	71.9552	52.4372	76.7847	74.2478	128.646	70.8968	49.9185	40.2832	0	0	0	0
A0A0R4J259	2.28959	9.05425	9.56281	11.2933	15.4992	15.3388	24.0624	24.0441	24.4042	23.093	30.0365	35.9821	35.7027	40.763	36.3571	44.0148	46.9975	47.1681	62.0774	54.7515	77.0635	80.7681	95.8792	104.013	96.9986	108.194	147.636	131.461	125.835	163.615	178.438	179.22	221.518	261.16	251.9	285.284	235.478	232.724	255.312	268.086	209.99	254.193	235.391	244.517	227.435	171.575	142.668	142.796	155.209
A0A0R4J272	0	0	0	0	14.794	57.3125	65.5477	71.1645	71.7459	78.2719	75.1437	100.645	137.674	238.72	251.282	183.069	166.903	139.505	166.911	156.259	191.231	190.047	217.518	234.237	292.294	226.142	283.54	287.6	252.937	351.591	313.495	348.569	349.439	392.651	395.277	430.443	523.728	426.67	411.479	404.203	308.462	265.457	235.41	197.243	111.645	99.9214	40.4477	33.7132	0
A0A0R4J293	10.011	11.0974	0	11.0937	0	0	20.5173	6.00492	0	0	9.27065	0	0	11.2799	21.9029	0	0	0	0	0	33.1854	0	0	0	17.0873	0	0	0	19.6356	0	0	0	7.30775	0	33.253	8.36889	12.5097	0	47.6382	6.96441	30.849	13.2773	0	0	0	20.646	0	0	0
A0A0R4J2A7	0	0	2.10407	4.06989	4.75069	7.59301	7.44232	7.93238	5.97438	4.3669	0	8.62759	10.054	13.5599	15.7399	6.16724	5.26863	6.93368	18.651	8.5629	16.3978	11.3277	8.19073	34.1512	24.7568	12.3767	20.8794	37.5094	29.3192	38.7749	27.1691	26.8294	36.2574	10.3676	8.13508	9.51872	7.68955	12.9524	0	0	7.8378	0	0	5.40213	0	0	0	0	0
A0A0R4J2B2	0	0	0	4.20866	0	0	0	0	14.4237	0	9.41254	14.901	14.6256	0	0	31.4072	16.1105	29.412	41.2898	0	47.4909	27.1569	36.8684	50.083	48.5974	42.0116	81.3752	56.2032	31.0761	63.2925	61.6645	38.3689	28.65	58.876	29.0841	151.065	30.277	28.5741	34.7254	45.1933	37.2145	64.2623	83.6986	105.889	166.574	507.189	1399.05	1636.98	701.277
A0A0U1RNF2	0	0	0	0	0	0	0	0	0	0	0	0	0	0	0	0	0	0	0	0	0	0	0	0	0	0	0	0	0	0	0	0	0	0	35.5348	0	0	0	18.7394	0	0	0	0	0	0	0	0	0	0
A0A0U1RNI7	0	0	0	0	0	0	0	0	0	0	0	0	0	0	0	0	0	0	0	0	32.7781	0	0	0	0	0	0	0	0	0	0	0	0	0	0	0	0	0	0	0	0	0	0	0	0	0	0	0	0
A0A0U1RNM2	0	0	0	0	0	0	0	0	0	0	0	0	0	0	0	0	0	0	0	0	0	0	0	0	0	0	0	0	0	0	0	0	0	0	0	0	0	0	0	0	0	0	0	0	0	0	0	0	0
A0A0U1RNY8	0	0	0	0	0	0	0	0	4.93941	14.2782	7.74241	36.9612	35.6634	20.9612	39.6319	52.0161	50.3641	49.214	53.0055	51.2015	78.938	69.7215	91.2562	79.1594	89.4783	103.531	128.173	129.708	108.905	123.298	133.334	82.4949	102.953	133.087	142.29	111.177	144.019	97.339	98.3899	91.531	50.9921	49.4922	41.6209	14.405	7.48147	0	0	0	0
A0A0U1RP13	0	0	0	10.7778	0	7.30592	6.02411	12.6798	17.8165	15.4141	19.1762	29.6714	25.5153	33.6072	27.4195	26.7093	48.43	35.9745	46.4953	34.9222	49.7661	50.0367	68.2996	57.5817	72.859	60.9892	89.231	72.4845	70.4109	82.1656	72.4473	89.3684	79.0586	81.9086	85.4301	101.57	105.992	89.085	73.377	68.7043	36.5648	48.099	31.9431	20.0711	27.1794	22.8637	10.1167	0	6.58182
A0A0U1RP62	0	0	0	0	0	3.20444	0	0	0	3.48032	0	15.4432	9.51073	7.45986	8.75717	6.73468	7.64236	10.4523	12.2709	7.63857	29.4869	9.89189	29.3229	28.2812	14.9317	16.0232	24.4668	0	32.2278	0	0	9.03168	22.3247	0	26.6238	0	0	0	0	0	0	0	0	0	0	0	0	0	0
A0A0U1RP87	5.81179	0	0	28.639	35.5808	30.533	44.2123	38.5623	42.9597	36.276	41.4527	74.6299	54.3386	70.3981	42.2	59.9002	69.0227	76.0331	94.6268	100.664	72.0796	105.629	106.759	80.8084	102.343	113.298	109.516	113.13	91.8681	126.13	97.08	113.438	123.566	163.617	132.768	104.779	90.6008	96.0703	96.6188	80.2002	48.3855	59.9455	44.8012	42.9718	32.6953	32.5704	14.6938	0	0
A0A0U1RPI1	264.357	650.735	870.856	1022.02	1321.11	1689.15	1756.2	2298.36	2524.48	2574.33	2930.66	2941.8	3403.34	3486.09	3832.36	4083.32	4237.63	4469.27	4694.78	5284	4998.99	5233.61	6231.28	2773.48	6670.34	6791.51	3738.81	7055.16	6495.28	6831.66	7740.36	7601.5	7071.35	3657.57	3413.28	3119.23	6372.38	5978.88	4695.93	4217.24	3054.45	2697.89	2083.24	1561.13	1213.77	920.148	658.337	539.751	400.953
A0A0X1KG66	0	0	4.98153	11.7921	18.6605	3.87177	13.2835	7.14367	11.8535	13.8022	22.1369	14.7218	20.5272	0	27.4786	12.7816	23.563	12.2926	15.6646	0	17.583	24.4913	0	0	18.3681	39.3357	16.8501	36.7872	11.3354	32.1207	0	6.79552	11.0505	0	25.9711	0	0	0	0	21.6438	0	0	0	0	0	0	0	0	0
A0A140LHA2	0	0	0	0	0	0	0	0	0	0	0	0	0	0	0	0	0	0	0	0	0	0	0	0	0	0	0	0	0	0	0	0	0	0	0	0	0	0	0	0	0	0	0	0	0	0	0	0	0
A0A140LHG7	0	0	0	0	0	0	0	0	0	0	0	0	0	0	0	0	0	0	0	0	0	0	0	0	0	0	0	0	0	0	0	0	0	0	0	0	0	0	0	0	0	0	0	0	0	0	0	0	0
A0A140LHT6	0	0	6.0062	6.50378	18.5848	0	15.8563	4.68262	9.85715	27.0785	21.1797	20.1187	51.7146	5.70664	68.0781	48.5875	56.6153	65.3388	56.012	25.1181	115.746	91.2049	99.3613	135.836	96.7572	122.389	164.491	170.43	125.059	198.43	166.291	192.133	229.409	141.824	106.129	76.9577	59.99	0	14.4138	16.3901	0	0	0	2.68967	0	5.27533	0	17.8773	0
A0A140LI95	0	0	0	0	0	0	0	0	0	0	0	0	3.02554	0	0	0	1.1923	0	0	0	0.940844	0	6.57736	7.05649	5.74485	7.8397	11.8975	11.9861	6.83865	10.4268	10.1391	6.19005	11.2376	7.88334	11.7117	24.7322	2.02863	0	0	0	4.3316	1.66808	1.77061	0	2.74565	3.57563	0	0	0
A0A140LIF8	0	0	0	0	0	0	0	0	0	0	2.63109	0	0	5.95749	6.54878	5.18051	6.7896	3.93461	18.1128	22.1405	9.05993	13.7982	20.0423	18.2218	19.6251	32.2131	28.9259	37.1588	22.9207	24.833	27.4052	34.8854	38.2848	45.0063	52.7938	38.0091	25.2697	53.8861	37.9814	37.6912	23.0698	44.438	17.662	9.15213	11.6174	0	0	0	0
A0A140LIS7	0	0	0	31.1932	6.00649	0	0	0	7.06807	0	0	11.6502	9.93381	14.7839	12.0164	13.436	14.6086	20.033	15.5497	27.3792	23.3514	22.1511	14.841	26.9235	31.1124	28.9537	48.1533	45.7444	36.113	44.777	56.0618	58.1291	52.7229	56.2808	67.9996	79.6781	89.8949	88.5047	79.6506	82.2306	71.3021	69.9853	44.1263	29.0136	26.3248	19.6312	13.8124	12.1362	0
A0A140LIU4	475.403	400.776	1366.94	928.306	1346.06	809.524	1343.63	1156.58	1282.08	1775.69	1558.18	1271.35	1633.03	673.2	1402.36	1275.81	1158.75	995.363	806.245	427.204	904.542	696.74	544.404	640.184	534.462	480.391	437.362	360.417	283.816	312.264	273.452	263.674	277.097	240.271	281.677	281.798	255.666	116.498	210.483	236.337	176.295	199.738	181.925	190.131	159.189	162.788	162.074	164.938	128.153
A0A140T8J4	0	0	0	0	0	0	0	0	0	0	0	0	0	0	0	1.84861	3.42851	0	0	0	0	0	0	0	0	0	0	0	0	4.44988	0	0	0	0	0	12.4891	4.17389	6.17612	10.0934	10.6707	13.2416	5.55777	8.16838	1.71431	0	3.70248	5.32035	13.5749	22.1514
A0A171EBK8	0	0	0	0	0	0	0	0	0	0	0	0	0	0	0	0	0	0	48.0272	0	0	14.8374	20.7758	13.5621	25.9335	44.151	14.8333	35.4611	18.7291	48.3565	20.558	0	14.0561	0	0	9.61807	13.0298	0	9.88748	0	0	0	0	13.3556	22.1055	44.4727	49.7141	0	9.6541
A0A171EBL2	0	0	0	0	0	0	0	0	0	12.8774	0	0	0	0	0	0	0	0	0	0	0	36.7463	0	32.4381	0	0	0	0	0	133.503	32.7892	0	27.9677	15.5338	0	0	0	0	0	48.8541	0	0	0	0	19.3649	64.5562	85.3668	150.946	127.65
A0A171KXD3	7.14171	0	0	0	28.5664	0	0	15.4357	16.2428	0	0	0	18.0954	14.714	12.9785	0	0	27.5977	14.7452	33.9917	0	0	115.637	32.7147	0	11.6874	10.0747	0	0	0	0	0	0	0	0	0	0	0	12.8628	11.6005	29.9415	0	0	72.0604	171.651	246.246	245.753	218.738	104.964
A0A1B0GQZ9	0	0	0	0	0	0	0	0	0	0	0	0	0	0	0	0	0	0	0	0	0	0	0	0	0	0	0	0	0	0	0	0	0	0	0	0	0	0	37.3069	0	0	0	0	0	0	0	0	0	0
A0A1B0GR08	0	0	0	0	0	0	0	0	0	0	0	0	0	0	0	0	0	0	0	0	0	0	0	0	0	0	0	0	0	0	0	0	9.04799	0	0	0	0	0	0	0	0	0	0	0	0	0	0	0	0
A0A1B0GR19	0	0	0	0	0	0	0	0	0	0	0	0	0	0	0	0	0	0	0	0	0	0	0	0	0	0	0	0	0	0	0	0	0	0	0	0	0	0	17.8143	0	0	0	0	0	27.5813	25.1268	29.3369	45.1414	80.6503
A0A1B0GRA5	0	0	0	0	0	17.2237	21.5009	0	0	0	0	8.56265	35.4658	0	9.13561	0	4.67883	4.84661	9.02623	0	18.8754	13.824	27.21	29.2499	30.7442	22.0842	46.9209	40.3821	22.4602	27.2162	20.5666	11.9539	31.1024	19.6472	36.7293	15.0432	0	6.62708	0	0	0	0	0	0	0	0	0	0	0
A0A1B0GRV0	0	0	0	0	0	0	0	0	0	0	0	0	0	0	0	0	0	0	0	0	0	0	0	0	0	0	0	0	0	0	0	0	0	0	0	0	0	0	0	0	0	0	0	0	0	0	0	0	0
A0A1B0GRV7	0	0	0	0	0	0	0	0	0	0	0	0	0	0	0	0	0	0	0	0	0	0	0	0	0	0	0	0	0	0	0	0	0	0	0	0	0	0	0	0	0	0	0	0	0	0	0	0	0
A0A1B0GS13	0	0	42.0939	114.962	121.807	34.2003	0	19.8516	10.8848	16.7762	9.12792	14.183	43.2172	22.9365	36.1793	31.1285	47.4791	63.9068	61.274	53.5744	106.052	59.7619	118.832	111.799	89.0624	123.415	143.742	135.494	95.909	145.635	123.304	150.978	170.202	166.491	156.017	160.384	153.587	77.3876	156.648	153.561	88.8389	96.4995	59.8088	81.8912	52.986	49.2067	29.6134	26.7746	0
A0A1B0GS41	0	0	0	0	0	0	0	0	0	0	0	0	0	0	9.44528	0	0	12.0435	0	0	0	0	0	0	0	4.81402	0	0	0	0	7.91514	0	0	0	4.57094	0	0	0	0	0	0	0	0	0	0	21.552	23.3563	35.0564	15.5298
A0A1B0GS91	0	0	0	0	0	0	1.01584	0	0	29.7588	0	0	0	0	0	0	0	0	0	0	0	0	0	0	0	0	0	0	0	0	0	0	0	0.935157	0	0	3.66733	143.516	0	0	0	0	0	0	0	0	35.9496	49.2958	75.4026
A0A1B0GSR7	0	0	1.8064	3.72393	0	0	10.6363	0	6.68999	0	0	0	9.28016	21.3364	51.4898	0	0	14.8274	0	0	0	0	0	0	0	0	0	0	0	0	6.07087	0	0	0	0	0	0	0	0	0	0	0	0	0	0	0	0	0	0
A0A1B0GSU0	0	0	0	0	0	0	0	0	0	0	0	0	0	0	0	0	0	0	0	0	0	0	0	0	0	0	0	0	0	0	0	0	0	0	0	0	0	0	0	0	0	0	0	0	52.9369	82.3303	108.267	1118.61	0
A0A1B0GSV4	0	0	0	0	0	0	0	0	0	0	0	0	0	0	0	21.5555	13.8015	24.8656	0	12.1482	18.1472	24.2689	24.6985	38.7563	40.0867	52.9128	20.9579	54.7926	49.0029	49.6863	44.6711	30.7829	36.442	66.2127	40.3798	73.7146	66.5047	40.5806	17.4834	21.9174	0	0	0	0	0	0	0	0	0
A0A1B0GSX6	0	0	0	0	0	0	0	0	0	0	0	0	0	0	0	0	0	0	0	1.45385	0	0	0	0	0	0	0	0	0	0	0	0	0	0	0	0	0	0	0	0	0	0	0	0	0	0	0	0	0
A0A1B0GT63	4.49047	7.54376	19.1425	21.1946	32.4691	28.7367	29.6004	27.9206	36.8843	38.4714	46.4908	40.932	59.3998	38.3978	47.6402	57.8139	58.0699	53.8972	63.147	36.9434	75.9287	58.5963	72.1537	79.3967	80.2759	88.5106	91.3457	86.3841	91.374	79.3784	81.8977	76.047	77.4016	62.1293	80.605	61.106	80.5235	36.1497	42.5869	41.8012	28.2274	27.759	15.4464	26.3284	29.8045	6.24781	4.33253	12.2842	0
A0A1B0GTA0	0	0	0	0	0	0	0	0	0	0	0	0	0	0	0	0	0	0	0	0	0	0	0	0	0	0	0	0	0	0	0	0	0	0	0	0	0	0	0	0	0	0	0	0	0	0	0	8.9638	28.0578
A0A1B0GX25	0	0	0	0	0	0	0	0	0	0	0	0	0	0	0	0	0	0	0	0	0	0	0	0	0	0	0	0	0	0	0	0	0	0	0	0	0	0	0	0	0	3.83784	0	0	4.74674	23.5695	23.7339	28.6975	23.2334
A0A1C7CYV0	0	0	0	0	12.2326	16.3686	9.12785	0	0	0	0	0	0	0	15.634	9.7837	0	10.1302	23.4738	0	11.7928	0	0	0	0	0	0	0	0	0	0	0	21.1997	0	0	0	0	0	45.8453	0	19.1458	0	6.73019	12.7287	13.3796	12.4213	38.5593	57.3509	176.493
A0A1D5RLD8	0	0	0	0	0	0	0	0	0	0	0	0	0	0	0	0	0	0	0	0	11.6495	0	0	39.2101	16.4943	0	0	47.9068	0	57.6624	0	28.6093	0	29.7086	0	0	37.078	90.7677	192.388	14.4131	0	95.2813	70.2941	67.1982	93.2972	90.3102	125.811	126.998	205.93
A0A1D5RLF2	0	0	0	0	0	0	0	0	0	0	0	0	0	0	0	0	0	0	0	0	0	0	0	0	0	0	0	0	0	0	0	0	0	0	0	0	0	0	0	0	0	0	0	0	0	0	0	0	9.27736
A0A1D5RLL3	0	11.5908	13.4706	27.9148	32.1549	26.8362	36.6905	27.8881	36.3597	26.4269	33.7809	40.461	39.8023	43.8437	48.7147	51.2715	53.6857	45.2454	49.4846	59.5241	58.4674	66.9694	64.5965	66.5451	64.1736	71.6715	72.1035	78.6884	65.1571	76.0661	66.7723	61.9436	81.8027	55.9625	53.4386	44.0805	48.5586	35.4112	34.8209	12.5921	38.1226	34.2844	51.5875	61.6022	0	12.05	0	0	0
A0A1D5RLQ6	0	0	0	0	0	0	0	0	5.96636	5.39912	7.29481	10.0129	23.284	0	21.4854	19.622	37.2165	16.5307	38.989	43.4429	38.7456	19.0619	26.6158	34.2803	29.1869	12.8498	27.303	31.37	34.4235	26.9733	30.6496	20.2097	21.654	0	20.0827	9.87522	0	10.6966	8.87951	0	0	0	0	0	0	0	5.9717	20.8025	0
A0A1D5RLR0	0	0	0	0	0	0	0	0	0	0	0	0	0	0	0	0	0	0	0	0	0	0	0	0	0	0	0	11.1205	0	0	0	0	0	0	0	0	0	0	0	0	0	0	0	0	0	20.154	43.3927	56.3185	30.5379
A0A1D5RMA9	0	0	0	0	0	0	0	0	0	0	0	0	0	0	0	0	0	0	0	0	0	0	0	0	0	0	0	0	0	0	0	0	0	0	0	0	0	0	0	0	0	0	0	0	0	0	0	0	0
A0A1L1SQ41	0	0	0	0	0	0	0	0	0	0	0	0	0	0	0	0	0	0	0	0	0	0	0	0	0	0	0	0	0	0	0	0	0	0	0	0	0	0	0	0	0	0	0	0	0	0	0	4.71616	11.7707
A0A1L1SQ51	0	0	0	0	5.5445	11.2513	6.06482	16.3541	5.84509	10.8121	41.1091	14.8894	19.5808	18.9393	0	14.9202	17.9411	17.2007	17.8455	18.9235	26.9187	19.6178	27.8408	28.9136	32.2562	31.3466	39.0105	39.6582	40.3461	40.2558	46.9661	41.3275	52.0903	58.0183	55.9751	53.0018	61.3783	45.2295	62.1814	57.5944	48.1629	68.9955	71.3547	78.5487	98.0859	178.188	211.972	139.449	64.3153
A0A1L1SR96	0	0	0	0	3.24325	0	1.29405	1.45874	0	0.534216	6.63812	0.890068	1.82772	11.958	6.05692	7.81628	5.66279	1.79615	6.31303	4.64152	5.14449	5.22536	12.008	11.0126	7.87145	13.4378	13.7511	8.8229	4.8935	7.28238	0	6.03282	0	1.33172	0	0	0	0	0	0	0	0	0	0	0	0	0	0	0
A0A1L1SRB5	0	0	0	0	0	0	0	0	0	0	0	0	0	0	0	0	3.87936	0	0	0	0	0	0	0	0	0	0	0	0	0	0	0	0	0	0	0	0	0	0	0	0	0	0	19.2046	23.2983	27.9463	31.5724	0	0
A0A1L1SRT0	0	0	0	0	0	0	0	0	0	0	0	0	0	0	0	0	0	0	0	0	0	0	0	0	0	0	0	0	0	0	0	0	0	0	5.005	0	0	0	9.01693	0	0	0	0	0	0	4.36906	18.0867	36.6682	47.9537
A0A1L1SRV0	0	0	0	0	0	0	0	0	0	0	0	0	0	0	0	0	0	0	0	0	0	0	0	0	0	0	0	0	0	0	0	0	0	0	0	0	0	0	0	0	0	25.3481	0	0	0	0	201.706	51.7845	0
A0A1L1SS87	0	0	0	0	0	0	0	0	0	0	8.5699	8.44867	16.4619	10.7054	8.45963	13.0239	16.3423	14.7016	23.5315	14.0068	24.1878	31.0104	27.656	10.6723	28.6291	28.5009	25.8637	36.0747	23.9702	33.1894	34.0228	49.4746	50.4551	31.772	42.2115	33.2169	36.3428	35.0821	32.0213	31.2755	25.6691	8.55562	6.43781	0	0	0	0	0	0
A0A1L1SSA8	10.7173	26.267	71.325	75.5412	113.672	111.426	146.169	143.817	172.243	189.005	199.29	205.423	256.927	189.5	308.141	301.64	295.503	310.382	307.012	227.648	294.816	331.64	360.582	334.951	367.572	365.027	433.519	357.481	372.462	330.007	336.764	290.333	330.899	285.142	280.198	217.109	192.747	112.054	131.826	151.551	122.523	93.1309	63.4187	59.7147	35.7525	0	0	0	0
A0A1L1SSF2	0	0	0	0	0	0	0	0	0	9.81017	0	11.9884	15.1562	0	19.6652	5.99634	13.7695	24.6992	28.4093	28.8123	26.5651	31.4808	33.0324	30.5467	31.2023	41.399	51.4966	48.3355	36.9197	48.9045	48.2222	29.3021	37.2293	46.6695	54.7469	47.8337	52.2005	42.5562	31.5607	33.4642	10.6289	24.4836	16.8387	6.84285	0	0	5.24346	0	0
A0A1L1SSF8	0	0	0	0	0	0	0	0	0	0	0	0	0	0	0	0	0	0	0	0	0	0	0	0	0	0	0	0	0	0	0	0	0	0	0	0	0	0	4.27979	0	0	0	0	0	0	0	0	0	0
A0A1L1SSH9	0	0	0	0	0	0	0	0	0	0	0	0	0	0	0	0	0	0	0	0	0	0	16.2545	0	0	0	0	0	0	0	0	0	0	0	0	0	0	0	68.577	0	0	0	0	0	0	13.0083	35.1163	31.4664	67.999
A0A1L1SSX7	0	0	0	0	0	0	0	0	0	0	0	0	0	11.3025	2.83077	0	0	0	0	0	0.864224	0	0	0	0	2.26231	0	12.1867	0	0	4.00556	0	11.4561	0	0	0	1.34798	0	0	0	0	0	0	0	0	0	40.8677	173.49	187.191
A0A1L1ST61	126.429	268.926	345.09	448.339	536.89	607.127	578.205	672.763	763.079	697.983	713.473	674.407	682.15	721.514	702.69	678.618	643.152	651.519	631.531	684.204	595.557	667.025	808.145	643.532	809.854	767.102	710.637	525.423	681.949	551.111	885.597	1024.75	898.894	944.614	921.265	676.968	867.058	929.866	642.892	584.648	407.896	443.572	375.971	266.489	230.989	150.476	136.765	118.85	79.2957
A0A1L1STG9	0	0	0	0	0	0	0	0	0	0	0	0	0	0	0	0	0	0	0	0	0	0	0	0	0	0	0	0	0	0	0	0	0	0	0	0	0	0	0	0	0	0	0	0	0	0	37.22	56.1674	37.6048
A0A1L1SU22	0	0	0	0	0	0	0	0	0	0	0	0	0	0	0	0	0	0	0	0	0	0	0	0	0	0	0	0	0	0	0	0	0	0	0	0	0	0	0	0	0	0	0	0	0	0	0	0	0
A0A1L1SUX8	1.84361	18.0157	22.2123	25.8946	44.7328	33.0034	39.4782	41.6424	40.2574	35.6614	54.5311	50.1436	34.7757	40.6509	30.9348	26.5268	40.5477	25.3772	42.5881	50.9219	48.6956	41.3577	52.2878	53.1532	59.7738	51.4412	60.08	86.7715	57.0473	71.4531	53.3806	48.6387	81.5029	75.8077	97.1841	102.646	118.797	80.3084	80.2787	70.1308	69.9722	38.9775	31.4162	7.09485	16.8901	0	0	17.3128	0
A0A1L1SVK0	0	0	0	0	0	0	0	0	0	0	0	0	0	0	0	0	0	0	0	0	0	0	7.36294	0	23.0115	6.97798	0	0	0	0	0	0	0	0	0	0	0	0	0	0	0	0	0	0	0	0	0	0	32.7096
A0A1W2P6F6	2.01541	6.0355	6.00825	11.1096	12.1031	15.5363	18.5322	5.31176	8.37619	10.1973	6.39196	13.3984	15.9914	18.9219	13.266	22.0279	15.321	21.5435	21.2567	19.9728	30.6822	29.8327	35.5742	39.1741	42.1798	48.0376	49.9098	38.136	48.6234	71.6835	116.802	119.809	79.0558	51.2877	40.141	50.1764	36.8048	16.1891	27.4271	26.6379	22.1362	18.8629	22.975	33.6768	59.2862	58.4931	32.1725	30.5969	21.9713
A0A1W2P6P1	0	0	0	3.38395	0	0	0	8.77094	3.34137	0	12.3834	20.7557	0	9.4545	4.29501	0	22.907	18.2745	25.4136	26.6624	13.3278	26.771	31.7612	40.8856	39.991	46.5295	43.778	44.6631	44.4499	54.4623	45.7412	48.0593	72.8957	54.5249	70.3159	62.5401	74.1557	77.0159	83.1437	94.7069	90.6941	104.014	97.34	125.449	135.04	133.429	127.659	129.03	96.3131
A0A1W2P6Q2	0	0	0	0	0	0	0	0	0	0	0	0	0	0	1.511	0	0	0	4.71354	0	15.7975	0	15.2645	5.47936	13.4552	10.5921	18.4942	13.3118	5.92677	9.83458	11.4853	7.73008	13.5352	11.1667	20.3076	13.9042	7.11074	0	8.53018	2.20203	0	0	0	0	0	0	0	0	0
A0A1W2P6X3	0	0	9.1964	0	0	0	8.3877	0	0	0	9.71176	11.0711	8.48608	23.7209	19.8824	23.608	18.593	28.0195	39.3894	27.2829	39.8429	28.7853	30.2592	40.8138	34.3403	21.8722	37.0798	17.9189	38.0176	21.8724	13.9299	7.66449	24.097	0	20.7983	0	0	12.3344	0	6.97633	13.3102	0	0	0	0	0	0	0	0
A0A1W2P729	0	0	0	0	0	0	0	0	0	0	0	0	0	0	0	0	0	0	0	0	0	0	0	0	0	0	0	0	0	0	0	0	0	0	0	0	0	0	0	0	0	0	0	0	0	0	0	0	0
A0A1W2P7G5	0	18.0724	28.8059	38.8637	40.9736	50.8496	51.538	62.5697	59.0908	69.1543	86.0278	89.0568	87.8113	89.4801	109.179	133.492	143.207	133.269	144.052	144.764	163.744	180.378	237.678	213.299	240.303	257.306	300.867	296.413	284.451	286.591	301.431	325.397	317.848	354.219	372.858	338.001	417.684	330.507	339.49	326.478	281.349	276.811	207.756	218.322	170.932	138.208	122.427	87.921	99.1877
A0A1W2P7J9	0	0	0	0	0	0	0	0	0	0	0	0	0	0	0	0	13.3977	0	0	0	0	0	29.4628	40.6969	0	22.0142	23.2523	12.0775	0	0	0	13.4169	45.0435	0	38.7532	0	45.4102	0	0	0	0	0	0	0	12.8622	0	0	0	0
A0A1W2P7K6	0	0	0	0	0	0	0	0	0	0	0	0	0	0	0	0	0	0	0	0	0	5.06109	4.20453	0	0	0	6.43021	0	0	6.62004	7.42275	3.58943	0	0	0	0	0	0	0	0	0	6.30825	39.6078	17.1885	12.1374	40.4748	65.7371	65.5488	56.3167
A0A1W2P7N3	0	0	0	0	0	0	0	0	3.62653	0	2.72176	0	5.47906	0	0	0	3.97477	4.3064	7.8746	7.58779	24.4661	45.0779	112.486	85.3987	58.1036	39.8675	20.2379	14.9097	0	0	8.42818	0	5.25503	0	0	0	0	0	0	0	0	0	0	0	0	0	0	0	0
A0A1W2P7U1	0	0	0	0	33.3793	0	0	4.92245	0	0	0	0	0	0	0	0	0	0	0	7.27005	0	0	0	0	11.9889	0	0	0	0	0	0	0	0	0	0	0	44.1856	0	8.47402	0	0	0	0	0	0	0	0	0	49.2982
A0A1W2P7V0	0	0	0	0	0	0	0	0	0	0	0	0	0	0	0	0	0	0	0	0	0	0	0	0	0	0	0	0	0	0	0	0	0	0	0	0	0	0	0	0	0	0	0	0	0	0	0	30.1895	86.646
A0A1W2P7X0	0	0	0	0	0	0	0	0	0	0	0	0	0	0	0	0	0	0	0	0	0	0	0	0	0	0	0	0	0	0	0	0	0	0	0	0	0	0	0	0	0	0	0	0	0	0	0	0	0
A0A1W2P7Y1	15.5438	0	16.8882	36.7983	29.3025	43.5244	45.6342	53.3083	56.016	69.3421	45.5799	50.7322	59.2731	41.4059	58.0548	77.8781	51.8103	7.64635	43.2574	20.5765	41.6369	13.0992	27.9233	0	17.0235	0	41.3261	14.119	0	8.249	15.808	0	45.7297	8.27803	11.7864	0	0	0	0	0	0	0	0	0	12.5223	15.5018	6.13778	0	0
A0A1Y7VJ48	0	0	0	0	0	0	0	0	0	0	0	0	0	0	0	0	0	0	0	0	0	0	0	0	0	0	0	0	0	0	0	0	0	0	0	0	0	0	0	0	0	0	0	0	0	0	0	0	0
A0A1Y7VJH3	0	0	0	0	0	0	0	0	0	0	0	0	0	0	0	0	0	0	0	0	0	0	0	0	0	0	0	0	0	0	0	0	0	0	0	0	0	0	0	0	0	0	0	0	0	0	0	125.149	36.4546
A0A1Y7VJW9	0	0	0	0	0	0	0	0	0	0	0	0	0	0	0	0	0	0	0	0	0	0	0	0	0	0	0	0	0	0	0	0	0	0	0	0	0	0	0	0	0	0	0	0	0	0	16.1307	0	0
A0A1Y7VK19	0	0	0	0	0	0	0	4.96786	0	5.18956	4.38639	7.48995	2.9126	0	8.07843	10.5131	0	0	0	0	29.8847	23.1962	24.9813	49.4648	39.0109	28.0558	35.0145	25.6362	30.453	36.4061	39.4296	41.9542	28.6892	32.1822	35.4141	30.003	35.6348	33.7219	75.679	31.8662	24.7442	58.4745	42.9151	38.122	46.1591	66.236	97.2576	126.683	182.441
A0A1Y7VKT9	0	0	0	0	0	0	0	0	0	0	0	0	0	0	0	0	0	0	0	0	0	0	0	0	0	0	0	0	0	0	0	0	0	0	0	0	0	0	0	0	0	0	0	0	0	0	0	0	0
A0A1Y7VL34	7.45165	22.924	25.2721	26.8414	32.5344	28.6164	30.7614	31.3701	35.5657	26.7248	30.5594	41.6678	48.6294	46.602	49.1478	53.0184	57.517	52.6606	66.078	54.0743	61.1003	69.0702	66.4003	56.3759	70.0148	65.1469	68.8838	52.1894	49.2534	46.8973	35.1339	29.7155	36.1967	29.2204	19.5814	22.8721	26.021	13.6688	17.1329	6.94096	9.2993	13.7892	5.75817	0	17.8458	24.3471	46.1152	64.5536	59.9777
A0A1Y7VL44	0	0	30.5464	18.0853	16.1624	33.8713	9.85064	21.1346	65.4147	51.6318	34.8819	41.1406	65.801	43.9256	53.2084	27.8936	103.535	51.4536	149.257	46.2893	73.5601	80.3746	93.302	88.4886	90.6929	88.7964	126.147	103.932	77.7514	87.925	84.792	79.48	75.0582	72.7643	40.1089	60.3953	24.323	0	0	0	0	0	0	0	10.9676	19.3025	18.0041	0	24.8933
A0A1Y7VN70	0	0	13.1215	15.6833	15.8666	15.1766	22.8134	14.34	17.0382	16.921	23.1926	24.9098	26.1694	36.0663	28.1448	35.0012	32.0978	28.775	40.1582	45.836	59.8246	64.8735	61.5918	65.6785	69.8917	85.247	102.349	98.8467	79.0086	97.8103	88.2094	85.8133	97.7768	83.7375	99.4788	78.5108	82.3375	133.492	110.839	97.2415	62.9588	93.0257	83.833	110.726	97.8979	96.6045	146.464	214.381	217.32
A0A286YCG8	10.973	48.5168	64.1501	59.5102	109.38	76.118	103.854	99.9437	53.4406	66.9784	82.7463	75.6268	55.3662	86.7363	85.7366	100.174	51.9792	83.6868	58.1172	76.2679	123.309	77.531	77.1798	78.2565	83.8208	60.4546	61.4754	56.1154	72.4334	26.1121	65.11	28.5257	61.2746	47.9693	41.9193	44.1218	0	10.2281	36.4167	9.82145	0	11.4702	0	0	0	0	0	0	0
A0A286YCI0	0	0	0	0	0	0	1.85537	0	0	0	0	0	0	0	0	0	2.13236	0	0	0	20.0729	4.40493	0	0	0	6.90689	6.69588	5.76134	8.58976	10.6429	0	0	13.3242	13.7624	17.0941	9.35774	10.9956	0	9.69886	12.4729	8.19705	12.8046	0	0	0	0	0	0	23.4572
A0A286YCV0	0	0	0	0	0	0	0	0	0	12.7085	15.3409	22.6339	19.1479	63.683	11.1349	10.0509	33.5678	14.9894	40.1175	32.709	17.6591	25.6672	42.9826	39.3831	20.0944	30.0819	26.1975	37.4559	49.2156	48.3941	60.3784	20.1448	0	40.0062	27.6908	32.2473	0	0	0	0	0	0	0	0	0	0	0	0	0
A0A286YCX6	0	0	0	0	0	0	30.2399	0	37.6829	0	7.55223	31.7127	16.3198	0	20.6	251.443	31.252	46.0061	33.1378	32.4507	33.227	57.0957	72.1075	49.3658	74.6878	71.1582	85.8023	75.1527	76.0182	68.2507	74.5339	70.7139	65.7814	317.626	308.73	359.614	195.274	69.2721	19.9744	42.3363	13.4783	11.6627	10.6786	0	0	0	0	0	0
A0A286YD12	0	0	0	0	0	6.0845	0	0	0	0	0	0	0	0	0	0	0	0	0	0	0	0	0	0	0	0	0	0	0	0	0	0	0	0	0	0	0	0	9.119	0	0	0	0	0	0	0	0	0	0
A0A286YD22	0	0	0	0	0	0	0	0	0	0	0	0	0	0	0	0	0	0	0	0	0	0	3.79793	0	0	0	0	0	0	0	0	0	0	0	0	0	0	0	0	0	0	0	0	0	0	0	0	0	0
A0A286YD34	0	0	0	0	0	0	0	0	0	0	0	0	0	0	0	0	0	0	0	0	0	0	0	0	0	0	0	0	0	0	0	0	0	0	0	0	0	0	0	0	0	0	0	0	0	0	0	0	0
A0A286YDB3	0	0	1.78013	1.35699	0	0	14.9704	0	7.92579	2.27603	2.91343	8.24642	9.40257	0	12.8751	14.223	14.1406	15.1251	16.1734	17.044	24.9683	23.062	31.8067	23.9615	27.1937	39.5269	34.428	38.7784	33.5324	39.3059	41.6186	34.2651	37.9955	42.6516	44.3473	37.6664	42.7518	25.4131	39.2828	38.7884	30.2408	32.5779	26.1087	23.92	25.0599	29.067	43.8976	50.6916	35.3291
A0A286YDF2	0	0	0	0	5.84599	0	8.7426	8.14736	12.5302	7.45232	15.034	29.5579	34.0413	37.7503	30.1452	26.5284	24.2188	16.829	12.5893	32.7151	53.108	44.8225	43.6755	43.8041	67.6683	74.8903	41.6066	47.2182	64.633	42.3151	59.2446	47.8667	47.725	61.9842	53.4986	52.9659	48.6813	44.4381	39.9116	32.1288	21.5963	18.0914	6.31025	0	0	7.6467	0	0	0
A0A286YDI8	0	0	0	12.2163	11.4843	7.0476	28.7676	23.7108	21.8409	21.1218	20.7774	20.7002	23.7913	22.2096	28.9013	26.2889	23.4409	21.2219	25.2006	22.756	30.7248	25.4381	26.8329	28.5902	31.4879	32.0205	34.461	44.5317	9.57212	36.5849	36.7624	33.7924	32.3794	31.2331	20.913	23.2422	19.3202	17.0032	31.4411	17.225	24.5784	31.1908	48.0398	53.0508	89.024	295.444	486.755	600.601	349.173
A0A286YDT5	0	0	0	0	0	0	0	7.59448	4.88006	11.1269	3.67018	15.1098	16.1449	16.0187	8.40977	18.2209	24.3663	32.895	19.2301	19.2912	30.8328	25.976	28.64	33.2783	43.2936	38.8706	51.7098	49.7282	26.7779	49.2883	43.2811	41.5644	34.4343	37.2068	26.6007	23.5985	14.3805	15.7449	0	7.6414	0	0	0	0	0	0	0	0	0
A0A286YDU2	0	0	0	0	0	0	0	0	0	0	0	5.82125	0	0	0	0	0	0	0	0	0	0	0	0	0	0	0	0	0	0	0	0	0	0	0	0	0	0	0	0	0	0	0	0	0	0	0	41.9398	58.9187
A0A2I3BPG9	2.91284	16.5903	14.8512	16.0295	17.1587	27.2033	22.7806	20.6995	22.7642	23.0978	14.4221	17.4084	18.7753	17.9423	23.6908	19.0605	20.1405	16.9446	19.9657	15.6144	16.9892	17.6585	18.1054	18.2693	21.9116	18.1651	22.235	8.01677	19.9288	19.2734	19.2295	26.1478	21.7084	18.9184	17.8197	0	6.82813	0	0	0	0	0	48.633	0	0	0	0	0	0
A0A2I3BPX3	0	0	0	0	0.650147	1.92696	6.24542	5.53429	3.02168	6.77819	5.55762	5.06265	9.77083	4.06375	7.28131	11.3931	8.5699	13.9777	11.3827	15.7547	13.2354	19.7329	14.5817	16.2238	13.4585	20.4485	23.5605	17.3797	26.8102	20.1095	16.883	13.131	15.1844	17.5431	9.94342	16.8347	10.6451	9.75516	3.65876	0	0	0	0	0	0	0	5.74971	0	0
A0A2I3BQE0	0	0	0	0	0	0	0	0	0	0	0	0	0	0	0	0	0	0	0	0	0	0	0	0	0	0	0	6.15376	0	0	0	0	0	0	0	0	0	0	0	0	0	0	0	0	0	0	0	19.3769	5.66545
A0A2I3BQF5	0	0	0	0	0	0	0	17.6918	0	9.88414	8.99161	29.2382	23.4074	23.6216	23.5276	27.6354	23.1599	28.4982	37.7642	30.1387	41.3303	44.3562	41.9951	64.1107	54.6921	67.3866	38.1771	50.7398	45.5097	57.0696	49.9504	63.8544	27.1343	57.2194	46.8801	30.9687	42.5611	40.1632	26.3042	40.013	0	7.48762	0	0	0	0	0	99.5311	0
A0A2I3BQM5	0	0	0	0	0	0	0	0	0	0	0	0	0	0	0	0	0	0	0	0	0	0	0	0	0	0	0	0	0	0	0	0	0	0	0	0	0	0	0	0	0	0	0	0	0	0	0	0	0
A0A2I3BQP6	0	0	0	0	2.05567	0	10.8164	0	3.27962	4.00928	8.85897	2.52145	8.1211	0	10.4251	9.21721	17.5672	12.7474	14.6318	14.7093	12.4295	11.3549	18.6105	11.585	16.4361	10.7431	18.7969	16.5243	0	6.41367	10.1888	6.2688	11.804	4.9813	5.46386	10.6027	0	0	0	3.62115	10.9459	29.3231	21.0947	21.249	16.8094	3.71419	3.3193	2.01714	0
A0A2I3BR81	0	0	0	0	0	0	0	0	0	0	0	0	0	0	0	0	0	0	0	0	0	0	0	0	0	0	29.9465	0	0	0	0	0	0	0	0	0	0	0	0	0	0	0	0	9.25166	0	78.4704	76.8736	487.813	99.871
A0A2I3BRC5	0	0	13.4615	4.12607	8.95741	0	21.5958	15.6936	5.42618	22.0962	18.035	17.4086	30.4823	17.2385	37.5957	28.7294	37.2661	33.5526	41.0188	25.9376	52.3928	45.3445	37.6539	47.6996	42.1352	46.1323	52.6013	44.3234	38.0063	45.0944	40.7931	31.2027	36.3938	32.8435	36.6274	31.6375	25.64	11.1407	19.0177	7.28167	0	0	0	0	25.0215	0	0	0	0
A0A2I3BRL8	0	0	0	0	8.51221	0	4.05721	0	11.2146	7.87825	9.09563	26.9106	15.5027	16.2076	16.8973	20.9445	5.75469	28.4135	35.6234	29.7913	30.8113	28.6437	37.8857	54.5644	47.2819	51.9037	64.4005	53.8654	47.9277	62.7732	76.9555	60.3323	71.1835	48.817	46.6715	32.7553	0	0	0	0	0	0	0	0	0	0	0	0	0
A0A2I3BRW0	0	0	3.2735	0	4.93249	0	3.66322	2.30714	9.14283	17.6155	13.4155	20.1009	23.5923	13.5737	26.0473	30.7423	30.3311	33.9767	19.0387	12.8976	40.2957	23.7642	27.6301	33.2309	39.572	41.4003	37.0469	62.864	51.3073	52.0066	49.367	32.6799	38.464	27.6494	41.7143	29.4015	25.8464	0	0	0	0	0	0	0	0	0	0	0	0
A0A2I3BS41	0	0	0	0	0	0	0	0	0	0	0	0	0	0	0	0	0	0	0	0	0	0	0	0	0	0	0	0	0	0	0	0	0	0	0	0	0	0	0	0	0	0	0	0	0	0	0	0	0
A0A2I3BS49	0	17.9635	32.6085	32.7208	51.1109	48.915	51.2716	51.1488	61.3729	54.9828	66.9508	55.9646	87.1729	63.9127	76.4112	91.9187	83.1337	130.13	116.319	78.1698	131.809	120.593	131.682	155.757	157.435	165.839	151.878	159.854	146.92	144.822	170.124	152.4	159.762	168.93	170.423	154.608	192.432	123.464	126.82	123.404	114.746	115.202	76.2548	72.3926	51.4215	51.1336	13.6288	22.1496	0
A0A2R8VHQ0	0	0	6.52321	15.2529	25.0255	3.90087	19.2809	6.8863	20.2011	18.8952	35.4235	26.7782	28.9101	0	7.95802	26.2244	15.1698	16.2101	34.9523	15.9872	33.5213	12.8362	30.7763	32.0659	15.2454	16.7392	29.0512	20.1447	10.0395	8.38267	10.648	0	13.5329	0	25.815	0	6.56021	0	5.04553	0	0	0	0	22.3303	0	24.3599	0	20.7924	0
A0A2R8VHR6	20.1627	34.6795	5.29352	55.7369	19.3518	14.0382	40.2266	7.12377	22.1922	19.2943	34.042	0	25.9743	47.0252	63.1887	0	0	11.8181	0	24.9139	52.6141	47.8345	0	0	42.3054	0	0	17.9844	11.2116	0	48.1796	42.6412	0	0	108.559	10.8198	32.5588	7.28548	111.541	13.9943	89.7883	53.478	18.8686	0	29.6006	56.5319	0	0	0
A0A2R8VJW0	0	0	0	0	0	0	0	0	0	0	0	0	0	0	0	0	0	0	0	0	0	0	0	0	0	0	0	0	0	0	0	0	0	0	0	0	0	0	0	0	0	0	0	0	0	0	0	0	0
A0A2R8VK70	0	0	5.07996	8.70226	22.2214	12.9457	6.20125	10.1477	24.1312	10.8604	6.15518	26.1828	40.2477	30.2705	35.5532	38.6753	48.3311	50.5706	67.4165	49.0774	141.566	109.617	112.083	200.584	113.396	145.265	291.883	199.224	122.481	241.988	199.722	175.017	294.513	399.009	333.914	364.681	212.837	101.11	208.288	149.563	100.368	108.055	61.9802	50.73	20.7487	27.0193	19.9404	12.0029	8.89
A0A2R8VKI7	0	0	0	0	0	0	0	0	0	0	0	0	0	0	0	0	0	0	0	0	0	0	0	0	0	0	0	0	0	0	0	0	0	0	0	0	0	0	0	0	1.30151	0	0	0	1.28118	0	0	0	0
A0A2U3TZ82	0	0	0	0	0	0	0	0	0	0	0	0	0	0	9.30372	0	0	0	0	0	0	0	12.4118	17.8278	15.4106	0	0	0	0	0	17.264	0	0	0	0	0	0	6.0639	0	0	0	3.50202	0	27.5425	40.669	17.7599	0	44.1671	0
A0A338P6B4	0	0	0	0	0	0	0	0	0	0	0	0	0	0	0	0	0	0	0	0	0	0	0	0	0	0	0	0	0	0	0	0	0	0	0	0	0	0	0	0	0	0	0	0	0	0	0	0	0
A0A338P6D4	0	0	0	0	0	5.35169	0	0	6.06136	15.9666	32.979	25.686	24.1638	20.4693	21.5444	35.0305	27.2629	19.1479	35.4914	32.0444	13.9737	42.6182	39.9875	45.8236	26.3549	9.20893	22.4903	10.766	0	8.70842	3.29188	0	0	0	0	0	0	0	0	0	0	0	0	0	0	0	0	0	0
A0A338P6F2	0	0	0	0	0	4.88352	0	0	0	5.48619	13.718	5.90278	11.8087	0	3.13164	11.1951	15.3606	20.3823	21.1584	8.69082	22.8874	22.5452	23.214	18.3105	32.0669	27.9837	32.522	24.5492	28.0893	33.7215	27.0318	32.3878	38.8927	22.359	31.9282	15.2159	37.8056	29.9447	20.7599	7.56032	0	10.4538	0	0	0	0	0	0	0
A0A338P6I9	8.17443	16.7197	15.7961	20.3724	32.8096	30.4617	34.5611	30.0078	41.8839	45.5699	40.5568	47.7012	52.8995	46.9535	57.4399	55.9418	63.449	57.7169	72.8376	67.2005	81.4056	72.9401	106.568	112.27	102.77	153.082	146.464	143.019	101.338	143.199	140.827	141.398	153.929	168.1	177.847	229.139	231.284	139.623	164.519	182.998	111.367	109.42	75.0342	68.5214	59.0874	41.0121	40.4874	30.8782	0
A0A338P6P6	0	0	0	0	0	0	0	0	0	0	0	0	0	0	0	0	0	0	0	0	0	0	0	0	0	0	0	0	0	0	0	0	0	0	0	0	0	0	0	0	0	0	4.32964	23.3522	28.493	16.8179	0	0	0
A0A338P711	0	0	0	0	0	0	0	0	0	0	0	0	0	0	0	0	0	0	0	0	0	0	0	0	0	0	0	0	0	0	0	0	0	0	0	0	0	0	0	0	0	0	0	0	0	0	0	16.5876	4.58263
A0A338P721	0	0	0	0	0	0	0	0	12.2685	0	8.84412	19.4734	30.594	37.3558	34.8726	54.232	42.992	33.2031	49.6035	54.1128	54.6634	69.3097	85.8603	29.669	36.9686	48.9625	66.895	55.9263	81.1445	56.0453	110.27	51.4531	103.364	62.7394	127.006	120.899	91.0894	79.4913	61.689	55.6179	46.718	41.1031	30.8383	18.0669	25.7691	7.13971	0	0	0
A0A338P7B7	0	0	0	0	0	0	0	0	0	0	0	0	0	0	0	0.946951	1.35349	0	0	1.69788	7.18129	6.64572	8.14658	6.60094	3.5378	1.93112	5.84473	9.48284	3.97804	3.01283	2.27641	0	0	0	0	0	0	0	0	0	0	0	2.55459	5.4787	0	0	0	0	0
A0A3B2W707	0	0	0	0	0	0	0	0	0	0	0	0	0	0	0	0	0	0	0	0	0	0	0	0	0	0	0	0	0	0	0	0	0	0	0	0	0	0	0	0	0	0	0	0	0	0	0	0	0
A0A3B2W812	0	0	0	0	0	0	0	0	0	0	0	0	0	0	0	0	0	0	0	0	0	0	0	0	0	0	0	0	0	0	0	0	0	0	0	0	0	0	15.2267	0	0	0	19.7401	26.0987	38.5008	44.3874	46.853	76.0623	87.9985
A0A3B2W864	0	0	8.51409	20.9267	47.8991	4.93525	30.1503	17.5851	41.7016	44.0103	53.5338	38.6373	79.7084	0	83.254	61.8534	62.2866	96.7297	61.6318	51.2914	123.224	67.6898	122.529	139.212	130.49	141.35	197.54	139.539	63.8459	137.136	122.156	120.001	210.966	72.896	170.764	172.01	51.7331	31.4388	84.1766	82.5503	53.5662	64.5281	37.7238	48.7958	15.9946	17.4979	0	8.43608	0
A0A3B2WAQ7	0	0	0	2.69546	5.59535	2.2284	0	0	2.44545	7.97784	0	8.30397	0	0	0	0	3.50844	1.98867	7.04325	9.63081	6.35197	0	12.4964	9.61323	12.3512	9.6792	9.39644	5.18892	0	0	16.3703	6.29095	8.75621	0	17.8031	6.8166	0	0	0	17.9332	0	4.35735	0	19.066	30.7772	17.9233	25.9024	50.6112	39.1604
A0A3B2WB82	0	0	0	0	0	0	0	0	0	0	0	0	0	0	0	0	0	0	0	0	8.8459	0	123.225	0	0	0	0	0	0	0	0	0	0	0	0	0	0	0	0	0	18.0988	34.7036	18.0249	21.2571	51.1961	35.0588	62.3912	69.8726	60.7464
A0A3B2WBC6	0	0	0	0	0	0	0	0	0	0	0	0	0	0	0	0	0	0	0	0	0	0	0	0	0	0	0	0	0	0	0	0	0	0	0	0	0	0	0	0	0	0	0	0	0	0	0	0	0
A0A3B2WBL1	20.6858	41.2996	30.2951	24.6079	40.3167	35.8631	30.6823	42.2763	36.3866	46.1072	36.9799	31.6172	34.1329	35.4356	36.8807	27.7711	29.0858	23.5579	23.8541	0	11.9892	10.3154	22.2426	0	0	19.4928	0	0	30.1743	0	0	36.7762	0	0	0	6.69768	0	0	0	3.43997	0	0	0	0	0	2.14766	0	6.17022	14.2467
A0A3B2WCL5	0	0	0	0	0	0	0	0	0	0	0	0	0	0	0	0	0	0	0	0	0	0	0	0	0	0	0	0	0	0	0	0	0	0	0	0	0	0	0	0	0	0	0	0	10.1629	13.6854	18.0622	27.7561	25.3294
A0A3B2WD34	0	0	0	0	0	0	0	0	0	0	0	0	0	0	0	0	0	1.07071	0	0	0	0	0	0	0	0	0	0	0	0	0	0	0	0	0	0	0	0	0	0	0	0	0	0	0	0	0	0	0
A0A3Q4EBT3	0	0	0	0	0	0	0	0	0	0	0	0	0	0	0	0	0	0	0	4.36033	0	0	0	4.76744	6.08866	0	0	0	0	0	0	0	0	0	5.67744	0	0	0	12.0365	9.26608	10.2835	8.51312	17.8391	9.89129	26.9587	39.2367	39.0994	0	100.629
A0A3Q4EC30	0	0	0	0	0	0	0	0	10.5003	3.6607	0	3.73438	10.8007	17.0831	14.7781	6.66173	15.3887	24.2084	26.9292	26.232	27.5277	31.7924	38.2824	32.1715	33.4655	41.5125	38.1127	38.1037	27.6368	44.7228	33.0003	33.7983	41.9165	36.8692	60.0857	39.2512	43.9882	25.4698	16.4598	28.6595	14.7843	21.4233	17.4584	13.6242	14.172	0	0	0	0
A0A3Q4EC50	0	0	0	0	0	0	0	0	0	0	0	0	0	0	0	0	3.76327	0	4.70511	0	0	2.8231	8.07136	7.85668	3.14211	3.01146	13.9742	0	0	8.79238	6.19967	13.8743	4.65506	0	9.39032	11.9482	23.0765	6.09003	3.30162	12.8037	14.639	19.2166	48.2895	76.1598	52.3836	26.389	18.0135	13.6138	0
A0A3Q4EG54	0	0	1.04833	0	0	0	0	0	0	0	0	0	0	0	0	0	0	1.57957	0	0	0	0	0	3.78337	0	4.76629	0	0	0	0	0	0	0	2.5984	0	10.3351	0	0	2.27335	0	0	0	0	0	0	4.8045	0	5.95588	0
A0A3Q4EI12	11.5505	25.7241	38.4001	45.7909	69.6349	64.4115	90.1213	97.0431	110.354	107.857	133.652	144.635	180.579	172.958	196.603	226.466	257.667	257.237	268.691	270.593	329.07	353.8	397.071	423.275	446.312	489.208	538.314	508.191	475.424	520.311	576.617	590.031	564.386	576.147	572.004	484.702	519.027	453.372	377.16	369.998	236.39	241.555	195.812	165.003	127.656	106.42	84.3665	70.4506	62.0047
A0A3Q4EI31	0	0	0	0	0	0	0	0	0	0	0	8.3676	24.0136	0	21.6443	12.2022	22.1373	0	41.7795	0	35.1246	34.4701	30.5909	44.2471	55.708	41.2603	69.3774	67.2523	46.816	68.6605	73.0443	60.2908	89.8307	79.5063	88.8372	71.1384	71.1002	65.6895	0	19.9321	0	19.9257	19.0312	0	0	0	0	0	0
A0A452J888	0	0	0	0	0	0	0	0	0	0	0	0	9.35156	7.8318	0	0	0	5.44177	0	2.13794	3.09641	1.74412	12.8791	25.9384	15.2886	2.71044	9.63099	24.989	25.5665	12.3112	24.199	12.9598	18.6004	19.5886	10.7339	11.4682	13.6075	7.04553	22.0712	23.3459	23.8682	9.41298	0	0	0	0	0	0	0
A0A494B8Y8	0	0	0	0	0	0	0	2.49628	9.52952	4.6943	10.133	7.39375	5.35969	0	1.35576	11.5326	12.5541	8.14495	11.1851	3.53191	24.3986	8.5959	10.7707	13.9006	11.1189	13.6303	13.9858	13.0955	13.3157	13.2332	10.3255	4.16076	10.0141	10.8312	5.23194	14.1535	0	0	0	0	0	5.71142	0	0	0	0	0	0	0
A0A494B929	0	22.5308	44.4897	45.3993	47.7459	108.916	47.9439	96.8911	76.6696	122.108	155.809	102.451	139.013	159.096	165.631	188.555	170.355	226.064	272.872	283.881	222.713	203.962	363.753	419.422	399.806	568.88	541.12	584.236	639.454	635.673	763.613	852.349	735.992	874.146	802.938	1223.59	2661.79	3845.39	2814.32	2844.43	4042.22	3228.23	3138.61	2776.68	2222.65	1485.59	972.324	466.356	454.484
A0A494B9B9	0	0	0	0	0	0	0	0	0	0	0	0	0	0	0	0	0	0	0	0	0	0	0	0	0	0	0	0	0	0	0	0	0	0	0	0	0	0	0	0	0	0	0	0	0	0	0	0	0
A0A494B9G1	0	0	0	0	0	0	0	0	0	0	0	0	0	0	0	0	3.09449	0	0	0	9.91281	0	0	7.71548	0	8.24822	12.7664	11.2472	3.55758	10.7324	9.93397	5.20935	7.39196	0	0	0	0	0	0	0	0	0	0	0	0	0	0	0	0
A0A494B9H1	0	0	0	0	0	0	0	0	0	0	0	0	0	0	0	0	0	0	0	0	0	0	0	9.7371	0	7.50475	3.11097	12.2683	0	0	0	9.39635	19.6096	22.5182	16.8871	12.0511	20.7101	26.4416	32.7443	17.9805	25.3492	34.2468	33.4437	48.5353	66.1031	106.111	167.25	318.057	232.541
A0A494B9S0	0	0	0	0	0	0	0	0	0	0	0	0	0	0	0	0	0	0	0	0	0	0	0	0	0	0	0	0	0	0	0	0	0	0	0	0	0	0	0	0	0	0	0	0	0	0	30.8825	97.9127	38.0944
A0A494B9X3	0	0	0	0	0	0	0	0	0	0	0	0	0	0	0	0	5.24937	0	0	0	0	0	20.6536	0	0	20.3549	0	0	0	6.63028	0	0	0	0	0	33.2768	0	0	0	0	8.5957	0	0	0	0	0	0	32.7688	58.9182
A0A494BA07	0	0	0	0	0	0	0	0	0	0	0	0	0	0	0	0	0	0	0	0	0	0	0	0	0	0	0	0	0	0	0	0	0	0	0	0	0	0	0	0	0	0	0	0	0	0	23.0303	168.411	92.1563
A0A494BA44	0	0	0	0	0	0	0	0	0	0	0	0	0	0	0	0	0	0	0	0	0	0	0	0	0	0	0	0	0	0	0	0	0	0	0	0	0	0	0	0	0	13.7131	21.1578	29.6417	40.7356	22.2161	17.9181	7.19018	31.4502
A0A494BA97	0	0	0	0	0	0	0	0	0	0	0	0	0	0	0	0	0	0	0	0	0	0	0	0	39.4012	27.4588	0	0	87.3788	0	0	0	0	0	0	0	0	0	0	0	0	0	0	0	0	0	0	0	0
A0A494BAG7	0	10.8945	6.67475	21.3357	32.2579	29.1849	31.9506	39.4699	41.9776	45.4218	59.6841	46.6198	68.0678	61.431	60.9595	68.3879	68.9736	79.056	84.3727	111.667	102.193	109.897	126.149	116.542	160.798	166.246	170.641	142.241	139.221	159.04	184.403	190.477	162.393	167.434	160.22	118.731	148.587	161.336	131.186	135.756	187.498	233.162	186.756	141.648	72.3056	65.5701	44.8312	45.7362	24.5273
A0A494BAI5	3.17455	5.02873	2.97772	12.3096	10.8257	12.0379	18.2116	19.2379	20.7744	20.028	22.5066	23.2575	32.995	27.8717	33.7154	30.3887	36.059	34.9085	40.1642	36.921	56.6625	48.9102	63.6959	74.4631	59.5028	75.8728	89.3398	77.7074	77.2653	87.1485	87.8153	71.5735	94.8039	90.8693	88.1289	88.4016	71.7042	53.0396	59.3625	53.5186	45.7017	46.3953	35.9202	34.7009	26.3018	30.6533	31.1694	40.2695	23.0485
A0A494BAJ5	0	0	0	0	0	0	0	0	0	0	11.6008	0	0	0	0	0	0	0	0	0	0	0	0	0	14.6476	0	0	0	0	0	0	0	0	0	0	10.3135	0	0	0	0	3.59823	0	0	0	0	0	14.6665	25.4908	27.9782
A0A494BAK4	0	3.16532	0	0	0	0	0	12.6074	10.0488	16.6644	12.8729	15.4287	13.2116	13.422	14.6621	12.6368	19.4911	20.7448	29.3937	28.7347	30.7899	30.7702	35.4347	39.5948	41.0044	44.3157	57.1507	50.2081	48.3205	59.0813	52.4834	60.7454	58.927	61.3291	66.0331	62.1183	65.2002	49.4773	33.0458	42.7575	23.2592	26.2883	11.758	0	10.5845	0	0	0	0
A0A494BAR3	0	0	0	0	12.0855	0	0	0	0	0	0	0	0	0	0	0	0	24.6305	0	0	0	0	0	34.5392	0	0	22.6963	0	0	19.9713	0	0	0	0	0	0	0	0	0	0	0	0	0	39.0113	45.2115	64.2074	70.3212	30.7607	106.859
A0A494BB95	0	0	0	0	0	0	0	0	0	0	0	0	0	0	0	0	0	0	0	0	0	0	0	0	0	0	0	0	0	0	0	0	0	0	0	0	0	0	0	0	0	0	0	0	0	0	0	0	0
A0A494BBB0	0	0	0	0	0	0	0	0	0	10.2421	6.12079	0	0	6.78256	29.6421	37.3102	12.2344	13.2055	0	0	0	10.6336	26.1853	11.9588	23.7951	11.6836	16.7837	47.959	21.9985	23.9081	23.934	32.781	15.6719	17.7274	39.1296	32.1159	27.8714	39.788	37.9324	44.9386	29.776	38.0239	37.6948	29.762	13.9324	17.8878	17.1503	26.7342	21.3794
A0A498WFS2	0	0	0	0	0	0	0	0	0	0	3.28122	0	0	0	0	0	0	0	0	0	0	0	0	2.34876	0	0	0	0	0	0	0	0	66.4853	0	0	0	0	0	0	0	0	0	0	0	0	9.13599	8.09563	30.572	57.6818
A0A498WGD8	0	0	0	0	0	0	0	0	0	0	0	0	0	5.57403	8.12532	0	13.4186	0	11.0249	0	0	7.29205	14.421	0	0	14.0581	0	0	35.0224	30.3381	43.194	62.3378	43.7014	46.7864	57.7662	14.6886	59.1185	44.9623	90.7405	33.0826	20.7317	44.1207	18.9501	49.2664	63.2725	92.207	118.642	174.154	204.565
A0A498WGK2	0	0	0	0	0	0	0	0	0	0	0	0	0	0	0	0	0	0	0	0	0	0	0	0	0	0	0	0	0	0	0	0	0	0	0	0	5.59602	5.42662	0	0	0	0	8.66369	5.09532	19.9539	20.8981	24.7945	76.6236	72.6068
A0A498WGK6	10.9729	0	8.59326	0	10.828	0	17.3669	0	27.663	9.43014	19.546	34.2669	34.8935	0	49.1515	48.1878	36.5188	54.4587	48.0036	29.0979	77.2021	66.3761	82.8385	79.4464	88.5289	110.137	99.9314	126.383	92.1001	86.1577	118.923	98.3019	114.105	100.631	91.2538	93.2548	79.6268	38.3039	71.8141	60.1036	42.8994	62.6355	18.0757	32.6698	21.4447	0	0	0	0
A0A4W9	0	0	0	0	0	0	0	0	0	5.19221	0	0	0	0	0	8.04115	8.15887	0	0	0	0	0	22.3973	23.8098	30.7721	43.4953	40.2377	38.5684	36.6673	20.8849	19.0966	20.6624	51.1591	41.3522	15.1445	29.3034	45.8786	0	38.7739	0	0	0	0	0	0	0	0	0	0
A0A571BD72	0	0	0	0	0	0	0	0	0	6.53265	0	0	16.2604	0	30.0692	21.5973	38.1314	41.1807	28.9879	0	53.2234	35.6544	34.9997	61.2469	30.6666	46.4982	49.9033	44.7687	13.7962	39.3796	14.1988	22.9786	22.1441	21.2898	0	0	0	0	0	0	0	0	0	0	7.37464	0	0	0	0
A0A571BD95	0	0	0	0	0	0	0	0	0	0	0	0	0	0	0	0	0	0	0	0	0	0	0	0	0	0	0	0	0	0	0	0	0	0	0	0	0	0	0	0	0	0	0	31.8417	39.1668	27.9142	38.4572	33.2925	0
A0A571BDS0	0	0	0	0	0	0	0	0	0	0	0	0	0	0	1.18651	0	0	0	0	0	87.3583	0	10.1375	12.6377	0	0	1.80592	0	0	0	0	0	0	0	0	0	0	0	0	0	7.2774	19.3769	18.2983	32.6425	47.067	58.0289	46.9703	52.4086	29.8234
A0A571BE98	0	5.49281	17.1416	16.9071	28.5648	25.366	32.9924	26.0329	25.2318	32.8676	52.0623	50.5898	80.5246	70.1619	73.4917	92.1924	98.312	106.185	144.682	144.369	162.501	155.19	184.298	194.518	214.303	227.68	256.257	258.61	206.156	248.437	293.343	306.637	281.045	243.81	244.447	247.811	212.181	173.614	149.606	160.053	96.4798	79.1726	61.4492	54.123	45.6032	31.2728	23.9325	11.3719	4.56996
A0A571BEC9	16.1587	32.4224	30.8427	40.9157	51.9347	56.4655	57.4409	61.5131	71.9446	66.459	87.3229	99.4434	95.2894	101.704	102.562	105.055	110.536	126.684	119.328	128.597	137.282	126.912	141.732	129.813	128.978	137.348	143.152	114.822	109.926	123.162	121.243	119.845	127.858	148.607	137.361	152.32	154.25	149.329	150.421	144.361	165.382	119.634	87.9389	76.1216	74.0152	66.4563	55.735	52.6161	58.7376
A0A571BEI2	0	0	0	0	0	0	0	0	0	0	0	0	0	0.460206	0	0	0	0	0	0	0	0	0	0	0	0	0	0	0	0	0	0	0	0	0	0	0	2.69479	11.0663	12.1805	16.7245	21.6419	21.9544	29.2108	20.459	18.4989	20.1715	25.3129	17.5965
A0A571BG95	0	0	0	0	0	0	0	0	0	0	0	0	0	0	0	0	0	0	0	0	34.1738	0	0	0	9.08588	0	0	0	0	4.20902	0	4.56627	0	0	8.91171	0	3.60287	0	0	0	0	0	0	0	0	0	0	0	0
A0A589P973	0	4.22388	0	0	8.20983	0	0	0	10.4777	0	0	0	0	0	22.0509	0	0	19.5529	21.8532	21.4276	0	24.2069	0	0	18.9866	23.6081	0	42.7429	0	0	29.2692	32.1842	37.996	0	62.855	55.72	77.4196	70.1164	40.8612	67.444	52.3908	85.1984	37.9109	91.8556	87.3022	39.5317	43.555	54.0878	28.8264
A0A5F8MPB5	0	11.7604	11.968	20.0138	22.2004	26.0563	32.1152	36.8343	39.7266	51.1911	64.9332	69.4185	96.1785	79.0109	112.311	124.824	132.789	129.081	150.248	139.17	213.299	201.169	248.709	275.814	261.118	291.507	319.063	309.921	266.218	287.663	295.545	266.709	252.169	205.098	187.398	146.184	119.443	78.9393	55.7137	54.4751	27.8882	29.4248	25.7629	17.338	10.2862	16.1851	17.9864	19.4637	8.15794
A0A5F8MPH8	193.541	533.009	673.063	831.206	1118.51	1664.63	1596.27	2201.04	2613.72	2485.13	2960.06	3100.94	3385.62	3659.01	4042.27	4297.95	4496.47	5215.48	4824.39	5662.46	5257.18	5959.36	6162.7	6182.43	6449.29	6749.77	6770.85	6799.56	6775.44	6406.55	6931.24	7296.07	6904.79	8128.38	4863.68	6134	6325.5	6258.26	4922.02	4468.65	3926.75	3062.99	2525.87	2067.26	1682.09	1440.51	1203.83	834.645	623.793
A0A5F8MPK9	8.92912	14.1153	27.2995	29.6012	39.0387	43.0027	48.3697	51.8397	73.5084	66.4818	85.3451	82.1865	104.562	92.6611	118.87	118.46	125.111	123.372	142.761	140.442	177.555	174.953	199.554	229.899	226.087	240.117	274.821	266.715	227.994	254.819	255.24	242.714	258.62	264.911	267.406	233.834	228.986	208.374	164.186	157.003	122.611	101.381	79.8259	69.0741	60.267	61.1594	52.4884	43.8558	22.9449
A0A5F8MPN7	0	0	0	0	0	0	0	0	0	0	0	0	0	0	0	0	0	0	0	0	0	0	0	0	0	0	0	0	0	0	0	0	0	0	0	0	0	0	0	0	0	0	0	0	0	0	0	4.04621	0
A0A5F8MPS7	0	105.234	0	0	0	0	0	5.39002	7.07105	7.41277	12.8252	9.76597	22.0712	0	38.5246	31.2161	32.8783	41.426	40.8578	50.4539	65.1273	53.398	72.4714	63.5303	66.8266	75.4238	87.0569	92.4229	59.4684	94.9122	87.8427	73.9904	106.984	92.9693	98.3641	91.7719	80.9565	53.609	70.3101	38.8937	33.5019	33.6057	0	8.79472	0	0	0	216.398	78.8512
A0A5F8MPW1	0	0	0	0	0	0	0	0	0	0	0	0	0	0	0	0	0	0	0	0	0	0	0	0	0	0	0	0	0	0	0	0	0	0	0	0	0	0	0	0	0	0	0	0	0	0	0	0	0
A0A5F8MPX7	1.68604	0	0	0	0	0	1.41293	0	0	0	0	0	0	0	0	0	0	0	0	0	0	0	0	0	0	0	0	0	0	0	0	0	0	0	0	0	0	0	0	0	0	0	0	0	0	0	0	0	0
A0A5F8MPZ2	0	0	0	0	0	0	0	0	0	0	0	0	0	0	0	0	0	0	7.19158	0	0	5.3779	0	23.8135	10.4646	24.9027	25.2998	19.5058	27.502	27.7704	14.8287	7.88274	20.7258	10.5175	9.73072	15.4632	57.6015	27.6294	65.2885	30.6894	12.7346	2.50767	0	0	0	0	0	0	0
A0A5F8MQC8	0	16.4764	0	0	0	13.2811	12.834	7.01344	4.53908	0	8.59478	8.01969	14.7519	3.94113	4.30119	0	11.1114	0	0	0	0	0	0	0	0	0	0	0	0	0	0	0	0	0	0	0	0	0	0	0	0	0	0	0	0	0	0	0	0
A0A5H1ZRK8	0	0	3.7254	0	0	0	0	0	0	0	0	0	0	0	0	0	0	2.78162	0	3.54688	0	0	0	0	0	4.15159	18.8931	0	0	0	9.37876	24.4975	30.3681	49.9402	39.9756	24.8886	23.1203	25.5807	15.6574	11.0254	17.8332	10.6299	8.72766	17.6045	9.16393	16.4092	32.4265	60.6917	77.4909
A0JNY3	0	0	0	0	0	0	0	0	0	0	0	0	0	0	0	0	0	0	0	0	0	0	0	0	0	0	0	0	0	0	7.15802	0	11.8741	9.7868	28.8536	23.7637	33.5412	54.3863	62.9717	78.387	65.1842	49.5059	35.4038	30.5149	37.7788	29.131	20.0599	33.5176	0
A1L3P4	0	0	0	0	9.51542	0	12.7996	7.82848	11.0084	8.96639	29.7767	26.9185	20.5615	26.714	44.9613	30.3806	45.3722	28.165	47.2851	39.7591	48.0433	34.5366	42.9406	45.7155	49.645	49.0436	39.1718	54.9488	34.8817	40.3916	29.0506	54.0232	51.3566	57.0745	46.1739	44.7753	45.4449	31.4685	29.5539	38.3174	0	9.57466	0	0	0	0	0	0	0
A2A464	0	0	0	0	0	0	0	0	0	0	0	0	15.5237	0	5.61381	0	10.5163	0	14.3154	0	25.997	13.1733	23.244	18.3221	39.771	44.9946	24.1548	39.5951	38.5493	29.3239	48.592	21.691	0	55.4737	18.0966	0	0	11.5957	0	0	0	0	0	0	0	0	0	0	0
A2A4A6	0	0	0	0	0	0	0	0	0	0	0	0	0	0	0	0	0	0	0	0	0	0	27.2061	0	4.84809	0	0	0	0	0	0	0	0	0	0	13.1818	0	0	0	7.57158	0	0	0	0	0	0	0	16.1731	26.9499
A2A4J1	0	0	0	0	0	0	0	0	0	0	0	0	4.98618	0	0	0	0	4.75408	0	0	0	3.60289	0	0	12.4615	0	0	0	0	0	0	9.31681	1.75061	0	10.7962	24.1122	25.9992	42.1345	26.0227	30.1066	23.9333	12.8189	9.72539	8.14698	22.3383	33.4022	11.7143	34.4963	14.8782
A2A4P4	0	0	0	0	0	0	0	0	0	0	0	0	0	0	0	0	0	0	0	0	0	0	0	0	0	0	0	0	0	0	0	0	0	0	0	0	0	0	0	0	0	0	0	9.63275	92.8888	0	25.2034	126.15	164.621
A2A517	0	0	0	0	0	0	0	0	0	0	0	6.94715	3.64861	0	0	0	0	0	0	0	0	0	10.9397	9.26232	0	0	0	0	0	0	0	0	0	0	0	0	0	0	18.4788	0	0	0	0	0	0	15.8874	9.39291	27.6399	45.4042
A2A547	14.3217	49.993	58.3661	58.2785	59.1342	67.8811	84.357	89.7371	93.2533	63.4066	73.4284	68.0531	31.6116	75.1711	53.1047	44.0012	25.4283	53.3703	32.8414	0	0	0	0	0	13.2158	0	0	15.1336	0	0	0	0	0	0	0	0	0	0	0	0	0	0	0	0	0	0	0	0	0
A2A5J5	0	0	0	0	0	0	0	0	0	0	0	0	0	0	0	0	0	0	0	0	0	5.77136	0	0	0	0	0	0	0	0	0	0	0	0	0	0	0	0	0	0	0	0	0	36.5055	0	0	0	0	0
A2A5Y6	0	0	3.13026	0	0	0	0	0	0	0	3.87262	0	14.1658	0	0	0	0	0	0	0	0	7.33763	7.07794	14.7667	0	22.9748	0	16.4172	0	7.85176	17.2777	12.829	22.1906	24.9621	10.7224	14.9763	0	19.0264	30.3742	10.6707	27.3077	41.2785	60.2412	112.046	336.954	408.316	1002.02	885.576	274.579
A2A6Q8	0	0	0	0	0	0	0	0	0	0	0	0	0	0	0	0	0	0	0	0	0	0	0	0	0	0	0	0	0	5.69528	0	0	0	2.76506	9.78661	0	2.96465	5.21282	0	0	0	0	0	2.91201	2.1974	0	0	0	10.4487
A2A7A7	0	0	0	0	0	18.673	0	0	0	0	0	0	0	0	0	0	0	0	0	0	0	0	0	0	0	13.2771	0	0	0	0	0	0	23.6629	0	0	0	0	0	30.8798	0	0	0	0	0	0	0	52.7544	206.402	435.495
A2A7Q5	0	0	0	0	0	0	0	0	0	0	0	0	0	0	0	0	0	0	0	0	0	0	0	0	0	0	0	0	0	0	0	0	0	0	0	0	0	0	0	0	0	0	0	0	13.3408	0	57.5105	73.4726	91.3403
A2A7S7	0	0	0	0	0	0	0	0	0	0	12.2299	0	0	0	0	0	0	38.8025	23.1312	0	56.1615	0	22.1606	35.8192	19.2935	0	8.57278	0	0	0	11.3664	0	0	0	0	0	0	0	0	0	0	0	0	0	0	0	112.602	209.451	219.063
A2A8E2	0	0	0	0	0	0	0	0	0	0	0	0	0	0	0	0	0	0	0	0	0	0	0	0	0	0	0	0	0	0	0	0	0	0	0	0	0	0	0	0	0	0	0	0	0	0	0	0	0
A2A8L1	0	0	0	0	0	0	0	0	0	0	0	0	0	0	0	0	0	0	0	0	0	0	0	0	0	0	0	0	0	0	0	0	0	0	0	0	0	0	0	0	0	0	0	3.51285	4.41947	0	28.8094	69.4909	0
A2A8U2	0	0	0	0	0	0	0	0	0	0	0	0	11.6631	0	0	18.6224	18.7711	5.88974	16.9199	0	34.6023	10.1948	31.0393	16.3384	30.3499	29.8351	33.9678	27.6483	31.5847	26.7317	38.9433	10.7462	39.7699	33.4398	18.3496	14.2626	18.9504	0	0	4.87349	0	0	0	0	0	0	0	0	0
A2A9I0	0	0	0	0	0	29.8721	3.89767	0	6.51279	10.4973	4.07676	10.0694	19.5792	0	7.60453	18.0593	12.0132	9.68825	23.3078	18.2553	21.3428	19.5094	27.4365	29.0933	30.2374	29.7603	31.5654	31.7975	30.2474	35.0952	33.8933	34.548	38.8678	26.7161	36.5768	33.1076	27.6896	15.5881	20.5926	26.5414	21.1322	13.7368	12.8756	7.40272	5.66773	0	0	0	0
A2A9P6	0	3.60711	0	0	0	3.07275	0	0	0	0	0	0	0	0	0	0	0	0	0	0	0	0	0	0	0	0	0	0	0	0	0	0	0	0	0	0	0	0	0	0	9.23458	7.39656	37.8743	8.71519	27.626	28.7187	0	0	16.8841
A2A9Q2	0	0	0	0	0	0	0	0	0	0	0	0	0	0	0	0	9.13757	0	0	0	0	0	20.38	0	18.4101	12.3327	0	0	4.5769	4.69101	14.8661	13.6931	38.5256	34.2185	42.0567	32.9671	22.4878	38.6487	36.9752	10.1396	33.8077	22.6674	10.2743	35.0494	32.8778	41.6956	64.5457	84.1039	90.1425
A2A9X5	0	0	0	0	0	0	0	0	0	0	0	0	0	0	0	0	0	0	0	0	0	0	0	0	0	0	0	0	0	0	0	0	0	0	0	0	0	0	0	0	0	0	0	0	0	0	0	0	0
A2ABY3	0	0	0	0	0	0	0	0	0	0	0	0	0	0	0	0	0	0	0	0	0	0	0	0	0	0	0	0	0	0	0	0	0	0	0	0	0	0	0	0	0	0	0	0	0	0	0	11.7046	83.437
A2AC29	0	0	5.9179	8.55722	14.2507	0	41.0076	18.0379	31.37	62.8199	38.2888	51.0875	61.0182	0	78.7252	71.8634	73.705	69.5579	77.2327	0	82.2183	48.9401	86.4776	50.0684	72.8171	110.342	112.353	129.514	87.347	100.608	54.188	101.848	124.194	45.1555	98.6071	58.2943	64.0625	0	32.1433	0	0	0	0	0	0	0	0	0	0
A2ACG7	0	0	0	9.24663	11.879	17.3001	15.3048	8.73685	28.986	4.9431	25.1345	27.7685	21.9345	34.8046	25.6181	15.3162	32.8795	22.4252	30.925	31.4102	40.6747	22.5917	35.69	37.3014	34.473	33.1953	22.7135	0	0	0	12.8989	8.28112	0	11.8282	0	0	0	0	0	0	0	0	0	0	0	0	0	0	0
A2AD03	0	0	0	0	0	0	0	0	0	0	0	0	0	0	0	0	0	0	0	0	0	0	0	0	0	0	0	0	0	0	0	0	0	0	0	0	0	0	0	0	0	0	0	0	0	0	0	47.8612	33.7212
A2ADE0	0	0	0	0	2.18345	0	0	0	0	0	0	0	0	0	0	0	0	0	0	0	0	0	0	0	0	22.8395	0	0	0	0	0	0	0	0	0	0	0	0	0	4.83706	0	0	15.5935	25.4347	24.1145	15.8959	18.6138	12.1298	18.1019
A2ADF7	0	0	0	0	0	0	0	0	0	3.50221	4.48399	0	0	0	7.02099	0	10.488	0	0	0	0	7.35235	12.2048	11.8316	10.492	16.5596	15.9418	13.4866	15.7183	20.353	23.2682	19.9875	27.635	25.5361	27.1393	28.1145	40.4963	28.7244	23.6462	27.5245	22.8622	24.2844	17.3047	11.5762	8.50484	9.17418	0	0	0
A2ADH1	0	13.3873	14.3805	26.1803	37.5014	26.3789	13.8987	37.0852	32.2901	12.7876	34.3624	44.4623	37.9598	22.4126	24.4895	58.3383	45.9959	58.3703	24.3565	59.1951	47.1364	44.3678	54.3738	46.2436	38.5194	58.8295	42.2413	13.6917	0	0	0	0	0	0	0	0	0	0	0	0	0	0	0	0	0	0	0	0	0
A2ADY9	0	0	0	0	0	0	0	0	5.8768	6.45357	0	8.32696	25.9934	0	22.5405	0	0	30.2285	0	0	0	0	17.5906	0	24.9159	0	44.3811	0	0	0	0	0	0	0	37.089	0	0	10.3473	0	18.7773	31.3692	24.2185	0	55.4557	36.5594	33.4834	55.429	59.8802	47.6658
A2AEG3	0	0	0	0	0	0	0	0	0	0	0	0	0	0	0	0	0	0	0	0	0	0	0	36.6099	14.514	0	45.0484	37.8278	0	37.751	20.566	14.8213	39.1015	49.0646	43.1168	35.9026	0	0	0	28.8593	0	0	0	0	0	0	0	0	0
A2AEM2	0	0	1.21787	6.65012	6.8589	20.3775	8.56021	15.988	15.6355	18.4305	13.2374	19.4097	18.2989	20.1134	27.3705	22.0974	28.9356	31.3604	38.3762	27.7153	46.8627	36.7797	58.4492	60.1326	53.9352	70.5308	71.9701	73.8202	65.1951	76.4024	70.9338	63.8769	72.8799	65.8397	65.1718	57.5917	40.1734	33.2371	26.9026	25.0272	4.6047	12.6377	12.2804	0	0	0	0.899052	0	6.86557
A2AEW8	14.3489	27.2354	64.5734	75.656	105.887	108.192	102.419	167.357	150.238	139.868	126.272	207.135	183.198	207.452	205.896	320.557	275.58	101.937	262.25	243.043	280.018	246.222	310.377	0	317.685	104.783	194.883	253.198	171.401	187.105	162.916	153.552	155.029	61.2238	188.002	127.834	106.3	69.5044	85.1787	63.737	0	59.2378	62.3108	64.0391	26.6043	39.0446	18.5103	18.9285	0
A2AEX8	1.22337	9.93179	12.8024	10.3861	14.8894	11.2195	16.5883	17.6901	19.0867	21.3729	18.6969	21.5825	22.7341	21.4697	25.1833	23.3655	28.7757	26.0067	25.9236	24.7603	29.0998	22.8459	33.1091	32.5562	30.3535	32.4929	34.9359	35.1359	30.2173	32.9827	35.9567	29.4911	32.1396	27.0381	26.4947	17.852	20.2876	12.9624	16.8202	9.66642	1.76288	7.3318	2.78794	0	5.99455	7.2689	2.09049	5.39898	0
A2AFG7	0	0	0	0	0	0	0	0	0	0	0	0	0	0	0	0	1.75405	0	7.42698	0	21.2005	11.9382	0	8.53703	0	4.30702	12.005	21.9511	0	22.0239	11.5336	17.3166	0	4.04509	0	0	0	0	0	0	0	15.7449	37.8278	69.7897	30.5565	11.0052	0	0	0
A2AFQ0	17.1048	39.7799	56.0569	67.2825	52.9415	61.4009	135.702	172.326	173.147	186.095	246.359	264.2	323.943	163.595	360.015	418.81	451.469	229.276	516.136	563.731	550.404	259.199	724.98	678.103	717.597	757.34	831.868	681.544	812.245	693.694	895.852	909.428	913.943	961.478	1024.83	1048.43	871.208	1516.28	1495.09	1601.44	611.373	869.659	701.511	438.262	421.434	326.855	269.264	85.829	121.983
A2AG06	0	0	0	0	0	0	16.6505	0	0	11.1434	13.9504	22.1843	0	0	0	0	0	18.5473	0	25.4404	37.2757	0	23.5687	57.1402	52.5818	48.0936	55.2822	33.3263	29.7472	30.9068	29.41	35.7666	0	73.2225	60.395	42.5032	93.5418	0	564.946	95.8203	103.742	84.7852	82.5165	92.1608	98.1241	107.455	222.594	211.7	1203.29
A2AH25	0	0	0	0	0	0	0	5.60754	0	0	22.128	3.60067	8.80063	34.6078	8.22684	16.0215	14.4083	6.16856	19.4319	0	24.5657	28.287	36.5535	10.3383	31.1401	36.7744	49.5555	42.6025	40.8792	43.4935	36.8245	41.7758	53.4536	49.8504	52.2538	51.7798	56.1144	47.2392	56.8657	43.6264	32.1031	45.2534	27.1401	24.0482	8.29428	22.4629	29.3135	30.8967	34.3145
A2AH85	8.0103	19.8603	17.3804	33.0502	22.7466	37.1799	65.4506	39.415	39.9411	32.043	42.7063	36.0537	38.5891	67.5004	91.4003	41.415	39.6483	47.973	46.0587	52.9929	64.4862	57.5748	62.8903	56.4475	64.1237	47.8523	64.3237	75.5914	79.0644	50.6087	71.8298	84.1933	68.3828	82.3981	76.3035	65.5754	79.3496	106.871	225.602	69.0811	171.185	90.7119	85.9681	89.4235	137.397	185.343	265.087	345.789	582.812
A2AHX7	0	0	0	6.3445	20.3894	0	0	10.221	7.96885	11.4821	10.6674	24.8068	40.407	11.9012	32.3818	46.8743	39.5475	53.4189	67.3315	56.9034	82.348	74.5218	101.06	96.388	121.681	115.286	153.543	119.82	101.022	152.896	166.51	181.821	180.039	80.5644	169.734	150.719	139.628	96.2847	113.93	80.0606	54.7319	55.2237	45.369	31.6051	29.935	21.2664	8.32231	11.5824	6.16111
A2AIH8	0	0	0	0	0	0	0	0	0	0	0	0	0	0	0	0	0	0	0	0	0	0	0	0	0	0	0	0	0	0	0	0	0	0	0	0	0	0	0	0	0	0	0	0	0	0	0	0	0
A2AIL4	0	0	0	0	0	0	0	5.7894	4.96674	15.0968	31.329	8.14889	22.6394	0	13.8874	28.8412	33.0976	33.6653	37.6516	42.7538	48.0211	45.7117	53.1977	78.1969	66.9549	62.6009	99.2275	72.5654	64.0401	101.855	70.2881	82.3157	120.104	104.764	138.475	123.733	107.711	41.6147	94.685	85.3197	60.5512	66.964	43.0067	33.6037	36.6792	33.1572	10.0898	10.0012	0
A2AIM4	0	0	0	0	0	0	0	0	0	0	0	0	0	0	0	0	0	0	0	0	0	0	0	0	0	0	0	0	0	0	0	0	0	0	0	7.737	0	0	25.544	133.707	287.5	208.403	99.4883	40.2925	27.1448	21.3844	30.9495	64.8577	31.1106
A2AJ26	0	0	0	0	0	0	0	0	0	0	0	3.30874	14.7593	0	5.47062	0	16.3411	24.1731	13.1466	10.0456	47.1332	35.4464	45.306	37.9949	57.7662	39.8205	54.4521	29.4621	36.7324	32.8944	20.404	0	49.1634	22.4176	0	0	0	0	0	0	0	0	0	0	0	0	0	0	0
A2AJI0	13.1105	25.6743	21.9996	44.6089	54.2128	38.8018	40.4252	30.3717	40.0872	47.0301	40.2097	44.4297	71.1034	49.6405	59.1589	69.2583	64.3422	97.0038	53.7827	53.5576	78.7158	73.8436	77.4577	100.044	95.3278	85.5935	96.0438	121.243	74.5307	131.627	102.293	122.348	107.121	98.4297	69.6007	75.5389	36.5433	49.5144	40.9037	61.8439	33.2804	25.307	124.543	94.4996	71.2041	143.537	66.8667	58.1187	59.719
A2AJK8	0	0	0	0	0	0	0	0	0	0	0	0	0	0	0	0	0	0	0	0	12.7634	0	0	0	19.2315	34.5143	0	0	0	0	0	35.1773	26.4315	44.2005	50.1764	58.2597	49.9919	150.175	153.438	148.411	140.218	35.2895	0	201.969	268.348	270.366	236.319	204.697	216.539
A2AJP9	0	0	5.62849	0	3.59988	7.8598	0	0	0	6.01387	0	0	0	0	8.32088	7.78037	13.3486	12.9008	13.1658	11.678	24.9535	30.3628	18.3246	21.2672	36.1098	30.7169	38.4359	33.0011	34.5242	46.3894	44.3409	50.6759	53.6458	50.5372	47.189	47.6092	41.5069	28.9037	49.1289	38.0345	22.2068	43.4803	35.0741	43.6331	39.475	31.635	36.8234	76.9696	207.921
A2AJY2	6.17524	22.4838	23.6436	26.6124	48.7671	50.285	84.9703	131.034	213.082	294.458	393.045	428.527	475.847	351.991	394.06	337.659	309.28	239.227	206.974	134.03	152.184	94.1284	107.935	120.127	125.074	147.909	178.904	164.737	178.589	212.748	194.133	162.15	127.463	109.708	96.5303	78.155	82.0045	56.0648	58.4734	55.5789	21.8946	29.7187	21.9341	28.5562	29.0269	31.1724	19.4888	19.3852	23.3704
A2AKD7	14.6123	22.1172	30.9289	33.9118	41.228	35.064	33.4259	32.5865	30.5771	36.3406	41.7567	41.9538	45.6935	33.1895	47.4286	46.8937	49.5449	50.0807	56.6972	45.9555	68.2857	50.7745	64.5657	51.0267	65.3727	65.7729	79.8104	58.1148	47.9009	48.0082	46.5957	41.2044	51.3932	50.0387	46.9102	40.725	38.0742	46.1462	58.7414	56.3509	46.349	50.838	46.1232	54.0013	52.1778	59.4245	77.4048	102.423	94.0456
A2AKN8	0	0	0	0	0	0	0	0	0	0	0	0	0	0	0	0	0	0	0	0	0	0	0	0	0	0	0	0	0	0	0	0	0	0	0	0	0	0	0	0	0	0	0	0	0	0	0	0	0
A2AKU9	1882.88	4444.23	2266.57	2284.11	4195.96	2663.07	3235.47	5363.95	3711.91	3025.22	3823.32	3564.61	3508.75	5188.88	4684.32	4245.9	3826.71	3494.76	4641.03	8777.55	4644.02	5968.13	5376.64	4078.02	7070.36	3195.02	5530.46	3838.79	2897.71	2979.24	3437.3	3774.19	2401.74	1931.54	2290.39	1260.31	1732.04	997.559	1013.47	463.217	383.923	616.327	644.689	599.364	495.486	328.921	538.406	320.284	333.938
A2AL12	0	0	0	0	0	0	0	0	0	3.56948	2.27102	0	0	0	5.35486	2.92795	5.0157	6.95166	0	0	0	4.90417	5.82002	4.03679	11.1214	14.0772	11.3797	16.278	3.46094	12.7067	4.7126	13.0191	11.7151	4.30238	7.35417	18.2026	11.5645	0	12.8523	8.4933	6.95815	12.709	6.85656	5.34874	7.04335	10.3456	10.908	14.247	23.5811
A2AL50	0	0	0	0	0	0	0	0	0	7.61244	16.6712	27.6489	12.8173	39.5987	51.6615	50.345	47.6812	52.7553	33.3383	64.7775	71.1082	35.0375	64.8996	59.4634	47.8355	60.9319	72.3404	115.542	76.8929	82.9258	52.7932	64.0368	70.982	67.519	53.8321	41.1683	94.5021	35.5811	0	41.9368	0	0	0	0	0	0	0	0	0
A2AL78	92.4842	198.36	240.057	288.729	396.762	335.278	384.843	490.57	445.267	448.947	502.904	480.266	485.131	517.134	498.117	537.39	515.644	556.518	533.844	607.429	568.078	508.205	541.646	514.155	562.118	559.5	579.693	566.15	537.261	569.791	579.729	548.139	506.287	480.327	499.97	424.131	449.319	402.751	313.671	289.709	219.303	220.42	158.89	169.231	159.336	114.642	137.985	148.385	82.6379
A2AL85	8.07127	28.6867	29.895	41.4012	47.3766	41.8338	55.7767	55.6787	70.2756	63.4854	76.3399	79.239	91.4752	92.7224	90.4594	108.786	107.052	113.529	134.21	124.183	144.25	149.288	181.314	188.987	187.543	206.614	213.696	215.507	169.152	204.325	194.029	182.8	180.121	162.595	159.557	139.776	129.523	101.234	88.1449	76.5754	61.5898	63.9431	62.4948	62.2481	69.2142	129.245	271.326	275.787	152.795
A2ALF0	0	0	0	0	0	0	0	0	0	0	0	0	0	0	0	0	0	0	0	0	0	0	0	0	0	0	0	0	0	0	0	0	0	0	0	0	0	0	0	0	0	0	0	0	0	0	165.553	0	0
A2ALK8	0	0	0	0	2.03948	0	0	0	0	0	0	0	0	0	0	0	0	0	0	0	0	1.70948	0	0	0	0	4.90641	0	0	4.27186	0	0	0	0	5.28993	0	5.81406	0	0	0	0	0	0	0	0	4.24969	14.2409	11.0114	0
A2ALV9	0	0	0	0	0	0	0	0	0	1.8345	0	3.99037	0	0	0	0	10.0007	3.51453	14.0097	19.212	14.0152	15.2102	16.2433	0	15.6713	21.7513	29.9947	0	21.7395	15.301	10.6554	42.9085	26.0725	12.3727	16.2171	0	27.2106	16.8863	0	10.8017	0	0	0	8.98811	4.04535	0	0	0	0
A2AMH4	0	0	0	0	0	0	13.1654	0	5.33759	0	0	0	0	0	0	14.1281	12.2981	12.7106	8.05588	0	25.605	20.3916	30.0864	30.7367	42.2034	35.6753	41.4696	49.3892	26.2938	40.6313	46.2653	13.8108	50.5331	51.6971	48.3224	54.7807	35.1471	24.7011	24.2944	29.2262	20.256	12.8254	0	0	0	0	0	0	0
A2AMM0	16.9663	30.1789	49.8934	54.7784	85.7398	64.8118	82.9302	91.1568	106.844	114.055	120.2	137.592	173.095	150.287	161.67	216.828	237.296	265.434	286.271	302.068	362.259	376.914	442.721	467.452	504.494	501.296	531.645	469.88	360.309	367.785	314.562	231.478	175.326	127.258	118.325	93.4849	87.0108	61.3466	62.1338	53.4473	34.7842	42.7986	33.8146	35.6422	30.0967	24.8883	22.3903	31.903	24.7104
A2AMQ5	0	5.80896	8.61112	15.3703	13.8647	27.2884	25.0073	23.7492	35.0522	33.8019	45.9009	46.1444	57.3294	65.4343	73.3739	78.2362	73.8411	96.9814	96.4278	81.6395	105.845	99.0742	121.485	124.052	121.969	137.239	113.199	145.093	143.916	158.118	143.098	146.471	115.039	108.622	120.474	157.252	172.995	146.076	100.974	90.8906	67.3912	43.6348	33.3814	29.4613	27.2066	14.6953	14.0062	16.0815	0
A2AMS3	0	0	0	0	0	0	0	0	0	0	0	0	0	0	0	0	0	0	0	0	0	0	0	0	0	0	0	0	0	0	0	0	0	0	0	0	0	0	0	0	0	0	0	0	0	0	0	0	0
A2AMY5	0	0	0	0	0	0	0	0	0	0	0	0	2.90207	0	0	0	0	0	0	0	0	0	0	0	0	0	0	0	0	0	0	0	0	0	0	0	0	0	0	0	0	0	0	2.22352	0	0	75.7386	76.6165	36.3144
A2AN08	4.05982	13.8162	15.9188	26.6481	32.0783	28.562	51.1001	47.5318	57.7291	63.9336	71.5355	80.8049	96.0303	86.6744	103.047	111.208	146.601	132.447	145.69	120.483	170.168	164.042	168.726	183.616	136.332	173.396	179.51	127.845	125.701	132.285	152.803	145.252	115.91	74.3098	118.649	376.362	66.1973	152.604	332.666	63.4574	207.66	112.546	0	230.23	54.1153	0	151.269	134.697	102.505
A2ANZ2	0	0	0	0	0	0	0	0	0	0	0	0	0	0	0	0	0	3.73571	0	0	0	0	0	0	10.0744	0	0	0	0	0	14.3122	0	0	0	0	0	6.72998	0	0	0	0	0	0	5.09473	7.07437	21.3677	30.325	33.0492	0
A2AP74	0	0	0	0	0	0	0	12.1592	38.5357	16.1906	22.3707	68.4355	65.1277	81.2039	88.4636	91.0703	96.0217	55.5272	146.972	133.097	165.752	179.129	211.077	202.751	236.792	270.849	266.836	286.89	279.221	271.752	325.805	280.067	365.883	325.139	321.343	297.295	318.478	269.862	254.878	243.666	176.481	204.224	202.161	204.811	200.747	200.937	261.451	179.751	135.662
A2AP78	0	0	0	0	0	0	0	0	0	0	0	0	0	0	0	0	0	0	0	0	0	0	0	0	0	0	0	0	0	0	0	0	0	0	0	0	0	0	0	0	0	0	0	0	0	0	0	0	0
A2APM1	0	0	0	0	16.4905	11.9007	25.6215	16.2566	8.19624	33.0297	31.3431	41.725	42.1025	31.9986	45.7981	58.9338	48.9004	50.269	76.9853	48.4342	88.4621	85.6692	106.556	110.469	116.679	142.955	153.915	130.853	122.941	135.463	125.588	113.173	123.763	99.2848	50.0006	78.0757	55.928	0	22.9058	26.8151	0	0	0	0	0	0	6.59475	46.3177	58.0515
A2APY7	0	0	0	0	0	0	0	0	0	0	0	0	0	0	0	0	0	0	0	0	3.79715	0	6.83109	0	0	0	0	28.5833	4.89208	26.5358	21.1325	0	27.3781	18.098	0	6.95562	22.7322	23.5905	55.1565	6.66011	14.6373	5.48444	9.93889	23.5407	29.7739	40.5949	81.336	131.405	205.214
A2AQ25	0	0	0	0	0	0	0	0	0	0	0	0	0	0	0	0	0	0	0	0	0	0	0	0	3.68446	0	0	0	0	0	0	0	0	0	0	0	0	0	0	0	0	0	0	0	3.46417	0	5.08503	5.37005	9.92173
A2AQ41	0	0	0	0	0	0	0	0	0	0	0	0	0	0	0	0	0	0	0	0	0	0	0	0	1.83792	0	4.96514	0	0	0	0	0	0	0	0	0	0	0	0	0	0	0	4.78969	32.5233	13.5852	13.0551	24.9473	23.8175	0
A2AQC3	0	0	0	0	0	0	0	0	20.1631	23.0488	5.65782	10.426	30.6753	32.6129	38.8471	47.4783	44.0975	58.1619	61.6598	28.1944	63.0971	61.5015	34.4674	65.1591	65.9295	82.7877	119.158	69.6356	72.4165	56.7687	49.5891	20.8461	97.9145	57.6904	78.3696	49.8831	27.6147	16.7289	37.3182	26.2191	0	0	0	0	16.3828	0	0	0	0
A2AQN4	0	0	0	0	0	0	2.49186	0	0	0	0	0	0	0	0	0	0	0	0	0	0	0	0	0	0	0	0	0	0	0	0	0	0	0	0	0	0	0	0	0	0	0	0	0	0	0	0	10.7545	2.43074
A2ARA0	0	0	0	0	0	0	0	0	0	0	0	0	18.3989	0	11.8285	14.9811	0	0	0	16.9561	14.0829	32.5953	28.6461	13.9693	36.4401	20.5248	38.9501	16.9134	47.3644	27.8367	15.8907	24.4099	42.3266	55.4587	51.3664	28.7837	51.6383	36.5446	30.7251	37.7798	6.28669	7.22793	0	0	0	0	0	0	0
A2AS98	9.34728	0	0	0	0	0	0	0	0	0	0	0	0	3.90607	1.87368	0	0	0	0	0	0	0	0	5.14876	0	0	0	5.48542	0	0	4.90931	0	1.55463	2.24355	0	0	3.16478	0	0	0	11.139	13.6122	37.0344	15.5024	16.9925	3.50654	24.0664	0	0
A2ASS6	16.1304	78.132	0	0	16.1701	0	9.09795	14.7339	27.0911	32.2702	19.8045	23.5919	39.8183	7.96727	34.8242	20.6702	55.1414	10.3234	29.7584	73.5811	51.3132	35.7874	56.0808	31.0396	23.1795	42.1255	49.7082	39.6064	43.5412	13.7951	30.8193	36.2253	47.7517	40.4275	65.8167	49.6367	47.4714	46.6978	81.8076	109.612	93.5124	75.127	67.8196	68.5206	50.8173	46.6255	55.2802	64.09	46.4816
A2ASS6-3	0	0	10.3625	11.3409	14.6025	0	16.1656	16.0287	25.2285	18.8041	23.7171	33.0457	36.6447	35.7116	47.0534	53.5206	60.7577	55.1011	52.4693	53.9179	76.377	72.2089	68.864	74.0701	71.9246	71.6979	71.4401	57.1542	50.0455	46.074	45.8174	49.1573	62.9581	32.1189	32.029	39.6217	59.1248	57.7149	98.3485	123.387	89.2109	79.2743	58.5564	55.7464	65.724	65.2237	77.495	75.0387	58.7439
A2ATI9	0	0	0	0	1.74549	0	0	0	0	0	0	0	0	0	0	0	0	0	3.6044	0	0	0	0	2.1888	1.79184	0	9.97072	6.35628	0	4.49767	5.862	0	7.04964	11.1708	8.12577	9.5302	3.61418	7.78111	26.3894	30.4118	8.82376	0	0	17.6108	20.2233	46.5425	92.8505	433.686	459.173
A2ATR8	0	0	0	0	0	0	0	0	0	0	0	0	0	0	0	0	0	0	0	0	0	19.0339	0	0	0	0	0	0	0	0	0	0	0	0	0	0	0	0	0	14.8979	0	0	0	0	0	0	61.3047	31.455	60.8467
A2AU61	0	0	0	0	0	0	0	0	0	0	6.30471	0	5.60673	0	0	0	7.17128	14.5366	17.651	14.7752	0	0	0	7.71202	17.4491	18.2703	14.8946	17.817	18.0439	19.851	12.3335	20.0391	7.02461	22.8222	9.76385	11.2495	18.8531	0	0	0	3.75447	4.79342	0	0	0	0	0	0	0
A2AUC9	0	0	0	0	0	0	0	2.65242	0	5.3892	0	14.04	0	0	0	0	16.2111	4.60792	0	0	0	0	9.76016	0	36.2865	63.2387	0	0	0	4.04454	0	73.4729	16.2574	7.92435	0	20.0446	30.2986	0	61.9729	10.6023	19.2563	31.9044	25.7685	41.4569	52.8348	69.8414	143.258	337.706	348.695
A2AUD5	0	6.55727	0	8.35084	17.6351	13.9689	13.9937	24.4368	27.5764	22.6623	28.3745	47.9614	58.3733	55.5214	60.665	75.6041	71.0045	77.8416	93.8154	102.471	120.542	125.922	168.002	171.477	182.007	197.047	249.856	225.478	214.271	263.544	304.455	306.849	320.057	363.334	396.913	420.36	411.972	412.346	343.957	341.033	267.969	234.102	199.051	153.539	120.824	99.94	85.0232	63.3794	41.5463
A2AUR3	0	1.49059	0	0	0	0	0	0	0	0	0	0	0	0	0	0	0	0	0	0	0	0	0	0	0	0	0	0	0	0	0	0	0	0	0	0	32.596	0	0	0	0	0	0	0	0	0	0	0	0
A2AUX8	0	0	0	0	0	0	0	0	0	0	0	0	0	0	0	0	0	0	0	0	0	0	0	0	0	0	0	0	0	0	0	0	0	0	0	0	0	0	0	0	0	0	0	0	0	0	0	0	0
A2AV19	0	0	0	0	0	0	0	0	0	0	0	0	0	0	0	0	5.2071	0	0	0	0	0	0	0	3.9255	0	0	0	0	0	0	0	0	0	0	0	0	0	0	0	0	0	0	30.6303	21.2969	9.55133	0	0	0
A2AW05	0	0	0	0	0	0	0	0	0	0	0	0	0	0	0	0	0	0	0	0	0	0	0	0	5.23897	4.54848	0	0	0	0	0	0	0	0	0	0	0	0	0	0	6.81987	0	0	54.7049	69.9689	117.962	65.9541	76.2331	0
A2BDX3	0	0	0	0	0	0	6.84249	0	32.5242	27.5049	35.8178	35.1598	0	43.5773	31.2547	0	73.1021	51.7257	82.3393	86.5777	71.8373	75.0003	125.217	115.061	128.802	115.897	84.3015	153.686	157.92	181.624	216.78	196.12	207.74	217.286	168.213	150.01	147.783	111.067	99.0393	100.065	64.3898	59.8228	0	41.7077	9.47722	53.5635	0	0	180.495
A2BE93	0	0	0	0	0	0	0	0	0	0	0	0	0	0	122.136	0	0	0	0	0	0	0	0	0	0	0	0	0	0	0	0	0	0	47.8787	12.1318	129.248	0	0	39.8112	0	9.14883	32.7183	36.185	85.2449	159.972	1304.72	3031.07	2299.46	886.303
A2BFF9	0	3.33728	8.5889	10.6559	17.1747	18.8658	20.1384	22.1655	21.5433	31.1726	28.6609	23.6773	19.4457	45.3942	20.9709	33.7404	15.8244	25.5209	24.5569	26.0964	33.8514	33.1755	34.6055	34.0288	32.3669	28.8214	20.6997	52.7278	22.8192	0	5.77894	0	0	0	0	10.1288	0	0	0	0	0	0	26.4353	6.91605	13.6122	0	26.3575	36.3733	40.7713
A2CF65	0	0	4.31978	3.1343	0	4.98704	10.3831	0	14.3843	18.3493	17.7315	24.7716	21.7007	27.1569	18.9072	15.9091	23.0074	20.0826	25.1885	30.1668	34.1894	32.9028	37.0683	39.5325	35.7863	42.2124	34.6195	24.091	34.2951	27.3485	25.6509	43.3165	22.0758	18.9856	39.6619	28.0626	26.4731	11.574	0	0	0	0	0	0	0	0	0	0	0
A2RSX9	0	0	0	0	0	0	0	0	3.20152	2.76547	3.62272	0	0	5.42077	0	0	0	0	5.57729	9.95506	24.6585	19.4441	11.0492	14.5147	29.2337	12.9491	29.0768	32.2288	33.7238	37.2902	33.6649	40.4343	30.7997	45.3166	51.6285	48.9024	46.1338	41.8514	36.7301	38.1036	17.1536	21.3457	24.5803	20.3824	0	0	0	0	0
A3KFU5	6.66887	9.13613	11.8975	13.7279	16.2253	22.6917	17.8682	25.7723	25.0234	21.7353	24.194	28.9797	36.7185	34.06	34.5243	41.2414	41.769	43.493	42.1569	49.9047	55.8351	55.7042	69.1575	61.4237	76.9626	77.3128	91.901	87.6911	77.2199	107.323	107.334	110.704	128.044	198.731	187.343	211.262	219.688	214.824	248.361	248.068	249.715	254.88	244.823	261.799	219.71	210.06	158.549	143.927	107.498
A3KG59	0	0	0	0	0	0	0	0	0	0	0	5.46939	0	0	0	0	0	0	9.38296	0	20.508	0	0	6.09589	0	0	0	0	0	0	0	0	0	177.547	0	1.66921	6.67606	0	0	0	0	0	0	0	8.71681	41.7273	154.072	308.819	172.131
A3KGU9	0	12.0099	12.289	10.1483	15.3861	20.2716	17.7226	16.5094	20.09	21.7674	27.1156	44.3467	100.968	313.389	298.113	181.329	99.8665	56.358	52.5863	42.9472	33.6847	25.1559	16.41	27.8581	39.3165	38.9495	32.275	19.9436	108.681	11.1305	9.81341	6.63051	209.266	13.6345	12.0623	12.7863	24.7961	17.7023	8.70338	19.0118	10.5943	20.915	7.79755	11.3787	0	86.9686	8.74419	0	0
A3KMP2	0	0	0	0	0	0	0	0	0	0	0	0	0	0	0	0	0	0	0	0	0	0	33.5607	0	0	0	0	0	0	0	0	0	0	0	0	0	0	0	0	0	0	0	0	331.607	1368.48	2515.67	1304.96	278.385	0
A4QPC5	60.3754	32.9119	210.997	160.354	146.512	87.6389	280.773	110.507	140.007	382.058	306.315	166.435	385.604	103.399	367.464	246.746	260.104	175.934	144.074	100.479	240.063	275.391	160.816	209.554	169.32	167.9	188.347	156.036	138.792	132.458	145.144	124.291	165.598	104.275	105.107	41.1889	26.8104	9.57865	26.2661	12.9123	18.1446	12.6936	4.53569	0	0	7.05493	0	0	0
A6H5Y3	0	0	0	0	0	0	0	0	0	0	0	0	0	0	0	0	0	0	0	0	0	0	0	0	0	0	0	0	0	0	0	0	0	0	0	0	0	0	0	0	0	0	0	0	0	0	0	0	43.5286
A6H611	0	0	0	0	0	0	0	0	0	0	0	0	1.31195	0	0	0	0	0	5.34911	0	0	0	0	3.09218	0	0	15.8322	10.6026	0	2.04964	22.5054	0	22.6558	0	21.0246	13.1904	21.1826	16.6757	0	12.7487	9.36775	0	0	0	10.2893	30.2003	47.189	63.2593	67.9128
A6H630	0	0	0	0	0	0	0	0	0	0	0	0	0	0	0	0	0	0	0	0	0	0	0	0	0	0	0	0	0	0	10.6037	0	0	0	0	0	0	0	0	0	0	0	0	0	0	0	0	0	0
A6H6E2	0	0	0	0	0	0	0	0	1.87399	0	0	2.39151	0	0	0	11.2198	2.52359	1.81425	0	1.09046	0	4.71989	19.3699	14.6011	19.378	19.8018	28.1512	43.569	37.8273	57.1734	45.1503	45.9754	54.357	47.7466	34.1764	27.2033	9.58317	2.35527	0	0	0	0	0	0	0	0	0	0	0
A6H8H2	0	0	0	0	13.8553	0	4.92887	0	4.08812	7.52592	4.58946	9.80578	8.13948	0	14.8689	7.68317	10.2434	12.0826	13.1081	10.6775	8.83406	15.3766	19.4944	17.8096	14.068	21.601	23.8001	14.406	19.6344	18.0055	13.1021	14.2029	15.5634	23.7887	21.9505	18.1122	12.6077	0	0	8.62004	0	0	0	2.59416	3.1151	0	2.55064	0	0
A6PWX1	0	0	0	0	0	0	0	0	0	0	4.85201	0	4.3085	0	0	11.6016	0	11.1386	24.9397	0	23.925	12.9188	38.9289	35.3839	38.7728	44.2796	49.7214	57.5977	40.6961	52.0677	57.1515	68.915	72.9371	69.6987	57.0379	66.2807	61.3611	57.0681	37.9514	43.3134	39.3049	15.9251	18.2904	0	6.80639	0	0	37.9625	0
A6X935	0	0	0	0	0	0	0	0	0	0	0	0	0	0	0	0	0	0	0	0	0	0	2.50289	0	0	0	0	0	0	0	0	0	0	0	0	27.7196	0	0	7.45298	0	0	0	0	0	0	7.55408	6.80904	22.7515	60.4181
A6X940	0	0	0	7.77857	24.3129	0	20.5303	27.536	21.7886	16.4115	21.9378	22.6957	10.0893	30.2032	7.74253	30.3048	36.1197	18.6512	34.717	30.567	22.1459	40.912	40.6468	43.4077	37.9594	44.2371	42.5352	25.2294	47.851	55.9694	39.6039	36.0089	41.0665	50.5465	23.5371	37.8176	42.3322	41.8379	57.5127	13.6237	10.2481	0	0	11.1742	25.4718	7.61557	30.9801	14.1431	37.9871
A6XA75	0	0	0	0	0	0	0	0	0	0	0	0	6.0083	0	0	16.7465	17.1541	21.6152	19.7003	11.3824	34.4153	34.75	36.0918	47.3856	45.3602	39.2651	53.2771	49.3203	32.6869	27.4095	48.8695	34.3214	36.5495	38.0948	54.0855	43.3313	44.1339	12.6486	15.0574	0	0	0	0	0	0	0	0	0	0
A8DUK4	53.6214	65.5076	69.3505	84.6512	85.2422	96.7522	84.1182	92.1628	113.313	115.835	136.366	155.372	205.398	122.046	211.855	233.29	236.192	253.896	334.522	267.347	387.576	389.609	503.807	597.678	621.931	654.97	876.57	818.393	732.449	1025.65	1108.02	1062.51	1336.82	1298.43	1569.48	2130.25	2161.85	1949.09	2369.79	2718.56	2246.01	2287.41	1997.46	1730.51	1341.74	1160.62	873.102	747.998	463.824
A8Y5E9	0	0	0	0	0	0	0	0	0	0	0	0	0	0	0	0	0	0	0	0	0	0	0	0	0	0	0	0	0	0	0	0	0	0	0	0	0	0	0	0	0	0	0	0	0	0	0	0	0
A8Y5T6	0	0	0	0	0	0	0	0	0	0	0	0	0	0	2.36676	0	0	0	3.39071	0	4.43054	0	0	0	0	0	8.46528	0	0	16.6482	0	5.66575	5.79305	0	6.07753	0	3.53989	0	7.10051	0	0	6.02876	0	0	0	0	0	4.15138	0
A9JTY7	0	0	34.7351	0	0	0	0	0	0	0	0	0	0	0	437.182	0	0	0	0	0	89.5931	0	0	0	0	0	0	0	0	0	0	0	0	0	0	0	64.5444	0	13.2935	0	0	0	0	0	0	0	0	0	0
A9XX86	0	0	6.29759	0	5.15483	8.05154	12.2862	12.3471	17.666	20.3744	20.9665	25.1691	24.7842	29.4507	28.7037	31.9203	41.8909	46.4676	40.3314	44.4282	52.7755	68.2577	52.1074	47.3547	71.4061	67.9615	34.3361	53.557	46.9539	31.8682	41.7049	38.723	25.7648	29.4199	21.7805	26.2131	27.1501	17.8968	0	0	13.382	0	6.25847	0	0	0	0	0	0
B0QZF6	0	0	0	0	0	0	0	0	0	0	0	0	0	9.75544	5.77616	3.88911	14.9504	15.4847	27.0528	22.5337	15.3388	9.6389	32.2558	25.6407	39.7423	17.595	50.8453	35.7153	32.4535	48.0045	43.1476	36.3957	22.4836	42.1067	19.3471	58.7675	35.9846	13.7492	28.2726	15.1531	8.40158	0	0	0	0	0	0	0	0
B0QZL1	0	0	0	0	26.5225	0	0	0	0	0	0	0	0	232.628	0	319.615	0	323.451	1179.74	0	0	1385.04	0	404.08	0	0	0	63.8739	32.3611	8.82159	0	0	76.5944	79.0338	54.7597	85.8118	50.7367	51.2681	37.9464	0	38.5022	0	66.6323	0	0	52.4728	24.4322	79.042	52.5287
B0QZN5	0	0	0	8.66498	0	0	45.0446	29.3958	8.51945	119.203	40.7041	103.738	164.793	95.1265	92.4671	118.21	135.48	114.33	141.577	86.5718	138.026	100.173	184.075	273.305	216.748	267.579	302.43	404.142	434.417	355.806	313.165	232.687	440.72	372.022	408.771	288.064	199.772	39.3563	187.653	221.169	62.0822	66.6461	32.3851	27.6925	16.6684	0	0	0	0
B0QZP8	0	0	0	16.9721	21.8455	11.2137	28.3765	23.8382	26.4566	36.2657	67.3538	55.5825	47.7986	71.6502	83.2655	90.7411	108.387	91.8103	122.547	144.161	131.134	105.782	157.896	177.993	175.558	187.628	243.321	183.263	154.577	200.387	226.182	229.071	216.983	262.786	249.183	301.786	365.403	267.344	296.472	195.603	117.908	135.29	104.496	76.1438	72.0443	66.3619	28.645	22.0739	19.9279
B1AQF4	0	0	0	0	10.3269	0	0	10.0482	1.86102	6.11087	5.14859	3.04392	9.49111	0	13.3465	13.4821	17.9408	10.2998	5.70023	0	13.2975	7.75548	19.6978	25.1098	16.7037	23.8843	34.4738	23.9579	21.0694	28.5839	26.0191	17.6981	26.0337	27.2262	25.003	32.4172	16.7763	0	21.4095	34.4682	18.4069	21.4313	26.1539	21.6312	20.9639	19.0426	29.7113	42.0399	20.0311
B1AQR8	0	0	0	0	0	0	17.1058	0	0	0	6.64921	6.61715	0	17.7183	9.39169	0	0	0	10.7385	0	18.2551	0	15.4972	23.2174	0	13.1462	12.9712	0	4.18779	9.91026	0	0	0	0	0	0	23.5865	0	0	0	0	0	0	0	7.64536	20.1456	0	0	0
B1AQY9	0	0	0	0	0	0	0	0	0	0	0	0	0	0	0	0	0	0	0	0	0	0	0	0	0	16.2904	0	0	0	0	0	0	0	11.088	19.3567	48.9214	40.9811	42.0234	64.3944	96.2313	104.197	64.2711	35.1398	21.1916	0	0	0	0	0
B1AR13	2.44462	17.2646	17.5852	11.9907	17.9099	25.4882	23.3761	32.6459	29.4489	29.3237	29.1081	36.551	38.3889	42.2487	42.8177	41.4651	42.4509	48.038	43.2177	57.6573	50.2126	51.5676	55.0804	72.2501	64.5155	72.8173	77.365	77.4203	60.8153	68.7141	67.4694	65.2222	73.1634	64.5083	56.1791	61.61	36.5359	58.8936	35.5965	36.2591	22.107	26.0857	20.8841	18.5949	19.2487	17.119	25.7055	26.0733	5.30357
B1AR50	0	0	0	0	0	0	0	0	0	0	0	0	0	0	0	0	0	0	0	0	0	0	0	0	0	0	0	0	0	0	0	0	0	0	0	0	0	0	0	0	0	0	0	0	0	0	0	0	0
B1ARB3	1.51845	4.8665	8.15328	11.528	15.2201	15.377	20.6938	24.9831	26.1249	28.6058	35.9077	37.4205	44.7141	48.8867	47.3002	56.5768	58.6267	55.0973	65.0335	71.885	81.1871	96.7134	97.4954	102.67	109.69	115.527	124.056	124.772	102.759	105.374	109.251	105.204	98.255	87.4544	76.2318	64.8157	51.9426	38.8862	28.9223	25.4184	13.8917	13.8663	0	2.89802	21.4869	25.6155	46.0651	35.0757	16.1947
B1ASP2	0	0	7.39121	9.37105	5.48581	13.3792	23.5841	19.0705	38.4546	25.4088	39.2648	22.3485	43.4562	33.499	52.1807	44.3076	27.6364	18.2096	57.2969	27.5225	63.7722	51.8296	43.3671	40.3572	59.6233	45.4244	46.706	56.8009	64.7896	51.8921	73.6161	48.2337	35.9455	21.5597	75.547	39.6932	43.4324	31.6369	32.9713	8.07402	0	10.7976	0	0	2.55094	0	0	0	0
B1ASZ3	0	19.1554	17.9056	17.1752	22.8194	26.2893	21.742	21.9877	24.0658	14.489	17.4198	25.2175	15.7083	15.9013	23.2132	11.8581	18.6575	14.4784	19.1313	0	0	9.43537	8.27155	0	9.61624	0	18.7744	0	0	12.4014	19.6712	9.33489	48.7946	20.5633	38.5246	70.5381	25.6178	7.49585	29.4845	19.7945	21.6788	6.38144	0	0	0	0	0	0	45.3428
B1AT82	0	0	2.84138	0	2.07868	0	7.17173	5.07916	6.6216	13.9405	12.3244	19.7171	24.5116	12.6528	22.4673	21.8722	28.0968	30.4198	45.1683	24.7057	44.1316	43.489	54.6115	59.8833	56.0377	67.5967	70.5831	75.9468	59.9274	73.0103	85.6565	76.8259	96.3175	88.7983	104.209	93.9894	88.5025	66.5476	80.7656	82.9815	77.59	89.3779	69.2075	87.7031	87.359	81.5587	81.6664	99.3308	77.5706
B1AT92	0	0	0	0	0	0	0	9.72472	0	0	11.6946	0	6.8195	0	0	5.22187	0	10.268	22.5653	23.5577	26.0915	22.5825	27.3578	32.1987	39.121	32.716	32.4134	18.9406	43.0337	36.1437	24.4265	7.14523	17.5166	30.8708	0	26.6672	30.2881	9.77115	14.1288	0	0	8.95274	16.9166	23.417	30.7189	38.5048	46.3584	42.6919	36.3602
B1ATI0	3.11929	11.753	13.6246	14.8285	33.1502	26.4645	31.818	41.4673	53.157	38.0227	46.6578	55.4027	64.9052	63.3394	68.9837	67.478	86.4816	69.1941	78.4933	74.7857	123.703	107.426	118.332	157.774	131.933	163.852	194.476	182.48	140.338	167.295	159.256	162.202	185.225	162.733	173.775	163.307	131.746	120.603	99.9284	100.757	66.6186	69.2751	47.3554	48.5433	33.4925	39.9007	15.3166	40.1624	0
B1AU25	14.4173	37.0358	44.1655	53.1219	68.0232	63.2963	70.5041	76.6364	78.5627	71.3795	83.9464	81.4638	88.3634	98.7782	94.5037	100.777	99.4579	97.5029	112.611	123.516	132.005	136.825	166.64	178.227	191.02	209.322	239.208	236.945	208.866	252.339	258.725	261.706	297.505	325.188	336.647	363.586	334.615	311.407	356.95	321.869	254.717	292.981	275.352	336.132	426.222	693.994	771.104	829.498	742.322
B1AU74	0	0	0	0	0	0	0	0	0	0	0	0	0	0	0	0	0	0	0	6.81263	18.7742	0	15.0882	17.1565	14.3957	22.9851	21.6363	14.4603	15.7491	13.2597	8.55619	0	26.5182	3.9032	10.1303	25.1333	0	0	5.31739	0	0	0	0	0	0	0	0	0	0
B1AU75	0	0	0	0	0	0	0	0	0	0	0	0	0	0	0	0	0	0	0	0	0	0	0	0	0	0	0	0	0	0	0	0	0	0	0	0	0	0	0	0.555043	2.70677	4.96938	14.761	20.5523	11.6988	5.24221	13.4695	18.9767	24.0398
B1AUN2	0	0	0	0	0	0	0	0	0	0	0	0	0	0	0	0	0	0	4.10642	0	0	10.3173	7.77892	0	11.3295	13.0435	23.1926	8.6426	0	5.283	0	8.07008	0	0	24.9151	50.1345	107.043	97.6484	144.104	78.074	38.7955	31.8599	47.3492	18.6577	26.519	32.6164	27.5129	23.9715	0
B1AW21	0	0	0	0	0	0	0	0	0	0	0	66.2618	1.44709	0	0	0	0	0	0	0	0	0	0	2.27206	0	0	0	2.80082	0	0	0	0	9.2287	0	10.7351	19.8688	2.16031	0	0	0	0	1.09145	0	2.57431	0	0	0	0	0
B1AWE0	26.4529	58.5811	100.816	107.167	87.6826	89.0093	88.7181	74.0617	79.5924	53.6893	63.8845	59.8554	69.6969	62.6421	76.6082	75.4014	89.3742	74.7991	68.5007	63.7746	90.803	122.534	302.459	257.697	129.904	80.0567	55.236	35.2209	27.1958	32.5587	0	9.42094	0	0	0	0	0	0	0	0	11.9427	0	0	0	0	0	0	0	0
B1AWS8	0	0	6.24062	0	0	0	0	0	0	0	0	0	0	0	0	29.1981	5.58018	17.5126	6.52551	0	8.96525	0	21.8073	22.8397	17.2381	16.0177	27.5509	34.9291	24.4111	24.7027	30.632	10.8961	26.2519	8.09157	28.5105	28.9461	19.7347	0	0	0	0	0	0	0	0	0	0	17.7642	0
B1AXC8	0	0	0	0	0	0	0	0	0	0	0	0	0	0	0	0	0	0	0	0	0	0	0	0	0	0	0	0	0	0	0	0	0	0	0	0	0	0	0	0	0	0	0	0	0	0	0	0	0
B1AXP6	0	23.9383	23.5483	45.1114	49.2801	37.7506	44.8154	55.4935	52.5516	42.7118	43.0316	42.1537	36.6369	38.3287	25.841	34.4371	32.9856	24.0832	24.3447	10.7758	9.00045	25.1208	21.6896	16.5097	20.3874	25.5052	23.4128	19.1894	13.9346	9.79749	25.5305	20.3773	10.2319	9.62561	29.1469	17.2779	9.09761	9.19816	11.7285	6.51619	5.04401	11.7462	0	0	0	0	0	0	0
B1AZ14	0	0	0	7.20634	7.25693	10.2656	0	8.82384	5.86863	15.8627	20.0611	19.1719	24.8382	20.1379	25.5101	0	18.3004	8.36699	12.5177	0	26.1599	24.1153	21.7728	25.376	18.3641	16.0183	22.9451	9.56933	18.2428	17.3377	35.9252	9.82546	20.7066	10.7825	15.981	12.8966	1.93508	0	14.3304	17.7639	18.6373	26.9502	29.9436	40.6944	39.9271	41.3068	38.4923	39.9854	38.0993
B1AZP2	0	0	0	0	0	0	0	0	0	0	0	8.66733	0	0	0	0	0	0	0	0	0	0	0	0	0	0	0	0	0	0	0	0	0	0	0	41.0802	0	4.99693	0	0	0	0	0	0	0	0	0	0	12.031
B2M1R7	7.05595	10.7829	13.3825	11.2453	23.0839	18.6073	11.4333	10.7545	18.8494	15.4143	16.3486	20.393	20.2695	21.0485	19.2754	24.4009	23.3663	23.3611	26.7443	22.2245	28.8462	31.9536	38.6583	39.1287	37.6347	34.6036	50.9206	51.4674	40.7794	51.5888	51.9735	42.9587	59.4343	65.2819	62.706	50.4354	59.9846	59.3205	50.4837	49.2381	51.264	47.961	55.0038	52.6364	59.7475	61.9062	79.4657	94.789	89.0739
B2RQK7	0	0	0	0	0	0	0	0	0	0	0	0	0	0	0	0	0	0	0	0	0	0	0	0	2.09503	0	0	0	0	0	0	0	0	0	0	0	0	0	0	0	0	0	0	0	0	0	0	0	0
B2RQS1	0	0	0	0	14.2201	0	13.0574	19.9535	22.6937	27.6938	24.0195	30.497	29.3266	42.7937	43.3089	35.5432	38.9095	38.4729	41.9772	44.8375	62.4408	50.4829	59.6378	64.3447	87.288	63.3407	73.3903	63.4716	57.8063	55.3817	56.7527	67.7045	68.3472	66.4753	82.3003	72.6324	86.8964	66.8964	43.668	39.2152	49.4311	0	0	6.63789	0	0	0	0	50.7951
B2RUF0	0	4.93491	11.5636	7.359	20.453	10.8546	21.5985	11.8169	32.3545	18.1079	27.0273	28.2505	36.7121	30.3299	29.1185	35.1213	32.9416	43.5495	48.1386	43.9978	41.4293	41.6817	53.6575	66.778	55.6975	58.3122	77.665	57.3348	42.0227	69.6652	59.4297	62.7231	61.2459	65.9846	76.4716	84.752	93.2143	82.95	83.0894	102.359	89.5732	87.8421	98.0998	133.614	117.795	143.389	248.044	488.242	477.588
B2RUJ2	0	0	0	0	0	0	5.57063	0	0	0	0	0	0	15.2679	11.3715	9.90419	16.1527	27.7797	24.9746	23.458	48.91	31.4883	39.4695	25.5373	54.2715	51.1953	68.0701	44.8297	36.5706	49.612	60.448	49.1897	54.2314	55.664	38.6418	68.9917	43.332	23.607	14.7611	4.24045	12.2708	21.9411	0	0	0	23.8067	19.7631	39.5471	0
B2RVY9	0	0	0	0	0	0	0	0	0	0	0	0	0	0	0	0	0	17.8999	56.8989	25.0438	47.2503	26.0839	96.1931	99.6924	99.8554	70.0085	20.4356	112.388	89.8796	134.159	177.712	166.819	147.827	117.653	103.099	172.513	532.719	200.665	244.322	166.926	144.012	123.018	80.2526	34.4449	0	0	0	0	0
B2RXC1	0	0	0	0	0	0	0	0	0	2.32449	6.17584	5.39099	17.1544	0	6.26333	8.84234	17.7208	12.3203	12.5222	16.3301	20.6128	13.4898	18.3582	24.156	17.2943	19.9671	26.9264	23.6236	15.732	24.6011	17.6999	7.89762	20.143	8.84998	7.22485	9.27633	6.95056	0	7.30106	0	0	3.10143	0	0	0	0	0	0	0
B2RXQ2	0	0	0	0	0	0	0	0	0	0	0	0	0	0	0	0	0	0	0	0	0	0	0	0	0	0	0	0	0	0	0	0	0	0	0	0	0	0	0	47.7449	13.1082	16.2692	0	0	0	0	0	0	15.1425
B2RXS4	0	0	8.72043	10.1033	18.6307	16.491	27.6026	33.9114	36.6433	41.9497	49.4052	56.2712	73.6984	66.2237	84.1677	95.2313	102.43	113.058	123.323	116.162	156.444	160.881	189.628	201.746	210.167	236.198	247.336	239.716	225.541	235.774	264.417	240.55	243.101	231.305	217.696	190.154	190.421	133.294	119.446	115.685	73.2315	73.0216	54.2137	47.4257	35.5205	36.1527	49.5648	47.5947	22.6429
B2RXT3	6.18643	10.3851	14.5274	19.2013	30.6638	32.9914	48.1815	54.0031	60.1041	73.9442	83.6945	102.775	146.23	127.163	178.922	198.829	227.59	240.222	338.55	293.625	355.686	393.637	476.9	457.896	521.991	699.369	1643.64	2960.58	2987.88	2316.76	1355.18	947.719	831.112	821.673	800.885	844.78	830.182	781.41	882.66	1022.41	918.917	1088.91	1119.72	1399.25	1367.08	1527.95	1759.76	2418.51	2554.77
B7ZCI2	0	0	0	8.22493	15.1223	14.7797	37.1282	21.0936	35.9893	28.3238	39.3394	30.8053	46.4047	50.5866	37.0272	49.3053	50.9031	52.7707	42.5486	48.2427	76.8665	56.4451	60.0263	69.5415	60.3957	79.4342	89.3798	51.051	75.3605	85.52	80.36	84.2734	95.6841	86.4378	93.3273	70.7474	101.166	85.4774	93.2233	79.9537	55.8068	54.8492	41.866	59.574	71.3823	71.7906	90.5058	93.6874	147.673
B7ZNL2	0	0	0	0	0	0	0	0	0	0	0	0	0	0	0	0	0	0	0	0	0	0	4.61682	29.362	0	0	4.79302	0	0	25.0135	7.35151	0	0	27.8568	0	28.3736	19.7076	0	63.9882	29.3655	19.2182	25.5113	25.0843	46.3845	65.8387	134.183	343.508	665.66	710.988
B7ZNU9	0	0	8.39235	16.3548	26.2677	23.0294	34.0915	13.8334	27.22	36.9808	18.8691	34.5353	23.7355	26.2108	42.0204	40.9073	33.3941	29.9694	26.9952	0	42.3108	29.7728	77.2668	41.3554	45.1675	47.9146	58.8375	45.492	18.071	0	28.9424	0	38.4878	0	0	0	0	0	10.5341	0	0	0	0	0	0	0	0	0	0
B8JJ66	0	0	0	0	0	0	0	6.4713	8.0741	22.5351	16.2438	32.5959	34.9274	19.0065	50.1035	37.8441	55.0778	56.2201	44.4675	71.5621	92.2649	63.4327	93.4101	120.354	96.2498	133.116	166.392	135.992	119.076	145.443	157.017	131.339	182.498	160.965	177.073	215.401	141.478	157.717	122.984	124.771	57.8075	78.7792	51.3377	43.3989	24.0784	28.8187	29.8994	28.8538	6.10425
B8JJM5	0	0	0	0	0	0	0	0	0	0	0	0	0	0	0	0	0	0	0	0	0	0	0	0	1.42131	0	0	0	0	0	0	0	0	0	0.144541	0	0	0	0.185506	0	0	0	1.35857	0	0	0	0	0	0
B8JK39	0	0	0	0	0	0	0	0	0	0	8.05272	0	4.83822	8.04068	12.6988	5.29201	15.6069	21.1872	16.1178	26.0347	18.6177	24.7377	24.6649	24.7982	39.5182	28.2828	36.1553	32.9734	28.3384	34.6397	38.2698	30.8297	31.3524	45.2781	23.5604	20.4743	11.4481	12.9299	0	0	4.33882	0	0	0	0	0	0	0	0
B8JK66	0	0	0	0	0	0	0	0	5.10499	0	0	0	0	0	0	7.32528	3.11873	8.36292	8.62401	6.26747	0	0	0	6.31244	6.85194	22.9134	10.2604	20.746	21.3204	21.4754	22.6876	27.2783	23.9633	28.5034	23.8958	23.3651	24.684	21.3461	7.74712	0	11.9401	0	0	0	0	0	0	0	0
B9EHJ3	0	0	0	0	0	0	0.653057	0	0	0	0	0	0	0	0	0	0	0	0	0	0	0	0	0	0	0	0	0	0	0	0	0	9.36937	0	0	0	0	0	0	0	10.2116	0	8.61649	21.592	14.6407	27.499	17.8562	34.5941	27.0365
B9EHK9	0	1.98006	18.1094	9.0554	25.2223	14.0396	29.0304	11.8294	14.4891	23.2258	16.4928	26.1126	29.7358	27.1059	33.2515	24.8194	33.0349	28.2573	26.5924	21.471	32.8936	27.7599	37.5765	40.0823	40.1274	39.4777	40.037	33.1888	31.3423	39.4361	39.9527	35.3241	33.9858	36.961	26.065	25.3296	23.9894	21.2988	12.3484	17.4657	6.0409	6.88156	3.41664	5.07917	0	0	0	0	0
D3YTQ3	0	0	0	0	0	0	0	0	0	0	0	0	0	0	0	0	0	0	0	0	0	0	0	0	0	0	0	0	0	0	0	0	0	0	0	0	0	0	0	0	0	0	0	0	0	0	0	0	0
D3YTQ9	0	24.8611	21.7882	24.4676	32.1156	29.2517	34.0799	40.5884	44.8432	35.8042	42.2333	54.1718	62.637	40.4998	42.9343	71.875	70.1798	63.6762	47.0623	58.0652	58.1437	74.3516	64.2711	53.3898	56.1807	55.1434	66.6167	46.9573	19.5915	39.8687	47.3456	17.5476	64.4724	63.1551	19.2763	48.1692	0	0	0	0	0	0	0	0	0	14.5156	16.1033	32.1466	29.2562
D3YTR6	0	0	0	0	0	0	11.0895	20.108	11.6793	38.785	0	37.1618	42.5027	53.5189	42.5019	55.7298	67.778	65.0185	76.8679	78.5854	100.056	79.8313	129.253	106.296	120.588	78.2657	172.379	155.551	126.882	139.794	144.683	137.405	144.929	131.871	121.873	54.6787	110.792	91.7301	60.6659	48.2532	43.2578	31.276	0	0	0	35.745	0	0	0
D3YTS1	0	8.48475	0	12.967	13.1718	27.9281	15.3693	23.4417	21.0565	31.1599	27.9423	38.6596	19.3194	31.0006	42.9894	40.5828	40.7321	28.9996	35.8489	42.0946	44.3011	38.143	39.8406	42.8484	44.4554	50.6117	46.3851	36.9448	34.307	33.7806	39.6599	45.1942	42.0587	37.1623	48.1345	46.5166	37.5776	45.5644	21.9713	22.015	13.7194	0	0	0	0	0	0	0	0
D3YU17	0	13.4721	0	0	16.0185	24.2158	27.1037	16.5822	24.4803	24.107	23.567	14.2812	27.4508	24.4507	31.4544	27.5935	28.9435	29.5042	37.2266	46.7116	46.8717	41.3308	49.0421	32.6868	40.4007	32.6223	43.1477	40.9611	37.9675	26.5615	26.5221	17.6394	19.0381	20.2549	8.04733	0	9.8891	0	3.60699	0	0	0	4.38188	0	0	0	0	0	0
D3YU22	0	1.96113	12.7095	0	0	0	0	0	3.90201	6.79789	0	5.20247	21.6642	0	8.73581	18.0051	12.1596	0	25.177	6.88073	0	15.2112	23.6171	15.1863	42.8592	27.2439	23.1823	30.5207	15.3912	0	0	31.4656	51.7166	10.427	22.7754	18.6653	0	15.8449	0	14.3239	0	21.2737	21.571	15.1273	38.4647	64.2759	71.3168	89.4961	77.5121
D3YU80	0	0	0	0	0	0	0	0	0	0	0	0	0	0	0	0	0	3.68261	0	0	0	0	0	0	0	0	0	0	0	0	0	0	0	0	0	0	0	0	0	0	0	0	0	0	0	0	0	0	0
D3YUJ3	0	0	0	0	0	0	0	0	0	6.58176	0	16.6497	5.29043	0	11.1508	9.35744	11.138	11.1115	24.6171	21.6796	14.4616	36.4264	22.8353	52.1727	49.0504	41.1807	25.2934	39.284	25.9467	39.0459	30.9586	47.0733	35.1208	47.0824	29.6055	49.7554	29.7631	30.1368	23.281	11.2201	21.6455	0	0	0	15.9005	0	0	0	0
D3YUM1	147.732	334.271	403.272	424.211	571.053	532.092	562.746	576.738	665.47	592.28	630.174	560.951	624.728	449.575	538.852	486.492	422.753	412.057	333.148	254.979	297.401	232.348	216.744	204.398	162.996	164.733	157.92	132.429	108.443	108.718	100.775	83.8688	88.2261	82.7812	77.3062	75.0659	75.8318	47.4228	65.3604	63.6316	62.1868	58.434	59.9945	65.4403	67.7902	65.9862	68.2125	84.2526	81.2664
D3YUP1	175.436	0	0	0	0	0	0	0	0	0	0	0	0	0	0	32.8045	44.1673	0	0	0	0	0	0	0	0	0	0	0	33.8321	0	0	0	0	0	0	0	0	0	0	0	0	0	13.3077	0	39.1745	46.4492	46.2258	44.8202	0
D3YUT2	0	0	0	0	0	0	0	0	0	0	0	0	0	0	0	0	0	0	0	0	0	0	0	0	3.17441	0	0	0	0	0	0	0	0	0	0	0	0	0	0	0	8.93911	0	10.0821	38.1949	19.695	29.7225	82.313	78.1646	53.8694
D3YVF6	0	0	0	0	0	0	0	0	0	0	0	0	0	0	100.42	0	15.3791	0	0	0	0	0	0	24.9259	0	0	15.3394	0	16.2287	0	0	0	0	0	27.1801	0	0	0	24.4	15.2876	0	0	0	0	0	0	0	0	0
D3YVM8	0	4.35452	4.34484	3.9529	14.1071	12.0508	15.0863	17.7394	18.4086	16.8939	20.8218	22.2038	25.1821	23.786	31.4417	33.6994	44.0654	32.673	41.9972	35.5051	45.7733	61.664	62.582	58.6575	79.239	72.3417	97.7693	79.7244	81.2301	84.7281	86.4213	74.8273	70.199	78.1775	78.6214	59.2237	65.3554	67.838	52.907	57.7153	62.8266	88.9407	73.5111	47.1942	36.6133	16.3821	0	11.1195	0
D3YVP9	0	0	0	0	0	0	0	0	0	0	0	0	0	0	0	0	0	0	0	0	0	0	0	0	0	0	0	0	0	0	0	0	0	0	0	0	0	0	0	0	0	0	0	0	0	0	0	0	0
D3YVQ6	0	0	0	0	0	0	0	0	0	0	0	0	9.64877	0	16.8679	6.74953	20.7672	6.13311	26.9181	0	40.3702	34.1701	28.6679	49.7367	49.3158	53.0068	87.0207	55.1646	39.1411	66.7512	65.3978	61.8838	122.271	104.186	116.313	161.383	97.5421	65.1038	106.413	136.775	0	82.356	45.1263	96.4491	30.1238	35.6657	0	31.3796	3.6203
D3YVS1	0	0	0	0	0	0	0	0	0	0	0	0	0	0	0	24.3896	0	4.21708	8.93793	0	0	0	4.49935	10.2401	0	0	16.8853	7.71366	5.3144	0	19.4475	8.61321	13.2049	25.0726	23.3209	0	12.6168	11.8107	0	7.19171	8.94644	4.56882	11.3343	11.4718	9.92775	34.0712	46.524	75.3072	86.9538
D3YVS7	0	0	0	0	0	7.59364	0	9.59049	6.53691	15.8038	0	23.9948	23.2057	30.0351	0	14.4269	12.1985	31.4323	15.0437	33.3864	18.7139	20.0074	16.6853	47.183	33.073	44.7889	16.8635	19.6994	20.2567	41.9619	4.28058	31.7977	28.1714	20.8266	0	72.1229	131.35	67.9148	73.5352	43.9578	3.14948	18.6838	37.2569	30.3266	19	0	14.4109	0	0
D3YVV9	0	0	0	0	0	0	0	0	0	0	0	0	0	0	0	0	0	0	0	0	0	0	0	0	0	0	0	0	0	0	0	0	0	0	0	0	0	0	0	0	0	0	0	9.68696	0	25.668	33.0045	33.6786	29.5618
D3YW93	0	0	0	0	0	0	0	0	0	0	0	0	0	0	0	0	0	0	0	0	0	0	0	0	0	0	0	0	0	0	0	0	0	0	0	0	0	0	0	0	0	0	0	0	0	0	0	0	0
D3YWF6	0	0	0	6.55041	0	0	0	0	0	0	0	7.50294	0	0	0	0	0	0	0	0	0	0	0	0	0	0	0	0	0	0	0	0	0	0	0	0	0	0	23.8427	0	0	0	0	0	0	25.6336	0	20.3164	39.8647
D3YWI4	0	0	7.05634	3.75069	19.2936	0	11.4535	15.3343	6.61997	26.3327	19.771	0	7.71913	0	0	20.9951	21.5504	31.2431	28.0151	19.3819	33.547	31.4388	34.9956	34.5044	45.0525	35.3808	53.4326	55.1422	56.043	64.8645	62.4023	54.456	65.385	64.0132	83.2762	97.5825	108.396	52.5123	80.0175	102.812	77.9813	81.8463	52.3079	63.6362	40.442	33.7786	47.1868	22.7884	0
D3YWJ5	0	0	0	0	0	0	0	0	0	0	0	0	0	0	0	0	0	0	0	0	0	0	0	0	0	0	0	0	0	0	0	0	0	0	0	14.5261	0	0	6.24093	0	0	0	0	0	0	0	0	0	0
D3YWN7	0	0	0	0	0	0	0	0	0	0	0	0	0	0	0	0	0	0	0	0	0	0	0	0	0	0	0	0	0	0	0	0	0	0	0.608384	8.37392	0	0	0	0	0	0	12.3989	39.727	25.951	14.4693	0	4.32282	0
D3YWT1	0	0	0	0	0	0	0	0	0	0	0	0	0	0	0	0	0	0	0	0	0	0	0	0	0	0	0	0	0	0	0	0	5.09345	0	0	0	0	0	0	0	0	0	0	0	0	0	0	0	0
D3YXK2	0	0	0	0	0	0	0	0	0	0	0	0	0	0	0	0	0	0	0	0	0	0	0	0	0	0	0	0	0	0	0	0	0	0	8.24692	0	0	0	0	10.8524	8.2593	25.059	12.3042	42.4913	121.806	148.024	95.9017	69.7867	47.7639
D3YXN7	0	0	0	13.5258	8.90638	8.33054	19.5674	6.67079	19.3596	9.6253	19.1349	29.6464	35.7825	23.8687	41.0988	54.7136	46.978	48.1241	63.1106	47.5941	66.6164	77.3903	108.654	119.192	103.542	146.79	155.671	142.909	120.451	134.775	142.123	135.738	147.594	138.593	161.226	152.394	182.112	115.672	106.414	107.191	61.9281	47.4004	54.2882	26.9529	11.3341	0	0	0	0
D3YY36	0	0	0	0	0	0	0	0	0	0	0	0	0	0	0	0	0	0	0	0	0	0	0	0	0	0	0	0	0	0	0	0	0	0	0	0	0	0	0	0	0	0	0	3.7557	0	0	0	0	0
D3YYK8	0	0	0	0	0	0	0	0	0	0	26.9024	0	0	0	0	15.2772	26.4696	13.2076	0	0	5.6296	0	0	0	15.6903	24.8631	16.7638	18.5851	0	15.0668	12.2761	18.3398	17.7158	33.5562	19.9679	34.6799	42.7546	37.9724	40.3264	39.725	24.4279	28.8661	25.5785	18.9253	22.6712	25.5121	0	53.8803	132.61
D3YYN1	0	0	0	0	0	0	0	0	0	0	0	0	0	0	0	4.32299	0	0	2.50064	0	3.20368	0	0	5.80334	8.21949	0	0	11.108	8.26404	5.93642	15.5809	15.351	16.3146	27.8152	17.2779	16.2596	20.6017	14.0107	16.0211	12.8291	0	0	0	0	0	0	0	0	0
D3YYR5	0	0	0	0	0	0	3.71665	14.2745	0	8.64748	17.3997	14.1461	16.3829	0	17.0406	20.9136	23.5405	20.5927	20.3917	16.6775	22.9094	26.0545	33.0968	27.0595	41.0964	33.6684	35.9286	47.6574	41.4812	14.3354	31.7488	29.2378	32.0515	36.2206	35.447	29.1521	28.7753	11.7968	21.3908	0	0	0	0	0	0	0	0	0	0
D3YYS6	9.28128	14.4634	12.9004	23.6574	28.1831	14.3066	25.5336	35.9773	34.7832	36.5145	43.3066	49.8723	59.7869	46.9986	62.8264	80.2219	80.5705	88.662	91.1642	74.0959	155.747	117.816	173.418	190.88	197.919	200.523	284.535	256.71	183.965	267.486	283.434	263.303	351.315	391.829	398.668	456.035	335.788	190.036	342.211	323.675	243.83	263.81	204.944	192.678	147.13	144.374	94.0419	100.412	73.9627
D3YYS7	0	0	0	0	0	0	0	0	0	0	0	0	0	0	0	0	0	0	0	0	0	0	0	0	0	0	0	0	0	0	0	0	0	0	0	0	0	0	0	0	0	0	0	6.70449	24.8188	24.9182	23.5213	30.1716	26.3934
D3YYT1	0	0	0	0	0	0	0	0	0	0	0	0	0	0	0	0	0	0	0	0	0	0	0	0	0	0	0	0	0	0	0	0	0	0	0	0	0	0	0	0	0	0	0	0	0	0	0	5.19978	6.7264
D3YYX8	0	0	0	0	0	5.6319	8.7954	0	0	6.36607	9.26322	12.1484	26.484	11.2407	41.1873	33.025	42.8465	37.1024	36.5825	38.2128	43.9464	45.1802	52.9922	56.5602	61.3201	60.873	60.0079	70.3464	49.5213	52.267	51.5141	34.5625	70.1549	48.8608	49.2053	58.3782	68.1516	48.6475	0	46.8791	12.6979	15.5592	0	0	0	0	0	0	0
D3YZ54	0	0	0	0	0	0	0	0	0	0	0	0	0	0	0	0	0	0	0	0	0	0	18.1955	0	0	0	11.2388	0	0	4.78786	0	0	5.96043	0	0	9.2038	0	0	8.64589	5.82253	0	6.79517	0	15.4713	27.121	50.8283	53.6255	87.8155	119.202
D3YZC9	0	0	0	0	0	0	0	0	0	0	0	0	0	0	8.33054	0	0	0	16.5613	0	0	0	0	0	0	0	3.86768	0	0	0	8.7427	13.1101	41.6078	0	18.6061	30.15	1.43141	12.6636	0	10.5533	0	0	0	9.09648	10.1408	19.3666	0	55.8596	22.5286
D3YZD8	0	0	0	0	0	0	0	0	0	0	0	0	12.993	0	0	0	0	2.73296	0	0	0	12.846	7.91778	4.90714	9.85114	0	13.6879	6.90002	0	6.94187	0	20.2396	10.1237	14.1597	0	6.10792	9.49315	7.57168	8.57766	18.895	0	4.44255	0	6.59688	10.4509	0	7.43724	6.24765	22.6138
D3YZM0	0	0	0	0	0	0	0	0	0	0	0	0	0	0	0	0	0	0	0	0	0	0	0	0	0	0	0	0	0	0	0	0	0	0	0	0	0	0	0	0	0	0	0	0	0	0	0	0	0
D3YZN4	0	6.72048	19.5806	9.48412	5.886	15.2867	13.5864	18.2297	18.2135	18.0337	19.4354	17.8625	20.3851	23.8552	31.6496	32.0065	25.1875	28.043	33.5216	34.0804	38.4586	34.9198	39.6461	39.2509	53.4561	52.4211	50.3969	56.1262	64.0686	61.8972	59.6788	55.6646	60.952	69.0631	63.8984	57.6718	70.2974	45.9279	45.0985	40.6104	7.92552	44.0221	35.9567	53.5485	7.69711	10.2641	71.3404	0	0
D3YZZ5	4.34337	13.7542	16.0816	23.1609	26.8803	17.654	33.8109	22.7561	40.1192	33.1285	31.0127	47.1799	46.905	45.8561	57.3387	50.8812	57.0194	54.0964	50.24	48.1274	75.7692	62.5957	61.6661	70.0129	72.6422	79.9496	86.2665	92.1191	62.8571	75.8358	78.9134	83.8171	91.7645	83.8988	86.5384	96.179	75.7038	42.3784	49.9202	48.994	30.4316	25.1601	17.0668	15.6364	5.88099	11.3834	0	0	0
D3Z030	64.6639	205.061	297.237	347.747	485.841	679.059	709.672	949.053	1079.39	1076.61	1355.14	1521.66	1837.12	1888.78	2174.85	2341.72	2435.55	2713.01	3118.03	3402.62	3162.78	3078.44	4875.44	4395.56	5013.48	2823.43	6420.29	6006.51	6254.24	3681.05	7485.85	8023.43	3115.51	7648.06	7859.9	0	13230.3	12296.7	8932.94	7561.64	6881.52	5577	4510.66	3605.54	2462.02	1811.9	1499.88	996.321	665.827
D3Z041	57.9638	129.864	167.753	219.697	330.542	355.851	456.958	516.108	642.524	671.249	830.382	910.246	1207.42	1032.87	1304.76	1411.93	1537.83	1759.66	1799.81	1843.89	2189.45	2241.08	2971.91	3109.17	3325.62	3652.91	4244.31	3998.88	3648.37	4356.74	4620.81	4730.43	4939.51	5351.53	5274.94	5771.16	5360.28	4693.45	4306.4	4114.6	3373.31	2823.84	2157.72	1888.02	1321.57	1008.55	792.61	609.459	400.7
D3Z061	0	0	0	0	0	0	0	0	0	0	0	0	0	0	0	0	0	0	0	0	0	0	0	0	0	0	14.0789	0	0	0	0	0	0	0	0	0	0	0	0	0	0	0	0	0	0	0	0	19.635	24.346
D3Z0F5	0	0	0	0	0	0	0	0	0	0	0	0	0	0	0	0	0	0	0	0	0	30.6304	0	0	0	17.1785	0	14.8417	17.9608	25.2549	20.8993	10.6703	17.4574	33.7523	37.179	31.9089	40.2368	36.0993	18.2597	45.0626	58.8521	87.063	89.2412	159.688	200.129	108.373	63.4749	44.0421	16.6638
D3Z0N2	0	0	0	0	0	0	0	0	0	0	0	0	0	0	0	0	0	0	0	0	0	0	0	0	0	0	0	0	0	0	0	0	0	0	0	0	0	0	0	0	0	0	0	0	0	0	5.8695	13.8619	46.4141
D3Z108	0	0	0	0	4.77797	13.1092	15.3363	23.4473	0	22.0139	14.3919	30.229	24.5909	30.4563	36.4134	11.2486	40.3983	6.06918	27.5072	38.7766	23.6246	34.0972	0	0	17.6202	11.7644	0	0	0	34.4988	0	0	0	0	12.3856	0	19.5124	0	0	0	0	0	0	0	0	0	0	0	0
D3Z125	0	0	0	0	3.44623	0	9.07206	5.80185	11.3015	18.3048	17.3228	24.1512	33.795	32.5126	33.4513	39.1153	49.2704	43.2618	52.6494	57.2079	62.5102	79.3173	113.124	105.766	117.205	135.061	163.676	132.604	159.297	164.802	198.469	187.687	200.605	258.178	248	250.625	256.451	244.071	212.652	172.216	122.822	124.573	92.3806	83.1112	55.0891	39.9067	49.6577	48.2001	27.1477
D3Z1D3	0	0	0	0	0	0	0	0	0	0	0	2.41402	0	0	8.06303	0	0	0	0	0	0	0	0	0	0	0	0	0	0	0	0	0	0	0	0	0	0	0	0	0	0	0	0	0	0	9.1844	16.548	24.9695	26.8915
D3Z1F7	0	0	0	0	0	0	0	0	0	0	0	0	0	0	0	0	0	0	0	0	0	0	0	0	0	0	0	0	0	0	0	0	0	0	0	0	0	0	0	0	0	24.2373	0	0	0	0	4.91039	0	0
D3Z1H9	0	0	0	0	0	0	0	0	0	0	0	0	0	0	0	0	0	0	0	0	6.19156	0	4.18069	17.3553	8.20187	12.2186	32.8165	19.9819	8.28711	17.3731	32.9756	12.4621	53.8588	52.6594	37.2452	91.1347	10.7205	67.1003	25.6764	60.9852	16.3643	32.1812	33.6072	44.52	18.0793	32.7325	0	42.3947	22.5115
D3Z1Z8	0	0	0	0	0	0	0	0	0	0	0	0	0	0	0	0	0	0	0	0	0	0	0	0	0	0	0	0	0	0	0	0	0	0	0	0	0	0	0	0	32.1093	0	0	0	0	0	0	16.8392	11.2958
D3Z2K2	0	0	0	0	0	0	6.81663	5.79874	14.7619	13.8948	13.147	19.8525	18.427	24.7185	15.5246	25.9951	25.3578	14.9423	14.3124	22.5211	33.3001	35.7635	20.1006	39.5258	32.6132	35.0897	34.1153	42.9833	46.7581	53.7811	47.5392	48.9895	91.7752	63.4768	97.7085	108.954	53.308	44.2122	13.2721	14.351	0	0	0	0	0	8.54878	0	0	0
D3Z2R5	0	0	0	0	0	0	0	0	0	0	0	0	3.13276	0	0	8.69956	0	0	0	0	0	0	13.288	0	0	0	14.4439	0	10.2967	13.9243	21.4153	0	20.0704	0	0	0	0	0	27.0157	0	0	0	0	0	0	36.569	0	0	0
D3Z2Z1	0	1.47674	0	0	0	0	0	6.81731	0	0	16.8173	4.76585	11.5892	26.8627	34.048	45.143	0	17.399	22.6091	47.7344	33.0124	24.6999	35.6346	44.5916	39.6185	40.0313	47.1423	65.897	82.5502	98.5746	73.9818	65.0714	46.7168	10.8896	0	11.9755	0	44.3068	21.6041	0	83.681	14.9641	20.6361	20.89	90.9873	111.279	71.9641	46.3389	7.8642
D3Z373	0	0	0	3.57239	0	0	8.73544	12.6682	0	0	0	6.94217	18.0615	8.37418	0	0	9.48236	4.03508	33.215	41.4114	29.1659	28.7752	29.468	21.93	33.7768	34.2718	24.7964	49.4337	43.2992	27.3999	71.346	50.0865	45.6814	59.4426	56.934	74.1087	101.466	67.0897	92.2488	94.0836	133.61	142.13	110.849	58.0748	53.1469	38.606	280.986	62.4531	0
D3Z375	0	0	0	0	0	0	0	0	0	0	0	0	0	0	0	0	0	0	0	0	0	0	0	0	0	0	0	0	0	0	0	0	0	0	0	0	0	0	0	0	0	0	0	0	0	0	0	0	0
D3Z3A0	0	0	0	0	0	0	0	0	0	0	0	0	0	0	0	0	0	0	0	0	0	0	0	0	0	0	0	0	0	0	0	0	0	0	0	0	0	0	0	0	0	0	0	0	0	0	0	10.0484	35.8388
D3Z3Q3	0	0	0	0	0	0	0	0	0	0	0	0	0	0	0	0	0	0	0	0	0	0	0	0	0	0	0	0	0	0	0	0	0	0	0	0	0	0	4.80312	0	19.4825	0	0	0	0	0	2.73507	15.6154	23.1989
D3Z497	0	0	0	0	0	0	0	0	0	0	0	0	0	0	0	0	0	0	0	0	0	0	0	0	0	0	0	0	0	0	0	0	0	0	0	0	0	0	0	0	0	0	0	21.7129	0	8.6017	23.7317	24.7588	33.2765
D3Z4B2	3.33895	0	9.04158	4.03624	10.7352	3.64435	16.0763	12.4291	12.4995	20.168	14.8649	20.1957	22.3817	22.3056	24.0722	28.0115	29.1979	28.4426	39.8497	31.9897	39.2882	43.8156	49.2998	42.0232	42.9047	48.2486	49.8077	56.889	52.5051	51.3256	57.6436	51.1081	52.0694	57.6044	42.1815	46.1739	49.1874	28.226	45.1786	39.7777	36.6095	46.219	45.7781	42.5816	35.9438	45.9703	44.7076	37.454	39.2373
D3Z4C9	9.747	8.25665	18.294	30.5853	39.0651	28.2896	38.2443	44.598	40.065	41.6107	43.5876	50.482	55.8352	50.2433	44.9453	52.8994	64.5813	66.885	73.9926	64.0177	96.2356	85.9956	105.546	92.7009	109.684	102.545	123.197	118.05	101.775	109.589	106.329	106.784	132.955	139.789	149.091	127.849	124.454	109.932	117.59	106.641	87.1822	87.5082	89.0388	73.4368	74.2139	85.5402	44.9408	46.832	37.5863
D3Z4H6	0	0	0	0	0	0	0	0	0	0	0	0	0	0	0	0	0	0	0	0	0	0	0	0	0	0	0	0	0	0	0	0	0	0	0	0	0	0	0	0	0	0	0	0	0	0	0	0	0
D3Z512	0	0	0	0	0	0	0	0	0	0	0	0	0	0	0	0	0	0	0	0	0	0	0	0	0	0	0	0	0	0	0	0	0	0	0	0	0	0	0	0	0	0	0	0	0	0	0	0	0
D3Z572	0	0	0	0	0	6.28545	17.8389	0	5.76802	12.6568	0	14.2387	12.8572	20.1339	14.108	4.81487	4.50077	31.1017	22.2754	9.99828	27.9322	22.3136	25.444	30.5321	29.3497	29.0527	47.7613	47.6033	36.8849	36.6837	44.9625	30.0854	42.6878	25.4449	45.0516	24.1862	22.0118	38.3288	7.36273	10.5899	0	0	0	0	0	0	0	0	0
D3Z636	0	0	0	0	0	0	0	0	0	0	0	0	0	0	0	0	0	0	0	0	0	0	0	0	0	0	0	0	0	0	0	0	0	0	0	0	0	0	0	0	0	0	0	0	0	0	0	0	0
D3Z645	0	0	0	0	8.13843	7.81144	8.28646	16.8944	5.78959	22.7483	16.8114	21.1585	28.5049	19.2952	27.9254	35.1672	39.5028	23.5739	38.8373	36.631	43.567	49.2618	52.699	68.2491	66.1295	64.296	71.132	73.8824	69.3017	63.7474	72.4488	66.0133	65.6337	53.2178	51.4646	44.8888	47.713	38.0095	55.7037	41.6378	36.6283	55.1006	68.2895	100.891	91.4449	199.889	1345.28	2745.19	1880.47
D3Z647	0	0	0	0	0	0	0	0	0	0	0	0	0	0	0	0	0	0	0	0	0	0	0	0	0	0	0	0	0	0	0	0	0	0	0	0	0	0	0	0	0	0	0	0	0	0	0	0	0
D3Z6F5	22.5936	80.2816	121.638	131.274	178.746	231.725	220.202	327.15	364.642	314.024	407.203	333.389	437.663	458.426	494.342	511.764	475.362	493.724	444.204	607.012	507.025	580.884	591.592	370.372	522.31	483.697	583.349	458.477	408.265	365.848	402.435	353.944	354.774	439.278	312.844	216.377	266.793	316.543	231.966	223.636	202.505	219.174	159.151	156.478	180.297	161.611	159.315	174.187	0
D3Z6H3	0	0	0	0	0	0	0	0	0	0	0	0	0	0	0	0	0	0	0	0	0	0	30.245	0	0	0	0	0	0	0	0	0	48.6305	349.967	27.3155	23.1989	345.938	0	0	0	0	0	0	0	0	0	0	0	0
D3Z6I4	0	0	0	0	0	0	0	0	0	0	0	0	0	0	0	0	0	0	0	0	0	0	0	0	0	0	0	0	0	0	0	0	0	0	0	0	0	0	0	0	0	0	0	0	27.9421	88.2993	0	0	0
D3Z742	0	0	0	0	0	0	0	0	0	0	0	0	0	0	0	0	0	0	0	0	0	0	0	0	0	0	0	0	0	0	0	0	0	0	0	0	0	0	0	0	0	0	0	0	0	0	0	3.63974	9.52215
D3Z794	0	0	0	0	0	0	0	0	0	0	0	0	0	0	0	0	0	0	0	0	0	0	0	0	0	0	0	0	0	23.5441	0	0	0	0	0	0	0	0	0	0	14.9634	0	0	0	0	0	0	0	0
D3Z7C0	11.8512	9.04957	25.5791	26.5852	58.4011	36.634	52.1451	59.3093	75.4833	100.777	100.895	122.503	147.186	111.392	168.643	170.193	198.628	193.692	215.533	169.242	321.352	365.883	352.712	413.79	434.935	455.479	535.211	558.471	582.784	594.806	717.751	674.302	662.377	594.259	307.755	180.501	89.9736	42.9946	43.8579	37.4062	22.3024	11.5167	12.0776	17.1403	41.8992	15.9012	30.7207	135.512	0
D3Z7E5	0	0	0	0	0	0	0	0	0	0	0	0	0	0	0	0	0	0	0	0	0	0	0	0	0	0	0	0	0	0	0	0	2.08423	0	0	0	0	0	0	0	0	0	2.43379	0	0	0	0	0	0
D3Z7E6	0	0	0	0	0	0	0	0	0	0	0	0	0	0	0	0	0	0	0	0	0	0	0	0	0	0	0	0	0	0	0	0	0	0	0	0	0	0	0	0	0	0	0	0	0	0	0	0	0
D3Z7P3	0	0	0	0	0	0	0	0	0	0	0	0	0	0	0	0	0	0	0	0	0	0	0	0	0	0	0	13.3495	0	0	0	0	0	0	5.89678	2.64679	0	0	2.56697	0	0	0	0	0	0	0	1.02509	31.7017	29.6788
D3Z7P3-2	0	0	0	0	0	0	0	0	0	0	0	0	0	0	0	0	0	0	16.5398	6.52507	0	10.9086	21.051	31.9599	21.6056	26.4193	46.5743	39.4347	40.882	44.3568	48.517	49.9464	64.612	73.8475	75.4678	76.5602	82.1141	60.0587	84.8987	75.1948	70.4378	67.8786	49.3084	51.2345	44.8421	46.7088	86.8173	346.468	454.645
D3Z7Q2	6.30238	19.3623	22.8708	29.3384	45.6666	39.524	43.892	55.3694	73.6519	64.777	81.896	105.529	108.956	126.308	117.772	150.157	156.916	177.257	243.538	227.242	267.144	311.31	401.078	397.154	483.582	499.47	545.973	624.363	658.387	742.267	812.013	788.427	819.89	931.177	956.862	843.527	927.537	1015.84	775.15	790.553	554.86	506.537	425.382	293.954	249.93	168.695	146.309	107.068	85.1184
D3Z7X0	41.9337	79.0616	78.0007	87.8515	105.606	103.589	95.1665	109.532	106.921	97.8468	106.898	103.221	109.915	102.011	99.8609	106.5	99.6774	92.0051	99.6637	79.3457	89.4112	81.2272	98.57	108.643	88.5049	101.608	117.695	107.419	105.143	101.212	111.886	127.253	152.533	166.435	191.609	209.433	177.467	173.782	172.739	157.225	168.7	159.461	182.747	227.737	269.104	340.027	449.362	834.908	1071.89
D5MCW4	0	0	0	0	0	0	0	0	0	0	0	0	7.97322	0	0	6.65034	7.45219	0	53.0187	56.2923	169.234	74.8662	37.1002	0	64.4218	81.9464	119.52	0	103.127	152.207	173.285	56.9688	142.605	148.366	182.14	73.9654	103.887	19.6155	146.64	67.4309	0	0	0	0	0	0	0	0	22.3571
D6RFU9	3.04346	3.68354	16.0711	22.3061	20.2531	32.1874	33.0189	37.0822	50.5831	52.1648	53.952	73.7123	68.8029	86.212	102.628	107.39	116.317	116.861	127.036	129.389	152.803	174.562	229.246	205.16	230.964	263.461	277.141	252.959	227.091	291.677	300.293	311.802	324.876	333.946	289.204	322.433	325.754	298.04	253.34	234.296	162.163	112.05	104.65	71.1681	51.5671	51.5699	22.4669	22.3568	0
D6RG81	0	0	0	0	0	0	0	0	0	0	0	0	0	0	0	0	0	0	0	0	1.7446	0	0	12.4092	0	0	0	12.4303	0	7.82516	0	0	45.4766	0	16.8139	66.9673	0	0	0	9.48279	0	0	0	0	0	0	0	0	0
D6RI20	0	0	0	0	0	0	0	0	12.8998	3.12906	4.00308	5.64917	18.579	12.2896	1.84643	22.7204	15.0124	7.23516	16.5481	0	34.543	20.1491	13.4197	21.3318	30.6564	26.2186	44.5929	44.8853	21.5461	19.6966	47.5873	14.6712	26.7091	34.9227	36.9533	42.1936	26.3391	0	0	0	0	0	0	0	0	0	0	0	0
D6RI31	0	0	0	0	0	0	0	0	8.77303	0	0	0	0	0	4.42188	0	11.6059	15.9459	0	13.6371	0	0	0	0	30.2298	0	23.6407	24.4885	40.3686	43.0225	15.7551	28.1296	44.4421	0	23.0669	51.4892	66.8728	18.784	32.0961	19.0238	24.6579	0	0	0	0	0	0	0	0
D6RJ76	0	0	0	0	0	0	0	0	0	0	0	0	0	0	0	0	0	0	0	0	0	0	0	0	0	0	0	0	0	0	17.0489	0	0	0	0	0	0	0	0	0	0	0	0	0	0	0	0	0	50.4816
E0CX47	0	0	0	0	0	0	0	0	0	0	0	0	0	0	0	0	0	0	0	0	0	0	0	0	0	0	0	0	0	0	0	0	0	0	0	0	0	0	39.4303	0	0	0	0	0	0	0	43.4106	238.161	1688.48
E0CX98	0	0	0	0	0	0	0	0	0	0	6.50201	4.6825	3.40663	0	0	12.766	14.2763	3.05697	28.9502	4.61747	11.8123	26.8333	23.9093	20.5996	25.828	22.9257	29.3497	18.8439	15.8444	31.2734	18.3447	25.5804	21.1564	11.1567	28.5218	25.0186	29.8675	28.2194	15.9015	13.7448	0	0	0	0	0	0	0	0	0
E0CXA9	0	0	0	0	0	4.57343	0	0	6.60854	6.5541	12.127	14.3563	6.78257	32.5697	45.0591	17.9971	43.3713	24.3562	16.3115	58.6037	64.6361	58.5075	42.8764	44.775	74.9322	72.6309	53.0056	34.3752	22.8991	68.9627	73.5918	41.3926	52.6688	0	87.2449	82.8073	71.3306	87.2219	28.821	26.7063	17.612	0	0	0	0	0	0	0	7.14863
E0CXB9	0	0	0	0	13.2477	0	0	0	8.78363	9.20242	0	11.5206	20.2603	3.77587	22.3084	23.2455	21.1815	22.2693	37.7942	0	64.4526	47.6993	87.898	97.0865	88.4548	72.6016	174.377	103.014	69.0168	89.6823	107.665	85.3237	99.6743	81.524	99.487	112.983	56.5832	30.3609	56.7103	49.7836	39.2726	51.9205	36.8043	45.2535	29.0655	18.63	11.1988	26.4254	52.0552
E0CYV0	0	0	0	0	0	0	9.29955	0	0	0	0	0	0	0	0	0	12.2444	0	10.0322	0	4.0654	0	0	0	11.0789	5.405	170.226	0	0	14.0834	0	0	0	17.3367	7.80424	0	0	0	95.5583	0	0	0	0	0	0	0	145.613	0	25.4797
E0CZ81	0	0	0	0	0	0	0	0	0	0	0	0	0	0	0	0	0	0	0	0	0	0	0	0	0	0	0	0	0	0	0	0	0	0	0	0	0	0	0	0	0	0	0	0	0	1.94847	0	0	13.152
E0CZE0	0	0	0	0	0	0	0	0	0	0	0	0	0	0	0	0	0	0	0	0	0	0	0	0	0	0	0	0	0	8.99297	0	0	0	0	0	0	0	0	9.42479	0	0	0	0	0	0	0	0	8.89654	36.3594
E9PU87	0	1.38596	5.63553	0	9.45644	4.795	8.26143	3.38457	11.7112	7.60177	5.8791	8.34887	7.72427	16.249	10.5552	16.9286	10.064	16.0611	17.7112	17.8759	11.3246	22.0222	13.382	12.6777	14.5433	18.8729	15.2406	16.17	17.9262	17.0072	11.8295	17.0156	19.4031	22.2726	20.1569	18.6976	19.3779	12.1969	21.8291	18.6103	11.5642	12.9351	19.5075	20.6495	15.6978	25.2558	47.9901	243.162	304.99
E9PUB0	0	0	0	0	0	0	0	0	0	0	0	0	0	0	0	0	0	0	0	0	0	0	0	0	0	0	0	0	0	0	0	0	0	0	0	0	0	0	0	0	0	0	0	0	0	0	0	16.0778	8.25659
E9PUF7	0	0	0	0	0	0	0	0	0	0	0	0	2.41558	0	0	0	3.49743	0	0	0	0	0	2.60536	0	33.3983	1.52808	5.39949	0	16.9426	5.15577	9.21253	31.8668	17.8779	5.20079	0	29.9584	8.89531	0	26.3854	7.90511	7.94427	21.7918	15.2112	50.7826	21.9414	16.4513	27.3782	0	0
E9PUQ5	0	0	9.53082	14.8864	21.0925	10.7489	5.61971	16.1214	13.9176	15.8377	22.663	23.7292	28.8048	29.9215	33.0547	29.3313	48.4198	44.6704	58.4778	51.6593	72.8536	75.5024	69.4397	87.0667	95.0151	109.833	183.673	162.406	120.755	100.138	71.8427	53.7714	48.6899	28.9458	28.7999	18.3502	13.5028	2.0021	10.3634	12.6292	12.82	14.7456	19.9827	9.61387	10.6386	5.15088	11.4575	20.2158	6.30245
E9PUR0	0	0	0	0	0	0	0	0	0	0	0	0	0	0	0	0	0	0	9.10747	0	0	0	0	0	0	0	0	0	0	0	0	0	0	0	0	17.1093	0	0	0	0	0	23.137	9.35981	27.078	10.9078	31.1559	22.2011	11.4565	0
E9PUY9	0	0	0	0	0	0	0	0	0	0	0	0	0	0	0	0	0	0	0	0	0	0	0	0	0	0	0	0	0	0	0	0	0	0	0	0	0	0	0	0	0	0	0	0	0	8.37011	0	27.8053	19.476
E9PV24	0	0	0	0	40.4084	0	0	0	0	0	0	0	0	0	0	0	0	7.21242	0	4.56357	0	0	12.5393	0	0	12.4938	29.2282	7.87446	25.1346	0	3.51266	17.9515	36.0419	58.0669	127.445	155.595	148.689	151.687	97.6057	47.5066	31.2774	52.4609	24.1522	14.1364	0	0	0	0	0
E9PV44	29.8991	46.9367	84.6983	86.2785	124.864	112.077	134.524	147.328	158.508	226.264	219.661	197.354	294.517	225.148	320.547	313.067	319.589	308.743	266.409	260.857	360.164	319.431	308.143	356.518	335.603	294.273	276.384	242.376	172.244	163.506	143.504	119.249	113.039	87.7614	90.4792	82.8161	55.5151	55.5117	63.8762	77.5715	61.5957	66.1411	71.4898	75.3302	80.0519	73.1086	80.6261	94.8856	80.4227
E9PV48	0	0	0	0	0	0	0	0	0	16.0406	0	1.70818	0	0	8.54657	10.4795	0	13.3765	7.67686	0	0	0	8.89147	0	6.03593	0	0	0	0	0	5.82239	0	12.4669	0	0	0	0	0	6.31567	0	0	0	0	0	0	0	10.7922	25.4795	63.6595
E9PVC6	0	0	6.36835	9.25575	0	3.05692	16.9906	0	5.57338	9.83616	10.0828	23.1759	14.5823	10.4125	18.0084	22.8419	22.1977	19.8145	29.4541	33.8041	22.4899	32.8805	32.7823	36.2644	30.183	37.5645	33.0392	47.223	35.5618	49.3677	47.6455	41.5588	43.1702	57.9916	38.77	40.2385	30.556	35.6247	40.2602	29.0435	27.2975	35.9972	83.6132	182.984	108.009	125.882	131.833	73.4149	60.8163
E9PVN6	0	6.89123	13.0129	16.7832	18.946	13.5301	15.2516	17.5749	15.7999	12.19	15.8959	22.8349	23.857	20.3643	24.4633	20.2012	24.0288	24.5637	25.2176	27.6717	34.6141	26.4403	33.0878	45.0198	37.7183	50.0808	50.37	53.4505	44.1145	50.2846	49.789	47.395	58.5237	55.4326	56.2307	50.5659	45.5938	35.9195	31.8668	38.8258	19.9801	27.142	26.9036	22.1167	11.1388	6.22961	8.9966	8.15176	0
E9PWE8	0	0	0	44.9108	0	0	0	2.12345	0	1.84201	0	0	131.718	0	5.85797	23.2189	5.47525	0	6.29252	34.6107	0	0	20.2847	10.2468	2.03701	23.4674	16.7096	387.765	471.506	8.11969	34.8376	24.4795	17.6602	16.7377	127.896	135.482	10.5111	37.6838	38.0007	343.269	77.3018	74.325	72.367	112.409	206.599	532.876	1071.89	975.126	594.587
E9PWE9	0	0	0	0	0	0	0	0	0	0	0	0	0	0	0	0	0	0	0	0	0	0	0	0	0	0	2.99101	0	0	0	0	0	0	0	0	0	0	0	0	0	0	0	0	0	0	0	0	0	0
E9PWG4	0	0	0	0	0	0	0	0	0	0	0	0	0	0	0	0	0	0	0	0	0	0	0	0	0	0	0	0	0	0	0	0	0	0	0	0	0	0	0	0	0	0	0	0	0	0	0	0	5.2658
E9PX09	0	0	0	0	0	0	0	0	0	0	0	0	0	0	0	0	0	0	0	0	0	0	0	0	0	0	0	0	0	0	0	0	0	0	0	0	0	0	0	0	0	0	0	0	0	16.1621	48.8461	8.76807	0
E9PX24	0	0	0	0	0	0	0	0	0	0	0	0	0	0	0	0	0	0	0	0	0	0	0	0	0	0	0	0	0	0	7.08235	0	3.71336	16.0196	20.7714	38.32	17.3279	39.9189	50.907	45.3012	53.2805	22.1782	28.9181	4.95118	8.96809	7.51537	1.41947	0	23.1858
E9PX53	0	0	0	0	0	0	0	0	0	0	0	0	0	0	0	0	0	0	0	0	0	0	0	0	0	0	0	0	0	0	0	0	0	0	0	0	0	0	0	0	0	0	0	0	0	8.12269	41.3453	36.6458	22.9669
E9PX89	0	0	0	0	0	0	0	0	0	0	0	0	0	0	0	0	0	0	0	41.005	0	0	0	0	0	0	14.3753	0	0	15.5779	62.0613	4.09665	0	0	4.25753	6.58478	3.16114	0	0	0	0	0	11.8208	0	0	17.1061	0	5.44721	31.3661
E9PXU2	0	0	0	0	0	0	0	8.54759	0	8.26769	15.2433	22.9405	8.84313	18.1648	19.0651	20.0372	11.0022	17.1111	25.0601	22.6091	22.9004	24.929	14.2401	32.467	24.6962	21.8867	24.8851	23.5499	39.992	23.7067	13.5451	22.6195	28.859	15.5376	21.3792	21.1264	27.2794	19.2353	10.8884	0	0	0	0	0	0	0	0	0	0
E9PYD5	0	0	0	0	0	0	0	0	0	0	0	0	0	2.48488	0	0	0	0	0	0	0	0	0	0	0	0	0	0	0	0	0	0	0	0	0	0	0	0	0	0	0	0	0	0	0	0	0	0	0
E9PYF4	0	0	0	0	0	0	0	5.22467	0	9.69459	0	0	0	0	0	24.5531	30.9115	12.167	76.5933	0	19.5555	28.1061	97.867	99.9617	118.834	85.2919	159.272	119.827	55.2299	158.763	154.085	165.725	79.5848	208.655	238.164	161.552	199.52	169.907	147.178	118.267	0	38.8745	21.6346	55.1029	20.37	21.7595	48.2808	78.0167	110.177
E9PYG6	0	0	0	0	0	0	0	0	0	0	0	0	0	0	0	0	0	0	0	0	0	0	0	0	0	0	0	0	0	0	0	0	0	0	0	0	0	0	0	0	0	6.25354	0	0	0	15.7815	29.272	83.279	76.7461
E9PYJ9	0	0	0	0	0	0	0	0	0	0	0	0	0	0	0	0	0	0	0	0	0	0	0	0	0	0	0	0	0	0	0	0	0	0	0	0	0	0	0	0	0	0	0	0	0	0	0	0	4.19575
E9PYT3	0	0	0	0	0	0	0	3.82043	6.67835	6.55287	3.37569	3.61437	11.3402	0	11.3152	9.40791	14.4213	13.2646	10.2035	5.48291	29.1327	17.7094	22.9717	40.2111	28.4468	36.283	46.3269	45.4059	32.7315	44.7865	44.5359	32.3867	50.7274	51.4135	49.5822	54.9029	38.2529	22.094	26.7289	36.5277	14.9147	23.8348	10.9009	11.0854	8.312	6.88205	0	4.67634	0
E9PZ00	0	4.99511	11.9561	13.5805	24.1886	23.8663	21.3392	32.5437	34.8978	39.2433	46.7081	61.2882	63.7425	70.7828	83.9715	93.3602	97.2918	120.85	110.106	118.211	144.726	148.4	196.939	201.199	243.603	259.578	304.698	298.552	247.962	290.932	350.592	348.375	360.412	379.048	355.514	390.229	423.41	341.002	389.107	479.804	366.709	336.882	333.984	374.713	341.943	364.85	375.258	364.991	329.262
E9PZ16	7.37798	14.0114	17.4759	23.5321	36.2304	37.8193	53.8855	63.7876	85.854	105.167	119.741	132.212	152.132	123.111	152.39	160.967	174.992	191.211	217.328	214.918	321.251	336.372	447.097	477.001	511.398	560.539	603.498	591.616	517.729	539.701	513.88	448.754	427.344	348.661	299.071	281.822	222.06	170.462	166.365	182.936	165.216	219.515	238.917	265.134	231.908	198.609	169.44	138.484	99.8014
E9PZ88	0	0	52.7975	0	0	0	0	0	0	0	0	0	0	0	0	0	0	0	0	0	0	0	0	0	0	0	0	0	0	0	0	0	0	0	0	6.92721	0	0	0	0	0	8.87035	15.3624	34.2242	62.4607	115.953	60.6999	42.7891	16.469
E9PZD8	10.8472	17.5813	24.4002	39.0194	48.5135	39.9108	44.6676	55.663	65.261	54.3807	66.684	73.4643	88.9394	88.3451	101.445	107.938	112.128	111.789	120.86	121.294	157.812	169.032	195.875	206.771	233.071	236.134	281.451	269.318	231.831	269.493	298.878	297.06	321.213	308.937	323.809	313.071	257.056	184.274	192.867	180.676	110.804	103.096	81.096	69.878	48.363	43.6945	53.1051	122.75	141.477
E9PZF5	0	0	0	0	0	0	0	0	0	0	0	0	324.439	98.118	0	0	0	0	262.055	0	0	0	0	0	0	133.203	0	0	0	0	0	0	0	0	0	5.90796	0	0	0	0	0	0	0	0	5.45695	18.4133	57.795	197.207	226.157
E9PZS8	3.66235	18.1351	27.7847	37.3323	41.2234	47.9432	42.8753	41.814	49.0297	39.1207	59.4408	51.6958	51.5288	59.9743	60.0744	53.9687	57.3979	42.5413	47.0618	57.4119	52.0591	48.9767	43.9731	49.2502	51.4129	45.7332	55.8179	44.4259	50.6349	48.5106	59.5766	43.5695	60.2981	58.8676	42.2637	38.7698	50.2289	34.5059	36.0529	37.9706	30.9209	22.225	12.9811	23.4318	9.57118	4.4272	0	0	0
E9Q0A7	0	0	0	0	0	1.27869	0	0	0	0	0	1.67629	0	0	0	0	0	0	0	0	0	0	0	0	0	0	0	0	0	0	0	0	0	0	0	0	0	0	0	0	0	0	0	0	0	19.3838	19.6375	26.5075	7.3386
E9Q0M9	0	0	0	0	0	0	0	0	0	0	0	0	0	0	0	0	0	0	0	0	0	0	0	0	0	0	0	0	0	0	0	0	0	0	0	0	0	0	0	0	0	0	18.7445	54.0884	51.327	18.3528	22.3545	41.5528	56.6846
E9Q0N0	0	0	0	0	14.9401	0	0	11.8121	0	4.88665	0	0	0	23.0758	0	13.2197	15.6929	0	17.2909	18.5187	0	0	0	23.6834	0	13.0512	0	0	0	31.1554	23.7522	59.4639	65.2151	63.987	63.4773	33.5983	6.89465	107.604	45.4129	77.2118	0	0	35.2676	0	0	0	48.4689	0	19.1766
E9Q0W8	0	0	0	0	0	0	0	0	0	0	0	0	0	0	0	0	0	0	0	0	15.1758	7.33691	0	5.80689	0	0	0	0	8.78212	0	0	0	19.5001	27.2766	14.1992	38.2655	56.7862	30.3164	107.819	80.7481	47.194	33.0334	40.6916	62.9075	121.511	132.537	91.7188	99.9857	51.7917
E9Q137	0	0	0	0	0	0	11.5552	12.2466	12.5458	6.09962	10.0525	17.7688	21.4907	14.1562	24.3585	35.8343	25.7367	35.1179	42.0135	37.5339	42.8463	48.7727	57.1853	56.724	65.3867	71.6473	88.5505	84.5755	80.4308	88.0543	93.18	103.615	100.356	110.447	101.967	86.3834	89.6282	82.7349	49.1205	60.6448	42.3672	27.8401	17.8601	21.5294	13.5693	5.82196	0	0	0
E9Q179	0	0	0	2.0411	8.29431	0	0	0	4.84905	0	4.38211	12.3717	12.0208	7.35328	0	7.68588	20.8911	13.3038	23.1919	19.5652	70.0114	17.1692	32.102	31.7662	37.1139	39.6126	35.7993	38.4828	34.8292	39.9363	32.1017	42.8897	35.265	51.0337	21.555	49.0759	49.7891	37.986	109.597	51.1723	28.3181	50.6979	50.7998	51.3769	68.8085	99.7177	179.57	431.095	878.182
E9Q1G8	0	0	0	0	0	0	0	0	0	0	3.84886	3.6966	0	0	0	0	0	0	0	0	23.6415	6.1805	17.6248	0	100.465	14.9857	14.34	13.3078	0	0	52.3303	10.249	7.69599	25.4025	47.6106	43.3847	43.9869	47.9058	84.734	93.8354	91.4746	85.0169	51.4518	42.9832	25.7828	26.7346	26.2423	0	7.24202
E9Q1L7	0	2.40383	10.06	10.6162	23.1551	15.6819	20.1454	31.9281	22.0493	24.3625	31.808	36.7089	44.4933	36.9844	54.1526	55.8757	59.9296	57.6743	57.8403	43.1315	87.3297	69.4785	75.702	83.0254	68.1523	66.9466	86.1142	65.3274	34.6127	57.7357	49.5108	58.5992	59.4236	50.4211	47.3147	59.6051	26.5929	25.8416	27.5426	22.7263	7.22041	30.5427	11.1339	14.3567	7.97884	6.62574	9.33792	25.7358	0
E9Q1Q9	0	0	0	0	0	0	0	0	0	0	0	0	0	0	0	0	0	0	0	0	0	0	0	0	13.4622	4.58	0	0	0	0	1.89514	0	0	0	0	0	0	0	0	0	0	0	0	0	0	0	0	0	0
E9Q1S3	0	0	11.4043	3.72366	14.9324	0	0	11.6335	14.6676	8.8067	5.48926	5.56794	4.1016	0	12.5724	2.56581	10.7158	10.1702	14.1166	15.6972	25.4399	17.5005	0	23.6132	22.3237	4.95701	22.9819	19.2539	9.81198	7.39778	6.5241	29.8551	51.6431	0	16.7618	19.237	15.178	8.58547	18.4081	18.7063	3.46139	11.8853	28.0183	29.1194	49.5266	120.696	252.431	305.866	237.679
E9Q3G7	0	0	0	5.04901	4.79922	10.3298	16.462	14.36	17.284	14.1663	16.1487	18.3809	24.6054	22.8021	25.2076	28.0512	27.5351	35.3582	36.8789	32.7607	36.5193	40.025	45.3283	44.8479	50.6049	53.5924	53.9376	51.6116	46.0732	54.9194	50.9619	49.0888	56.1492	47.05	49.1531	50.054	44.0368	35.5461	26.4603	21.0331	18.5313	10.6993	14.4771	15.8567	17.3246	33.3477	16.5323	55.8774	70.1233
E9Q3L2	0	10.8701	7.55751	10.9512	10.0486	11.7382	15.9353	13.8804	12.14	9.59147	15.5453	17.8304	15.999	18.3082	18.2494	20.6023	17.9933	16.111	20.9028	18.9409	19.647	15.5094	22.6418	22.4958	20.9389	19.9175	20.6652	27.2377	20.8717	19.0702	20.9259	19.1029	42.7945	13.0445	8.84337	41.7138	16.8556	4.00917	0	0	8.49846	81.5749	8.76545	49.9488	11.8348	5.16766	0	0	20.5837
E9Q3M0	0	0	0	0	0	0	0	0	0	0	0	0	5.30494	0	2.07518	0	0	1.92898	0	0	7.61748	0	0	11.8833	13.2896	13.9696	19.5627	7.93224	8.6063	7.53663	0	4.56168	3.63628	0	0	11.5247	9.11827	0	0	0	0	5.57047	0	5.71224	5.3384	0	0	9.05195	0
E9Q3U1	0	0	0	0	0	0	0	0	0	0	0	0	0	0	0	0	0	0	0	0	0	0	0	0	0	0	0	0	0	0	0	0	0	0	0	0	0	0	0	0	0	0	0	0	0	0	0	0	0
E9Q3Z0	0	0	0	0	0	0	0	0	11.8931	0	0	0	21.9099	0	0	9.39046	0	34.7213	24.891	79.9961	50.4732	64.5043	65.7314	15.2208	0	96.2571	42.8801	0	16.8978	2.04532	0	16.4308	0	0	0	0	0	0	0	0	0	0	0	0	0	0	0	0	0
E9Q401	35.5845	63.882	62.6566	81.0814	96.8513	87.9811	98.6847	103.789	114.212	102.993	112.928	113.904	117.655	122.814	133.12	130.685	119.05	116.845	88.0594	111.197	124.964	50.2871	60.3003	44.017	67.1352	53.8588	57.7177	43.9178	37.1908	39.0478	31.9914	32.6053	41.6873	30.0633	32.2154	51.3969	35.5323	29.6542	74.6633	52.4055	38.5031	52.0558	67.2887	145.55	220.094	430.266	413.336	620.656	537.407
E9Q411	0	0	3.40969	3.67847	12.1962	7.69403	12.9555	13.1147	15.8217	13.6867	11.0851	18.2067	15.1911	16.7459	19.4636	17.2725	25.8152	23.5843	24.0367	19.7933	21.0577	21.1356	20.6482	19.5363	24.2056	16.5341	13.8026	0	3.18891	0	0	0	0	0	0	0	0	0	0	0	0	0	0	0	0	0	0	0	0
E9Q448	0	0	0	0	0	0	0	0	0	0	0	0	0	0	0	0	0	0	0	0	0	0	0	0	0	0	0	0	0	0	0	0	0	0	0	0	0	0	0	170.996	486.468	273.145	162.351	82.1244	95.8344	42.2373	0	27.1781	42.0579
E9Q455	0	0	0	0	0	0	0	0	0	0	0	0	0	0	0	0	0	0	0	0	0	0	0	0	0	0	0	0	0	0	0	0	0	0	0	0	0	0	0	0	27.9162	102.538	230.316	194.07	107.447	49.9637	16.7391	17.1269	0
E9Q4M2	0	0	0	0	0	0	0	0	6.31861	0	10.1659	18.944	20.1517	20.3359	16.8841	15.6348	20.4158	34.0771	38.4183	47.9676	46.02	49.2428	67.4922	66.6157	58.8612	68.1431	93.1366	103.807	87.0249	105.658	101.949	111.888	116.575	140.335	132.101	120.353	114.205	131.203	95.954	90.4802	71.5855	66.8764	47.5132	45.1292	34.9463	29.8217	13.3403	11.9431	38.2167
E9Q4Z2	6.23191	8.03554	12.7422	12.659	22.8435	19.9355	25.0834	23.1194	24.8862	29.3595	28.9562	35.9552	31.1021	40.0141	37.0349	39.8637	38.4729	39.5061	43.1883	38.7936	54.6475	51.0495	48.545	53.5115	60.4129	59.5753	56.0476	57.3486	51.5134	54.235	54.6323	54.2154	56.1251	54.5368	69.576	60.1075	60.2628	48.611	54.0381	75.3345	89.9775	114.217	96.2346	82.5646	41.9737	20.6159	19.2346	8.88209	0
E9Q557	41.8835	32.1872	23.068	76.0325	45.9498	42.4522	71.5593	36.6604	6.07676	10.9411	68.7681	22.6165	25.1941	83.6979	115.894	22.0784	24.079	18.911	15.5476	22.8487	138.03	70.8234	17.2055	12.8746	50.6988	24.6108	25.5665	47.1463	73.048	15.6806	67.0891	62.8248	39.61	45.1469	113.029	45.5283	60.5788	31.797	194.774	61.0535	161.464	84.1175	43.3228	7.45364	45.8709	99.6423	30.4486	19.9282	12.7417
E9Q586	0	0	13.8692	8.1933	19.1994	20.221	17.7213	19.1536	22.7955	25.1766	31.267	31.2078	38.5951	28.1613	37.0356	37.2581	32.8462	39.2598	42.194	39.9663	44.0655	59.9443	77.8609	60.1831	73.5605	57.8737	70.2336	75.9583	64.2528	87.3266	96.0229	92.6436	120.754	324.496	315.999	251.723	130.364	102.258	74.796	55.4356	34.6502	32.564	30.0434	43.3067	73.641	75.3183	110.406	289.992	524.273
E9Q5B5	0	0	0	0	0	0	0	0	0	0	0	0	0	0	0	0	0	0	0	0	0	0	0	0	0	0	0	0	0	0	0	0	0	0	0	6.00546	0	0	0	0	0	0	0	0	0	7.28014	0	24.8927	49.4251
E9Q5D6	0	0	0	0	0	0	0	0	3.8061	0	0	0	6.38751	0	3.61011	5.99111	19.3542	7.02012	0	0	17.6691	18.9079	27.7454	16.4839	16.3472	13.3392	20.072	19.1205	6.43915	18.026	27.3	11.681	9.94338	18.0876	15.3471	2.85566	0	0	0	0	0	0	0	0	13.9508	0	0	133.466	0
E9Q5D9	0	0	0	0	0	0	0	0	0	0	0	0	0	0	0	0	0	0	0	0	0	0	0	0	0	0	0	0	0	0	0	0	0	0	0	0	0	0	0	0	0	0	0	0	0	0	0	0	17.4697
E9Q5E0	0	0	0	0	0	0	0	0	0	0	0	0	0	0	0	0	0	0	0	0	0	0	0	0	0	0	0	0	0	0	0	0	0	0	0	0	0	0	0	0	0	0	0	0	0	0	0	0	4.88956
E9Q616	22.7649	34.8994	36.6096	44.5861	55.7056	49.9281	60.7359	60.0927	60.0739	61.8337	71.0312	73.9053	84.3014	87.6621	99.6461	93.6042	102.5	102.776	111.537	119.514	143.601	146.781	167.879	192.575	192.407	212.019	271.146	251.162	243.831	328.194	433.875	426.87	455.322	467.736	499.726	561.374	577.848	562.108	642.08	686.837	668.887	844.444	803.879	966.741	950.408	984.074	851.536	899.806	832.586
E9Q6E5	0	0	0	0	0	0	0	0	0	0	0	0	0	0	0	0	0	0	0	0	0	0	0	0	0	0	0	0	0	0	0	0	0	0	0	0	0	0	0	0	0	9.16854	8.66265	0	8.49615	33.2194	75.5459	72.3311	37.7197
E9Q6Q4	0	0	0	0	0	0	0	0	0	0	0	0	0	0	0	0	0	0	0	1.91285	0	0	2.54217	0	0	0	0	6.08446	0	0	0	0	5.64161	0	6.85719	1.93044	7.40907	9.85419	12.0842	9.50726	13.5632	7.35635	0	0	0	0	0	0	5.80017
E9Q6R7	3.02284	5.52386	14.4414	12.1	10.8776	3.23899	14.5743	12.8339	7.0306	20.9545	21.8111	12.1339	30.8398	18.0419	21.0572	14.7774	15.7957	9.78937	22.8206	16.8418	17.8842	23.3382	22.8533	20.963	29.3289	19.8285	31.3038	12.8911	18.7884	21.234	17.7596	27.7323	27.7113	11.1326	10.3928	11.6452	0	0	7.27817	0	0	0	0	6.30653	14.8479	20.6392	5.88163	20.2113	26.134
E9Q6U4	0	0	0	0	0	0	0	0	0	0	0	0	0	0	0	0	0	0	0	0	0	0	0	0	0	0	0	0	0	0	0	0	0	0	0	20.4483	0	0	54.6321	36.7948	16.6975	16.3121	14.6637	24.7903	12.7528	47.6918	56.3387	146.414	254.551
E9Q718	0	0	0	0	0	0	0	0	0	0	0	0	0	0	0	0	0	0	0	0	0	0	0	0	0	0	0	0	0	0	0	0	0	0	42.8886	0	0	0	0	0	0	0	0	0	20.8762	33.2836	27.9068	57.0133	40.1482
E9Q743	0	0	0	0	0	0	0	0	0	0	0	0	0	0	0	0	0	0	0	0	0	0	0	0	0	0	0	0	0	0	0	0	0	0	0	0	0	0	0	0	0	0	0	0	0	0	0	0	0
E9Q7G0	0	0	0	0	0	0	6.09344	7.27169	6.93511	8.72682	10.9361	11.64	14.1249	38.8318	45.3412	31.0631	14.9019	7.06542	4.96469	0	0	0	0	0	0	0	7.79085	6.61221	0	0	0	0	0	0	6.55968	0	0	0	0	0	0	0	0	0	0	41.3579	114.897	95.2278	0
E9Q800	136.103	198.643	366.948	334.426	407.191	455.262	423.83	485.789	454.984	550.781	512.399	504.558	498.51	499.607	438.032	404.703	393.283	329.178	319.912	281.293	259.913	271.25	240.537	224.215	204.566	204.272	202.267	192.866	164.262	150.643	171.496	129.461	108.812	129.748	110.573	79.2616	80.4172	56.5418	45.6288	58.9761	55.7411	34.8337	27.6983	28.5751	29.2921	31.197	25.3312	24.414	21.2017
E9Q8N5	0	0	0	0	1.56289	0	1.00697	0	4.11616	1.82502	2.89113	2.4681	0	0	1.18677	0	0	0	4.64075	0	0	0	0	0	0	0	0	0	0	6.80272	2.71925	0	8.98915	0	30.8442	0	0	0	0	0	0	0	0	0	0	0	0	0	0
E9Q8P5	0	0	8.96576	0	9.22243	0	8.6422	9.84789	7.30749	13.4179	14.1473	11.5755	20.0976	5.81485	8.24019	17.5622	13.8726	6.39111	22.2643	5.14863	25.1476	30.0007	16.2722	27.3529	18.7108	23.0742	23.3302	49.8921	24.5027	24.8449	17.3141	26.5761	28.2704	31.7379	25.2303	28.7782	28.1852	17.701	24.8619	21.8788	13.6345	22.6366	24.7685	21.5772	22.4116	27.1029	20.9331	40.8424	28.0444
E9Q8T1	0	6.59848	0	0	0	14.3388	0	0	12.3786	17.726	10.288	28.1163	10.5934	8.0281	42.902	7.12597	22.1753	20.689	13.4235	25.0908	35.3626	24.4166	28.9422	27.9373	40.1731	49.66	58.3376	65.0606	54.6276	72.3107	66.2464	63.7398	76.8993	57.8455	58.5761	59.5503	55.9913	47.4613	54.3354	46.2066	48.8263	53.4795	47.4959	45.1197	45.6051	53.0422	65.7696	70.6561	61.6288
E9Q8Z6	0	0	0	2.52552	0	0	5.75946	10.6812	7.65196	9.79207	11.7754	12.7374	16.5262	20.4048	16.8749	13.755	18.0425	16.866	15.6303	23.2865	33.0526	31.9313	29.2489	39.5107	29.6862	39.8342	42.1478	37.0066	27.3264	32.6989	33.6702	29.3711	42.4292	31.8029	31.9738	35.191	23.0098	6.8049	31.5101	21.5183	6.87222	22.5317	3.81639	0	14.9871	16.0402	19.9162	19.4783	25.2285
E9Q9J4	0	0	0	0	0	0	0	0	0	0	0	0	0	0	0	0	0	0	0	0	0	0	0	0	0	0	0	0	0	0	25.4095	14.9311	0	0	0	0	0	0	11.0962	61.7417	5.8785	0	0	0	33.9553	61.749	54.3282	85.8803	93.4573
E9Q9T8	8.64344	21.0642	21.569	24.0229	32.3564	29.0866	36.6023	30.9095	36.689	37.8408	41.8738	40.3833	46.5044	46.1333	48.6484	50.9329	51.634	52.3544	61.8115	52.323	65.6645	66.3508	79.4871	81.9584	78.379	88.0466	103.041	93.5356	86.1669	93.2295	95.3274	89.2189	92.0331	100.675	95.6863	77.2438	94.4358	81.7581	91.8206	95.9435	85.5303	123.893	157.041	264.962	548.97	977.308	895.56	557.736	241.179
E9QAD4	0	0	0	0	5.82067	0	0	0	0	0	1.91494	3.85756	9.71756	15.1499	4.16961	22.1711	6.89194	8.29331	7.43764	12.3197	0	18.3275	21.6924	10.319	20.8772	15.4321	25.0076	23.2513	21.0558	3.24186	32.3445	12.5478	24.7923	5.56039	17.931	28.329	24.7525	27.3111	25.9527	24.5642	23.3287	33.5478	58.9678	87.3208	61.8584	33.1557	32.1194	87.4212	0
E9QAJ9	0	0	0	0	0	0	0	0	0	0	0	0	0	0	0	0	0	0	0	0	0	0	0	0	0	0	0	0	0	0	0	0	0	17.2146	0	12.5933	0	0	0	7.59687	0	0	0	13.5071	20.6113	40.5596	42.4452	36.264	33.032
E9QAS7	0	0	7.36365	6.41884	17.382	15.1159	16.6789	20.6232	23.6049	22.8686	26.7425	29.987	35.791	41.8261	40.713	41.4769	47.3746	51.0738	54.7187	52.2507	64.9017	53.7686	86.4114	99.8636	98.0292	106.812	108.96	117.12	98.6295	122.939	130.37	125.321	128.115	136.663	128.122	141.053	159.283	112.619	103.688	97.4754	65.0495	57.6043	51.3401	47.351	32.8867	28.6062	24.0895	32.4536	0
E9QAT9	0	0	0	0	0	0	0	0	3.81314	0	0	7.31263	13.7414	0	22.0746	7.15382	20.8095	15.9521	24.9697	6.10143	24.2344	20.2725	22.5799	44.8524	19.1623	31.5658	54.1211	28.5722	28.8043	30	34.2379	33.6196	46.8425	50.3342	54.3637	117.646	37.8684	92.6743	49.1728	43.3495	21.8428	38.2826	32.1009	27.9351	24.5587	22.4486	93.1493	0	0
E9QJR0	0	0	0	0	0	0	0	0	0	0	0	0	0	0	0	0	0	0	0	0	0	0	0	0	0	0	0	0	0	0	0	0	0	0	0	0	8.75335	0	13.8704	0	9.63797	35.9944	49.8058	49.7801	10.341	0	0	0	0
E9QJS0	0	0	0	0	0	0	0	0	0	0	0	12.5593	0	0	16.1712	4.35704	0	12.0626	9.45487	30.6996	1.74085	12.4232	4.21944	18.6235	20.5792	31.0724	19.7813	20.5826	16.3386	28.9781	18.8836	34.7198	32.4586	34.038	44.307	61.3723	37.259	26.4532	0	0	0	5.53859	0	0	0	0	0	0	0
E9QJW0	0	0	0	0	17.2654	19.4536	15.688	26.831	25.0543	23.2871	29.9633	17.0347	21.5747	46.051	24.9202	29.094	30.0785	21.8904	23.9964	35.8848	25.3207	32.1209	30.9923	33.8004	29.6795	39.3202	37.7911	29.4893	26.0287	32.1077	27.257	12.8832	22.2755	18.0631	23.3513	25.2094	34.961	28.6201	13.435	12.1787	4.35227	0	0	2.77879	0	0	0	0	0
E9QKB2	0	0	0	0	0	0	0	0	0	0	0	0	0	0	0	0	0	0	0	0	0	0	0	0	0	0	0	0	0	0	31.1852	0	0	0	0	0	0	0	0	0	0	0	0	0	0	0	0	16.1833	0
E9QKZ2	0	0	0	0	16.8225	14.3595	21.5951	7.31629	18.3572	24.6998	17.7023	23.1213	20.1896	31.1844	32.5191	31.3284	29.5275	24.3459	44.7083	37.7819	39.466	48.2028	42.7157	52.1913	50.6584	50.0947	56.071	65.1903	41.5059	57.2809	60.357	63.9959	60.5579	56.3727	57.1601	42.2981	69.1754	62.0948	57.0949	40.2672	38.6748	51.3367	26.7907	45.7536	48.0918	34.0916	58.2366	95.8806	287.992
E9QL65	0	0	0	0	17.4391	17.4124	14.7996	44.6117	20.3261	9.81246	40.9499	52.1692	48.1337	95.7245	72.2727	73.5439	77.1111	80.3572	126.816	90.5495	129.512	114.028	131.93	98.5546	116.417	91.6101	92.2759	90.8154	77.6706	61.8017	34.0296	0	23.7415	0	0	14.3208	0	0	0	0	0	0	0	0	0	0	0	0	0
E9QLB2	0	0	0	0	0	0	0	0	0	0	0	0	0	0	0	0	0	0	0	0	0	0	0	0	0	0	0	0	0	0	0	0	0	0	0	0	0	0	0	0	0	0	0	0	0	0	0	0	0
E9QLB8	0	0	0	0	2.24723	0	0	0	0	3.0059	0	0	3.1148	0	1.55047	0	6.79133	9.0512	3.94207	0	12.7956	9.15301	11.4868	24.1601	9.8006	21.1018	16.476	15.3056	4.03673	14.9783	17.9277	26.474	33.0066	28.4507	39.6039	35.4261	31.9613	0	15.9884	23.4669	24.585	24.5029	5.31471	9.73782	10.9975	15.7016	0	0	0
E9QLJ0	0	0	0	0	0	0	0	0	5.90638	8.31781	7.72578	13.7604	15.2777	23.0636	29.0516	21.9218	18.6176	24.4627	25.0189	27.3808	30.6344	25.3386	29.8595	30.6389	29.9144	25.5779	30.2963	31.1455	30.436	49.9018	57.1566	48.7977	61.1624	74.569	56.4056	52.6022	46.2349	60.7181	67.4844	70.9875	64.6295	67.333	50.5059	41.5593	30.7245	36.267	33.6236	48.2103	27.6853
E9QLR3	0	0	0	0	0	0	0	9.34272	13.8002	0	0	0	18.9411	12.1714	0	0	13.3557	0	0	0	0	0	27.0983	0	29.5886	23.3054	47.7359	52.0786	61.6795	56.3915	0	68.5104	80.4498	0	0	71.6602	55.0214	91.4698	58.8127	27.7229	0	0	0	0	0	0	0	0	0
E9QM38	0	0	0	0	0	0	8.84763	0	18.4041	12.6244	18.713	23.8688	26.9648	25.649	16.9287	19.5131	21.8378	17.8637	18.472	31.8417	19.065	22.5531	31.7359	28.3654	30.5321	28.8801	32.7535	39.1829	24.3255	29.6701	28.6225	21.2385	29.6119	15.2234	27.5855	0	8.49057	0	0	0	0	0	0	0	0	0	0	0	0
E9QMK9	0	0	0	0	0	0	6.68144	8.50901	13.6343	28.6155	22.6811	18.9175	7.02502	25.5726	22.5792	30.6943	29.9366	24.5922	36.0481	48.2606	47.3887	58.6368	65.1422	66.4539	74.488	65.4649	79.6304	83.1664	77.4176	86.1389	83.8238	77.3185	90.6407	90.8393	90.9553	74.8018	89.169	68.2264	104.444	54.1658	51.5975	63.8405	59.2404	57.7651	70.8984	81.9096	103.055	164.93	176.821
E9QMY1	0	0	0	4.96484	10.5807	13.3608	17.4152	16.896	24.7806	32.9525	34.3581	34.9039	44.0233	40.3787	55.7381	49.1284	63.5274	70.2387	67.0777	74.0034	101.819	94.1694	120.28	124.654	140.729	150.637	164.595	160.677	154.315	181.94	194.207	179.316	196.494	189.345	180.341	248.82	220.915	189.466	159.704	162.699	119.166	97.71	70.64	61.9204	39.1912	30.261	27.9824	19.4043	19.3067
E9QN12	0	0	0	0	0	0	2.17898	0	0	0	0	5.55671	7.81352	0	6.86118	4.14374	5.87066	13.4677	23.8071	12.3148	27.7615	32.5202	27.681	32.0616	43.2351	45.0432	37.3199	37.5787	39.3167	40.1516	40.0382	32.5071	49.3996	59.7308	30.3759	39.8957	50.7329	8.50783	16.4859	0	14.6076	0	0	7.05182	0	0	0	0	0
E9QN44	0	0	0	0	0	0	0	0	0	0	0	0	0	0	0	0	0	0	0	0	0	0	0	0	0	0	0	0	0	0	0	0	0	0	0	0	0	0	0	0	0	0	0	0	0	0	0	0	0
E9QN70	0	7.20224	13.9336	15.8957	21.1985	25.2805	45.7173	70.026	91.7915	89.1907	85.4902	90.0129	171.105	130.53	181.903	193.765	224.99	224.356	253.32	277.021	443.279	772.278	1753.13	1310.69	893.776	577.12	374.671	218.452	129.786	97.0802	70.926	51.3581	53.8156	50.8463	73.4201	72.9278	58.6445	35.9279	29.9175	18.3193	0	280.526	0	23.0696	8.59627	32.6484	35.8801	45.0119	18.7576
E9QNP0	105.803	124.156	212.697	232.645	272.322	280.146	412.238	325.67	291.878	313.399	429.043	362.91	449.187	479.662	490.197	462.75	516.443	518.327	574.752	598.736	729.316	694.468	866.053	811.332	985.538	847.766	1041.25	917.601	854.061	904.904	985.174	975.583	931.82	911.656	880.986	919.843	828.67	667.436	720.695	708.752	581.438	500.05	455.129	424.86	372.731	400.952	407.686	458.671	367.133
E9QP09	0	0	0	0	0	0	0	4.81677	0	0	8.3697	3.5055	5.42917	0	0	11.4446	7.05593	12.7989	8.23506	0	10.5215	14.7303	17.733	14.3873	25.8172	1.45884	17.6972	22.6633	24.3622	22.6241	25.0885	23.7847	18.9924	9.52086	15.6472	14.4663	0	0	0	0	0	0	0	0	0	0	0	0	0
E9QP49	6.84692	24.2316	46.2227	39.4848	59.7499	76.4867	50.9844	35.8055	50.438	64.1832	38.0821	36.8465	44.1887	36.4556	32.6608	35.435	39.8054	36.2113	44.2578	38.6712	80.443	46.5308	50.2274	41.968	41.6433	48.1492	55.6868	50.3581	39.7648	54.3593	66.3616	63.7458	77.915	94.1017	89.7757	87.0236	56.6571	53.4601	68.5058	36.6543	35.579	28.1143	18.4841	31.3679	48.3732	70.8643	76.8495	14.2526	63.7343
E9QP62	0	9.50221	16.0728	17.1713	13.8423	15.018	16.1285	23.3875	21.6094	14.9853	22.9154	22.9038	16.6849	35.6785	19.6523	14.8534	23.6232	24.6572	23.3809	28.9087	21.2895	11.3632	22.5775	20.7659	24.0215	30.5773	15.489	22.6845	24.3539	24.2423	8.41954	21.908	30.2392	29.9543	31.0121	16.8494	9.1099	17.5283	0	8.31934	14.1163	3.87154	9.05174	14.2701	9.46096	11.4267	14.9592	22.4259	6.4359
E9QPD7	0	0	0	0	3.80067	0	0	143.194	5.27371	5.54958	8.03268	5.97332	5.69141	0	21.7584	6.32719	11.5712	14.2569	20.1064	11.2931	32.0582	20.164	26.2186	20.938	30.725	32.3306	37.2569	33.4371	34.2492	34.9454	33.7658	35.7	36.9232	45.5753	39.5761	38.4899	47.0971	35.4484	105.833	39.5737	40.5397	49.7417	70.5155	247.774	530.156	759.462	845.664	860.126	886.079
E9QPU1	0	10.5052	37.9349	29.4606	106.138	38.5417	137.427	174.3	145.002	152.698	159.599	175.482	113.109	191.914	105.857	226.181	262.714	138.438	325.883	286.208	292.364	340.509	396.718	0	451.812	479.873	543.215	557.137	581.818	336.668	393.656	394.696	710.014	253.622	340.088	96.9655	158.078	90.2555	28.5892	81.409	48.69	49.3682	25.1863	29.831	17.1092	0	15.0537	35.4708	48.3253
E9QPX1	0	3.13707	0	0	0	0	0	0	0	14.0852	0	9.44519	9.99567	12.7536	33.4211	11.2364	37.8064	0	0	6.04767	0	0	0	0	10.8572	0	0	0	0	0	18.8381	0	0	0	0	10.195	43.7351	35.5782	57.6714	66.2261	19.9014	51.8252	26.7458	16.0978	0	0	0	0	0
E9QPX3	79.7628	143.553	245.759	238.195	359.974	307.274	344.967	373.481	413.067	464.41	430.446	391.552	439.997	268.242	388.611	311.015	283.037	268.149	208.6	150.3	209.007	177.778	138.871	125.668	111.041	104.601	95.9956	84.1721	65.6419	62.7983	54.5053	43.5519	49.3857	43.7219	45.4445	51.7767	54.9012	44.7678	44.7805	46.5124	38.5562	34.8177	29.578	30.3391	36.8745	39.7857	37.7527	53.9409	34.3625
E9QQ25	0	0	11.2181	25.8759	14.5856	16.3154	10.8384	9.6422	14.2463	12.9888	8.89351	18.6496	14.755	19.8683	29.9988	10.0919	23.2652	17.2087	10.5618	13.3329	0	12.7463	18.4481	22.3517	13.6374	5.25214	18.6205	20.9183	19.0398	10.5395	12.858	26.5732	19.0014	25.8384	56.0457	10.8891	65.7962	24.8323	0	0	0	9.66376	16.071	33.3908	58.5541	56.5498	94.7259	45.0335	19.8472
F2Z3U3	0	0	0	0	0	0	0	0	0	0	0	0	0	0	0	0	0	0	0	0	0	0	2.29848	0	0	0	0	3.16423	0	0	0	0	0	0	0	0	0	0	0	0	3.61261	0	0	0	0	0	0	4.6616	0
F2Z3X6	0	0	0	0	0	0	0	0	0	0	0	0	0	0	0	0	0	0	0	0	0	0	0	0	0	0	0	0	0	0	0	0	0	0	0	0	0	0	0	0	0	0	0	0	0	0	12.9365	25.329	26.6458
F2Z490	0	0	0	0	0	0	0	5.2881	0	15.6162	13.0523	1.27426	12.2178	0	11.2071	19.1469	27.0601	11.0973	11.8805	3.37302	39.9274	17.6749	29.0364	23.9734	34.3693	21.3032	30.4535	41.2047	26.6823	35.3002	34.4401	21.7944	26.0425	26.7411	33.4575	26.1824	35.5509	13.1592	19.9613	0	0	0	0	0	0	0	0	0	0
F6QC57	0	0	0	0	0	0	0	0	0	0	0	0	0	0	0	0	0	12.1612	0	0	0	0	43.0212	49.6884	29.0005	10.1284	94.4122	0	0	0	0	0	0	0	0	0	0	0	0	0	0	0	0	63.0271	89.9427	74.2677	205.226	124.644	61.7037
F6RJ39	0	0	0	0	0	0	0	0	0	0	0	0	0	0	0	0	0	0	0	0	0	0	0	0	0	0	0	0	0	0	0	0	0	0	0	0	0	6.37246	19.3185	74.1958	121.476	123.769	160.128	159.099	111.194	65.4303	46.8738	22.969	14.8819
F6RPJ9	0	0	4.20601	0	0	0	19.424	0	0	0	0	0	3.43879	24.4872	119.831	0	0	7.90432	6.62841	8.51979	47.0265	0	0	20.1408	8.31128	88.3086	12.2752	31.3059	23.4695	57.0344	33.8975	19.6552	34.6823	26.2999	0	29.8359	14.5389	15.3683	68.1239	16.4118	20.0511	12.6144	33.4673	40.8028	66.7809	229.597	519.409	1369.86	776.557
F6SQM4	0	9.08404	17.2965	19.0178	24.4256	17.9448	20.353	27.5408	28.4753	31.2575	38.0118	37.0473	47.623	39.2795	46.233	48.1093	52.9189	45.9921	51.7599	56.1832	65.2332	54.1767	69.5509	87.2035	87.7489	90.2197	100.212	90.0703	78.4931	95.5754	91.9573	89.1021	92.4583	81.2928	83.395	77.7301	74.3046	55.0056	45.4905	44.056	31.1572	17.7777	17.3139	25.8648	11.3414	12.0376	0	0	0
F6SUM2	0	0	0	0	0	0	0	0	0	0	0	1.20416	5.9339	0	0	7.91664	2.19726	2.33696	3.7835	0	13.2938	4.35256	9.31432	17.8524	4.77088	6.88861	7.66193	11.5981	0	12.0806	0.992753	0	2.9476	5.46016	9.53481	0	0	0	0	0	0	0	0	0	0	0	0	0	0
F6SX81	0	0	3.79238	2.44285	0	0	0	1.01851	14.4421	7.54459	12.4263	5.48287	16.346	23.265	17.8782	21.7679	32.232	13.2686	18.8336	10.7568	14.8183	23.1166	26.334	23.2819	22.326	28.1699	25.2881	21.3797	23.6144	30.6164	32.9587	27.2805	30.6269	34.2928	24.487	6.00788	23.3893	18.4939	23.6037	19.7235	22.8278	7.73379	5.3043	10.382	15.7854	12.8186	21.6941	51.2229	65.4148
F6TFF2	0	0	0	0	0	0	6.65155	0	5.34349	0	21.1151	9.14245	11.5894	39.0818	13.2352	35.3831	39.5527	20.4288	53.9722	50.0896	68.7864	55.9727	76.1171	75.5482	60.2462	50.0657	44.5493	77.0403	37.1998	52.648	88.565	92.0114	69.3495	71.5506	82.7499	68.213	69.1615	76.5471	57.3539	45.0848	0	0	16.3819	0	0	0	0	0	0
F6TVX7	0	0	7.40211	18.6727	21.8758	3.87251	20.6205	12.1291	16.492	21.6546	26.8392	29.0694	34.3766	40.7956	28.325	34.6978	36.6013	42.738	51.2676	30.9366	55.8615	65.9403	78.512	80.1371	72.9767	79.0157	89.2459	93.4578	71.1379	92.9496	90.8888	74.0199	83.7098	81.5473	79.3592	69.249	68.3255	35.9477	48.2903	44.9627	24.4404	25.6893	21.8146	22.7299	16.7278	19.7551	27.7566	7.61942	0
F6UNW2	0	0	0	0	0	0	10.6426	0	13.847	11.1375	55.7387	41.0949	32.5701	61.1517	40.5762	44.9432	51.8084	41.2453	60.5132	47.9507	61.7866	79.5092	59.2917	49.12	76.9374	50.8466	86.213	81.0172	70.2289	73.5547	38.1931	74.4325	76.0458	27.9617	35.996	55.5751	73.4701	44.611	49.0487	48.2774	18.1085	0	0	0	0	0	0	0	0
F6V6T4	5.73232	12.7414	16.6087	25.3195	36.0076	42.3109	45.1542	49.722	52.6274	64.5464	66.6898	70.1098	67.4088	68.6293	73.2257	81.5667	89.0258	90.725	77.8623	87.1622	88.7915	85.5506	91.0353	97.3899	105.377	111.999	108.668	104.6	88.3689	105.597	117.477	101.222	99.6089	112.915	97.4078	97.7122	82.3597	77.9437	67.5011	61.2448	43.1046	34.7183	25.127	16.6575	11.4363	4.0618	7.31264	0	0
F6WHQ7	0	0	0	0	0	5.54983	0	0	0	0	0	0	0	4.77952	0	0	0	0	0	0	0	0	0	0	15.1398	16.5994	0	13.2929	0	0	0	0	0	0	18.2897	13.7434	33.3772	0	0	0	0	27.2813	0	0	0	0	0	0	0
F6WR04	0	0	0	0	0	0	0	0	0	0	0	0	0	0	0	0	0	0	0	0	0	0	0	0	0	0	0	0	0	0	0	0	0	0	0	0	0	0	0	0	0	0	0	0	0	0	0	0	0
F6XC25	0	0	0	0	0	0	0	0	0	0	0	0	0	0	0	0	0	0	0	0	0	0	0	0	0	0	0	0	0	0	0	0	0	0	0	0	0	0	0	0	0	0	0	0	0	0	30.2127	62.0281	57.6889
F6Y616	0	0	0	0	0	0	0	0	0	0	0	0	0	0	0	0	0	0	0	0	0	0	0	0	0	0	22.3247	0	0	0	0	0	0	0	0	0	0	0	22.6803	0	0	0	0	0	19.886	44.4008	49.6511	271.782	92.4435
F6ZFT1	47.4767	80.7477	130.603	132.655	199.118	128.16	184.2	137.434	195.751	194.427	175.493	195.125	189.946	176.151	171.976	141.852	134.524	114.169	122.526	105.911	99.8095	64.797	69.8611	65.5474	62.5692	60.5458	58.0941	50.1926	36.5193	47.3364	40.8847	39.4091	34.7251	28.8805	32.4639	56.466	77.3756	57.8025	74.448	60.4753	49.0934	48.5875	47.7294	54.3531	67.976	73.5159	72.656	107.262	139.146
F6ZX84	0	0	0	0	0	0	0	0	0	0	0	0	0	0	0	0	0	0	0	0	0	0	0	0	0	0	0	0	0	0	0	0	0	0	0	0	0	0	0	0	0	0	0	0	0	15.1732	7.44537	0	0
F7A1B4	20.8519	0	10.7943	7.4813	29.089	40.9629	35.9313	32.6019	44.2467	51.8343	59.4917	71.5354	78.8361	82.8095	102.519	102.307	123.733	129.526	129.59	138.735	171.277	174.118	195.501	225.722	230.003	242.868	276.894	295.124	222.878	233.06	239.84	199.541	210.422	181.631	166.726	154.04	175.57	120.589	110.768	94.2235	67.6028	84.3009	31.4262	91.9509	28.0873	0	21.3153	0	0
F7AEH4	0	0	6.04985	10.3614	22.5403	2.77864	10.1714	9.69246	11.2242	13.3504	13.4699	18.6148	18.172	21.0129	20.0725	21.0749	21.4956	25.9178	24.7237	29.8654	33.6178	30.4933	35.637	44.1072	52.8664	49.1694	56.1362	55.5912	51.5843	51.492	55.8706	59.3305	57.1213	66.4667	66.0157	70.5672	74.9418	63.9605	67.7625	67.0455	50.4363	58.0763	68.0913	68.7488	53.3338	56.9338	57.8976	49.8488	53.1786
F7B7M8	0	0	0	0	0	0	0	0	0	0	0	0	0	0	0	0	0	0	0	0	0	0	0	0	0	12.7333	0	11.1432	0	0	3.87176	3.79834	0	0	30.4277	23.0997	9.30028	0	0	17.6208	0	0	0	0	0	0	0	0	0
F7BP55	0	0	0	0	0	0	0	0	0	0	0	0	0	0	0	0	0	0	0	0	0	0	0	0	0	0	0	0	0	0	0	0	0	0	0	0	0	0	0	0	0	0	0	0	0	0	0	0	0
F7BWP1	0	0	0	0	0	0	0	0	0	3.19828	0	0	1.8085	0	0	0.954254	0	0	0	0	0	0	3.33238	0	0	6.79671	0	0	0	0	0	0	0	0	0	0	0	0	0	0	0	0	0	0	0	0	6.19689	14.4493	30.2943
F7C0H6	6.3409	33.2199	32.0184	48.7541	47.1606	62.1397	69.0626	59.2362	38.8665	86.4553	105.002	114.176	109.82	123.041	143.594	131.633	146.192	173.408	159.876	202.656	194.915	128.202	229.649	0	222.036	293.372	259.558	159.812	263.971	130.13	319.142	315.731	311.191	137.268	285.438	453.655	724.455	667.336	582.565	498.493	822.872	635.785	759.715	787.334	907.997	990.183	888.398	559.592	254.578
F7C846	11.7743	19.2614	23.2029	26.2549	39.8509	33.6563	40.4574	39.4778	48.0345	45.7153	46.9988	50.0609	55.1058	62.4244	62.0738	62.2819	63.4724	61.5018	74.8366	73.5836	83.0757	91.9854	106.869	105.173	117.497	126.197	149.502	161.502	137.897	155.844	171.899	182.485	194.811	215.157	200.919	184.163	210.782	200.412	176.751	177.477	146.205	134.775	110.348	93.2119	75.2429	55.4886	41.6723	33.7927	16.6986
F7D3W5	0	0	0	36.3337	0	0	0	0	0	0	0	0	0	0	0	0	0	0	0	0	0	0	0	0	0	0	6.02245	0	0	36.9847	0	0	13.5028	0	0	0	0	0	0	0	0	0	0	36.7348	59.7927	63.0834	46.7629	0	0
F7DBB3	0	0	8.82116	6.22493	31.2432	8.53936	0	14.7419	12.3557	29.1092	14.5516	26.8901	29.6767	0	40.4307	52.7022	28.4398	29.3495	38.8776	50.803	42.5588	22.5827	47.6132	53.0814	52.7022	59.4741	76.0408	58.9159	49.2576	55.796	61.5972	51.1115	75.9212	56.4813	75.2422	79.5244	53.6214	56.7208	47.9838	58.8893	53.9934	60.1067	51.4837	57.73	59.7136	49.8471	63.1172	65.4113	48.6061
F8VPK0	0	0	0	0	0	0	0	0	0	0	0	0	0	0	0	0	0	0	0	0	10.6176	0	0	0	0	0	3.09028	0	0	0	0	0	0	0	11.2519	10.106	8.98418	0	0	4.3548	0	5.71448	9.38163	20.3917	11.2929	15.1756	0	0	0
F8VPN4	0	0	4.46742	3.21071	4.34643	4.5856	7.01916	5.03991	33.3466	4.24429	5.92662	11.625	9.92905	13.6043	9.90513	10.2332	8.78675	8.86539	14.9717	20.5976	23.278	29.2197	30.6614	32.0901	31.1026	24.1083	45.9869	35.9902	32.3249	28.3584	33.2451	39.4433	32.5601	48.6156	52.5547	32.6951	45.3653	35.4774	112.345	64.4734	84.1504	94.9885	79.7062	93.0996	89.3748	108.894	158.479	457.273	1177.46
F8VPU2	0	0	0	0	0	0	0	0	0	0	0	3.28291	0	0	0	0	0	0	0	0	0	0	11.2329	0	0	18.0462	0	8.98701	0	0	0	0	0	0	0	9.69424	0	0	0	0	0	0	0	0	0	0	9.00444	46.2976	0
F8VQ75	0	0	0.595674	0	1.8276	1.76715	0	0	0.455118	0.865585	0	1.87547	6.16455	0	2.91991	1.02615	1.31387	3.71898	2.6033	0	5.58873	0	8.16274	7.21489	1.77615	6.93098	0	7.65833	0	1.84267	0	2.79573	13.316	4.1113	0	6.81308	4.96623	0	5.02518	8.54795	4.52677	7.83581	7.18248	9.18788	7.28929	7.16664	4.63952	2.94061	4.5794
F8VQC7	6.84634	11.4303	13.8496	15.9456	22.5695	19.5081	20.3744	19.4957	22.3658	21.0877	22.996	24.2558	24.2188	23.4669	24.3311	23.1462	26.3419	24.8239	33.6613	32.5899	53.5735	86.6325	169.83	165.394	98.129	60.8247	52.9336	30.3292	22.9019	14.7102	14.647	4.35958	21.8397	5.04648	8.87267	12.6683	6.66196	14.5572	0	22.0915	0	5.17788	9.93538	5.09212	20.6676	0	131.563	0	0
F8VQD7	0	0	0	0	0	0	3.22286	0	0	4.57962	0	3.33659	0	0	4.76797	8.3635	14.5154	21.7863	17.8241	4.21491	24.9111	22.868	24.7145	35.1203	30.855	21.086	39.6695	36.3848	22.4841	33.7345	34.0647	26.127	18.4361	21.3645	20.9455	19.568	22.6443	8.5271	29.4395	51.9796	42.6825	23.1942	0	0	0	0	0	0	0
F8VQJ3	2.64152	8.46522	16.4525	17.1268	37.6184	41.652	66.0162	101.614	148.292	133.646	130.219	133.053	237.736	174.402	264.799	302.38	341.852	357.03	404.392	412.505	657.344	1117.11	2137.89	1723.09	1248.63	935.923	599.456	337.185	191.857	140.476	103.02	73.1521	67.0741	55.913	59.2103	50.4562	42.3835	28.2053	31.5923	27.9106	19.7388	24.6423	19.9968	24.8609	21.6625	22.6156	17.6125	26.9694	60.6549
F8WGG3	0	0	0	0	0	0	0	0	0	0	5.32143	3.17655	0	0	0	11.5582	3.33075	0	0	0	0	0	0	0.920038	0	0	0	0	0	64.6457	0	31.378	0	0	0	0	0	0	12.9045	0	0	0	0	0	0	0	0	0	0
F8WGT1	0	0	0	0	0	0	0	0	2.15361	0	10.6942	0	10.1639	5.43252	3.68387	11.8226	15.0834	19.6194	9.91769	15.2664	22.5496	22.8349	29.3354	28.7574	24.9209	21.8449	24.7133	22.828	16.5797	17.8326	26.9869	13.4833	9.04045	20.8964	11.0685	0	5.24105	9.05772	0	8.495	5.96843	14.1782	34.0547	45.0829	70.1569	89.983	134.634	132.266	59.252
F8WHM5	3.75541	9.92688	10.4628	15.9791	21.2781	17.6298	24.8183	24.6574	28.2304	30.1056	32.9531	37.7649	45.8371	38.9085	53.6322	51.9256	57.1989	58.8009	67.7229	52.7961	83.0796	82.6101	85.4862	96.0512	84.4644	93.2369	100.637	99.7456	79.4024	83.3775	84.3684	71.6479	76.2752	70.4469	70.4518	58.6043	54.925	41.5593	32.7737	29.7199	23.475	15.2784	12.0874	14.0986	19.6668	36.796	39.1961	38.781	21.4756
F8WHW3	0	1.85091	0	0	0	6.23387	0	0	12.5133	10.2368	7.05006	0	10.7524	8.74063	16.929	0	19.8423	15.4655	11.9223	0	32.1238	22.8342	30.684	26.1871	25.1847	28.5448	46.9154	36.3289	19.0196	30.393	28.3783	30.6914	41.4845	27.6831	39.1342	43.9546	0	0	0	0	0	0	0	0	0	0	0	0	0
F8WI14	0	0	0	0	0	0	0	0	0	0	0	0	0	0	0	0	0	0	0	0	0	0	0	0	0	0	0	0	0	0	0	0	0	0	0	0	0	0	0	0	0	0	0	0	0	0	15.3219	37.0059	49.5457
F8WI88	0	0	0	0	0	0	0	0	0	0	20.7178	0	0	0	0	0	0	0	0	0	0	0	0	0	0	0	5.33029	0	0	0	0	0	0	0	0	0	0	0	0	0	0	0	0	0	0	0	0	0	0
F8WIE5	0	0	0	0	0	0	0	0	8.16691	33.43	0	0	0	0	0	3.83349	0	0	0	0	0	0	0	0	0	3.61293	8.05732	20.3152	0	29.8342	0	0	0	11.2735	27.9673	4.96583	28.3038	0	17.8267	0	31.2081	40.1904	38.5416	58.3142	51.4304	44.3075	12.1193	63.6489	0
F8WIJ0	1.57238	15.2762	17.6372	28.5895	23.1431	30.6233	34.4897	41.6879	37.4962	35.3048	47.8813	47.4387	46.469	60.2607	53.593	53.741	58.8296	59.0142	70.6063	87.5034	86.7141	83.9974	95.8889	99.6628	90.4175	103.493	98.3922	85.4693	86.1232	88.6384	84.8769	83.3612	75.5969	68.8422	67.3535	71.7537	50.2046	48.2929	26.3338	25.8913	18.849	7.0373	0	0	0	0	0	5.17026	0
F8WIS9	14.7878	13.008	40.3379	32.1062	45.4016	31.6059	27.139	50.5015	28.3852	33.188	41.2789	36.5502	64.5414	78.9648	67.7957	56.6178	57.5174	31.959	35.9744	91.3934	75.5233	28.3301	74.5896	91.168	84.6142	87.0309	159.683	102.675	49.6818	69.6136	57.1033	28.2631	67.925	43.4417	41.5452	70.0498	47.6159	14.3824	0	0	0	0	0	0	36.5738	0	0	0	0
F8WIU1	0	0	0	0	0	0	0	0	0	0	0	0	0	0	0	0	0	0	0	0	0	0	0	0	0	0	0	0	0	0	0	0	0	0	0	0	0	0	0	0	0	0	0	0	0	0	0	0	0
F8WJK8	0	0	0	0	0	0	0	0	0	0	0	0	34.4129	0	0	0	0	22.4879	0	0	30.8232	0	0	0	0	0	0	0	0	0	0	0	0	10.3736	0	0	0	0	43.5645	29.6285	0	7.19441	12.4174	34.9022	118.928	565.165	2178.69	2343.99	1369.79
G3UW46	0	0	0	0	0	0	3.28297	0	0	2.13382	2.97869	7.60606	28.3964	0	10.0038	20.1366	13.5257	16.92	5.35674	18.1322	35.8428	24.3423	28.3999	31.284	24.2167	38.6865	20.0297	33.9405	39.2725	43.1768	50.5851	43.6442	42.7301	40.0956	53.1601	25.1482	29.8568	24.0909	31.7275	29.6776	19.3598	27.7726	28.3136	0	13.2669	0	0	0	0
G3UW70	0	0	7.67268	7.50022	14.7337	3.06153	23.6163	0	9.83909	35.3501	22.6883	18.8951	82.1233	4.65079	96.5597	73.9874	100.163	85.9831	88.7277	10.975	212.29	117.057	199.458	324.026	197.593	297.021	336.44	256.776	184.371	290.792	235.857	179.572	356.183	308.481	386.467	417.934	150.023	0	110.009	102.549	77.8864	100.875	55.3994	75.2561	45.0937	63.0919	67.0543	361.243	327.532
G3UWC2	0	2.75289	9.51918	11.0394	23.897	22.7992	33.3748	31.4169	47.7458	51.6355	61.5638	72.9576	76.5038	75.9496	95.797	104.283	101.036	115.672	132.966	129.866	162.661	160.805	183.044	197.192	204.926	231.292	243.711	244.297	226.821	253.61	251.149	246.151	252.707	232.4	224.254	203.939	182.281	148.271	119.492	108.178	81.1528	74.0514	63.8127	61.2367	42.5144	27.4255	24.0521	0	0
G3UWJ5	36.8006	13.3729	60.5409	46.2942	64.4295	40.2608	72.9896	63.9377	69.1799	114.172	142.571	125.602	148.855	76.4506	164.055	113.288	127.842	156.28	142.856	150.568	196.366	195.58	172.1	119.683	210.405	217.324	144.725	171.177	348.434	272.441	304.249	269.173	275.424	272.798	301.159	0	339.763	317.489	8444.31	327.899	326.648	331.232	343.829	429.515	465.255	745.989	1501.18	7032	31112.4
G3UX33	0	0	0	0	0	0	0	0	0	3.33833	0	0	0	0	0	0	29.9494	5.57294	0	0	11.8148	27.4673	32.7247	12.8205	44.453	21.9559	19.4767	8.90583	0	0	4.14495	4.40637	0	0	0	0	0	0	0	0	0	0	0	0	0	0	0	0	0
G3UXH4	0	0	0	0	0	0	0	18.0888	0	60.9901	0	33.1028	84.9646	0	186.512	261.575	138.105	221.194	2093.86	2038.54	0	3830.92	1443.58	743.991	0	25.3287	426.649	130.438	0	106.253	0	0	59.7569	0	123.369	11.4604	0	0	0	0	0	0	0	0	0	0	0	0	0
G3UXL2	0	0	7.37082	0	14.9481	10.4446	10.9552	10.9475	14.8283	15.2295	14.1545	23.4516	14.0525	19.1631	18.5671	22.9556	25.6795	30.939	35.0592	38.5822	44.1454	48.8154	48.987	59.8285	66.958	57.9066	72.6367	64.9708	61.1308	70.1487	75.2699	68.9985	108.077	102.65	113.896	92.7257	77.3219	95.7059	77.9938	72.5692	61.7683	70.9002	76.456	56.6799	62.3766	80.9628	90.0855	100.108	85.3356
G3UXT7	0	0	0	0	0	0	0	0	17.0449	0	0	0	19.628	0	0	0	41.7716	19.9965	15.2866	4.44248	9.17334	0	0	28.7885	0	57.1213	10.345	0	0	20.6306	0	0	18.595	8.4555	0	13.9281	17.8906	0	0	0	0	0	0	0	0	0	0	0	0
G3UXW9	0	0	0	0	0	0	0	0	0	0	0	0	0	0	0	0	0	0	0	0	0	0	0	11.242	0	0	0	30.2375	0	27.4316	0	14.5194	18.7663	22.0144	9.73204	31.1642	40.6298	45.4166	28.5305	47.3103	45.6351	97.1649	138.086	234.067	230.325	137.574	70.6439	35.8175	15.0968
G3UXZ5	0	0	3.59665	0	0	0	11.2751	244.368	0	0	10.9772	0	8.9718	7.94408	6.86786	9.95158	6.44977	0	20.6807	116.195	31.8505	25.9879	32.5073	37.2714	32.505	36.4453	56.1859	51.5168	54.377	52.0603	57.2469	71.1149	70.6896	77.5036	74.5652	89.1188	87.1891	96.4825	113.346	137.876	97.8886	71.1708	57.1899	61.9383	74.7359	92.1175	134.681	474.935	685.418
G3UY42	0	0	0	0	0	0	4.161	5.06875	0	0	0	0	0	0	0	0	1.76065	0	17.1403	0	5.05633	3.00902	0	8.77666	0	0	32.2058	19.3756	35.6967	16.0103	49.6065	51.1042	59.2936	60.9443	54.2288	36.0141	22.0947	26.4421	41.1245	30.3558	25.8843	33.1559	22.1472	38.0561	42.9209	33.1387	21.3753	46.0867	84.7969
G3UYD0	0	0	0	0	0	0	0	0	0	0	0	0	0	0	0	0	0	0	0	0	0	0	0	0	0	0	0	7.00375	0	0	0	0	0	13.7772	0	0	0	0	0	7.96757	17.515	33.1682	56.3091	175.88	227.99	227.633	216.505	137.983	85.2054
G3UYP0	0	0	0	0	0	0	0	0	0	0	0	0	0	0	0	0	0	0	0	0	0	0	0	0	0	0	0	0	0	0	0	0	0	0	0	0	0	0	0	0	0	0	0	0	0	0	16.5769	18.7219	0
G3UYV7	0	7.57735	12.0066	13.6185	24.7009	13.8073	20.6907	25.2396	12.944	20.7404	21.629	34.4949	37.0089	28.5288	36.9757	39.0035	38.8451	42.5071	57.0755	33.7574	65.3776	60.507	70.6968	76.184	91.4214	89.7065	94.9996	94.0368	86.7033	111.425	103.236	100.282	104.469	118.439	120.878	136.141	167.892	133.574	174.661	149.105	162.679	221.97	211.521	203.099	244.475	304.54	362.744	355.317	384.498
G3UZP7	3.17247	15.5828	23.2344	24.5146	44.0726	50.0199	41.4267	54.9847	61.9545	64.7687	77.9564	89.8825	108.504	97.9918	114.459	124.138	129.267	154.926	154.66	148.238	198.98	172.493	235.461	245.524	259.868	295.668	301.258	301.044	261.929	311.542	322.682	318.139	332.718	321.468	300.824	340.796	304.823	172.049	237.506	197.495	119.693	113.979	86.2868	74.1932	64.7466	46.7831	44.409	43.7148	30.6257
G3UZY2	0	0	0	0	0	0	0	0	0	0	0	0	0	0	0	0	0	0	0	0	0	0	0	0	0	0	0	0	0	0	0	0	0	0	0	0	0	0	0	0	0	0	0	0	0	0	0	0	0
G3X8P6	0	0	0	0	0	0	0	0	0	0	0	0	0	0	0	0	0	0	0	0	15.5381	0	0	0	0	0	0	0	0	0	0	0	0	0	0	0	0	0	0	0	0	6.87267	0	32.1989	0	25.3334	21.3589	41.8414	63.9175
G3X8P9	0	0	0	0	0	0	0	0	0	0	0	0	0	0	0	0	0	0	0	0	0	0	0	0	0	0	0	0	0	0	0	0	0	0	0	0	0	0	0	0	0	0	0	0	0	0	32.3049	51.2757	31.0911
G3X8Q5	0	0	3.79449	0	3.61713	0	1.93903	9.1304	1.81357	3.15357	5.31233	10.4691	4.54581	12.6865	7.44148	7.11547	9.44386	9.82736	11.4735	15.4801	9.61039	19.4998	20.4118	17.445	14.9917	24.1403	28.0209	26.9217	25.9658	14.5779	20.4875	21.4729	39.1907	38.8996	25.2073	28.7936	28.726	26.9263	9.79705	16.4761	11.9496	5.6147	3.21767	0	0	0	1.33112	10.0748	15.9738
G3X8R0	8.37524	25.6911	38.6327	46.1981	69.7092	71.7718	100.951	111.436	135.077	168.909	182.366	204.495	261.931	225.172	300.477	315.831	342.777	348.258	376.297	379.73	442.331	468.417	573.364	650.255	669	716.644	791.663	771.623	772.517	871.97	984.252	1036.37	1065.12	1136.49	1134.04	1070.62	1115.99	1137.41	907.927	918.778	754.911	699.048	540.323	464.701	357.79	283.087	229.786	188.757	116.854
G3X8R1	0	0	0	0	0	0	0	0	0	0	0	0	0	0	0	0	0	0	0	0	0	0	0	0	0	0	0	0	0	0	0	0	0	0	0	70.8442	0	0	0	0	0	0	0	0	0	0	0	0	25.401
G3X8R2	0	0	0	0	0	0	0	0	0	0	0	0	0	0	0	0	0	0	0	0	0	0	0	0	0	0	0	0	0	0	0	0	0	0	0	0	0	0	0	0	0	0	0	0	0	0	0	0	0
G3X8T3	0	0	0	0	0	0	0	0	0	0	0	0	0	3.79651	0	0	0	0	0	6.7403	0	0	34.2932	6.22848	0	7.85316	17.5593	15.4193	0	14.959	14.9438	11.7918	0	9.52839	0	20.3048	25.7884	41.3942	74.0857	115.503	106.161	79.1235	47.0757	44.6291	44.4768	42.0381	63.2836	141.649	137.127
G3X8U3	0	0	0	0	0	0	0	0	0	0	0	0	0	0	0	0	0	0	0	0	0	0	0	0	0	0	0	0	0	0	0	0	0	0	0	0	0	0	0	0	0	0	0	0	0	0	0	0	186.845
G3X8X7	71.2927	72.5605	0	119.048	65.592	95.7337	125.157	22.9886	0	0	110.006	0	9.26082	143.115	116.113	0	0	0	0	0	170.48	23.2628	0	0	23.2654	0	0	17.6038	87.0713	27.5695	48.8598	62.8713	0	63.7034	79.9024	66.958	91.1143	21.0331	216.932	63.3411	170.82	94.3302	18.7935	0	26.887	41.0268	0	0	0
G3X8Y1	0	0	0	0	0	0	13.3243	0	0	0	0	0	0	11.0617	0	0	40.0465	3.7668	25.9972	0	4.69576	0	17.0842	38.0876	7.42823	25.9534	19.7109	30.3815	33.137	25.7499	24.3273	18.2267	27.8842	31.0303	18.2012	13.1795	21.0429	18.7314	16.6456	12.9199	12.8643	15.7306	0	0	0	7.41022	0	0	0
G3X920	0	0	0	0	0	0	0	2.95659	0	5.72232	0	3.80156	0	15.0402	10.354	7.18445	13.5664	17.3448	19.2682	25.519	23.0514	25.0721	26.9495	24.9102	20.5977	30.8818	27.7832	24.4099	28.63	26.3786	33.645	34.3223	30.7055	29.6518	11.664	0	0	0	0	0	0	0	0	0	0	0	44.5668	77.7625	0
G3X922	0	4.25139	10.0252	14.9507	12.8103	11.0618	17.8191	19.6373	12.6405	14.4843	19.392	17.4174	17.7393	18.593	20.6176	21.4588	20.8613	23.03	20.3773	26.0767	17.1074	15.8158	0	5.69097	0	5.96706	7.32756	1.68662	0	0	7.72314	0	14.5662	0	7.92206	8.70976	0	0	0	0	0	0	0	0	0	0	0	0	0
G3X924	0	0	0	0	0	0	0	0	0	0	0	0	7.20073	0	0	0	0	0	0	0	0	0	0	0	0	0	18.8915	14.7724	8.55015	15.119	9.61775	15.4398	0	22.5431	39.4595	34.2355	30.7223	18.1907	30.8239	24.2466	28.4409	41.8993	22.508	38.8114	13.5162	32.3088	40.7799	28.0243	31.0783
G3X928	0	0	4.35883	0	5.38242	0	0	0	0	6.27143	0	7.21697	0	0	13.0081	23.083	6.92542	10.6991	6.05342	0	12.5191	20.7901	23.5588	33.1708	15.9086	14.2825	14.5035	22.8127	13.4767	17.335	20.3694	19.1221	22.9737	13.8827	18.7043	17.7606	32.2541	20.0013	26.1228	7.90986	0	2.37504	0	2.30642	0	0	0	0	0
G3X973	0	0	0	0	9.92432	0	0	0	5.73399	6.95999	18.3153	7.59318	16.5316	21.7581	18.8696	12.8098	19.0884	17.9261	24.2938	21.1149	28.3513	31.5985	43.1041	32.5297	40.0067	26.5612	31.8986	39.1629	35.2264	37.6951	25.6693	44.7655	43.2527	51.1104	53.8561	62.0861	77.0163	50.7152	54.6462	45.6962	33.1139	32.9891	30.4365	28.7931	22.9598	20.9603	0	0	39.1137
G3X975	0	0	0	0	0	0	0	0	0	0	0	0	0	0	0	0	0	0	0	0	0	0	0	0	0	0	0	0	0	0	0	0	0	0	0	0	0	0	0	0	0	0	0	0	0	0	0	0	3.87395
G3X9I1	0	0	0	0	13.9646	0	0	0	8.81297	5.66547	0	19.9436	19.4973	4.76171	24.1134	23.1511	27.4487	16.2403	12.4487	28.1937	35.4162	34.5938	45.0364	64.2706	51.7518	22.4131	91.4841	72.3026	44.2116	61.7478	64.0634	61.0506	70.9588	65.0235	106.698	85.403	64.8229	28.2595	47.0306	36.555	22.8426	30.8752	12.0916	20.0135	0	0	0	0	0
G3X9J1	30.3904	60.3807	92.2118	98.1059	161.478	120.004	160.624	156.745	177.506	217.659	215.329	229.647	319.225	224.83	331.654	317.317	385.968	386.224	421.038	356.658	524.145	456.695	607.423	625.177	675.96	665.471	781.592	621.829	600.324	656.937	757.396	730.386	795.366	705.326	734.958	722.116	535.141	278.102	416.21	363.727	228.809	216.329	164.708	158.154	143.787	103.328	81.4109	83.1876	56.2862
G3X9M0	0	0	10.4266	14.3868	10.7006	3.48398	20.2643	23.7918	23.615	20.7289	30.9747	28.9981	38.5758	39.9616	41.9216	43.8535	51.1738	53.7419	58.0126	55.924	79.4006	64.3779	92.8306	116.575	93.0656	124.53	137.559	131.669	125.51	157.079	171.385	178.176	240.645	273.238	323.578	303.122	188.694	107.834	52.2577	44.4458	36.4711	28.6366	20.3943	16.2025	0	28.832	6.47854	23.6379	0
G3X9Y5	0	0	0	7.1557	0	0	0	0	0	14.0182	7.90721	11.7647	22.7777	12.1208	19.1264	17.7644	18.7157	24.2824	35.2046	25.8661	31.9808	35.2975	29.8046	45.553	34.6643	45.8936	53.7136	56.2231	39.7097	48.3293	58.6314	37.8667	50.2392	41.1598	37.2266	46.758	36.9342	11.3039	9.18439	24.6708	13.1275	11.0739	15.2596	34.1112	51.7887	84.5545	174.237	208.346	90.3552
G3XA18	0	0	0	0	0	0	0	0	0	0	0	0	0	0	0	0	0	0	0	0	0	0	0	0	0	0	0	0	0	0	0	0	0	0	0	0	0	0	0	0	0	0	0	0	0	0	0	0	0
G3XA48	0	0	0	0	0	0	0	0	0	0	0	0	0	0	0	0	0	0	0	0	0	0	0	0	0	0	0	0	0	0	0	0	0	0	0	0	0	0	0	0	0	0	0	0	0	0	0	0	0
G5E814	0	37.4098	67.8005	80.7586	111.814	79.82	52.5695	111.239	87.7742	74.4821	90.5289	111.006	108.858	59.6284	92.4556	96.2369	66.7683	68.1346	73.3488	101.119	70.6005	65.4888	81.1342	75.3983	63.1505	66.2431	62.5406	58.2937	32.5128	46.6375	49.1099	17.3634	41.6409	23.9439	46.0784	57.6812	84.1533	0	28.0469	10.4285	9.52386	43.2238	14.8925	16.5085	0	10.645	0	0	0
G5E829	0	3.20839	9.6769	10.8597	17.6286	15.1979	24.6237	22.9971	28.8043	29.5798	34.3335	36.5437	52.0625	39.7971	59.9929	62.0051	69.8151	68.4027	83.2353	78.4192	106.369	101.714	118.026	134.944	147.516	152.315	165.945	166.73	141.667	170.704	171.645	156.177	156.549	144.016	138.558	130.273	114.078	84.23	77.5794	60.6727	40.2562	43.1769	31.0438	26.244	27.1356	19.5403	17.6776	13.9824	0
G5E850	11.8124	26.6886	17.8268	23.6205	34.3778	21.4139	39.8328	39.8206	53.235	72.1563	73.9682	91.6608	140.006	88.1558	162.692	183.631	191.082	228.963	259.151	197.939	343.246	316.542	463.983	499.788	576.484	620.99	732.636	720.186	739.437	819.838	952.687	953.205	1002.83	982.136	1142.12	1309.43	1348.66	604.881	1205.33	1236.99	955.524	884.396	738.648	662.465	495.771	391.614	349.689	281.654	182.355
G5E861	0	0	0	0	0	0	0	0	0	25.8085	27.0747	33.9474	56.2584	0	55.3549	58.1664	60.7168	45.2187	58.5255	57.7114	63.744	79.3728	120.794	119.656	99.5474	90.7233	88.48	117.37	74.3183	95.7716	91.9343	89.3903	90.127	0	87.2003	69.728	74.6644	28.916	15.636	54.2493	40.4788	38.2217	0	0	0	0	0	0	0
G5E866	0	0	0	0	0	0	0	0	0	0	0	0	15.9879	36.9719	33.0061	37.2313	0	0	0	0	0	0	0	0	0	0	0	0	0	0	21.5633	0	0	0	0	0	0	0	0	0	0	0	0	0	0	0	0	0	0
G5E881	5.60593	4.82187	14.453	23.2382	18.6231	9.95115	27.3841	20.5415	26.3445	33.334	38.2255	36.738	53.3209	35.3855	60.249	56.2433	53.3742	49.8742	62.5601	45.5292	83.9819	76.0151	84.8504	95.3153	81.5757	91.4637	115.87	66.3062	78.0957	97.9515	79.9516	83.9598	88.7867	65.7555	74.458	72.9397	85.5182	53.9692	62.9377	61.8724	34.5604	44.5763	45.5169	16.3668	25.5041	22.8841	15.8122	28.6411	0
G5E889	0	0	0	0	0	0	0	5.06201	0	0	0	4.58389	0	0	5.21317	1.82485	0	0	13.868	0	0	7.81407	11.1192	3.56917	11.162	1.99436	10.7787	17.4373	8.04532	16.7101	0.858842	7.48329	3.57806	9.73791	0	20.6943	7.68487	0	8.19306	0	14.6328	8.32312	0	16.2726	21.7188	28.3564	33.0883	68.4731	64.1397
G5E895	0	0	41.2481	85.9968	13.4842	0	0.623381	0	34.4952	3.35822	0	51.5388	0	0	0	0	0	4.21517	0	0	0	0	21.5495	2.21454	0	0	65.5531	3.05988	13.1038	0	0	58.4268	0	56.7176	139.222	399.228	0	8.18839	0	0	0	0	0	0	0	2.64223	0	53.5798	0
G5E897	0	0	0	0	0	0	0	0	0	0	0	0	0	0	0	0	0	0	4.47051	0	0	0	0	0	0	0	0	0	0	0	0	0	0	0	0	0	0	0	0	0	0	0	0	4.88481	0	0	0	0	0
G5E8J6	12.5104	19.1257	26.3355	21.4954	27.2653	27.0023	34.1146	25.9313	35.7614	52.3474	57.851	51.3579	90.0045	56.1143	96.5969	105.557	115.439	129.538	140.657	161.784	273.709	242.318	344.638	476.087	543.65	609.403	657.536	756.718	694.662	888.591	784.946	867.595	960.672	775.994	910.682	1188.36	948.521	610.715	767.378	798.619	548.053	630.911	513.289	458.422	388.521	408.238	408.697	436.536	259.226
G5E8T9	0	0	0	0	0	0	0	0	2.52698	0	0	0	1.53491	0	3.41863	4.31082	0	0	13.6021	5.80639	18.0269	26.717	20.7986	4.31948	15.6023	14.6974	19.0993	22.3727	29.153	16.0236	15.1596	17.3212	28.3062	24.5489	18.5803	9.34679	27.3802	6.24556	22.2227	22.7592	18.2544	18.1845	7.29096	10.4806	31.0661	49.8777	28.7084	17.2763	23.5755
G5E8V9	0	0	0	8.24033	7.31701	4.56317	7.50845	11.027	11.9362	12.647	14.0236	18.8343	19.7934	20.8077	25.7388	26.0408	23.2445	25.2587	40.3358	37.1137	47.5136	52.0985	58.1854	51.9571	62.1286	57.8431	81.2662	86.2554	75.2289	92.7523	97.5013	84.7247	109.965	100.913	110.216	100.768	92.293	101.246	75.0349	62.3031	47.0385	50.5419	39.4851	31.9123	25.5277	25.7136	23.5233	0	20.563
G5E8X1	0	0	0	9.3289	0	0	0	0	0	0	0	0	0	0	0	0	0	0	0	0	0	0	0	0	0	0	0	0	0	0	0	0	0	0	0	0	0	0	0	0	0	0	0	0	0	0	0	0	0
G5E902	293.344	556.837	732.708	748.11	922.735	947.536	1033.26	968.004	1110.16	1065.01	1142.05	1168.83	1424.85	1002.77	1332.38	1387.99	1443.86	1536.28	1458.46	1422.84	1585.19	1594.54	1957.1	1959.95	2126.82	2318.89	2730.01	2442.61	2037.61	2556.47	2591.14	2592.58	2725.37	2997.52	2874.27	3270.67	2657.47	1980.02	2356.18	2252	1868.92	1568.53	1279.29	1127.6	811.874	652.842	511.572	412.896	282.657
G5E924	0	0	0	0	0	0	2.83572	11.9321	9.27405	5.07318	4.99528	14.2388	12.0665	10.0823	15.7166	13.8057	12.5648	14.8433	21.7717	20.0763	19.2909	25.7615	21.3171	30.2295	27.4196	35.5686	37.7873	35.7877	39.3323	46.6023	49.275	55.3349	62.3617	66.0093	74.5983	70.9537	79.6496	80.3715	68.1614	83.2499	68.8655	70.8747	63.6011	65.9797	66.5621	56.4587	51.8982	48.6504	39.5424
H3BIX7	0	0	0	0	0	0	0	0	10.0466	2.59767	0	4.92955	5.6545	10.7208	7.85152	5.47502	4.22133	6.42272	5.56076	4.69855	7.55208	8.37746	15.4478	14.8459	15.3346	9.8469	15.1101	14.6675	4.38955	25.3388	16.1395	16.1999	2.55546	12.3635	13.564	10.8088	11.1146	2.95011	0	1.2497	0	0	0	0	0	0	0	0	0
H3BJ02	0	0	0	0	0	0	0	0	0	0	0	4.0989	0	0	0	5.21661	0	0	4.76919	0	0	0	0	0	0	0	23.2327	0	0	0	0	0	0	0	6.80024	0	0	0	0	0	0	0	0	0	0	0	0	0	0
H3BJ07	0	0	0	0	0	0	0	0	0	0	0	0	0	0	0	0	0	0	0	0	0	0	0	0	0	0	0	0	0	0	0	0	0	0	0	0	0	0	0	0	0	0	0	0	0	0	0	0	0
H3BJ97	0	0	0	0	0	0	0	0	0	0	0	4.5786	8.04969	0	24.7236	14.3876	11.9553	26.5499	10.0912	21.0262	28.4671	30.7842	38.2342	42.5019	44.0834	38.7397	43.1858	41.0622	41.4334	33.5259	13.4254	45.6767	0	0	0	0	0	0	0	0	0	0	0	0	0	0	0	0	0
H3BJI4	0	0	0	0	0	0	0	0	0	0	0	0	0	0	0	0	0	0	0	0	0	0	0	0	0	0	0	0	0	0	0	0	0	0	0	0	0	0	0	0	0	0	0	0	0	0	0	0	0
H3BJL6	0	0	0	0	0	0	0	0	0	0	0	0	0	0	0	0	0	25.5068	0	0	0	0	0	0	0	0	0	0	0	0	0	0	0	160.808	0	0	0	0	0	0	0	0	0	0	0	0	0	0	0
H3BK03	0	0	0	0	0	0	0	0	0	0	0	0	0	0	0	0	0	7.40306	0	0	0	0	15.0751	12.2461	0	48.0384	45.7951	54.6454	26.0027	55.55	41.5273	13.4364	91.6804	39.4605	59.2786	20.8173	20.5888	0	15.4452	51.5665	17.8635	0	13.5359	0	0	0	0	17.4228	0
H3BK65	0	0	0	4.43537	4.57472	0	0	0	0	0	0	4.40393	0	0	0	19.2832	0	6.36729	12.1903	12.1734	0	0	9.92765	0	9.71496	6.53136	34.7053	0	0	9.47855	44.7398	51.5566	44.1371	38.8472	45.8465	46.1285	67.781	29.5336	28.9721	28.4866	23.1801	32.2302	37.2412	25.5352	0	20.6849	20.4371	19.0323	0
H3BK73	0	0	0	0	0	0	0	0	0	0	0	0	0.693778	0	0	0	0	1.61419	0	0	0	1.24534	1.66835	4.30522	6.79706	4.87924	11.097	8.22489	7.18387	12.0964	0	4.95688	24.7996	5.3507	23.0412	24.2295	22.3368	4.53342	11.883	8.56746	0	5.0976	11.102	0	0	0	1.48419	2.10206	0
H3BKN0	0	0	0	0	0	0	0	0	0	0	0	0	0	0	0	0	0	0	0	0	0	0	0	0	0	0	0	0	0	0	0	0	0	0	0	0	0	0	0	0	0	0	45.4205	74.3818	10.9887	0	0	61.5786	65.924
H3BKY1	0	0	0	0	0	0	0	0	0	0	0	0	0	0	0	0	0	0	0	0	0	0	0	5.20818	0	0	8.3528	12.0281	12.6617	4.72607	0	13.9499	32.1254	32.2893	35.746	40.6481	27.5101	16.7449	23.2611	18.3133	23.8414	7.5905	11.6476	16.7643	10.5359	0	19.4309	16.2727	0
H3BLB2	0	0	0	0	0	0	0	0	0	10.0047	1.46433	12.6269	8.59762	0	0	0	17.0022	11.6335	36.2583	0	9.81848	0	32.2958	27.8233	40.128	27.1465	27.3863	25.4707	54.5395	10.8112	33.5714	19.692	0	22.8621	0	0	0	0	0	8.61631	0	0	8.71315	34.7646	34.3153	32.4096	72.708	133.382	93.4397
H3BLL2	0	0	0	0	0	0	0	5.6212	0	0	10.5482	5.71762	0	0	0	0	0	0	0	0	0	0	0	91.2809	0	0	0	0	0	0	0	4.54361	0	26.7276	1.32706	3.60125	98.2584	0	40.6365	0	0	0	66.016	6.65253	3.62337	25.0333	29.6187	70.8066	142.742
H7BWY6	0	0	0	0	0	0	0	0	0	0	0	0	0	0	0	0	0	0	0	0	0	0	0	0	0	0	0	0	0	0	0	0	0	0	0	0	0	0	0	0	0	0	0	0	0	0	0	0	0
H7BWZ3	0	0	0	0	0	0	0	0	0	22.9524	0	0	0	20.842	0	0	0	0	7.10701	0	136.238	17.0553	0	0	0	0	0	0	164.779	0	0	0	0	0	0	19.7549	0	0	32.0014	0	0	11.5035	0	23.3792	35.7018	47.6929	119.376	431.716	663.378
H7BX64	41.8875	107.006	146.259	187.621	237.13	233.816	265.057	352.464	357.639	350.225	403.927	424.84	522.241	470.467	519.001	557.409	574.384	557.634	584.487	569.206	756.18	688.53	704.769	734.233	674.327	652.696	652.55	533.835	400.51	377.326	304.742	241.735	227.689	176.286	150.648	138.616	102.176	75.177	74.4525	64.7896	59.7997	59.7631	49.064	49.3623	43.4993	42.0071	42.6895	38.9966	31.5428
H7BX88	3.16772	13.8181	9.95305	13.9298	20.8931	17.1379	20.58	22.5058	23.7929	22.0637	26.8097	29.32	29.7062	32.2936	34.5664	33.5833	34.5095	31.9668	37.9647	37.7477	44.2097	44.7916	51.602	52.5108	54.4335	52.4228	65.7896	61.8868	54.5626	58.3289	57.6095	60.7555	66.7702	69.5563	73.3288	66.0189	70.3739	60.3407	62.7847	60.1495	48.2437	54.2989	44.2085	52.4581	51.3992	52.9975	72.8151	106.943	121.124
H7BX95	0	0	0	0	0	0	0	0	0	0	0	0	0	0	0	0	0	0	0	0	0	0	0	14.3739	0	0	0	0	0	0	0	0	0	0	0	0	0	0	0	0	0	0	0	38.6739	29.0176	0	0	0	0
I1E4X7	0	0	0	0	0	0	0	0	0	0	0	0	0	0	0	0	0	0	0	0	0	0	0	0	0	0	0	2.63609	0	0	0	0	0	0	0	0	0	0	0	0	0	0	0	0	0	0	0	0	0
I3ITR1	0	0	0	0	0	0	0	0	0	0	0	0	0	0	0	0	0	0	0	31.2972	37.6178	0	48.7469	0	0	22.6173	18.9933	0	56.1725	0	9.02039	0	36.2344	52.3777	0	47.2191	56.2357	33.9637	19.9689	0	0	0	0	39.196	81.0873	105.053	145.946	220.639	221.175
I7HJS2	0	0	0	0	0	0	0	0	0	7.97964	4.20158	13.1149	15.4158	0	11.5687	4.57618	25.9452	21.33	24.9293	7.50323	37.8448	35.5768	41.0414	50.9463	43.2867	52.8613	85.0513	73.3639	51.6957	69.5578	67.2806	69.7554	94.845	95.7938	96.8064	132.524	93.0445	63.7609	79.5186	87.5674	82.9439	70.9621	59.4874	48.6329	42.6936	32.9198	8.30028	10.7415	0
J3KMG3	0	0	0	0	0	0	0	6.59663	0	18.2505	19.1276	9.80684	20.1599	15.9348	23.3952	25.9158	14.252	10.4261	22.8401	0	26.6584	18.7951	27.656	17.2498	20.7176	16.5988	19.782	10.5048	0	10.2803	0	0	0	0	0	0	0	0	0	0	0	0	0	0	0	0	0	0	0
J3QMF2	0	0	0	0	0	0	0	0	0	0	0	0	0	0	0	0	0	0	0	0	0	0	0	0	0	0	0	0	0	0	0	0	0	0	0	0	0	0	0	0	0	0	0	0	0	0	0	138.687	405.226
J3QMG3	84.0767	166.769	227.391	218.907	294.113	237.973	261.593	254.349	266.188	273.258	263.857	253.997	259.315	210.045	251.463	210.06	206.607	173.819	159.364	124.538	143.783	118.323	104.422	103.153	93.1788	85.8101	89.2848	76.2922	56.7004	61.433	56.3325	54.5965	48.2917	43.4912	44.0967	45.0873	47.4028	36.5674	38.8936	38.0344	34.5894	37.3995	27.6875	29.3138	28.8721	27.1668	21.2681	22.0205	15.0271
J3QMM7	0	0	0	0	0	0	0	0	0	0	65.8743	0	0	10.2965	0	0	0	2.60385	23.6247	5.29852	10.8435	8.34344	25.3599	27.3036	90.848	128.002	20.825	32.7921	25.6354	45.8607	26.0123	8.09523	13.3429	25.3922	36.1201	32.7648	33.8499	29.0213	96.5904	0	6.95592	11.2735	0	0	174.656	0	9.96633	29.1673	46.3908
J3QMN4	0	0	0	0	0	0	0	0	0	0	0	0	0	0	0	0	0	0	0	0	0	0	0	0	0	0	0	0	0	0	0	0	0	0	0	3.79669	0	0	55.3679	0	0	0	0	0	0	19.8891	0	69.022	55.4559
J3QN89	0	0	0	0	0	0	0	0	0	0	0	0	18.0749	0	0	0	0	0	0	0	0	0	0	0	0	0	0	0	0	0	0	0	0	0	0	0	0	0	0	0	0	0	0	0	0	0	0	32.2058	78.4583
J3QNT7	0	0	0	0	0	0	0	0	0	0	0	0	0	0	0	0	0	0	0	0	0	0	0	0	0	0	0	0	0	0	0	0	0	0	0	0	0	0	0	0	0	0	0	0	0	27.4459	27.9684	50.9917	32.5876
J3QNW4	0	0	0	0	0	0	0	0	0	0	2.41942	3.94017	2.84996	0	5.23812	4.86808	0	9.66681	4.33129	6.20763	10.4819	13.8046	9.04396	9.14385	16.2097	3.63985	10.6717	29.4691	22.1625	15.7494	21.5128	15.1654	1.82424	0	0	7.53088	0	0	0	0	0	1.34507	0	0	2.19291	0	0	0	0
J3QP56	0	7.59353	9.13577	2.56753	4.72427	0	13.0738	4.87049	9.29986	9.38466	8.87745	22.7489	11.1359	22.5323	13.3386	18.1181	29.2912	17.6929	44.94	31.8948	37.9768	54.0395	50.9013	67.0926	60.2023	57.569	74.5536	67.3666	71.0225	70.4682	81.3718	64.3493	98.1175	83.7164	106.323	83.3616	105.145	75.812	77.7856	77.4777	53.8686	67.8658	58.694	57.6636	40.8121	31.9099	50.3277	67.5256	90.6987
J3QQ13	35.979	46.3832	54.0185	48.5909	56.5307	29.1254	49.667	40.8582	50.4838	50.6743	38.139	49.4565	60.9537	43.9014	64.3052	60.7282	52.7832	64.4745	72.6445	48.4977	79.7672	70.2509	79.6779	89.1413	83.7726	97.1812	101.22	104.264	90.0164	126.264	113.56	104.531	113.016	107.312	118.326	114.86	107.908	75.7506	104.297	101.061	108.437	122.18	142.323	234.137	368.092	624.84	796.134	717.524	459.83
J3QSN2	0	0	0	0	0	0	0	0	0	0	0	0	0	0	0	0	0	0	0	0	0	0	0	0	0	0	0	0	0	0	0	0	0	0	0	0	0	0	0	0	0	0	0	0	0	0	0	0	18.0818
K3W4Q8	34.6777	61.8128	106.616	133.907	202.862	219.947	275.374	337.528	417.459	471.56	537.856	562.886	718.918	687.372	826.823	920.103	1002.67	1108.03	1077.57	1210.29	1385.78	1315.32	1555.84	1567.8	1841.59	1925.61	2046.7	2009.29	1898.16	2018.12	2309.01	2205.26	2022.59	1997.38	1960.02	2078.53	2169.3	1844.29	1483.55	1265.33	850.405	686.69	530.406	420.667	319.35	254.863	235.378	189.337	139.923
K3W4T3	15.1962	22.8984	34.2011	36.988	53.279	53.6942	62.8736	55.5807	59.0624	65.1065	70.8849	73.4203	74.6943	65.3168	74.2205	74.6776	70.2816	57.8558	78.9834	66.8009	70.6762	71.6973	73.1045	80.7881	79.093	80.3913	87.7819	79.6835	67.1071	75.2847	72.2833	65.5077	57.6429	53.6282	54.8191	39.8365	37.9757	29.052	24.6623	22.3743	17.2521	0	0	0	28.0535	0	0	0	0
L7N466	0	0	0	0	0	0	0	0	0	0	0	0	0	0	0	0	0	0	0	0	0	0	0	0	0	0	0	0	0	0	0	0	0	0	0	0	0	0	0	0	0	0	0	0	0	0	0	0	0
M0QWP1	0	0	0	3.22656	10.2561	9.84159	18.0633	15.8349	20.0309	19.1552	27.2421	36.847	47.8253	61.0304	106.783	151.915	205.284	190.972	218.685	152.541	155.684	111.272	64.7813	69.3818	66.4899	66.4456	90.7915	88.6353	76.9358	93.1208	86.8648	82.6792	92.4222	76.6475	72.3096	56.1211	38.6359	31.109	26.2975	22.2927	7.99089	17.2889	9.29758	17.8847	0	0	0	7.94219	0
O08528	2.69248	11.1112	12.2847	13.6582	18.3573	18.5878	20.5104	19.3729	24.1087	22.5575	26.9404	29.4887	34.7082	34.1896	38.0817	38.8947	39.5462	42.1636	47.6243	45.3322	57.649	59.9769	75.6061	76.1465	77.642	85.7976	102.926	99.1764	96.0616	104.464	108.371	109.825	115.684	127.091	125.372	115.622	118.836	112.349	161.406	94.2827	88.8737	91.3714	82.3099	91.4699	102.1	120.729	167.331	236.659	483.277
O08529	0	0	0	0	0	0	0	0	0	6.60609	0	0	0	0	3.91637	7.47978	0	0	0	0	0	7.27096	0	0	4.98543	0	0	17.1415	0	9.72811	12.5272	15.0197	0	0	8.64797	0	15.1239	9.47161	48.8709	15.7267	0	16.9614	9.39654	30.1146	16.5699	20.4369	42.0268	46.05	73.9291
O08532	47.4341	25.263	22.7763	36.9534	50.4529	49.1958	55.9024	80.3737	84.7635	99.7008	108.622	122.656	188.595	164.672	219.08	225.681	252.693	265.068	281.685	241.141	402.572	358.253	433.386	512.01	525.005	589.991	634.337	621.04	564.625	651.053	673.457	650.692	706.466	672.954	673.503	621.953	532.338	414.182	362.489	354.195	222.157	199.8	151.852	131.689	87.724	69.9604	69.1538	62.7461	46.3763
O08532-4	0	0	0	0	0	0	0	0	0	0	0	0	0	0	0	0	0	0	1.99964	0	15.7683	0	0	11.9993	4.15165	17.7296	11.6978	18.5903	0	22.0333	10.4123	0	25.5191	8.0864	15.3225	35.9198	0	0	0	2.4295	0	0	0	0	0	0	0	0	0
O08547	0	14.0216	14.1438	17.8304	24.055	24.6502	25.7247	26.6392	28.1949	26.2446	32.7647	37.6703	45.664	54.4061	47.6717	43.7627	48.509	47.3947	46.2087	57.2535	57.2478	58.5588	72.196	64.2108	58.9447	75.6506	74.9082	72.6874	56.0506	71.3836	66.5573	65.4206	78.7938	84.7348	86.492	66.682	70.2142	53.0865	59.8446	52.6939	36.5809	42.1115	28.5663	25.2819	20.125	19.1975	0	0	0
O08553	0	0	0	0	0	0	6.68565	0	5.57063	0	14.8196	15.8327	6.53726	10.637	0	0	11.8937	428.264	14.1393	0	25.8461	29.1818	27.5379	14.7201	34.6698	29.8391	31.5624	36.9747	27.738	29.2904	18.7422	35.1639	38.3399	50.892	35.4948	35.5332	35.3344	33.4288	50.6886	44.845	57.1276	59.9371	75.6369	115.719	208.211	497.265	1416.97	1707.83	1053.23
O08579	0	8.01539	3.63978	7.58096	13.1185	10.5312	13.9105	12.3032	17.5658	12.9012	15.5276	19.513	17.7767	19.9033	20.7058	18.8242	16.3042	18.1826	21.6067	23.8025	24.0567	19.8821	23.3031	24.0162	23.6311	28.4462	27.1571	25.1485	20.6112	27.1782	27.5167	21.8366	27.0478	21.8626	29.5222	25.7476	28.2131	9.88909	15.4043	16.9126	16.6545	4.63086	0	0	0	0	0	0	0
O08583	0	0	0	0	0	0	0	0	0	0	0	0	0	0	0	0	0	0	2.43517	0	0	0	0	0	0	0	0	0	0	0	0	0	0	0	0	0	0	0	0	0	0	0	0	0	0	0	4.72687	29.5037	104.428
O08599	0	0	0	6.47985	0	0	17.8853	4.82502	12.082	14.039	20.3079	31.5029	39.9862	25.213	4.26281	16.611	22.5469	43.1478	20.5575	47.0605	30.7943	36.862	22.1757	34.2308	24.4631	38.2428	39.0877	50.6297	47.1673	49.6755	61.774	45.5251	60.173	59.025	46.5661	43.6828	48.5116	17.0011	38.2359	0	0	0	0	0	0	0	0	15.9109	0
O08600	0	0	11.9508	8.88477	15.5773	5.9845	15.8404	9.22473	9.04322	17.9818	19.8827	22.2726	14.4441	18.7254	20.3388	15.1333	19.4644	14.5448	17.7947	13.5617	27.6336	20.8887	33.0387	29.7211	28.2782	26.8948	49.2469	27.2342	13.1081	26.2283	32.2069	31.6839	34.9933	13.4811	27.9595	34.3185	20.8912	20.668	80.5498	30.8155	36.387	29.2287	47.2805	39.1104	63.2696	81.3713	134.65	205.635	306.724
O08663	0	0	0	0	0	0	0	0	0	0	0	0	0	0	0	8.1337	0	0	0	0	0	0	0	0	0	0	0	0	0	0	0	0	0	0	0	0	0	0	11.8583	64.3808	0	0	0	0	0	0	0	0	0
O08715	3.92139	3.54234	9.99029	8.60049	14.9677	10.9243	15.2363	12.3536	25.3933	18.1652	20.32	23.0603	26.377	23.4512	23.9576	24.3837	31.8843	31.4466	31.4468	30.784	40.0919	38.0449	45.8025	47.0125	52.5011	46.0391	56.283	48.9005	44.4144	45.5362	40.6529	40.6303	42.1754	31.5264	33.9493	23.78	24.684	15.9024	10.0725	14.7401	14.0024	15.7912	17.0045	20.1451	29.6285	29.8123	25.2618	28.2693	23.7553
O08734	0	0	0	0	0	0	0	10.2057	0	11.6387	0	0	20.5795	11.8134	17.9875	6.50467	0	8.30098	17.2484	0	0	7.07348	8.26729	21.7659	23.1302	28.6068	30.6712	34.6628	27.6383	25.5565	33.24	35.4826	43.6281	38.1866	48.4987	47.7731	30.8589	29.1224	32.5062	34.9833	12.389	4.9305	0	2.87003	0	0	0	0	0
O08738	0	0	0	0	0	0	0	0	0	0	0	0	0	0	17.2417	0	0	0	0	0	0	0	0	0	0	23.8752	64.1807	33.9459	0	0	0	0	0	20.3994	0	64.6272	325.957	257.719	422.577	318.838	395.117	435.647	215.581	542.037	356.415	270.708	92.8278	0	26.4707
O08749	4.96375	10.9579	11.8215	14.531	17.113	16.0156	17.3503	21.5536	21.7048	28.2875	32.5835	34.513	50.4236	39.1133	47.6701	52.2388	51.1367	63.5952	221.715	520.211	805.696	566.791	329.14	306.63	267.084	297.249	502.678	675.856	788.903	783.903	709.545	645.556	750.63	888.247	845.587	1030.13	969.832	1190.04	1682.99	1533.75	1685.66	2234.85	2468.41	3179.8	3446.38	4122.05	4575.84	5982.68	6340.06
O08759	0	0	0	0	0	0	0	0	0	8.08469	0	0	1.35325	0	3.3704	2.34042	16.233	3.81364	1.98747	2.63903	44.5127	15.7916	16.6401	0	0	31.9068	56.074	20.1405	0	0	7.66728	23.2726	15.4918	16.4148	31.2912	31.6392	34.1959	4.67333	33.4628	31.7252	23.6386	42.2148	12.5597	10.9281	25.6688	29.9388	32.4025	46.3009	74.5011
O08795	0	0	0	0	0	0	0	0	0	0	0	6.759	12.3844	0	6.97467	0	15.3257	7.38329	12.7492	16.0473	11.5515	15.8961	50.611	39.0969	34.1109	43.906	60.0465	62.6828	84.3508	149.407	290.509	479.603	678.633	803.731	706.016	500.54	411.675	315.754	262.942	237.193	159.679	143.3	134.751	137.169	189.801	503.841	1106.63	961.212	671.715
O08797	0	0	0	0	0	0	0	0	0	0	0	0	0	0	0	0	0	0	0	0	0	0	0	0	0	0	0	0	0	0	0	0	0	0	0	5.82996	0	0	0	0	0	0	0	0	0	11.1744	0	5.17359	4.25767
O08804	0	0	0	0	0	0	0	0	0	0	0	0	0	0	0	0	0	0	0	0	0	0	0	0	0	10.4659	0	0	0	0	0	0	0	0	0	0	0	0	0	0	0	0	0	0	3.86859	0	10.5859	0	0
O08807	11.5177	8.70748	0	12.3617	0	10.9166	9.05418	8.77275	4.76001	13.4011	4.67206	8.51306	17.5074	17.3979	28.7958	25.5643	18.2993	22.854	34.0199	20.5651	43.8044	40.8037	43.4437	61.3333	47.3316	75.3416	67.9243	61.677	52.7975	66.6056	58.3428	64.6566	71.2953	75.4074	93.225	94.8394	74.0072	35.2074	122.42	158.024	186.673	333.088	402.15	471.379	468.536	496.08	439.755	357.127	223.747
O08848	0	0	0	0	0	0	0	0	0	0	0	0	0	0	3.01667	0	0	0	0	0	0	0	0	0	0	0	0	0	0	0	0	0	0	0	0	0	6.32615	0	0	0	17.8249	0	0	0	33.6313	44.8082	59.5582	83.903	63.7965
O08911	0	0	0	0	0	0	0	0	0	0	0	0	0	0	0	0	0	0	0	0	0	0	0	0	0	0	0	0	0	0	0	0	0	0	0	0	0	0	0	0	0	0	0	0	0	0	0	0	0
O08915	0	0	0	0	0	0	0	0	3.6412	0	0	0	9.19879	5.71902	3.831	0	0	6.63955	3.55198	0	8.98713	4.91671	10.8585	9.63279	4.83042	6.00732	17.8396	7.4598	5.17198	6.623	6.47052	6.269	18.914	11.313	23.2359	17.0741	20.7953	10.0972	17.2566	8.84746	13.4652	16.9168	30.5157	28.2663	34.6592	20.7991	25.9415	24.9916	10.2942
O08917	36.6019	72.1401	77.7398	94.5167	126.453	132.895	107.789	121.362	118.951	119.396	128.237	112.467	121.003	103.349	104.416	95.872	81.2913	64.8355	63.1658	48.7035	56.8166	48.2473	44.2116	49.7224	35.5837	40.2835	47.5087	40.9753	45.3059	37.1127	30.2591	30.2878	41.9886	35.0081	30.7097	25.7921	25.9312	30.9951	17.7818	7.6647	5.02563	4.29692	13.1313	11.9894	9.02589	7.48129	6.88452	13.5527	0
O08992	10.1752	53.6221	56.2392	82.1806	108.907	79.2534	87.9502	82.8966	70.5782	72.06	69.7517	75.0204	70.6695	60.4798	67.9469	59.9256	46.6191	41.0849	55.3118	45.9084	58.3527	51.0434	51.8003	53.5097	54.7849	39.4599	54.8522	33.7652	32.4964	41.7754	38.4645	40.9125	34.8206	29.3398	31.7053	6.58383	21.0125	20.0447	8.28465	15.3776	0	0	7.75561	0	0	0	0	0	0
O08997	0	0	0	0	0	0	0	0	0	0	0	0	0	0	0	0	0	0	0	0	0	0	0	0	0	0	0	0	0	0	0	0	0	0	0	0	0	0	0	0	0	0	0	0	0	8.71763	0	0	0
O09005	0	0	4.51786	0	4.99829	2.6189	20.4546	3.80732	18.633	19.2278	30.0369	18.1644	26.3548	8.95387	44.7803	29.7691	40.2349	47.1761	46.6098	36.3385	74.9235	72.2826	61.0881	77.7883	76.8199	97.8241	103.083	104.512	105.672	116.467	103.21	102.428	105.09	89.428	123.357	101.117	77.4584	39.9255	77.1671	53.7443	50.2834	43.4056	14.689	0	8.849	9.72785	0	0	0
O09030	0	0	0	0	0	0	0	0	0	0	0	0	0	0	0	0	0	0	0	0	0	0	0	18.0604	17.8135	23.2828	20.1303	30.4123	13.3768	47.3498	31.6439	36.4829	24.7485	24.4785	31.4729	25.5128	29.8047	0	0	9.9598	0	0	0	0	0	0	0	0	0
O09061	0	287.692	1.86536	0	0	0	12.8232	4.19442	1.3836	10.9154	17.4031	12.7151	24.0097	1.24009	29.3736	25.5602	29.9767	25.4314	34.4601	21.0115	45.8097	36.6732	62.069	59.9231	61.223	84.5812	129.651	108.007	92.7372	123.782	161.635	218.511	349.028	406.555	372.215	264.044	251.082	131.995	349.596	594.108	1128.13	1590.08	920.817	462.991	230.899	141.596	95.3672	74.7157	39.898
O09111	473.992	1090.11	1384.4	1468.39	1852.28	2114.61	1968.19	2325.31	2382.28	2076.23	2231.27	1957.43	1811.82	1915.26	1599.86	1482.15	1357.87	1167.58	1083.93	1096.82	929.482	900.487	811.943	680.69	719.202	663.229	670.509	585.661	534.197	547.705	604.395	608.404	564.061	613.902	602.996	485.3	591.068	573.053	447.907	450.841	361.381	337.595	294.315	276.649	256.115	220.111	220.75	174.841	146.852
O09114	0	0	0	0	0	0	0	0	0	0	0	0	0	0	0	0	0	0	0	0	0	0	0	0	25.4867	0	0	0	0	0	0	0	0	0	0	0	0	0	0	0	0	0	0	0	0	0	0	0	0
O09118	0	0	0	0	0	0	0	0	0	0	0	0	0	0	0	0	0	0	0	0	0	0	14.1119	11.0751	0.882582	0	0	0	0	0	0	0	0	0	0	0	0	0	0	0	0	0	0	10.357	32.2483	15.2664	27.1939	37.5697	47.0216
O09131	0	0	0	0	0	0	0	0	0	0	0	0	2.22792	0	0	0	10.0924	0	0	0	0	0	0	0	0	0	4701.41	0	0	0	0	259.983	0	0	0	95.7822	0	0	13.9032	0	0	482.024	0	0	0	0	0	0	0
O09159	0	0	0	0	0	0	0	0	0	0	0	0	0	0	0	0	0	0	0	47.0798	0	0	0	6.8595	11.4509	0	0	15.6326	0	0	57.5432	0	0	5.05289	0	0	0	0	17.4912	0	0	6.69821	4.47118	10.8154	35.4813	126.064	192.032	198.699	123.713
O09161	52.3301	96.829	130.812	149.137	209.684	213.376	243.913	273.982	331.842	346.831	407.736	419.295	507.818	456.216	582.595	632.722	638.281	703.637	684.857	718.666	835.444	743.339	958.427	1018.81	1072.76	1126.19	1281.51	1099.9	1001.21	1116.55	1224.8	1200.31	1292.66	1318.69	1325.13	1690.71	1489.28	1354.76	1640.41	1599.4	1592.2	1914.19	2124.64	2614.71	2949.02	3332.99	3992.02	4610.45	5346.61
O09164	0	0	0	0	0	0	0	0	0	0	0	0	0	0	0	0	0	0	0	0	0	0	0	0	0	0	1.51983	0	0	0	0	0	0	0	0	0	0	0	0	0	0	0	0	0	2.05642	13.9415	28.7524	152.147	87.4325
O09172	0	0	0	0	0	0	0	0	0	17.2105	0	0	0	0	0	0	0	0	0	0	0	0	0	0	0	0	0	0	0	0	0	0	0	0	0	0	0	0	0	0	0	0	0	0	7.75013	0	0	0	0
O09174	0	0	0	0	0	0	0	0	0	0	0	0	0	0	0	0	0	0	0	0	0	0	0	0	0	0	210.95	0	0	0	0	0	0	0	0	0	0	0	54.2504	0	0	0	0	0	132.002	17.9176	18.4398	33.4798	38.0662
O35074	0	0	3.81258	8.20575	8.11524	6.47585	12.6174	31.9138	26.6904	31.2452	34.1969	32.7776	39.5277	49.8199	45.2037	53.4323	51.6084	57.7919	65.1548	62.8263	86.4598	90.7239	116.785	104.814	112.206	114.18	165.152	148.894	125.384	142.344	165.626	162.797	169.562	173.132	162.435	136.521	152.905	123.847	103.948	91.4075	65.0344	70.7639	43.1221	44.4854	29.1801	18.3926	16.7063	14.9102	0
O35114	0	14.2182	24.2854	29.6451	56.8072	44.7746	73.2521	80.9997	86.1389	99.1724	115.909	121.033	149.985	135.828	166.406	181.223	200.25	196.166	204.916	194.752	227.136	240.586	266.378	254.423	281.087	291.047	322.22	302.219	284.674	293.459	333.506	318.24	341.368	331.695	339.233	355.979	345.777	262.641	325.285	285.627	226.844	214.98	186.569	168.521	132.001	97.0023	87.0029	81.295	62.7797
O35129	137.101	311.627	407.693	412.392	505.149	419.362	475.096	466.547	456.812	425.232	446.308	424.951	470.922	371.541	444.141	428.259	428.496	399.558	366.493	327.749	374.608	331.988	287.347	267.312	248.388	233.32	211.609	169.572	116.271	125.475	107.235	91.1569	82.7942	75.2979	63.857	60.3034	55.8288	52.579	47.327	47.0668	39.9983	36.6001	33.5246	31.7722	37.3333	37.3656	29.1173	32.0535	21.9832
O35215	0	0	0	0	0	0	0	0	0	0	0	0	0	0	0	0	0	0	0	0	0	0	0	0	0	0	0	0	0	0	0	0	0	0	0	0	0	0	0	0	0	0	0	0	0	0	0	0	0
O35226	0	0	0	0	0	0	0	0	21.99	0	0	0	6.62387	28.0869	0	22.7934	19.3521	15.1918	39.5926	31.3613	32.0396	43.6401	69.7386	56.2802	60.6693	62.7351	82.2299	83.7028	77.3563	69.7911	82.3746	84.8263	154.596	128.682	111.639	96.9537	84.7409	195.544	100.975	72.1058	51.1426	49.1568	54.2507	54.619	67.7086	76.2894	35.396	63.2979	64.6259
O35226-2	0	15.7686	17.9267	17.1246	13.2185	12.8002	15.9397	25.0539	15.7541	15.7351	22.9832	22.5545	23.2129	24.0964	33.6679	34.075	37.5037	37.654	49.6976	37.8215	71.5767	70.34	85.1425	100.731	96.4333	122.588	160.863	155.302	144.801	161.053	173.692	183.813	247.438	249.739	231.771	233.333	220.63	176.234	139.84	85.1869	60.1311	63.5322	55.3105	58.5078	61.8654	65.0378	69.5874	90.4938	108.28
O35286	0	0	0	0	0	0	0	0	0	0	0	0	0	0	0	0	0	0	2.34321	0	0	0	2.96626	2.57699	4.96611	0	0	2.54523	0	0	3.72687	5.52931	10.7599	0	3.32948	0	9.45287	4.4278	8.22288	4.22375	32.6461	56.9743	17.5485	0	18.5341	12.6132	12.6874	18.8843	9.80461
O35295	0	3.12654	0	3.88915	7.42456	8.87323	9.00261	6.80035	8.44485	12.6715	8.31399	11.8375	13.6018	16.0436	16.9996	20.0378	14.3874	14.3322	22.5849	16.7146	19.2106	23.5679	13.0606	18.5675	18.8264	20.0529	24.4181	16.7436	18.3808	18.7766	25.7197	18.239	19.1344	22.4892	26.0733	22.3066	21.5072	20.1522	21.0716	26.2646	29.949	28.177	22.2968	47.23	59.3548	65.1907	71.7982	84.5471	48.284
O35309	0	0	0	0	0	0	0	0	0	9.24237	0	0	0	0	0	0	0	0	0	0	0	0	0	0	0	0	0	0	0	0	0	0	0	0	0	0	0	0	0	0	0	0	0	0	0	53.4053	114.492	60.9424	76.9049
O35344	0	0	0	0	0	0	0	0	0	0	0	0	0	0	0	0	0	0	0	0	0	0	0	0	0	0	0	0	0	0	0	0	0	0	4.5064	0	0	15.7963	22.1841	0	0	0	13.1469	22.6959	34.587	43.2539	57.8138	68.7816	57.5643
O35345	0	0	0	2.44776	0	0	0	0	0	0	0	0	0	0	0	0	0	0	0	0	0	0	11.0787	0	0	0	0	0	0	0	0	0	0	0	0	0	0	0	0	0	0	0	0	0	7.94319	0	6.04378	0	22.0295
O35379	0	0	0	0	0	10.8199	0	15.2769	3.73146	0	0	0	15.5592	10.1659	17.1079	17.1976	9.26313	20.1542	28.9318	20.5287	21.3436	25.5996	24.0377	25.2164	34.4233	35.0101	45.4176	47.1082	33.8992	49.8496	43.6518	44.3305	43.8251	44.9575	38.8786	44.9837	50.3839	26.11	35.1077	24.7386	14.6908	15.1762	0	0	42.3775	0	0	0	0
O35381	0	0	0	0	0	0	24.5396	8.2701	0	22.403	24.3465	0	0	0	0	0	0	0	0	0	0	0	9.44041	0	18.7581	0	0	9.07483	0	0	9.41171	22.2386	6.28135	39.8335	9.21855	50.3642	6.78085	0	96.5877	21.5571	14.546	11.8405	0	16.1655	52.9446	67.2017	190.646	1749.63	4543.44
O35386	0	0	0	0	0	0	0	0	0	0	0	0	0	0	8.88222	0	0	0	0	0	0	0	0	0	0	0	0	0	0	4.45623	0	0	0	0	0	0	0	0	0	0	0	0	0	0	0	0	7.91547	5.06156	22.5828
O35393	0	4.09169	3.39504	18.7335	24.1873	23.1833	24.6419	38.0639	26.3418	23.6182	23.0537	32.841	41.4091	51.613	37.0694	38.0735	45.9905	54.677	51.7813	49.5951	52.5674	65.977	61.4116	69.0857	67.1405	81.6604	88.3337	90.0385	69.6945	77.1158	101.74	102.894	89.0173	99.4578	83.4289	62.6905	64.4161	52.0908	45.5788	34.2668	33.9757	22.8112	7.9051	10.2804	0	0	0	0	0
O35405	0	0	0	5.09748	0	0	1.0932	0	0	0	15.9801	0	0	9.8419	4.8303	9.07619	7.04526	10.4628	0	7.00324	8.82584	8.40956	22.1045	20.1946	14.7045	9.0953	23.3631	22.0249	10.5334	10.3653	29.9173	9.74357	0	7.41393	25.2118	9.75625	20.2192	6.94436	28.1876	15.6509	6.69121	0	8.47073	0	0	0	31.656	18.4493	46.3106
O35435	0	11.7118	18.6011	33.3592	42.6103	41.8057	42.035	55.4106	61.7327	77.0496	86.2826	100.593	142.986	119.621	172.198	189.25	204.503	244.606	256.977	268.116	359.504	353.385	460.186	520.265	545.21	630.321	729.488	694.608	592.511	743.1	817.497	800.048	906.905	908.572	981.671	1057.58	898.565	824.474	704.694	735.394	517.946	536.858	395.466	339.028	237.254	180.03	106.347	101.381	62.6323
O35448	0	0	0	0	0	0	0	0	0	0	0	0	0	0	0	0	0	0	0	0	0	0	0	0	0	0	0	0	0	0	0	0	0	0	0	0	0	0	0	0	0	0	0	0	0	0	0	0	0
O35459	7.02781	7.63186	10.8521	6.61821	13.5331	13.4864	13.3189	16.5618	11.736	15.1687	17.4873	20.4738	18.616	20.6057	19.9521	24.2206	25.1624	21.3891	28.9795	24.813	43.4151	35.3204	38.2163	38.078	37.3517	41.5201	56.7247	58.0679	48.1052	53.4624	55.3169	44.4301	57.7323	71.1639	66.3479	48.0355	54.113	49.3512	504.051	56.3101	62.3802	65.1384	76.1835	112.134	183.353	412.251	817.603	1626.32	3723.84
O35551	0	0	0	0	0	0	0	0	0	0	0	0	0	0	0	0	0	0	0	0	0	0	0	0	0	0	0	0	0	0	0	37.2458	28.4073	36.5388	18.9577	11.2837	0	0	0	0	0	0	0	0	0	0	0	0	0
O35566	0	0	0	15.238	16.8919	20.7099	17.629	42.4772	49.671	40.0087	47.7636	64.394	75.735	72.3815	55.9164	99.0392	84.9981	87.3261	111.135	102.175	144.403	116.667	159.858	172.873	175.527	198.938	209.276	216.855	188.935	236.631	230.914	196.433	180.055	196.036	174.978	197.317	195.388	149.665	118.164	107.45	86.3978	77.9451	51.7856	43.2905	28.505	15.393	19.6772	6.47798	0
O35593	4.52738	19.9911	12.1666	17.7991	27.8347	26.6405	40.1104	45.5886	64.7532	45.1979	74.5156	96.0289	103.272	111.887	124.905	138.857	166.478	118.557	232.346	241.631	217.959	273.321	264.79	326.043	332.513	338.608	553.125	494.422	475.517	515.713	589.24	655.272	852.282	1110.64	966.773	688.022	673.95	701.523	418.805	233.733	129.945	102.722	68.8295	111.701	93.107	73.2441	52.788	35.1178	32.9389
O35598	0	0	3.32729	4.47946	0	0	0	0	15.9177	0	9.84716	26.1286	22.026	27.3922	20.7357	24.5194	16.4997	16.626	20.6808	23.0131	33.3696	25.9875	38.4846	42.962	41.717	47.5089	52.1161	52.8247	46.1538	63.2162	58.1155	56.4683	61.774	47.9461	59.0303	47.8594	53.5573	39.2485	36.8907	36.7907	28.082	16.9916	17.2658	13.0794	7.4706	0	0	0	0
O35604	0	21.4688	7.30619	33.7447	27.4529	28.5047	36.781	31.6658	31.4297	49.2447	49.2381	66.0117	79.4943	75.6556	97.0976	87.5646	112.428	101.135	123.39	71.4922	157.622	155.348	178.737	189.305	204.014	214.193	251.775	227.248	187.668	221.875	270.797	239.064	209.089	224.844	201.418	172.14	170.499	75.2169	100.783	86.1927	45.9399	38.7978	36.3025	24.5973	23.2414	23.736	26.9993	0	0
O35607	0	0	0	0	0	0	0	0	0	0	0	0	0	0	0	0	0	0	2.31819	0	10.1069	1.97422	8.0319	7.01304	9.2582	12.7917	12.1171	16.7963	10.9779	16.0437	5.83408	8.39381	12.1678	12.3851	7.49487	16.353	4.80163	1.71535	2.99258	0	0	0	0	0	0	0	0	0	0
O35623	0	0	0	0	4.10141	0	0	6.51346	4.55282	0	0	7.89198	8.05529	0	0	13.0108	3.91899	0	0	0	0	33.8479	27.9346	30.0092	27.009	23.3094	0	0	0	0	27.2588	8.85062	0	0	0	22.7339	64.6734	0	0	0	0	0	0	0	0	0	0	0	0
O35639	0	0	0	0	0	0	0	0	0	0	0	0	0	0	4.87781	0	0	0	0	0	8.7075	0	0	0	0	10.0208	0	0	0	0	38.2979	0	0	0	0	0	2.62892	0	0	0	0	0	0	0	0	0	0	0	0
O35643	5.79115	17.661	18.1515	21.1342	29.267	27.0924	27.094	22.7189	23.9792	17.6937	29.8106	24.6882	29.2051	23.8072	22.7286	24.304	25.977	26.5472	26.113	27.3242	27.5514	31.0669	35.1393	33.9502	33.0152	39.6011	43.3194	40.3428	43.9426	37.8602	42.1294	30.1875	58.318	49.7101	32.8949	44.2234	50.7793	60.1361	44.9253	68.9229	74.178	93.9704	147.148	400.267	585.924	434.83	208.723	116.43	55.2014
O35657	0	0	0	0	0	0	0	0	0	0	0	0	0	0	0	0	0	0	0	0	0	5.43958	0	0	0	0	0	0	0	0	13.0209	0	0	0	0	0	0	0	13.1266	0	0	11.6319	13.809	27.9466	38.6284	30.4491	63.8952	55.3423	46.3379
O35680	0	0	0	0	6.471	8.28434	0	6.37564	0	15.7	25.7506	26.7317	19.8984	13.4168	29.3624	36.275	36.866	28.4079	37.4571	34.7791	58.6355	49.5857	58.8718	51.4308	53.5902	71.4621	43.8185	61.8058	65.6887	92.197	54.0853	71.1262	95.5601	90.2014	126.828	73.1223	53.3278	46.8977	28.6763	19.4665	0	0	0	0	0	0	0	0	0
O35682	9.34352	28.5753	34.4151	46.4096	59.7934	58.9779	60.5075	56.8469	79.7979	59.4763	68.271	57.7954	69.9653	80.2867	84.0141	71.4767	80.6122	65.5824	74.4491	82.0206	73.7819	88.168	92.8496	106.702	95.9129	101.638	116.752	100.567	99.8987	117.826	131.258	117.174	117.379	138.29	141.805	135.448	159.292	130.049	125.323	111.856	74.0195	69.0491	45.9801	47.7213	38.5351	25.4293	27.0353	18.253	4.50646
O35737	0	0	7.95566	6.10719	11.597	6.45834	11.6365	6.8217	10.8218	16.1376	15.9232	12.119	21.3113	13.8067	27.2983	26.3237	31.3281	29.2845	29.7946	16.0677	39.2098	39.9403	40.1253	49.5634	47.7816	52.3365	53.3992	57.5458	42.5277	53.6082	51.6517	45.305	65.1614	61.7907	65.8826	65.3331	51.0847	31.8205	56.8808	60.46	47.8124	68.377	51.918	63.3974	56.3564	57.0973	62.4581	96.3632	95.0479
O35841	0	0	0	0	0	0	0	0	0	0	0	7.05042	0	0	0	0	0	0	0	0	0	0	4.9477	0	0	0	0	0	8.59364	11.2477	28.685	25.8559	115.021	29.6972	16.6074	30.0656	28.6496	16.3424	27.8092	32.3175	30.1406	33.9722	24.3668	23.0792	9.93772	0	6.45585	0	0
O35855	0	0	0	2.05029	6.4014	0	0	2.09062	5.58808	0	8.25285	10.2497	13.88	12.6724	10.4054	3.76077	8.01134	6.13417	13.8716	10.7054	17.3525	14.7353	32.0792	80.083	39.0314	37.1479	45.8968	29.9621	26.6992	28.6949	34.1917	32.2825	38.4329	36.2437	51.3787	37.9973	17.7526	31.8253	168.64	30.2241	28.7113	28.794	29.2689	32.8988	46.1989	45.6362	69.9006	88.0669	104.885
O35857	2.80272	9.30098	13.2489	16.8282	23.0852	20.3912	30.9006	29.2972	37.0758	41.6166	46.8807	54.8964	66.6685	56.6443	73.1961	79.1586	84.4085	96.3462	98.8071	105.556	138.015	128.035	181.868	172.209	213.328	228.711	286.666	247.652	229.01	299.454	340.25	356.878	378.147	425.967	491.244	557.874	579.111	479.434	560.335	615.628	520.586	506.866	422.578	383.296	293.31	219.068	169.894	134.497	94.1498
O35864	0	0	0	0	13.7843	0	0	0	0	0	0	11.6799	0	0	0	0	3.71738	0	0	0	0	0	4.65422	0	7.78997	9.66084	22.9259	23.1034	7.79606	27.2067	16.2121	21.1041	13.9421	32.1058	28.9855	31.3758	32.8458	69.8382	39.8623	41.8326	38.7132	80.4516	119.674	173.405	190.271	101.371	52.9938	32.5977	10.1626
O35887	0	0	0	0	0	0	13.1412	0	0	0	0	0	0	0	0	0	0	0	0	7.66503	0	0	0	13.9642	0	0	25.4974	688.365	0	0	14.4887	0	0	35.7863	15.926	1274.51	0	1062.82	65.3332	40.7007	83.8184	79.1953	144.041	317.628	705.227	703.617	1688.14	3839.41	2243.06
O35900	0	0	0	0	0	0	0	0	0	0	0	0	0	0	0	0	0	0	0	0	0	0	0	0	0	192.349	0	0	0	0	0	0	0	0	0	259.957	376.493	578.265	1204.96	1140.58	0	575.784	0	544.912	0	0	0	151.363	143.061
O35943	0	0	0	0	0	0	0	0	0	0	0	0	0	0	0	0	0	0	0	0	0	0	0	0	0	0	0	0	0	0	0	0	0	0	0	0	0	0	0	0	0	0	0	0	0	0	0	0	0
O35955	0	0	0	0	0	0	0	0	0	0	0	0	0	0	0	0	0	0	23.0735	16.8964	15.2808	11.8276	43.0699	21.1886	45.3151	34.3262	77.9489	70.5432	55.9755	65.4699	101.506	147.26	260.167	280.223	209.276	98.1117	119.716	153.824	145.083	224.274	373.935	393.051	302.078	148.095	106.178	76.8441	40.7823	38.8541	13.6702
O35972	0	12.0957	24.3602	22.5499	41.325	37.4343	38.1314	49.9879	50.5549	59.4527	64.4607	59.2846	86.9503	58.6461	82.8282	81.2646	135.142	125.837	128.02	107.601	178.819	160.307	189.12	212.824	214.299	250.829	297.814	301.908	289.086	351.038	389.537	389.945	395.431	284.352	179.904	126.166	57.8499	23.5499	36.2595	25.8607	13.8835	9.79902	9.87892	24.6916	8.74431	22.2345	0	20.4805	0
O54692	0	0	0	0	0	11.0677	0	0	7.86173	6.79201	2.02313	12.6567	6.19279	14.8384	0	11.664	14.11	8.33233	5.96776	10.4011	17.7412	7.40627	6.7114	13.723	5.96874	20.4654	0	0	0	0	0	0	0	0	0	0	0	0	8.19279	0	0	0	0	0	0	0	0	0	0
O54724	35.3736	54.6606	92.4167	99.1018	140.347	112.188	165.26	166.59	200.22	246.511	264.192	278.032	413.89	259.649	422.79	458.073	498.057	552.082	547.657	499.202	740.225	764.205	955.869	1111.26	1208.28	1302.79	1280.55	1160.32	885.849	812.191	607.297	407.074	300.105	213.776	183.502	147.206	127.202	79.7251	83.9457	83.4584	63.3987	63.1345	58.6272	61.7949	58.3647	48.0948	45.1339	47.484	38.39
O54734	19.1203	33.4515	41.3097	46.0155	67.8861	53.4928	64.3421	72.1911	77.7312	70.6896	83.0742	86.2662	100.922	80.1137	98.4618	112.911	115.62	95.1943	105.561	96.1762	129.93	121.455	123.502	107.806	121.456	113.917	123.598	97.5159	89.6579	100.724	90.6067	77.2493	78.32	59.6001	60.9821	54.2863	50.3337	33.2154	35.0485	20.1215	19.8978	16.2763	9.72745	14.0443	12.9431	15.912	11.2131	5.4892	25.2285
O54782	0	0	0	0	0	0	0	0	0	0	0	0	0	0	0	0	0	0	0	0	3.17775	0	1.23153	28.5179	4.2533	6.12022	4.12683	5.27314	2.7989	2.04723	18.1293	2.89023	5.22165	11.9933	2.45518	0	0	0	0	0	0	0	0	0	0	0	0	8.8065	16.5002
O54833	0	0	0	0	0	0	0	0	0	0	0	0	0	0	0	0	0	0	0	0	14.7513	7.24993	8.69873	15.2613	12.75	9.7314	11.9796	18.5505	15.3739	0	10.6715	4.44684	0	19.3161	45.283	43.3209	15.5808	0	13.8283	11.8753	1.11299	11.7568	23.165	27.949	25.4407	20.9092	6.45498	6.42885	6.95378
O54890	0	0	0	0	0	0	0	0	11.9623	7.36951	10.3388	18.5977	15.3737	20.1115	15.308	19.62	15.3535	13.0074	25.8339	18.9533	34.8507	29.6872	36.2495	31.8139	32.5539	40.0554	55.2029	38.4548	36.4688	41.0966	42.6298	40.1533	43.6975	45.3027	40.9591	26.6395	30.3782	20.619	20.1797	14.8997	0.973154	0	0	0	0	0	0	0	0
O54962	0	0	0	0	0	0	0	0	0	0	0	0	0	0	0	0	0	0	0	0	0	0	0	0	0	0	0	0	0	0	0	0	0	0	0	0	0	0	0	0	0	0	0	0	0	0	0	0	0
O54965	0	0	0	0	0	0	0	0	0	0	0	0	0	0	0	0	9.60758	0	22.9188	0	0	13.3073	15.6616	17.9393	21.059	8.91626	13.0394	25.5731	12.875	13.0363	23.9092	27.3786	11.7852	10.775	34.4773	0	9.99853	0	0	9.92318	0	0	0	0	0	0	0	0	0
O54984	0	0	4.83283	17.8303	18.6444	33.0607	23.0786	32.1297	30.7211	30.2026	38.2749	51.0107	61.1779	62.8248	70.3669	81.4375	87.5656	94.012	102.601	110.168	148.216	143.562	199.489	204.729	245.057	260.793	315.761	316.355	284.8	365.809	424.83	422.078	455.13	494.799	579.043	607.395	697.382	605.468	632.579	581.837	454.031	432.095	352.596	341.724	244.837	183.291	138.885	98.667	92.6618
O54998	0	0	0	0	0	0	0	0	0	0	0	0	0	0	0	0	0	0	0	0	0	0	0	0	0	0	0	0	0	0	0	0	1.68727	0	0	0	0	0	0	0	0	0	0	0	0	0	32.847	33.3541	25.7827
O55013	0	8.90143	15.6614	13.641	36.834	39.3313	45.6605	53.1861	55.209	59.3095	81.6104	74.9465	91.8724	107.239	117.933	134.157	117.735	125.103	142.049	164.12	171.372	185.368	216.439	200.66	230.737	214.656	235.326	213.073	200.866	192.456	206.493	174.857	141.878	150.718	134.225	119.568	134.77	155.707	154.745	190.494	222.202	206.174	118.929	84.1059	68.589	47.8217	68.0395	135.125	41.1084
O55022	1.70164	13.3191	0	0	29.6075	19.5959	30.0941	59.7732	61.6238	21.1656	52.3477	59.9512	56.5219	78.3573	83.2868	79.7898	86.7808	59.808	100.85	108.631	105.812	110.942	116.821	82.9318	128.062	117.304	110.398	120.693	109.102	49.5446	122.793	135.598	130.059	147.55	119.255	73.4379	113.844	63.9827	97.4667	32.9399	22.8241	29.0893	25.9808	33.0208	13.5302	0	20.4342	19.1433	9.02435
O55026	2.21789	2.62853	9.03333	16.2993	24.3981	27.2501	35.0935	41.9982	54.1872	51.9922	62.1619	79.6293	87.7945	101.718	106.713	104.724	129.608	141.195	149.702	149.667	189.516	190.144	234.983	250.294	257.821	277.745	317.846	299.534	273.702	307.586	332.568	324.898	325.448	342.057	335.07	337.143	274.122	241.074	193.754	190.026	117.904	95.728	70.6377	54.4297	39.7118	32.2266	25.1004	22.0369	9.15226
O55029	0	0	0	5.81504	6.21773	10.4568	8.06318	0	30.9305	16.6979	18.5419	26.3634	29.371	28.7879	34.0804	34.8924	40.7604	39.0752	49.7922	49.9037	51.0462	51.7222	59.5664	62.8305	57.2787	60.9502	77.1981	65.5498	55.9643	63.2158	61.002	56.5957	61.0982	50.8592	51.4231	44.8576	66.8811	124.544	344.081	461.116	278.256	171.061	83.0867	58.7703	45.6884	37.7469	38.8433	20.7512	0
O55033	0	0	0	0	0	0	0	0	0	0	0	0	0	0	0	0	0	0	0	0	0	0	0	0	0	0	0	0	0	0	0	0	0	0	0	0	0	0	0	0	0	0	0	0	0	0	0	0	0
O55057	0	0	0	0	0	0	0	0	0	0	0	0	0	0	0	0	0	0	0	0	0	0	0	0	0	0	0	0	0	0	0	0	0	0	0	0	0	0	0	0	0	0	0	0	0	0	0	0	0
O55100-2	0	0	21.9108	35.0943	56.6942	43.3912	64.8076	62.3358	80.9667	122.337	107.856	131.831	108.36	142.138	149.51	181.666	207.4	190.97	194.936	179.949	266.737	236.671	269.111	268.748	364.977	345.802	422.172	384.434	322.478	389.383	418.4	442.656	403.173	388.342	436.235	508.998	565.438	460.342	387.933	412.776	273.632	248.022	208.435	158.849	130.27	101.912	59.2445	57.3981	17.6792
O55106	0	0	13.6166	0	5.20341	4.67167	8.3677	7.45352	0	24.3122	16.4452	17.3664	24.5073	40.019	35.8457	28.8414	32.8914	37.2111	38.9085	28.5539	20.8365	29.7977	20.6412	4.79114	48.5452	32.3374	37.947	8.48721	0	0	0	24.3708	41.4609	37.008	37.3526	44.3224	56.1435	41.9238	41.7956	0	0	0	0	0	0	0	0	0	0
O55111	0	0	0	5.36192	10.0995	11.5486	15.7744	12.0213	13.786	12.3699	17.3267	19.0961	25.6663	20.4419	22.5187	27.0652	24.2296	24.3665	29.2816	26.7911	36.3014	32.8573	36.7888	43.277	43.0991	44.8657	52.4137	58.0456	50.9428	48.3102	48.4943	38.4856	40.8625	41.1055	42.1284	30.7031	38.7547	28.2243	40.3187	20.0907	8.28478	13.5741	17.2422	38.3922	33.8043	9.79701	25.9404	38.1687	49.5747
O55126	28.2619	47.3306	73.2541	77.5203	108.733	106.269	127.819	141.026	150.963	184.904	194.178	206.335	258.977	197.353	272.975	280.259	308.171	336.222	340.99	322.568	458.378	438.145	502.006	508.405	562.373	576.655	664.768	603.719	557.087	628.982	619.036	597.546	627.881	680.149	680.154	719.545	660.773	510.074	555.539	631.061	478.043	481.215	384.262	342.204	281.298	231.198	201.906	175.304	118.426
O55135	0	0	0	0	0	0	0	0	0	0	0	0	0	0	0	0	0	0	0	0	3.223	0	0	0	0	0	0	0	0	0	0	0	0	0	0	0	0	0	0	0	0	0	0	0	0	0	0	0	0
O55137	0	0	3.01878	0	2.79891	2.10509	11.7722	12.923	6.29339	9.23	9.98709	12.0865	13.8934	21.7867	32.8013	16.692	20.6733	22.1654	24.5262	32.4296	30.5744	24.6315	31.5187	32.9345	30.0171	35.7513	36.0664	52.1323	39.5324	38.2717	43.4649	18.4607	44.7617	40.8189	52.0858	50.2263	45.5807	45.262	46.6689	32.6389	25.678	25.9079	21.6136	31.0178	30.4271	31.6921	30.1482	49.4945	88.02
O55142	16.5358	46.2015	18.3015	19.2964	23.7353	21.7247	21.9999	19.1087	12.3176	27.8774	10.2677	14.1283	13.4397	0	69.7503	11.2737	26.3915	0	8.46755	0	0	0	0	0	0	0	0	0	0	0	0	0	0	0	0	0	0	0	0	0	0	0	0	0	0	0	0	0	0
O55143	322.393	763.588	831.459	1147.49	1669.27	1624.61	2046.72	2213.61	2811.34	2785.77	3326.47	3495.85	4672.02	3796.59	4813.74	5205.9	5585.63	6625.29	5869.27	5670.52	7432.45	7446.27	8576.96	8529.62	9554.66	10092	10981.7	10169.1	8502.4	9853.75	10737.6	10742.4	10700.7	11084.8	10081.9	11129.1	9449.58	7110.44	8015.63	7622.6	5909.88	4859.96	3892.99	3609.45	2875.43	2520.37	2022.21	1654.18	1220.72
O55143-2	1229.39	2665.24	2360.64	2807.49	3842.37	5360.76	5038.67	7029.87	6808.95	6930.41	8474.11	7341.18	7998.98	12498.4	10273.3	10738.7	9769.33	9781.05	11072.4	15280.1	7822.17	11743.5	12488.7	11260.1	14414.6	14264.7	13744.1	13934.1	14753.6	13308.4	15734.9	17473	13882.8	15068.1	13945.8	10494.1	13371.3	16510.2	11922.5	10426.7	8235.28	8894.93	7615.04	7514.32	5913.44	4283.08	4317.54	2806.27	2424.66
O55186	6.75719	24.9943	22.6628	30.8966	48.9494	34.5323	44.7477	41.6519	51.9902	39.6308	47.2718	45.4056	51.0273	49.55	75.0843	52.3956	47.2401	52.3861	58.8739	57.2177	39.1092	63.9936	42.6352	61.8615	71.7923	64.523	85.5016	78.6538	76.6206	78.986	76.5823	90.1159	79.3431	85.834	86.2527	98.0462	77.4355	66.3893	67.3398	82.2001	37.7649	52.979	42.8608	36.1435	27.9094	36.5406	10.2966	0	0
O55192	0	0	0	0	0	0	0	0	0	0	0	0	0	5.56107	7.22511	0	8.75916	18.9268	43.2765	0	0	26.4706	14.8296	48.1419	36.0597	51.2119	57.8244	0	36.2531	53.6919	18.9246	30.9282	20.5417	43.5198	16.2413	6.92014	0	0	33.6784	12.3807	0	6.46278	0	0	0	0	0	0	0
O55222	0	7.44671	16.8345	19.3006	20.9579	13.3288	33.8656	27.1865	21.6543	23.5418	26.4778	23.2297	32.0698	31.3147	30.2171	32.0191	35.3898	37.3247	36.6602	25.9398	26.4696	39.2696	39.5708	32.513	48.1199	43.6626	37.4327	28.9793	15.0559	33.9396	21.994	20.8197	34.9699	33.5214	31.3102	33.3997	0	12.3243	32.7173	13.6843	19.6518	20.3359	26.724	30.4828	13.4835	31.1514	38.527	44.8234	41.587
O55229	0	0	0	0	0	0	0	0	0	0	0	0	0	0	0	0	0	0	0	0	0	0	0	0	0	0	0	0	0	0	0	0	0	0	0	0	0	0	0	0	0	0	0	0	0	0	0	0	15.7739
O55234	0	192.811	0	0	3.15733	2.38467	6.116	13.0619	0	4.81104	8.02833	7.91783	9.26047	4.17089	11.9513	12.0442	19.0241	12.0585	19.072	15.0268	29.9634	33.1106	40.2652	39.6082	43.8291	50.7544	93.5988	81.8766	73.2178	89.113	124.169	173.114	295.466	334.975	294.78	249.872	256.184	169.931	309.722	678.734	1159.63	1643.39	917.176	460.308	201.641	123.273	67.1421	41.4902	15.382
O55242	0	0	0	0	0	0	0	0	0	0	0	0	0	0	0	0	12.8628	0	6.24908	16.2077	0	7.0839	9.61023	0	13.795	24.6026	38.1971	32.4983	17.1182	38.1357	40.3044	32.8255	39.39	54.9772	40.762	43.8404	45.2976	87.1546	40.1331	41.2849	51.9745	26.1489	36.9573	37.0235	16.1291	12.3079	0	0	0
O70152	0	0	0	0	0	6.95379	0	9.08843	0	0	19.6067	26.0588	17.1169	35.3253	34.7471	24.7781	23.6982	28.63	36.1603	31.7949	36.6157	40.2183	44.6254	52.8226	38.5265	45.8163	49.8632	54.1507	51.7629	59.7842	72.0291	66.5043	74.8388	79.1384	72.2296	99.2545	105.077	72.0286	75.8401	72.1133	62.5137	49.4679	53.941	29.4922	0	0	6.49407	15.6636	7.73212
O70172	0	0	0	0	0	0	0	0	0	0	0	0	0	0	0	0	0	0	0	0	0	0	0	0	0	0	0	0	0	0	0	0	0	0	0	0	0	0	0	0	0	0	0	0	12.7432	30.3682	37.6311	12.5876	40.8858
O70194	0	0	0	0	0	0	10.6722	0	12.5792	17.1055	9.5501	6.15358	9.98443	20.6959	9.55094	12.9341	10.9544	19.068	20.93	25.2872	22.843	26.8441	40.1072	30.4704	33.7416	25.7967	33.808	30.4257	27.8651	39.5085	37.1295	36.3061	82.411	212.762	415.235	427.685	198.76	34.5138	37.811	28.7973	16.8674	9.30299	0	6.89355	10.9517	3.11105	0	6.58988	0
O70250	0	0	0	0	0	0	4.28863	0	0	0	0	0	6.81975	22.1611	19.4833	0	4.64597	3.00135	4.22767	0	7.44761	15.0996	0	0	34.2043	56.7727	8.97425	0	0	0	8.21671	0	0	0	10.5142	0	8.92742	0	114.926	0	0	0	0	0	56.9273	9.61367	0	47.1139	58.9187
O70251	0	0	2.527	0	0	7.71255	27.8305	4.66311	11.3897	10.1386	23.9889	23.6858	28.7953	10.3991	23.1161	28.0549	28.0535	32.0689	33.0009	33.3243	40.2861	42.8177	38.4047	34.2012	29.6939	39.3422	45.3687	40.339	42.6634	38.6092	36.457	19.413	71.3001	97.9672	133.864	182.95	200.482	216.805	240.102	280.63	213.318	358.725	480.629	797.911	695.263	617.712	441.417	431.949	266.618
O70252	0	9.47246	7.30492	7.44636	7.0729	0	10.1867	12.3356	10.1479	11.7816	17.0593	23.2514	32.435	29.3476	26.4977	31.8956	32.4341	35.997	40.7594	42.7164	45.8956	48.0303	58.71	65.5728	57.1316	61.7337	82.1283	67.6748	61.8857	75.9792	69.4383	67.7212	84.6239	86.2663	80.5032	89.89	71.7572	53.9855	54.9718	46.4816	39.8667	33.8787	20.8511	25.3749	17.0655	7.91142	9.55154	0	0
O70309	0	0	0	0	5.52747	0	4.87561	0	0	37.3578	2.60272	20.9104	24.569	16.1439	23.2978	23.281	30.3827	31.4222	30.3227	40.2813	59.4497	39.217	60.6325	83.4001	81.3844	74.1062	107.19	87.1789	69.1461	82.1954	85.1432	76.9856	91.4204	88.1572	80.2367	55.5046	34.8886	32.9189	20.1898	18.625	0	0	0	0	0	0	0	0	0
O70318	0	0	0	0	0	1.60959	5.45179	3.73395	0	6.62909	3.38249	4.69219	9.22619	4.90379	11.3121	5.44222	12.3909	13.387	10.3934	11.9939	18.3488	5.53748	18.6282	23.6938	17.6556	19.6638	17.9825	19.0164	18.9116	8.35412	16.7244	19.7492	19.5448	21.7512	18.903	17.9574	10.6728	15.2251	21.9067	27.3692	39.5835	89.1778	107.132	90.0432	68.704	61.8699	59.0259	44.1197	30.1143
O70325	8.69984	15.6812	22.0723	26.7486	38.6812	31.2376	44.8758	44.8101	54.2906	57.3755	68.3882	76.5056	91.6634	60.6303	88.94	99.0918	116.87	115.426	106.8	84.6321	136.322	155.014	167.733	174.69	173.432	193.372	238.609	223.333	191.69	224.837	206.8	210.337	209.992	242.598	230.058	243.257	222.614	134.715	162.451	177.823	111.01	117.206	92.4091	83.591	84.598	86.0365	82.3571	98.4892	69.6924
O70362	0	0	0	0	0	0	0	0	0	0	0	0	0	0	0	42.254	19.0107	9.67103	0	0	7.51062	0	34.4056	34.3876	30.1528	39.1352	40.2393	44.4081	38.838	53.7576	48.802	43.0637	64.3076	52.8155	74.493	57.9402	57.048	28.5166	40.9202	45.0377	26.6929	25.779	22.5575	12.646	16.3759	16.5948	0	11.1444	0
O70378	13.6671	22.488	10.7709	21.3108	25.6124	33.1795	28.5491	44.1298	35.2992	42.2513	43.6764	42.8437	30.3766	48.223	51.4122	30.5314	40.5856	33.9819	62.5431	40.6621	63.944	32.941	71.0851	25.9834	13.5967	15.8852	11.466	0	0	24.0808	0	0	23.9698	15.5705	7.4361	0	0	0	0	0	0	0	0	0	0	0	0	0	0
O70400	0	0	0	0	0	0	0	0	0	0	0	0	0	0	0	0	0	0	0	0	0	0	0	0	0	2.6205	24.4553	0	0	0	4.81364	0	0	0	0	71.9939	0	0	84.0582	49.4543	37.7885	42.3019	3.33802	0	16.3838	14.1745	50.0046	120.834	426.574
O70433	10.6638	23.538	27.2067	28.9556	41.7918	38.8312	38.5631	50.9671	48.9026	47.5216	57.8428	63.0963	67.8779	68.836	64.1878	67.5951	76.9405	77.9931	78.3501	88.3829	96.6175	102.291	97.833	97.3518	110.174	109.753	119.191	119.867	111.68	109.173	114.369	115.874	109.598	115.983	113.033	100.887	101.867	89.6335	85.7326	88.7752	75.3336	71.58	74.5304	74.2559	80.0736	99.0882	112.839	129.191	144.666
O70435	4.47557	1.99537	3.47365	6.20124	2.33446	10.1303	17.9981	13.1248	20.6132	10.6121	19.1149	20.1221	25.1474	30.6922	27.2235	28.031	38.9595	36.3058	48.5994	47.2917	65.5285	74.8441	95.8644	91.5367	106.085	128.797	190.868	178.513	155.059	183.446	263.102	358.244	578.381	651.845	610.945	431.343	439.361	451.228	505.722	1035.87	2022.84	2468.28	1452.15	739.905	363.201	205.318	134.585	89.6885	55.9239
O70439	6.77798	22.5771	33.633	36.6841	57.5139	41.3186	74.8172	79.7527	96.5499	105.644	118.417	133.866	148.252	166.205	158.203	183.383	185.842	204.628	224.796	268.739	274.693	281.53	317.432	322.607	354.9	355.608	416.073	383.796	351.421	384.713	427.479	408.372	438.306	425.215	412.723	358.447	320.864	302.555	231.042	201.069	131.324	121.861	84.9076	71.4342	50.7399	41.1041	33.9181	33.4541	16.6681
O70468	0	0	0	0	0	0	0	0	0	0	0	0	0	0	0	0	0	0	0	0	0	0	0	0	0	0	2.61044	0	0	0	0	0	0	0	11.3114	0	0	0	0	0	2.78648	0	3.04631	7.29502	24.0546	37.1813	38.7842	57.0776	19.0831
O70493	0	0	0	0	0	0	0	0	0	0	0	0	0	0	0	0	0	0	0	0	0	0	0	0	0	0	0	0	0	0	0	0	0	0	0	0	0	0	0	0	0	0	0	0	0	0	0	0	0
O70503	0	0	12.639	26.4994	36.3733	36.4419	16.936	24.1828	23.7707	43.0297	20.2559	60.9702	62.6744	60.8636	67.7637	85.1142	83.7342	55.9925	31.8977	67.9814	34.4278	49.5336	72.8781	43.4685	78.8296	41.7174	97.2921	141.747	67.0378	52.7459	90.048	45.5317	110.077	74.2922	41.8941	23.2839	38.2468	17.5492	22.1439	0	24.1343	0	0	0	0	0	0	0	0
O70548	0	0	0	3.53158	0	0	0	6.16634	0	2.50852	1.91201	7.75547	11.7096	0	11.5641	5.67442	15.3467	11.036	18.8243	34.5329	17.5994	28.7896	24.998	13.1285	32.0809	21.5932	30.7868	30.5162	28.3811	38.463	38.3365	47.4671	25.1628	28.7222	48.0627	21.1961	48.626	37.5933	36.9453	23.1932	22.702	19.3559	24.9458	31.7013	23.5084	24.9855	35.9304	48.1768	36.832
O70571	0	0	0	0.846136	0	0	8.59559	3.32091	15.2134	4.60131	3.73453	16.7186	17.4585	4.27625	22.2672	20.9314	24.8329	23.9219	99.071	180.432	241.368	169.702	69.7542	57.7896	48.8832	46.5443	62.2895	53.7544	43.0986	48.8129	50.8562	43.3359	44.5133	48.3777	53.4507	45.2755	45.6904	40.9797	89.3492	39.0406	46.0361	45.1332	53.7867	58.5031	61.3999	70.7185	94.3909	150.378	158.51
O70572	0	2.10309	2.32007	0	23.444	19.776	19.8473	35.148	21.8001	30.89	36.6869	36.2951	45.7064	71.3085	57.6257	66.283	63.6871	60.381	75.1932	55.1103	100.315	83.3151	110.935	129.429	106.288	120.828	135.314	139.861	115.587	132.572	125.666	102.603	111.73	105.644	103.847	92.9998	86.1089	82.8348	60.4528	48.6616	26.214	31.7756	21.0601	17.947	10.1017	15.5381	6.71949	0	0
O70591	0	0	0	0	0	0	0	0	0	0	0	0	0	0	0	0	0	5.03319	8.6536	2.49143	0	0	0	0	18.8289	0	10.0913	27.9177	11.9305	17.2134	24.0503	6.71003	0	15.4395	12.3503	27.8986	26.4024	40.5313	47.6098	38.5187	34.264	0	28.2637	12.3961	39.8339	53.6697	90.4411	178.205	319.84
O70622-2	0	0	11.6386	17.5718	31.285	23.3546	34.6047	48.4244	54.928	70.6174	75.5286	97.0903	137.035	108.699	168.824	176.539	206.168	224.551	255.778	234.133	341.427	333.698	483.379	540.036	555.842	624.457	727.864	733.176	714.201	875.858	944.596	919.267	984.024	1017.16	1077.7	1283.35	1244.81	1016.4	975.325	1035.18	783.486	779.357	597.595	538.401	343.386	277.657	219.153	183.602	101.308
O88271	0	0	0	0	0	0	0	0	0	0	0	0	0	0	0	0	0	0	0	0	0	0	0	0	0	0	0	0	0	0	0	0	0	0	0	0	0	0	0	0	0	0	0	0	0	0	0	44.3405	20.716
O88322	0	0	5.24847	0	21.3093	7.169	28.8274	36.0796	38.1654	39.2804	46.9045	57.7259	70.9046	72.1061	110.658	126.129	135.168	129.86	128.743	109.152	156.327	168.054	159.928	153.183	120.056	112.406	92.1828	83.3161	57.4588	67.1518	60.7497	45.583	75.124	52.9264	57.7041	65.9942	48.6427	44.0165	53.7437	56.572	42.3249	53.4164	49.7935	56.3802	53.4365	62.2403	63.365	93.293	67.4928
O88325	0	0	0	0	0	0	0	0	0	0	0	0	0	0	0	0	0	0	0.828248	0	0	0.807959	0	0	0	0	7.45643	4.26962	0	0	26.5231	0	0	0	0	0	0	0	0	0	0	0	0	12.3262	19.4699	34.242	62.7892	54.5714	38.3493
O88342	0	0	0	0	0	14.3841	30.5434	0	0	0	17.6823	36.5933	2.00681	0	0	0	40.9466	55.1335	0	93.9575	45.0048	48.9118	186.331	14.5238	133.622	0	56.8072	87.9194	63.6512	25.5687	53.4049	26.9482	7.84795	101.721	50.2121	49.5237	2.20938	45.6681	40.9617	30.894	24.2213	32.4103	30.9014	21.2017	6.78586	72.3336	8.24031	31.7778	16.2078
O88384	2.21274	12.7682	15.6181	31.0825	31.0646	37.3592	43.5138	45.4848	43.71	47.2708	56.6469	61.3725	70.6387	84.3294	79.8768	83.8567	89.7005	87.3592	111.082	114.774	134.319	125.555	140.24	140.583	138.696	165.61	156.849	154.613	138.893	143.967	162.937	128.998	139.611	120.369	122.011	90.0148	77.1053	50.2072	40.711	34.9356	19.8441	20.9818	5.49946	0	5.32418	38.8677	0	0	0
O88396	0	0	0	0	0	0	0	0	0	0	0	0	0	0	0	0	0	0	0	0	0	0	0	0	34.9669	0	0	0	0	0	0	0	0	0	0	0	0	0	0	0	0	0	0	0	0	0	0	0	0
O88456	0	0	0	0	0	0	38.4763	0	0	0	0	0	5.4596	0	0	0	0	0	0	0	0	0	5.77384	4.81469	16.3933	0	16.9683	13.0466	10.7368	11.7058	7.53529	0	17.7123	26.1381	17.0838	33.417	8.74655	20.1032	37.3847	22.4755	17.9026	23.7798	24.8146	23.9232	29.5984	37.1143	23.293	44.8252	107.965
O88502	0	0	0	0	0	0	0	0	0	2.19819	0	0	0	0	9.70844	0	0	0	0	0	0	0	0	0	3.47185	0	9.03659	0	0	0	0	0	0	0	0	2.63516	0	11.7043	0	0	0	0	0	0	0	0	0	0	0
O88531	0	0	0	0	25.7903	4.04695	11.5342	10.1205	16.1339	14.9167	19.8107	18.8039	22.6721	23.054	25.9546	33.1011	39.2936	38.0562	42.5127	40.3292	51.9972	45.6184	56.3464	54.4691	68.324	68.9535	87.6051	86.7421	76.3011	90.0933	101.843	95.1538	122.074	111.394	111.957	113.27	109.247	113.515	107.181	108.74	90.4617	93.1997	85.1391	97.4385	85.5992	84.6023	95.8221	114.637	95.7632
O88543	0	0	0	0	0	0	0	0	0	0	0	0	7.03478	16.962	9.82248	0	0	0	0	0	15.3216	12.2162	23.6242	34.25	38.5291	38.5433	47.6435	56.7001	27.9941	46.3617	50.1959	55.1171	98.9037	77.2501	107.91	94.7094	109.978	79.5956	113.944	125.531	159.877	301.693	414.133	743.724	712.97	391.665	167.482	97.2124	71.8467
O88544	0	0	0	13.3865	0	0	0	14.5393	0	26.4841	0	0	6.2266	0	0	22.0093	15.0665	6.26191	19.4545	12.7907	0	11.7652	26.4713	35.3626	25.1139	34.4026	43.9555	44.4183	42.8616	51.2781	58.8165	55.1367	72.7821	72.4225	82.0223	63.8297	98.3206	66.0382	85.3898	126.844	123.25	286.067	385.188	635	704.182	381.327	170.836	79.7037	37.2373
O88569	5.06216	0	0	0	0	0	10.1359	7.43733	8.65314	13.0374	7.27232	16.4491	9.99747	22.748	16.5348	8.55749	16.3087	4.10208	136.813	2.09249	0	9.22127	12.3033	9.3926	15.3383	9.39334	5.419	8.15241	15.9355	6.92784	22.0444	11.4547	21.9908	23.9004	27.4073	44.7468	27.2517	22.7725	23.531	20.9009	21.8576	21.0598	18.5636	28.5213	23.26	27.8356	28.3775	35.9026	42.0607
O88587	0	0	0	0	11.8093	13.9682	23.325	24.4213	28.0449	30.2689	38.6798	39.4038	28.7002	52.3689	36.5326	39.1199	57.5192	50.2695	56.5848	90.0945	71.8712	57.1592	79.934	105.014	103.493	108.42	153.175	106.17	100.75	112.65	106.087	121.487	176.832	165.251	185.913	300.64	171.818	107.629	137.809	119.417	67.5734	95.4116	60.8508	59.3518	50.1938	31.0908	29.7361	23.758	11.7916
O88630	0	0	0	0	0	0	0	0	3.40425	17.92	0	0	13.624	0	0	0	0	6.33413	0	0	12.7354	28.7206	17.8855	13.811	24.6143	0	12.3811	18.3722	9.97208	27.0179	27.7997	0	0	24.1071	17.2908	26.0645	22.7104	0	17.1753	0	0	0	0	0	0	0	0	0	0
O88653	0	0	0	0	6.33878	0	0	0	0	5.81903	0	10.3302	14.4135	0	5.74508	9.0627	31.3609	14.3925	37.088	12.2366	86.8528	28.4975	68.0806	91.6607	105.642	62.8502	109.486	92.0295	64.3835	99.0904	128.589	144.139	106.319	109.341	124.244	169.417	247.537	36.2079	167.163	74.5565	54.9918	47.7927	65.007	36.5517	34.2606	35.0534	73.3391	190.343	206.626
O88667	3.17144	11.0072	15.6774	14.1622	17.8915	18.6747	23.9581	30.2155	20.4993	26.1423	32.1942	34.1208	27.9757	40.3858	38.1981	33.8135	27.3091	37.428	42.2878	38.8768	44.2404	46.0847	47.4009	41.9073	35.8083	49.4516	45.7454	47.8912	43.2243	46.2323	49.0501	39.9671	49.0292	35.0457	30.6844	30.0728	29.9049	21.7131	20.731	12.8121	15.9823	27.2968	13.4715	21.811	6.05393	17.5158	8.69721	29.0559	11.4928
O88668	0	0	0	0	0	0	0	0	0	0	0	0	3.80361	0	0	0	10.4044	0	0	0	14.1947	0	0	20.7344	0	0	31.3507	22.6009	0	14.9638	12.5722	0	22.4457	18.9976	17.9389	29.7078	0	0	0	0	0	0	0	0	0	0	0	14.7026	29.4949
O88685	1.20762	2.22005	7.83476	11.3667	18.5008	17.8641	25.4452	24.6628	32.4338	28.9294	40.6433	47.0868	61.2119	51.2147	75.8075	83.5258	95.3303	86.4621	131.812	130.685	154.702	145.48	217.649	221.856	231.662	266.502	371.183	356.854	333.735	384.225	432.64	489.808	610.989	667.454	637.577	595.602	561.421	495.028	323.84	176.259	104.597	84.8895	67.4885	49.6043	57.2702	47.111	61.4449	84.2749	87.6817
O88696	0	0	43.7122	0	0	0	0	10.9891	215.004	0	5.62263	16.6964	6.84911	16.4388	16.9447	17.123	21.2623	21.045	24.5075	32.0217	36.1689	33.1132	34.084	42.244	40.5387	43.3029	52.7503	48.0114	47.0449	59.7174	64.0319	53.7419	58.0938	65.0238	55.2067	61.9159	62.9578	62.2821	72.7923	60.6531	57.8574	73.2381	91.1913	107.667	173.636	523.461	1213.37	1068.39	456.751
O88736	17.3768	0	64.3492	0	0	9.96874	15.2382	12.2681	17.6823	20.9517	26.6202	30.3067	45.5449	34.434	53.8497	57.1423	51.9862	51.3637	76.9812	64.858	76.8716	89.1816	117.604	127.009	131.359	132.302	167.921	148.954	159.412	185.024	189.533	184.421	190.772	190.81	201.945	186.21	203.94	137.195	119.191	133.956	93.7912	81.215	70.2831	44.8781	40.052	31.9272	27.2958	10.3759	9.96398
O88746	0	4.36408	3.27477	0	16.274	19.3144	14.6557	17.0607	18.524	14.9727	15.9886	24.7929	26.5016	30.1699	27.1317	30.9463	28.4269	35.086	33.1186	38.2631	49.5034	50.9558	51.3465	57.8574	61.5202	60.7595	65.9285	76.6637	59.0303	72.3202	77.7112	74.3057	72.4235	69.8758	73.0446	66.6798	66.5993	58.949	63.8326	52.1879	46.9105	47.2228	59.5355	70.2371	106.848	235.701	642.048	565.656	460.042
O88792	0	0	0	0	16.0757	26.3967	11.7312	26.0873	33.5234	32.9291	35.2418	52.039	50.5501	49.5017	59.5434	72.4576	78.997	95.8334	77.1117	82.1291	101.364	122.807	146.65	158.676	172.103	174.104	197.503	210.066	193.714	225.842	243.138	261.648	240.085	241.775	252.202	248.273	274.126	245.855	173.334	201.778	138.079	106.325	82.1611	59.1715	52.4583	42.6057	0	0	0
O88796	0	0	0	0	0	0	0	0	0	0	0	0	0	0	0	0	0	0	0	0	0	0	0	0	0	0	0	0	0	0	0	0	0	0	0	0	0	0	0	0	0	0	15.4419	26.2561	7.56013	0	0	0	0
O88811	0	0	0	0	0	0	0	26.8914	0	0	0	0	7.54663	0	0	0	0	0	0	0	0	5.80228	11.2715	14.1555	14.433	18.7475	6.96556	11.069	11.7932	25.6392	23.8694	21.2733	13.3597	6.48661	17.7124	21.8146	20.0766	6.70129	6.79988	0	10.2107	22.778	26.1369	42.33	35.6691	32.6786	25.9005	9.0101	0
O88844	6.38431	7.64234	24.1717	8.46151	17.525	88.6404	18.242	48.6708	49.8466	44.0153	34.9729	53.8974	34.8133	58.0349	37.573	82.8956	79.982	91.3447	94.3376	73.7331	114.038	112.805	77.5089	75.2866	86.6035	54.9313	135.664	52.0059	66.7188	76.4377	34.0085	119.709	80.4009	107.633	189.643	68.4289	97.2226	86.8754	180.392	97.9247	127.107	126.739	115.516	124.375	139.864	198.147	142.534	160.13	125.287
O88851	0	0	0	0	0	0	0	0	0	0	0	0	0	0	0	0	0	0	0	0	0	0	0	0	0	0	0	0	0	0	0	0	0	0	0	0	0	0	0	0	0	0	0	0	0	0	0	0	0
O88947	0	0	0	0	0	0	0	0	0	0	0	0	0	0	0	0	0	0	0	0	0	0	0	0	0	0	0	0	0	0	0	0	0	0	0	0	0	0	0	0	0	0	0	0	0	0	0	0	39.8575
O88952	0	0	0	0	13.3287	0	5.37159	15.6708	9.88732	19.8637	20.1989	28.2829	24.5324	26.111	16.5111	36.1261	23.4611	31.2378	15.1237	52.6525	33.3593	33.1838	32.7041	39.8895	46.85	39.4069	23.887	51.7942	45.296	44.521	42.4834	42.0859	26.4294	35.537	29.0521	31.255	39.1524	39.1049	41.6049	33.7986	27.1712	31.2844	37.0363	39.0105	34.1469	37.6507	37.5503	39.7321	31.725
O88958	0	0	0	0	0	0	0	0	0	0	0	0	0	0	0	0	0	0	0	0	0	0	0	0	0	0	0	0	0	0	0	0	33.7507	0	0	0	0	0	0	0	0	0	0	0	9.43592	36.4568	62.6506	95.3454	79.2021
O88968	0	0	0	0	0	0	0	0	0	0	0	0	0	0	0	0	0	0	0	0	0	0	0	0	0.904342	3.89294	0	0	0	0	0	0	0	0	0	0	0	0	0	0	0	0	0	0	0	0	2.71401	0	0
O88983	0	13.8546	24.2244	24.3617	49.2002	35.8632	40.7534	51.6624	61.1669	49.7254	70.456	59.4835	70.1179	77.4988	73.8521	97.8427	89.6719	104.128	101.403	113.248	129.097	109.428	147.89	141.121	149.76	172.77	177.048	172.06	144.13	159.327	160.962	166.028	151.682	130.01	122.583	115.622	100.42	81.4311	70.2077	49.1445	41.8785	20.7828	9.29005	12.5027	8.96074	0	0	0	0
O88986	0	0	3.22608	0	0	0	0	0	0	0	0	0	5.10693	0	0	0	0	0	0	0	0	7.1295	8.31667	36.8796	21.5678	25.6326	41.8405	30.3893	27.7311	21.0629	22.9321	0	37.0686	31.9464	0	40.8894	0	0	40.9166	11.6254	0	0	0	0	29.6277	87.3767	84.8505	87.2973	176.54
O89001	0	0	0	0	12.6749	6.26766	5.88888	19.6821	28.7106	12.7566	30.4248	24.1991	27.1302	49.1142	39.593	36.6278	42.1994	43.4481	55.7598	57.062	59.0268	68.5897	86.4352	83.9677	84.4081	90.2734	95.5422	79.2539	89.8872	80.8872	91.5318	84.1745	80.9707	75.7097	66.9222	52.2301	45.402	36.312	29.4172	0	14.2739	15.7144	0	0	0	0	0	17.8134	0
O89017	0	0	0	0	0	0	0	0	0	0	0	0	0	0	0	0	0	0	0	0	0	0	0	0	0	0	0	0	0	0	0	1.93822	0	0	6.25354	21.2547	5.32964	0	0	6.61636	0	0	0	0	0	3.83199	0	18.3493	19.0048
O89023	4.01831	12.2134	4.29271	6.46008	10.5731	1.17535	5.7303	5.77553	4.65459	9.66624	12.1305	12.8479	19.467	6.3705	18.3347	17.2699	22.8616	21.8307	25.72	16.3793	35.9209	24.217	37.0418	38.662	43.0004	45.2563	47.3913	56.9316	58.1183	51.6905	52.4084	51.0457	55.7733	58.3661	58.1097	45.4951	52.9113	15.6029	46.8603	50.2018	33.6986	39.3548	34.9382	28.7749	29.573	26.6545	23.8943	31.4201	30.6896
O89032	0	0	0	0	0	0	0	0	0	0	0	0	0	0	0	0	0	0	0	0	0	0	0	0	0	0	0	0	0	0	0	0	0	0	0	0	0	0	0	0	0	0	0	0	59.4924	5.24168	0	120.202	269.956
O89050	0	0	0	0	0	0	0	0	0	1.00837	3.31983	0	0	0	0	0	3.32055	0	0	0	2.72392	4.00994	5.33605	0	0	0	0	0	0	0	0	0	0	9.9753	0	0	0	0	0	0	0	0	0	0	0	0	0.723999	0	0
O89051	0	6.99578	11.1249	9.38892	5.20344	13.9632	20.1655	16.6175	20.5524	20.5627	29.7919	18.9133	21.5108	29.2166	24.3654	25.5453	35.6415	26.8946	23.9983	40.6374	39.2488	34.928	37.8286	37.6722	42.2186	45.2334	46.006	54.5936	35.6903	33.2421	46.0009	42.6555	42.4548	47.4393	38.399	46.4735	34.6425	40.941	32.6061	25.8786	25.252	17.3357	20.728	10.2738	0	0	4.93119	2.94888	0
O89053	0	0	0	0	0	0	0	0	0	0	3.35142	0	0	0	0	0	0	0	0	0	0	0	0	0	0	0	0	0	0	0	0	0	0	0	0	0	0	0	0	0	0	0	0	0	0	0	21.8952	27.0025	36.3583
O89079	0	0	0	0	0	0	0	0	0	3.49198	0	15.7703	4.62513	0	15.4424	0	22.5741	35.9587	26.2181	0	30.4538	21.9619	29.2354	32.8335	24.8426	72.8629	46.6459	40.8809	46.503	40.0952	29.1169	11.8469	13.0524	29.9051	14.2495	40.7373	25.9375	47.7311	133.865	195.957	128.36	63.7641	32.3229	18.0336	16.414	0	0	0	0
O89103	0	0	0	5.59453	0	6.79368	13.3014	9.87639	7.3816	14.4131	16.1284	18.1144	20.1491	21.9075	25.9547	26.051	25.8978	25.8025	31.3544	33.8319	40.3306	40.1528	42.0588	56.2789	50.243	54.1878	63.5177	57.2424	46.1686	57.1013	49.2943	47.3243	48.0432	51.8523	39.1276	36.3142	34.9352	24.9072	28.5199	29.6514	18.5956	19.1721	35.7065	158.564	356.543	357.589	181.064	112.972	54.6264
P00015	0	0	0	0	0	0	0	0	0	0	0	0	0	0	0	0	0	0	0	0	0	0	0	0	0	0	0	0	0	0	0	0	0	0	0	0	0	0	0	0	0	0	0	0	0	0	0	0	0
P00158	0	16.9949	38.2549	30.7355	32.4735	19.322	38.1633	40.7246	25.0348	23.7418	50.5103	41.0954	37.4536	13.7436	21.3868	47.8492	54.6266	16.1403	49.2278	0	27.1942	43.4724	11.4833	38.9637	31.9566	29.0508	30.3264	27.4131	20.3299	24.4089	18.6942	6.51604	11.5183	9.53202	13.4317	12.5736	37.1149	0	0	19.4439	0	0	0	0	0	0	0	0	0
P00329	0	0	0	0	0	0	0	7.28437	0	0	0	0	0	0	0	0	0	0	0	16.302	0	0	0	0	9.39538	0	0	0	21.0797	13.2191	0	9.21565	7.33211	0	10.3091	6.50043	0	5.67012	0	0	0	21.3913	0	0	0	0	71.5081	30.6693	0
P00397	0	9.40175	58.0656	22.2268	58.153	0	74.1644	35.7331	48.1209	92.1085	76.6803	59.5637	105.835	0	90.0476	69.8447	77.5095	33.9964	38.0447	0	39.2874	0	12.2804	0	20.4189	0	21.8549	0	0	0	0	0	0	0	0	0	0	0	0	0	0	0	0	0	0	0	0	0	0
P00405	534.793	1252.34	1080.08	1239.48	1664.63	1584.32	1704.08	1635.69	1819.76	1568.86	1595.85	1387.01	1345.73	1341.2	1120.95	988.196	755.274	1049.39	643.861	715.611	602.546	606.491	437.767	340.611	389.362	362.703	331.082	274.633	219.021	203.847	258.217	225.851	207.321	215.445	201.164	185.839	175.998	166.703	157.825	142.855	175.347	145.452	124.42	131.971	129.386	108.046	105.28	104.004	80.1023
P00416	3.71635	0	9.58167	9.36709	15.8242	1.18257	11.0448	0	5.76241	16.2354	14.3083	11.4554	19.9899	0	7.77109	6.34022	13.3305	4.25709	3.21393	1.82077	5.68952	3.98184	5.29217	7.91883	14.7248	4.79444	5.32299	3.70796	0	4.32834	3.69127	8.13437	0	0	0	0	0	0	0	0	0	0	0	0	0	0	0	0	0
P00493	0	0	0	0	4.5827	2.81009	4.6694	0	0	0	0	5.59339	9.56692	0	0	5.39797	0	0	5.2712	0	0	0	0	0	18.1387	7.71443	6.68305	0	0	0	18.9283	22.159	30.6346	26.8073	28.1925	13.3378	14.2691	0	0	40.3608	0	0	43.3062	0	28.3942	15.1219	20.051	31.7405	39.0661
P00848	2.34139	1.47879	4.93187	3.32657	7.49969	2.57504	8.83873	1.23655	2.49745	4.60975	8.80611	2.93621	14.12	0	3.60696	5.93893	5.31423	8.89189	13.1309	9.42715	8.43451	9.6096	9.62835	6.14721	7.54658	4.33901	3.95733	1.64776	0	2.98944	1.36989	0	0	0	0	3.17221	1.83451	0	0	0	0	0	0	0	0	0	0	0	0
P00920	0	0	0	0	0	0	0	0	0	0	0	0	0	0	0	0	0	0	0	0	0	0	0	0	0	0	0	0	0	0	0	0	0	0	0	0	0	0	0	0	0	0	0	0	0	0	0	0	0
P01027	0	0	3.17584	0	6.51665	0	3.07655	5.50591	0	11.6697	13.6104	8.1505	22.6441	10.2305	13.9886	9.25464	22.2585	9.01765	23.1846	21.687	42.745	45.5936	65.5076	38.5818	40.2851	46.4228	33.1753	23.6879	43.9594	39.7855	36.3902	40.39	39.0767	66.8672	23.8463	12.8988	23.6884	10.5451	15.3752	16.294	10.6657	0	9.0643	20.547	20.3585	31.8992	49.6734	113.314	198.446
P01029	1.59054	0	0	2.21944	0	8.10923	3.97958	7.14858	9.2836	13.3439	17.7672	24.0444	30.8259	27.2629	31.8218	28.493	40.0592	24.1231	34.4663	35.555	57.9027	64.9476	68.8796	75.9551	74.172	75.3642	72.7811	70.2914	56.4404	77.9202	73.5172	65.4791	92.7206	68.3768	64.6619	62.0029	54.4298	37.2552	36.0722	14.5766	0	14.8555	8.43575	14.68	0	0	10.8662	29.9186	42.0057
P01887	12.1782	46.4971	61.1034	74.6513	110.712	137.348	173.904	221.304	233.645	227.154	273.017	312.522	328.83	340.803	351.439	416.017	378.956	490.079	479.066	540.758	533.601	633.105	644.934	634.065	748.23	750.664	944.783	841.87	772.45	785.196	958.106	988.957	895.018	1071.56	913.987	704.59	655.167	653.263	595.582	555.74	404.701	306.43	253.467	205.776	171.553	133.418	112.798	117.893	113.666
P01898	0	0	0	0	0	0	0	0	0	0	0	0	0	0	0	0	0	0	0	0	0	0	0	0	0	0	0	0	0	0	0	0	20.9619	0	0	0	0	0	0	0	0	0	0	0	0	0	0	0	0
P01901	3.05658	8.23938	11.2313	21.4838	25.517	21.2031	25.5277	40.6408	43.0838	32.3738	46.8362	49.231	75.5646	56.458	80.3774	87.2512	86.937	103.236	95.0788	106.788	127.495	110.226	167.668	177.978	186.781	211.249	203.609	217.261	181.696	209.051	216.313	204.133	216.867	199.32	216.193	254.443	235.562	145.671	156.42	124.455	90.7269	79.6766	62.6068	58.0211	45.8582	53.5829	41.6829	47.8312	34.3222
P02301	12.9284	13.4841	8.37583	24.6621	14.1177	8.249	30.8911	41.833	34.3785	15.9601	21.7812	10.9974	17.0688	15.4743	11.4684	11.3137	11.4671	22.3122	30.0169	13.0221	35.8593	16.3004	14.5687	13.1242	10.2961	6.39231	6.90232	0	24.0751	27.9586	17.4626	24.8104	26.826	16.0244	16.887	76.698	30.3621	7.32928	17.4886	12.1454	59.4749	28.9078	30.2796	52.1367	15.9858	14.9389	5.00978	12.1754	0
P03888	22.7265	53.8945	55.5555	59.4199	97.0964	48.6485	70.9313	48.4005	59.2178	66.3628	66.5347	78.5741	79.6021	61.2343	92.7639	70.7219	89.3239	45.3431	65.2472	47.7845	97.1514	39.9397	37.1763	0	28.6704	22.5857	57.4111	0	0	84.0125	65.2523	0	0	0	0	0	67.0013	0	0	0	0	0	0	0	0	0	0	0	0
P03899	19.7495	89.0316	98.5546	118.163	124.07	106.154	153.698	129.419	169.394	153.142	170.417	192.932	170.968	179.111	148.959	127.529	131.292	122.919	122.121	109.733	93.6114	101.823	84.5163	78.9815	91.7081	69.8716	71.4223	74.0554	58.9284	58.0711	64.4651	48.4329	45.9606	54.22	51.0619	24.9683	57.0809	52.4588	52.9892	48.4481	24.3627	14.1355	0	16.2313	6.32638	8.38859	11.3983	9.98447	0
P03911	16.1541	134.435	107.334	125.63	157.679	77.9515	141.683	124.032	147.562	95.5347	59.3246	128.429	59.6062	106.977	91.2724	78.4969	83.6916	56.2428	62.033	38.5702	42.9167	53.5194	38.5115	18.4864	20.587	28.1418	33.8319	20.6847	0	0	0	0	0	0	11.1159	0	0	0	0	0	0	0	0	0	0	0	0	0	0
P03921	13.023	41.3592	27.091	52.7639	48.323	53.0558	62.4968	43.9193	59.3265	58.3294	86.0706	57.7737	61.9803	49.5018	26.6044	48.8391	51.1579	17.0622	18.0092	0	0	0	33.9518	19.4199	0	0	0	19.6779	0	0	0	0	0	0	0	0	10.577	0	7.32938	6.04718	0	0	0	0	0	0	0	0	0
P03930	387.559	585.769	1120.97	1038.39	1513.67	1413.08	1946.17	2206.13	2478.85	2808.38	3027.16	3022.16	3795.67	3072.15	4081.21	4338.23	4241.77	4404.49	4402.06	4203.21	4395.08	4666.14	4543.21	4168.7	4456.85	4238.03	3622.29	3256.25	2758.58	2600.63	2364.88	1892.7	1500.47	1249.49	1160.95	964.951	753.816	497.358	477.065	471.265	333.49	328.234	286.882	261.378	241.273	195.256	218.421	175.953	125.426
P04104	0	0	144.183	153.348	83.2313	9.22946	68.7107	23.1468	0	43.4374	67.6791	15.6617	186.648	0	312.312	50.1395	64.8791	8.2129	0	0	731.445	203.704	111.769	152.806	50.0445	180.634	230.92	193.446	312.29	56.3655	320.289	93.8319	194.526	552.424	1864.3	454.454	46.8327	3.58242	981.026	246.835	282.035	641.928	202.467	22.8362	64.4694	813.425	46.3155	125.823	41.1781
P04117	0	3.15487	2.73462	0	17.1053	9.88727	0	5.85215	11.1631	11.9722	0	0	19.6849	0	15.817	29.1387	27.0304	9.64074	34.9953	23.6158	26.0414	9.84375	25.434	25.4578	30.0614	39.3791	25.2784	28.9678	38.7101	29.2067	34.4018	27.6831	38.6531	30.8113	34.5243	38.4198	36.7046	28.2732	29.5035	31.8433	44.6261	25.0849	29.6704	17.8706	21.328	26.744	16.4195	26.2544	118.554
P04247	3.03486	14.06	10.4977	10.2861	12.4544	18.1613	10.2136	22.6381	23.7798	14.9214	13.5721	16.9854	23.9966	31.79	28.6018	30.3609	28.0961	26.5105	32.3065	28.6377	57.272	42.1827	55.4077	84.0071	71.5741	80.1584	104.927	104.68	93.5581	117.874	102.633	112.889	150.157	140.805	167.84	239.994	204.634	138.313	171.95	266.373	192.281	207.812	167.097	144.975	125.603	129.269	115.673	159.684	179.841
P04441	0	0	0	3.56303	0	0	0	4.51742	5.09424	6.48125	0	26.0556	32.854	29.1543	42.103	44.179	23.6636	9.92916	38.7804	60.0565	27.9333	72.6869	40.3373	42.4598	40.5835	34.7565	49.7138	54.7548	42.7888	49.2555	45.2431	49.2174	52.3374	67.1806	62.5678	40.5336	44.4501	41.995	18.8816	19.2049	0	0	0	6.08834	0	0	0	9.683	0
P04919	0	3.74551	12.3034	16.4673	27.3973	19.5332	19.255	34.4555	32.0325	37.7837	33.5414	43.3178	66.93	71.6007	88.7073	74.2633	89.205	90.5126	78.595	111.925	144.296	83.5175	96.5636	165.586	115.325	141.932	157.541	129.462	96.7201	115.885	111.076	98.0959	110.755	90.7879	88.2262	84.0961	56.7775	56.4728	34.8637	32.8349	26.5603	23.4582	17.4881	8.90723	8.84451	10.1318	7.24661	4.28443	0
P04925	0	0	0	0	0	0	0	0	0	0	0	0	0	0	0	3.0312	0	0	0	0	0	0	1.54554	0	4.96407	0	0	0	1.62733	0	2.59112	6.74727	2.31703	0	3.38716	5.48322	21.0041	3.00884	3.28607	3.93095	2.07997	0	0	0	4.85029	0	0	0	0
P05064	10.3346	6.72427	4.47302	3.67038	12.864	11.8641	24.0454	13.3645	4.70145	11.0986	17.4726	18.0374	6.19265	26.3999	37.8528	0	19.2091	24.8678	20.7559	21.0597	30.9423	26.9013	21.6016	37.621	27.5657	27.8361	24.0469	20.9786	39.8291	23.8577	30.2559	33.8249	24.425	32.7506	47.4564	45.7063	29.6999	40.2299	513.029	24.6241	44.4956	24.7623	20.251	27.708	36.3019	52.608	69.1541	183.593	1467.15
P05125	0	0	0	0	0	0	0	0	4.3872	6.32573	6.49406	20.5559	29.0207	7.81618	0	12.5828	13.9923	15.341	19.3648	24.8472	29.1938	15.466	32.442	34.3007	41.7425	36.9712	41.0416	40.0828	27.9875	39.0154	33.9077	36.2503	58.0193	43.4546	54.0731	37.2204	50.2493	15.0564	32.6389	20.5	21.5421	0	10.0265	0	21.7637	11.5652	5.98736	26.8731	0
P05132	0	0	0	0	0	0	0	0	0	0	3.02346	0	13.6799	0	11.0723	5.79789	6.72661	6.54197	8.14813	0	10.1536	10.2236	18.1613	22.2167	10.2936	11.4179	25.0818	19.2316	7.14792	24.1362	14.5747	12.2404	16.9404	34.1045	40.6286	33.0659	35.9791	0	49.1203	30.6914	25.1079	54.731	65.6703	132.687	209.571	342.976	339.098	358.092	221.818
P05201	2461.42	0	2.78451	1.82657	3.57934	25.2057	12.1229	4.25845	0	0	3.72477	14.5735	21.6917	23.5327	17.6972	13.9079	0	6.18076	8.93806	6.22501	5.69818	18.8207	5.24521	245.257	6.10381	0	13.3008	4.44874	0	8.00823	5.94423	4.38688	22.5192	0	25.6392	0	32.2578	10.9088	692.969	31.1587	24.3644	0	0	5.79815	20.1498	20.7482	21.2224	38.9771	118.633
P05202	5.87763	15.4994	15.5846	17.5755	24.8955	19.3773	21.0361	25.1293	24.9222	19.0153	24.8378	36.6988	55.7904	75.8023	55.5467	41.6739	45.7834	54.6256	119.435	214.912	222.093	133.05	70.1141	61.591	59.0573	62.4672	73.7276	85.6091	80.8669	77.2135	73.1229	61.0159	60.983	63.6167	67.1441	61.9066	67.379	60.9178	356.063	61.9551	51.8157	52.1069	47.2361	57.3705	61.3004	66.4611	92.0082	156.151	248.827
P05213	31.4467	62.5577	75.3205	94.1736	136.217	98.7502	124.817	130.773	135.974	154.938	149.7	155.099	207.104	167.314	249.099	234.897	257.047	239.714	255.274	203.166	343.264	277.938	350.851	377.035	362.621	391.241	468.999	418.063	338.964	414.529	436.13	401.934	452.975	446.428	458.87	543.494	470.016	381.5	418.449	466.581	389.229	484.765	398.515	409.852	363.575	402.944	340.994	349.013	259.397
P05214	0	6.35441	16.5157	16.2602	44.6465	12.1799	15.9552	11.8548	22.338	22.8114	21.132	46.8409	29.3904	23.6149	36.422	37.5766	41.5454	28.5943	63.0254	20.7844	114.084	53.8414	62.7266	71.3368	76.7143	50.714	120.469	99.5338	58.7521	93.6197	35.2616	51.287	77.7108	63.2239	75.95	193.918	77.5683	74.3266	69.9393	57.0108	36.6425	60.794	137.385	56.6129	74.0755	65.2413	68.2678	231.426	127.897
P05784	0	0	0	0	0	0	0	0	0	0	0	0	0	0	0	0	0	0	0	0	0	0	0	0	0	0	0	0	0	0	0	0	0	0	0	0	0	0	0	0	0	0	0	0	0	0	0	0	0
P06151	0	3.34124	5.51056	0	13.9609	18.3736	26.2578	0	13.1526	0	16.5144	9.30391	14.1766	28.5371	28.799	15.2754	13.504	25.0051	20.1371	25.8174	35.2598	31.6805	45.1399	35.0832	39.5515	42.898	48.5873	64.7269	52.2379	45.6351	58.012	57.7537	74.2803	60.5178	61.3281	58.4744	68.2492	58.8016	793.793	74.1923	72.8791	73.7432	75.5426	95.2844	103.043	142.596	218.368	409.611	1716.31
P06339	0	0	0	0	0	0	0	0	0	0	0	0	0	0	0	0	0	0	0	0	0	0	0	0	0	0	0	0	0	0	0	0	0	0	0	6.71574	0	0	0	0	0	0	0	0	0	0	0	0	0
P06728	0	0	0	0	0	0	0	0	6.8004	8.94918	4.64527	4.19685	9.20792	10.3488	7.79882	9.48344	11.6785	14.8615	17.6528	4.4351	23.0738	16.9346	26.2198	29.8052	24.7215	25.5345	36.8976	37.4931	38.2549	41.5782	52.4105	40.9926	44.9394	44.8562	53.9734	42.7875	48.5099	42.0192	37.2509	39.3595	30.6844	31.6569	21.6166	18.8733	14.2321	17.4131	3.7164	5.23301	6.76742
P06745	153.385	0	0	0	0	0	155.071	0	207.37	0	142.909	28.5688	141.115	0	0	89.7476	25.8584	7.89389	25.7836	0	0	0	0	0	0	10.7498	354.842	0	0	42.9241	95.1641	0	243.556	0	52.2004	179.186	0	0	79.5565	87.9997	0	83.1582	0	0	0	0	0	0	14.0818
P06795	0	3.01817	7.2034	3.61594	14.3987	8.58813	12.923	13.3274	19.6494	19.6021	21.4278	22.6987	22.3122	22.1861	29.5626	24.1589	28.7182	23.8457	29.141	25.6929	36.8427	32.6759	39.4662	44.1439	35.4751	39.6435	38.9635	42.8561	31.3643	39.8411	38.8032	29.8538	44.9851	34.6553	41.0348	30.7465	31.2991	27.6291	20.1044	17.2002	0	8.11857	0	0	0	0	0	0	0
P06797	0	0	0	0	0	0	0	0	0	0	0	0	0	0	0	0	0	0	0	0	0	0	0	0	0	0	0	0	0	0	0	0	0	0	9.60754	0	0	0	0	0	0	0	0	0	0	0	0	0	0
P06800	0	0	0	0	0	0	3.79616	0	8.93255	0	0	10.4989	30.5835	0	6.92563	20.8076	30.3193	19.1059	39.6618	17.9385	51.6389	41.1567	28.0793	45.7954	60.2401	71.7142	66.1658	48.3011	57.9452	56.8069	43.7059	42.1819	26.9963	34.6482	47.724	29.3287	18.581	2.90517	9.33778	0	0	0	0	0	0	0	0	0	0
P06801	0	0	0	0	0	0	90.2748	0	0	0	0	0	0	0	0	0	0	0	0	0	29.6005	0	0	0	0	0	0	11.2748	0	0	0	0	0	0	0	0	0	0	0	0	0	0	0	0	0	40.8947	295.788	714.374	617.951
P07309	0	0	0	0	0	0	0	0	0	0	6.05019	0	0	0	0	0	0	0	0	0	0	0	0	0	0	0	0	0	0	0	0	0	0	0	0	0	0	0	0	0	0	0	0	0	0	0	19.2662	0	0
P07310	2.37573	2.01559	13.1488	8.16231	11.0089	11.2782	9.22909	2.71944	9.3997	8.79526	12.1407	18.7954	32.7575	38.0615	18.1656	13.8043	16.4856	16.1978	18.7475	14.8002	26.9302	19.6165	27.4425	26.5829	19.7602	23.8059	32.4811	31.8152	24.64	29.1276	31.057	32.9283	37.4361	28.2181	34.941	30.8313	37.9332	27.3742	1355.68	45.3687	30.5644	36.7143	32.535	40.9084	45.5702	44.1417	47.9487	66.0023	192.916
P07356	18.3608	24.7809	12.5991	24.2636	20.8278	20.5859	32.2127	23.1667	17.7499	16.8724	27.6657	16.5035	21.962	45.8275	82.7439	23.7744	44.0545	22.6493	28.5853	27.7497	73.3479	40.366	27.5788	33.2976	37.4996	31.2003	38.2047	46.257	47.9048	37.282	47.6965	46.4048	53.0213	50.7606	61.6116	46.9311	58.3415	33.8075	82.9501	38.0727	54.3057	41.3598	36.0337	34.2004	37.6929	59.7673	46.3983	52.7142	56.8667
P07724	0	2.47004	2.71026	5.77265	11.4565	8.38072	11.7992	13.0617	16.1509	16.6041	20.658	26.9022	28.5004	30.958	25.8704	25.1197	27.9217	27.3935	32.3674	31.421	37.439	40.7531	42.9362	46.9366	48.959	49.1075	51.5606	48.1417	41.302	45.0552	47.2838	50.1899	46.4722	39.9356	41.9969	41.8372	42.344	38.9426	263.807	41.3976	32.4096	41.8462	41.5823	53.9081	59.8544	83.5238	118.303	185.043	274.439
P07901	3.99237	18.0025	13.0677	26.1406	23.8481	23.0941	26.8293	17.9578	28.0056	30.4257	27.9425	33.1723	38.5723	34.3709	32.8783	43.4887	46.7002	47.3296	45.8131	42.5984	41.3309	42.2644	43.8329	55.2441	57.2471	66.1098	68.4713	76.6639	66.6103	95.2367	78.59	80.1533	100.706	87.8227	114.001	89.867	106.149	87.1944	109.787	144.135	150.959	367.504	1050.44	1535.18	836.926	556.594	329.52	173.589	89.6217
P08030	0	0	0	0	0	0	0	0	0	0	0	0	0	0	0	0	0	0	0	0	0	0	0	0	0	0	0	0	0	0	0	0	0	0	0	0	0	0	0	0	0	0	0	0	0	0	0	0	0
P08074	0	0	0	0	0	0	0	0	0	0	0	0	0	0	0	0	0	0	0	0	0	0	0	0	0	0	0	0	0	0	0	0	0	0	0	0	0	0	0	0	0	0	0	0	0	0	0	0	0
P08113	3.09789	11.6612	12.2965	14.2574	25.717	22.8158	27.6728	36.4862	36.6578	33.2655	42.6669	50.5691	56.2347	63.5531	68.6378	73.4543	79.4673	86.9337	112.211	112.945	132.712	145.463	179.375	195.22	203.16	226.013	291.673	273.701	266.398	291.495	386.823	329.559	346.812	431.286	416.267	378.101	396.345	432.092	394.006	497.989	1351.21	5768.65	8672.28	7631.75	5199.17	4190.9	3644.9	2013.79	953.567
P08122	2.68136	11.2292	15.1747	11.0921	15.3156	0	0	0	0	26.0463	16.2079	18.7122	23.3443	15.5147	0	13.1561	0	0	0	0	0	0	0	0	0	0	5.81162	0	0	0	6.56698	0	0	9.87041	3.06493	19.6289	20.2007	17.7018	33.6457	0	0	2.22835	5.71016	0	0	0	13.4661	0	19.2913
P08207	0	0	0	0	0	0	0	0	0	0	0	0	0	0	3.65197	0	0	0	3.67944	0	11.9094	14.0389	13.9765	35.2615	10.0617	18.5491	38.0174	62.8065	21.1133	53.487	67.3853	29.2689	28.3366	21.4646	38.1866	47.4466	45.6262	19.9637	43.1389	48.6229	28.8856	35.4963	47.5029	39.7258	28.9402	29.7367	31.6734	56.3972	40.452
P08226	3.01008	4.43743	3.37335	7.36932	17.1247	16.6716	20.7551	29.1337	32.6162	32.1618	44.2539	47.9348	48.182	59.8274	55.9846	71.5183	69.4978	77.5425	94.2435	92.5697	112.809	116.898	149.807	145.439	160.598	178.291	212.106	188.135	183.362	206.369	238.614	241.587	250.026	294.461	294.459	271.884	299.608	302.542	275.219	257.097	243.68	214.602	181.79	161.186	153.167	117.759	98.6456	94.6839	79.3128
P08228	0	0	0	0	0	0	0	0	0	0	0	0	0	0	6.76114	5.19798	0	0	0	0	0	0	0	0	0	20.7029	0	0	0	0	0	0	0	0	0	0	0	0	0	0	0	0	0	0	0	0	0	0	47.4878
P08249	18.5552	22.5742	20.9445	23.3942	29.1888	27.0246	28.2122	29.1591	29.3863	24.0373	37.0439	32.6883	60.7857	107.498	88.6668	51.3244	49.6094	42.7711	48.567	53.6129	73.9277	68.0938	64.6088	58.6948	65.2982	66.0486	89.41	90.9886	85.107	82.4087	77.5745	70.5057	76.5378	80.9928	83.6441	73.609	72.8661	62.5215	286.933	57.2011	59.7502	59.8325	47.2516	43.0409	55.1928	74.6307	88.8322	134.259	293.863
P08752	10.8097	10.9219	26.6546	35.8254	53.0322	45.7153	62.0618	65.621	87.6062	89.5889	98.6101	112.678	136.845	116.873	155.992	179.195	178.186	192.003	222.5	183.179	283.887	256.359	334.018	365.188	383.955	403.603	487.371	479.461	432.679	504.25	542.793	512.459	522.471	527.095	534.89	569.829	484.437	309.708	376.031	363.141	262.499	218.037	179.917	163.308	127.648	117.242	112.974	107.377	91.9041
P09041	0	0	0	0	0	0	0	0	0	0	0	0	0	0	0	0	0	0	0	0	0	0	0	0	0	0	0	0	0	0	0	0	0	0	0	0	0	0	0	0	0	0	0	0	0	0	0	0	0
P09055	8.34518	18.6233	14.7138	23.3234	33.2043	33.8037	54.9854	74.0335	84.2868	89.3052	95.3738	113.36	163.558	158.737	195.588	190.15	235.823	213.3	251.061	195.71	356.181	327.662	403.805	433.526	403.039	466.131	552.452	507.31	462.895	465.007	457.446	388.86	429.948	423.726	329.743	265.973	184.267	140.219	106.696	90.1632	69.1128	60.4993	43.8267	38.296	38.0369	34.093	31.1521	42.4645	28.2196
P09055-2	0	0	0	12.2981	16.58	22.8891	21.5542	24.98	32.8056	32.1944	33.9283	33.9634	51.826	48.2092	55.9541	61.6852	72.0247	55.5385	72.7672	72.5237	88.6533	89.3892	114.584	98.8251	95.087	115.137	110.252	121.268	127.699	116.537	116.81	112.203	99.4428	100.897	82.0319	58.6699	59.4166	52.3201	40.6157	54.9919	9.41537	36.7403	0	28.144	0	0	0	0	0
P09103	0	10.0395	4.10462	0	0	7.76081	32.9853	14.8886	0	19.2148	8.56048	15.2506	18.5815	30.6569	23.6987	20.8875	16.9609	22.4037	23.8745	37.3891	13.1752	28.4243	22.0809	24.3636	26.29	21.5492	32.3607	31.5069	31.6764	34.8221	40.2365	37.6102	42.6198	55.4108	54.4374	69.3291	73.8979	71.9179	499.657	79.2549	91.1047	232.008	717.871	1400.31	801.254	439.939	264.456	333.912	1326.84
P09242	15.7727	25.3753	43.0151	40.6101	66.4556	57.9482	52.5736	70.5892	78.5695	46.1137	62.7252	56.3245	64.4209	85.9096	63.5527	53.8312	57.8921	29.141	48.4042	42.3893	70.3445	40.2699	54.4066	42.2197	52.9167	40.7214	52.3227	52.1054	51.4003	67.9817	50.5609	55.7909	66.8162	43.1616	77.4849	52.4599	51.4544	46.4196	0	13.2731	21.3968	12.5126	12.7589	0	0	0	11.296	0	0
P09405	0	0	0	0	3.72049	0	3.86394	0	5.34988	4.15008	0	0	7.76452	0	5.97187	5.7709	11.5984	5.26237	17.6625	0	11.839	11.4613	11.8981	15.2469	13.7364	20.3561	24.9071	24.8779	17.0421	25.5469	30.0185	33.6624	31.4975	42.8801	43.5077	52.3042	51.9689	49.318	61.5625	75.8852	79.9658	155.283	342.997	902.048	997.902	631.572	481.291	439.325	304.887
P09411	3.15496	0	0	0	0	0	25.055	3.84467	0	226.445	230.212	23.958	17.1013	299.671	50.964	32.6601	47.2417	9.68683	288.457	408.246	55.039	65.091	0	245.318	25.8041	22.1063	137.204	0	23.225	22.2195	328.303	12.088	459.003	189.54	174.507	32.8179	13.3824	0	17.0059	13.0498	25.986	9.25903	0	10.3621	19.5174	0	12.129	0	37.7933
P09528	0	0	98.0821	0	0	0	5.26783	0	11.6969	9.00281	0	9.87531	11.428	0	33.5959	16.4402	7.34669	8.97454	16.7818	20.0024	24.2773	15.7589	17.002	32.6838	27.4459	24.5482	30.5418	31.4159	27.8934	36.1271	28.6319	32.8575	31.3528	109.437	39.5656	39.7557	48.5427	47.0769	179.437	93.1742	89.8126	128.339	149.701	190.534	482.499	4158.59	12500	14698.4	9750.4
P09542	10.2139	15.0011	13.4932	18.3482	22.3541	18.0768	22.6884	20.2441	28.7176	26.127	25.4006	27.7622	39.8179	36.9932	44.6048	42.9195	44.8888	46.5528	50.4582	46.8827	67.9567	64.1585	83.6934	93.446	84.9111	92.4741	112.773	110.145	100.306	122.284	124.66	120.317	135.342	147.333	162.9	169.442	182.697	143.307	265.414	179.973	135.13	157.936	157.905	167.855	179.144	189.853	213.719	259.19	292.112
P09581	0	0	0	0	0	0	0	0	0	1.49779	3.27627	5.12915	10.2107	8.129	4.33253	6.91135	3.4551	0	11.9647	7.84506	9.20014	16.5416	15.2914	14.3093	17.7179	21.2914	21.5065	12.0173	11.7466	16.5917	24.0943	27.6824	16.2195	20.0043	20.6301	15.7774	12.527	8.23202	4.14842	7.23743	6.68513	2.93115	0	0	0	0	18.3115	40.3067	16.8976
P09671	4.08851	13.9343	11.3795	10.3021	11.204	18.576	13.7513	16.5951	10.9825	15.8021	19.4896	19.8737	54.6646	52.5731	39.3959	33.458	34.1407	36.063	75.6695	134.94	132.999	81.5759	41.6409	40.147	44.9932	40.6217	53.588	50.4295	47.3419	53.3112	50.9729	51.4263	45.7574	49.3488	57.6162	55.7166	63.1081	44.5465	641.528	58.7218	46.5548	52.2423	42.3881	51.2157	46.4037	54.053	79.3058	120.061	234.207
P09813	0	0	4.29924	3.75805	6.96498	0	13.4842	10.8832	17.7358	31.5848	26.2387	35.2035	62.4196	37.5905	67.9146	78.2313	62.2916	76.6012	91.5435	65.612	112.749	108.226	179.949	196.4	189.943	237.02	297.553	282.615	266.479	347.845	426.817	502.693	561.971	531.646	607.7	653.327	880.096	908.865	1069.78	1039.04	795.746	900.303	804.667	736.684	521.358	431.629	183.622	263.868	148.47
P0C0A3	0	0	0	0	0	0	0	0	0	0	0	0	0	0	0	0	0	0	0	0	12.6025	0	20.1185	26.7269	28.1079	31.4868	51.4382	48.3999	47.6114	60.7162	78.7708	100.881	112.307	124.111	148.38	83.7534	99.5408	101.047	117.416	104.89	61.9334	52.026	56.8032	48.3106	41.2185	46.9249	11.6326	14.9865	0
P0C0S6	0	0	0	0	0	0	0	0	0	0	0	0	0	0	0	0	0	0	0	0	0	0	0	0	0	0	0	0	0	0	0	0	0	0	0	0	0	0	0	0	0	0	0	0	0	0	0	0	0
P0C5K1	0	0	0	0	0	0	0	0	6.33399	0	0	0	0	0	0	0	0	0	0	0	0	0	0	0	12.7843	0	0	0	8.847	0	16.5847	0	13.7875	0	0	12.6164	0	0	0	0	0	0	0	0	0	0	0	107.149	74.6124
P0C605	0	0	0	0	0	0	0	0	0	0	0	0	0	0	0	0	0	0	0	0	0	0	16.6173	0	0	0	0	0	0	0	0	0	0	23.0921	0	8.56915	0	0	0	0	0	0	0	0	8.22188	43.3779	55.5163	43.8367	63.0403
P0DJF2	0	0	0	0	0	4.20235	0	8.59524	5.98515	4.61447	5.9419	9.94618	14.9505	0	6.13448	7.69835	16.8525	6.77796	12.8768	6.07416	9.84122	17.7629	14.9129	18.981	15.9208	19.5774	20.7199	11.9786	21.0254	18.7284	8.07598	31.3481	20.8797	32.6024	28.1718	24.8264	28.3083	11.9177	26.2095	20.1028	19.7869	15.5384	10.9167	5.09438	0	7.34208	7.50071	9.07819	7.76635
P0DN34	101.48	173.928	383.198	339.624	520.504	375.944	483.253	516.345	557.113	565.007	606.332	552.236	606.081	304.733	542.898	494.63	457.292	399.339	330.673	216.572	349.583	254.782	241.632	224.502	223.343	207.349	190.568	191.058	182.772	163.42	191.789	168.367	169.572	141.607	184.438	216.538	185.206	162.6	181.955	148.066	151.809	142.412	116.546	79.0478	100.736	117.283	70.5756	104.918	87.7695
P0DOV1	0	0	0	0	0	0	0	0	0	0	0	0	0	0	0	0	0	0	0	0	0	0	0	0	0	0	0	0	0	0	0	0	0	0	0	0	0	0	0	0	0	0	0	0	0	0	0	0	0
P0DP26	27.4812	36.6069	50.2161	36.9755	49.8364	49.4975	110.79	44.5635	50.8654	72.6144	66.6784	50.7892	68.5334	57.3724	123.208	80.075	76.2837	78.6469	88.2622	78.3462	106.466	67.0878	91.1174	87.1076	110.876	115.896	105.493	98.7919	100.116	98.3158	146.224	91.0889	104.567	87.9053	87.0517	81.7284	113.635	71.1611	154.926	126.213	118.398	131.435	152.371	166.212	175.953	157.67	153.254	163.77	150.752
P10107	0	10.7393	2.16013	0	0	11.3364	29.0843	20.1776	34.6051	0	0	0	0	41.9106	47.7365	0	0	11.4331	0	0	6.65578	0	0	0	0	0	0	0	0	0	0	15.6532	10.2057	49.2259	45.6011	22.8424	15.5141	0	9.33556	6.03686	0	53.8028	0	0	0	3.72913	78.8274	2.55977	54.4222
P10126	42.1407	35.8423	36.1195	37.4715	40.9591	44.4486	83.2898	54.582	52.8639	56.9967	64.8595	59.7561	67.9349	106.913	100.199	73.2344	64.9329	66.8913	83.2584	104.265	103.831	110.594	102.188	96.7999	111.092	102.438	120.705	121.172	127.127	128.572	131.704	142.232	142.635	155.575	179.755	235.052	244.15	297.312	282.243	255.061	278.657	291.03	296.017	367.866	392.48	325.464	351.513	326.6	296.88
P10493	0	8.91792	9.8182	25.0412	40.1784	41.2727	80.7659	123.72	126.184	117.088	103.346	109.24	163.738	156.231	196.763	183.101	208.493	207.565	241.202	270.207	378.351	634.016	1374.41	1065.85	655.301	387.332	258.751	170.684	146.849	124.477	113.38	92.1699	79.4216	72.085	71.9078	64.0105	66.7939	47.0798	44.2991	60.4627	50.8256	57.5961	47.3078	58.1136	77.2382	74.7227	91.6741	106.964	96.2631
P10518	0	16.6383	17.0983	0	59.8491	24.0239	42.3811	57.2195	111.401	126.849	116.273	62.8164	66.0141	159.967	143.655	158.073	308.909	145.449	81.6072	143.132	68.9417	95.4669	119.872	0	54.3969	51.3347	0	0	79.3957	0	0	28.7989	27.0731	0	0	10.7015	0	0	0	8.00313	5.51046	0	0	15.5126	9.31118	37.4332	118.204	273.226	141.223
P10605	0	0	0	0	4.53922	0	9.46893	4.37853	13.3728	11.7013	0	18.681	14.6682	18.2706	16.3419	19.3039	16.7676	9.07485	22.4674	20.1589	24.8802	18.9354	19.2225	35.7576	25.4197	37.609	35.2692	46.5463	35.0029	42.7709	45.1636	41.9978	48.4173	47.1898	61.4776	67.7219	53.1993	46.7395	64.303	58.6081	43.7495	48.5375	42.0147	48.2236	35.8898	43.8215	28.2976	58.4544	70.7966
P10630	23.6441	28.3322	28.8904	27.7663	24.7094	20.5705	43.7436	23.0212	22.8119	24.6219	29.9441	33.682	40.3068	48.2133	50.2035	27.1791	40.7908	38.3789	37.5823	23.0409	47.0998	44.4347	29.486	25.0808	36.7894	30.9364	42.448	33.1455	27.0648	31.5714	34.3378	27.3468	34.3596	43.2903	60.3092	43.6146	38.0192	24.7177	61.3462	37.7648	56.4992	37.9836	42.6218	49.047	44.6795	33.8414	27.1831	51.3907	47.9137
P10639	17.6749	21.7099	22.1813	18.3211	25.2094	27.2444	46.1261	29.0415	23.1304	25.8954	33.5944	26.6977	30.7086	51.1022	69.9393	38.4849	36.3693	33.5023	43.4257	54.3377	102.796	53.651	57.2472	52.3664	66.2054	62.8651	68.2116	75.7683	66.6898	71.3251	84.7319	74.2316	79.2006	87.3702	87.7142	91.2992	107.512	80.5242	124.331	91.1542	106.473	97.159	97.5726	116.603	160.142	336.49	375.885	393.159	367.926
P10649	0	0	0	0	0	0	0	0	0	0	0	0	0	0	12.5391	3.6173	0	0	6.19893	5.57281	0	7.59737	0	0	0	4.8552	0	0	0	0	0	291.869	58.4783	0	0	0	0	0	0	5.0532	472.24	0	5.37897	5.91823	4.73477	4.57798	4.23935	57.5915	27.7948
P10810	0	0	0	0	0	0	0	0	0	8.93416	0	0	0	0	0	10.1641	8.71241	0	9.78995	18.0554	0	0	83.6375	18.7435	17.1399	24.4772	88.4706	0	28.6155	24.0568	40.8939	21.6644	43.7884	14.8237	144.643	6.33754	43.8781	52.5709	0	0	13.5151	0	0	0	0	0	0	0	0
P10833	0	0	0	7.03988	0	0	5.62163	16.27	15.9737	13.9175	19.765	21.8432	29.7333	18.7933	32.9575	36.133	35.2269	44.0655	44.0771	56.521	84.3938	53.2359	82.5944	127.705	96.4344	119.677	140.614	157.318	114.601	150.936	127.043	140.501	172.853	165.776	182.042	220.744	143.569	132.173	111.59	143.435	78.736	84.3807	54.2601	62.8256	46.3561	37.3811	26.0786	49.3463	24.3776
P10852	0	0	20.9215	45.0817	54.7061	22.7752	60.3456	60.1919	79.9074	78.0109	104.759	124.281	132.234	139.092	163.083	155.181	178.777	193.677	226.116	158.295	261.733	226.637	335.709	375.543	367.85	393.307	415.992	437.622	348.963	427.787	415.899	412.131	481.303	438.661	532.591	421.213	323.821	285.151	278.374	219.455	137.495	129.45	94.1042	94.6223	62.9505	0	0	0	45.9591
P10922	0	7.22917	6.60045	4.0405	8.11155	23.6387	10.6783	15.3051	12.4498	3.54824	13.7673	14.9691	19.5264	17.3824	19.5948	20.6981	26.7516	19.6117	31.088	21.944	28.8693	30.5818	20.8032	24.5826	31.4801	28.6717	31.0868	34.9002	22.4287	31.8161	27.6445	32.4218	46.908	32.112	26.192	0	0	0	0	0	0	0	0	0	0	0	29.3102	36.8699	31.3604
P11152	12.8892	34.9437	34.4648	48.0511	58.0059	52.8795	61.0884	79.2735	87.1503	84.9777	98.7209	109.072	128.799	130.354	140.463	154.436	158.604	159.321	157.095	157.319	196.748	193.895	222.696	250.205	241.203	253.232	294.63	276.963	231.538	258.841	253.64	263.815	242.703	278.827	250.305	276.172	233.757	215.991	187.031	201.161	151.9	159.008	144.677	139.533	124.679	121.242	119.266	108.792	92.3411
P11247	0	11.5223	0	7.94484	11.1715	30.4974	0	0	0	0	0	0	0	2.47781	0	0	0	0	0	0	14.8146	0	0	0	0	0	5.55204	2.90893	6.27808	0	22.4414	0	18.2105	5.2438	0	11.665	3.12188	0	4.57549	0	0	0	0	0	0	0	0	0	0
P11352	0	0	0	0	0	0	0	0	4.45786	0	6.39762	15.1941	9.90195	18.8621	19.2933	0	23.9804	23.0608	19.8234	30.0884	38.6493	41.27	34.2907	41.9709	37.1331	39.8379	54.1725	49.2387	47.5206	47.6723	34.1674	19.6305	42.5958	52.3422	51.0868	51.034	45.9102	32.8061	34.9845	36.8038	32.8652	37.8693	44.4724	51.8256	56.982	70.0591	97.2702	96.8414	82.4894
P11404	34.6274	46.1383	51.9783	49.7198	54.312	57.7968	56.5664	62.721	52.3321	57.1881	55.3862	50.3303	62.7571	52.8018	78.1412	182.288	194.502	91.4165	69.9283	80.2723	68.5154	63.7518	69.9263	66.8497	69.7774	78.4251	81.3338	74.1121	76.1791	79.8978	78.3582	90.7328	91.8579	79.7376	103.673	99.7038	101.017	117.432	99.9665	88.1562	77.0723	80.0149	64.2829	54.6645	51.0837	46.4088	48.2714	54.3647	1191.3
P11438	5.3719	14.2764	22.8765	40.9322	69.285	92.6217	105.546	138.104	173.931	189.719	224.567	238.922	280.68	305.524	341.022	388.125	404.762	487.109	460.304	541.858	633.069	589.137	717.157	716.919	793.58	849.891	930.852	955.498	908.668	944.668	1088.89	1067.44	993.663	1057.97	936.907	901.006	873.765	799.369	640.49	598.776	424.745	327.572	258.354	198.23	147.368	126.435	126.356	160.966	126.386
P11499	13.8405	35.9859	40.4766	47.6407	61.6497	60.6594	80.9534	82.3309	89.0943	94.3439	111.066	118.069	128.499	136.713	138.225	158.657	161.704	167.736	195.236	199.922	227.039	241.499	289.067	320.651	332.846	376.434	436.006	438.887	421.798	475.685	546.739	539.043	587.179	676.296	684.075	747.012	794.581	849.001	770.366	917.175	965.184	1592.56	3104.19	4107.2	3201.87	2695.05	2337.29	1473.57	669.414
P11531	29.8549	48.3158	47.7562	53.1455	64.836	57.6105	59.1291	59.1665	60.5311	56.6661	63.464	66.4182	68.9522	76.1368	78.8981	76.7694	77.8958	74.4766	90.4049	82.167	94.782	90.1204	90.1888	100.686	95.5959	99.8958	121.795	100.569	85.736	79.2653	71.8862	61.8625	80.9464	70.1869	58.3153	45.6983	53.1019	42.6357	39.4003	52.0084	53.4457	52.3889	62.3933	63.822	48.0866	34.961	44.3168	59.4105	48.814
P11679	0	0	0	0	0	0	0	0	0	0	0	0	0	0	0	96.5759	0	24.6191	0	0	730.594	0	26.9702	73.6578	228.845	15.0746	0	732.524	635.868	0	279.566	0	55.4743	62.8128	284.982	205.064	0	0	0	0	0	0	0	25.6662	0	0	0	33.5403	0
P11688	0	0	4.57447	8.54467	20.4086	12.0051	26.5758	33.7944	35.2369	38.4407	50.8326	54.422	61.0066	60.1168	80.0057	92.1191	95.1023	108.047	111.798	117.037	142.419	160.83	181.679	180.411	206.657	209.31	229.049	214.79	183.345	204.732	204.703	185.597	172.905	148.6	138.863	108.933	88.3101	57.7335	47.6553	39.5622	31.8093	22.7922	7.62436	12.4542	4.19524	0	6.62201	0	0
P11835	0	0	0	0	0	0	2.9557	0	9.85782	0	0	0	8.28354	0	0	0	19.0618	11.4356	10.186	28.0388	22.1959	15.5402	24.442	19.4403	39.39	38.042	37.7487	25.2601	37.0576	42.0754	18.5414	19.4519	28.4406	27.8327	49.1992	47.6821	26.4762	38.5969	0	0	0	0	7.76549	0	0	0	0	0	0
P11930	0	0	0	0	0	0	0	0	0	0	0	0	0	0	0	0	0	0	0	0	0	0	0	3.31026	89.0533	4.5982	18.4979	12.2156	0	11.323	13.2079	0	15.1014	8.13301	10.3954	19.5626	0	0	3.76074	16.1537	0	5.76854	7.55264	22.149	27.5838	41.7451	41.9896	118.864	109.327
P11983	6.2483	4.937	19.095	7.60953	20.0183	12.8703	18.2268	14.6814	19.125	12.6898	22.7279	25.0503	20.4819	30.3504	24.3362	28.7893	26.5305	26.1224	28.7939	35.1931	32.4142	38.2177	47.6042	43.9438	48.0381	52.6382	67.1716	59.4735	55.9506	58.2087	70.7397	58.1071	64.3222	63.3342	87.2939	87.3191	110.774	91.5323	159.875	326.947	796.813	1496.83	1087.29	652.634	295.09	158.522	86.1492	72.7972	55.4639
P12265	2.69754	0	0	0	0	0	0	0	0	0	2.01885	0	0	0	0	0	0	0	0	0	0	0	0	0	1.226	0	0	0	0	0	0	0	0	0	0	0	0	0	0	0	0	0	0	0	0	14.0177	42.7202	112	77.0685
P12382	0	0	0	0	0	0	0	3.96883	23.9312	6.52465	2.90084	11.2598	4.74995	7.50415	9.69633	4.35574	11.6211	6.82406	11.2528	15.5268	20.0317	12.9885	20.8514	16.1166	15.6785	26.1602	21.9036	27.8515	18.0262	22.4429	20.825	21.4879	24.2212	25.055	26.529	27.914	28.2269	23.4169	29.7602	25.1986	18.5195	16.0639	17.9758	19.1943	17.5843	37.3983	35.398	34.0961	21.9973
P12787	624.206	1133.91	1478.74	1631.48	2049.12	1857.22	1962.79	2014.64	2104.47	1975.67	1981.25	1858.24	1867.51	1753.49	1569.32	1545.71	1335.6	1274.12	1050.9	1053.59	956.559	774.585	730.633	614.682	623.423	594.141	529.885	466.732	388.424	418.3	418.392	396.47	361.294	423.951	385.525	365.076	339.943	309.67	331.357	317.648	249.383	279.994	237.696	233.239	205.039	199.927	190.847	193.35	143.234
P12815	0	0	0	0	0	0	0	0	0	0	0	0	0	0	0	0	0	0	0	0	0	12.2787	5.48262	17.0222	23.8025	19.8896	29.0116	30.7841	33.5776	32.0723	28.7741	26.8649	40.0755	38.4044	62.262	71.2781	45.6143	22.5927	49.5172	72.4222	61.5293	60.0774	48.0294	46.2229	34.4931	29.071	25.1566	19.5448	15.1754
P13020-2	0	0	0	0	0	13.5867	0	0	11.1143	23.1626	11.3637	33.0114	0	0	0	70.2296	10.3442	0	6.44079	0	43.8221	33.4722	40.4466	0	14.8861	0	0	0	0	32.8984	42.0631	0	166.071	25.738	138.299	113.952	79.6172	30.8143	68.6083	0	15.6414	0	13.5362	11.3021	0	20.0328	34.4445	80.3136	213.103
P13595	0	0	0	0	0	3.19433	5.91864	0	0	7.27633	11.3996	10.4798	9.95336	13.3145	12.1329	14.4048	19.5577	22.8909	12.9937	25.2607	30.6097	16.9524	26.6581	41.6431	25.8964	29.5452	52.9468	41.4487	26.0743	37.2673	38.2337	33.2356	47.0849	37.8315	36.5511	36.3506	29.024	10.6256	32.6575	0	0	0	0	0	0	9.12912	0	0	0
P13597	0	0	8.23242	4.25313	15.8739	14.4264	23.6229	23.5786	31.3626	33.6464	42.1247	43.1729	59.6244	63.4153	72.925	64.1883	75.7282	81.915	90.4841	99.6752	115.006	127.552	145.667	150.727	171.571	162.687	187.6	177.961	156.446	171.541	183.851	171.776	165.287	150.869	139.476	114.498	102.336	71.1605	56.765	44.9202	22.2188	15.4534	21.5947	5.50013	6.09972	7.65194	10.1074	10.6099	0
P13634	0	0	0	0	0	0	0	0	0	0	0	0	0	0	0	0	0	0	0	0	0	0	0	0	11.2755	0	0	0	0	0	0	0	0	0	0	0	0	0	0	0	0	0	0	0	0	0	0	0	0
P13707	0	0	0	0	0	0	0	0	0	0	0	0	6.05779	0	0	0	0	0	0	9.02559	16.0083	0	38.4678	17.3484	21.0594	53.331	55.7355	26.1817	48.9999	43.3751	50.7272	61.368	77.5653	57.2631	54.493	56.1605	78.6652	82.6399	60.8575	71.4003	56.7405	66.2718	52.1485	46.5244	51.2744	35.5924	36.8906	308.168	24.1532
P13745	0	0	0	0	0	0	0	0	0	0	0	0	0	0	0	0	0	0	0	0	0	0	0	0	0	0	0	0	0	0	0	0	0	0	0	0	0	0	0	0	0	0	0	0	0	0	0	0	0
P14069	0	23.0793	19.8876	19.1201	17.816	49.0114	41.4207	19.618	12.3395	36.033	27.3784	33.9174	33.7751	43.8316	59.3562	45.4919	44.0266	45.8431	24.7094	35.8914	61.8157	54.6895	61.4603	31.0856	68.5549	65.3334	47.7516	82.4262	110.063	104.261	182.709	111.094	149.787	128.793	126.884	134.179	122.542	147.126	150.168	124.233	114.968	104.437	101.203	90.634	83.0426	77.4416	72.4081	64.4977	57.712
P14094	82.844	166.869	270.986	307.17	468.523	469.648	604.778	666.668	834.459	947.138	1020.24	1088.16	1388.6	1116.79	1544.98	1634.61	1681.79	1839.96	1904.24	1862.97	2336.04	2338.02	2716.43	2803.95	3075.07	3157.87	3418.79	3349.72	3023.99	3271.46	3448.86	3305.79	3275.82	3269.42	3010.34	2769.21	2461.87	1841.1	1658.96	1565.06	1033.84	863.943	650.373	569.995	459.017	378.633	313.799	254.047	174.41
P14115	106.046	202.038	89.0091	89.7664	101.384	254.511	90.8835	253.008	171.101	139.847	152.431	110.339	107.519	111.832	88.8426	83.8017	63.7772	53.6104	58.1706	40.8267	15.297	39.3694	35.1355	25.9772	27.766	13.5314	23.3974	14.1833	0	14.435	11.7173	7.26856	15.1488	16.6397	0	28.4324	28.0679	0	0	0	0	23.4968	8.51696	11.5063	0	0	14.7506	7.97179	0
P14131	37.901	41.1559	57.0777	54.6993	80.4991	68.569	88.1043	88.0085	103.651	103.8	124.488	118.828	132.687	121.011	154.353	159.478	145.079	155.856	181.025	144.789	165.049	173.063	203.483	178.677	215.462	203.472	219.758	199.96	150.98	182.017	158.755	154.198	145.302	103.735	118.843	110.861	104.477	90.177	74.1186	71.1463	59.7788	50.4729	35.4663	33.2928	31.1468	23.8977	41.3833	57.9347	68.9252
P14142	29.9909	73.8206	78.6859	118.348	198.993	257.823	246.657	335.208	405.629	294.852	537.651	303.556	538.507	672.356	634.848	542.873	749.506	755.217	779.193	1243.92	1192.03	824.214	1582.72	1870.69	1566.46	1970.15	2226.94	1981.13	1661.63	1924.97	2121.94	1965.66	2273.43	2636.2	2496.12	3229.33	1765.26	2298.77	1485.12	1531.02	939.481	958.917	687.077	571.736	386.995	324.78	206.432	199.794	109.173
P14152	5.03882	2.86846	10.1456	8.27795	18.4237	10.3038	13.952	14.2289	18.3802	19.1354	19.5526	27.5825	49.0881	43.6387	33.5768	30.6356	35.138	27.6255	46.0208	43.5293	39.5744	43.2967	55.2486	47.7454	57.9945	53.8244	76.4763	65.1107	67.352	68.1681	79.4476	69.4101	84.0992	85.207	85.6021	84.0713	73.5291	91.0765	1084.21	75.8063	72.4289	85.6098	96.5989	169.844	233.93	351.065	501.997	817.606	794.799
P14206	2.96693	10.5191	10.2118	16.3417	21.9182	22.5101	29.8706	24.5463	29.0973	22.1279	35.567	33.8465	36.636	45.5115	36.683	38.9263	42.6025	33.3763	47.2727	47.9757	54.3473	61.9075	59.1182	59.6287	64.853	64.4415	85.506	80.9163	74.9788	76.1339	83.3807	71.7084	71.6902	84.5357	83.1243	74.6097	81.0881	94.559	165.419	76.0526	90.2258	75.1197	77.3938	93.0188	106.781	132.114	169.953	199.802	236.097
P14211	0	24.0387	0	0	20.0253	0	11.9051	14.3731	22.9441	23.0219	13.9884	19.4428	20.7636	26.691	28.8817	24.8609	28.5453	15.2573	30.3986	27.3226	26.8936	41.9878	21.1874	20.743	30.9349	43.8963	27.8584	43.4383	25.2337	28.9579	13.2536	23.6716	56.6768	30.7129	26.7982	32.6069	34.5885	30.4984	121.423	26.6142	22.1427	27.4713	19.0407	30.87	37.9562	125.698	1576.39	6129.34	7822.23
P14231	0	0	0	0	0	0	0	0	0	0	0	0	0	0	0	0	0	0	0	0	17.842	4.23629	0	41.5324	11.8521	35.3429	20.3422	23.5543	26.4648	44.0422	20.8654	15.0708	32.3329	29.4624	38.9605	17.3901	0	0	0	10.2662	0	0	0	0	0	0	0	0	0
P14434	0	0	0	17.3889	0	0	0	0	0	9.42571	9.2833	23.0291	35.722	4.40011	32.2365	24.3997	20.9262	31.8344	40.0366	29.8825	51.8958	44.1431	46.9511	71.3119	61.7897	68.3064	80.7138	72.5172	59.8635	79.5545	80.0813	81.4468	90.3945	73.3386	103.958	81.909	66.303	54.3994	49.4114	37.828	24.869	14.3718	0	0	0	0	0	0	22.3857
P14483	0	0	0	4.87407	0	0	17.2276	7.91898	0	5.49327	18.2658	38.3296	28.4231	20.7492	52.7041	30.4525	38.2909	36.1124	61.7759	52.3672	53.6364	51.4729	74.3374	79.4697	77.1375	93.5949	92.7192	95.7626	86.4709	95.2236	106.736	88.4338	110.373	102.962	95.7629	79.8134	82.901	66.7438	55.0016	53.5759	41.0401	11.6654	18.5721	0	0	0	6.784	0	0
P14602	10.7	13.5816	11.7717	13.1778	16.7648	14.9794	15.0724	13.1466	18.771	18.1917	20.721	22.9743	24.8672	23.1614	56.3268	29.8298	34.2695	38.1421	37.6406	40.3054	58.3374	51.9791	66.9511	71.4382	80.3245	75.1647	93.4973	95.1167	83.1909	83.9032	101.338	96.3532	108.771	140.916	137.099	135.553	182.987	164.956	264.341	351.504	528.053	1080.11	1761.69	2413.96	2137.47	1534.78	1104.51	782.006	644.583
P14685	0	0	0	3.47034	16.4926	6.01422	13.0255	13.6225	14.8044	18.8819	18.0975	24.0099	31.5429	31.4954	30.2681	30.6058	34.9668	36.9299	50.9496	47.2331	68.4638	59.4998	88.1771	100.295	97.3376	127.964	162.821	152.725	146.251	168.051	169.758	199.131	270.602	286.595	283.286	284.391	241.281	178.39	133.909	78.4838	45.7705	35.9964	36.4085	45.1859	28.6954	25.9082	18.3984	17.3122	0
P14824	0	0	0	14.9752	0	21.8241	0	32.3714	0	0	7.47625	11.0703	5.8997	75.5306	0	21.6756	273.939	0	18.3512	9.22545	10.0303	12.6489	7.10323	20.8706	18.7924	21.9324	23.9151	18.3848	25.3394	26.0647	29.0348	54.7319	30.6828	14.9381	28.4383	29.3773	27.7663	0	396.999	19.7171	20.809	21.3887	15.9867	26.8058	21.7453	23.0038	27.7248	36.3026	83.5964
P15105	0	0	0	0	0	0	0	6.2511	0	8.17649	0	0	6.0156	0	17.7132	4.47908	5.22907	0	6.30843	7.48585	16.6602	16.9106	10.5123	20.3388	16.4413	16.6693	26.7734	6.26113	21.5901	22.0405	18.1623	10.9576	29.7876	17.0719	16.0404	15.4367	14.5318	0	19.4745	15.1325	17.8054	19.7423	19.6364	28.139	52.1254	124.296	248.322	427.093	233.589
P15116	0	21.7141	19.5004	23.1802	36.3009	27.9046	48.7547	36.4927	47.9162	59.8841	62.8903	87.0907	114.177	65.4552	138.031	129.204	169.765	189.791	182.481	151.93	264.644	262.811	308.12	368.488	366.666	384.506	417.144	377.613	308.801	344.275	336.434	319.407	333.106	339.932	304.551	307.527	246.551	141.98	223.885	167.96	104.95	138.018	115.308	122.012	112.176	144.207	159.51	217.123	243.649
P15208	0	0	8.86718	9.54483	11.9141	12.7204	19.2355	22.9608	30.1742	25.5188	32.7225	39.0421	35.3631	40.4263	36.2242	45.0899	47.7185	57.1786	58.9006	64.6494	66.5944	75.3914	80.3267	81.4471	82.4718	86.9206	95.1508	95.2338	81.4025	93.4494	86.6601	79.1293	77.8498	64.3757	63.6568	54.2034	57.181	40.1178	30.4171	29.1569	5.23303	0	6.84091	0	0	0	0	0	0
P15306	0	0	0	0	6.58608	0	23.9261	19.6155	18.9794	30.4848	32.379	32.7942	56.434	49.1722	71.3112	65.9586	78.926	67.9737	84.9759	64.6669	96.8727	101.494	112.826	121.624	132.535	161.143	152.065	135.105	148.258	134.432	139.593	126.455	133.656	96.8036	102.29	83.1	80.0727	69.8504	41.8596	45.0978	14.6189	16.7914	15.7142	0	6.67951	0	0	0	0
P15327	0	0	0	0	0	0	0	0	0	0	0	0	0	0	0	0	0	0	0	0	0	0	0	0	0	0	0	4.71005	0	0	0	0	0	0	0	0	0	0	0	0	0	0	0	0	0	0	0	0	0
P15532	3.82149	6.00342	6.79643	10.0958	18.1714	9.99558	18.949	16.1684	14.7208	20.0467	20.3852	23.8073	36.9182	27.2192	44.9838	34.5287	37.5215	35.8265	49.8968	34.02	64.073	60.2112	67.4359	71.9826	71.3027	86.0821	97.0435	92.0045	100.696	102.39	111.235	104.408	115.673	119.941	130.762	117.324	130.27	95.1846	301.839	109.71	108.185	106.357	79.5128	90.8859	78.9335	86.8613	94.8588	112.843	131.86
P15626	3.80858	0	0	0	0	0	0	0	0	0	8.62338	0	34.7872	29.6261	30.9885	19.7282	11.2424	0	28.2879	17.5787	42.2893	19.9962	0	0	10.9718	15.3558	33.0339	30.4781	13.7111	11.4473	33.6754	0	10.9034	15.8308	33.3324	35.1826	23.4753	24.4123	35.6659	17.9093	11.0503	312.986	8.57371	20.923	25.0892	24.6297	30.2926	26.9052	52.4976
P15864	0	0	0	0	0	0	8.49056	0	7.2997	0	0	4.08197	0	0	5.84901	0	0	6.00533	0	0	3.96587	2.7667	0	0	0	0	0	0	0	0	24.5101	20.278	12.5996	17.8579	0	0	0	0	0	0	0	0	0	0	0	1.75748	34.7857	63.0151	15.4369
P16045	0	0	0.990278	3.81422	5.85908	5.07276	5.34517	3.22609	7.31226	3.74707	8.24025	6.67432	13.0709	3.37327	11.1349	15.234	13.0272	18.639	14.0715	13.8379	26.4833	19.8208	28.3175	25.6002	25.3166	22.0386	31.9	31.1628	28.1019	33.5871	27.4287	27.7511	40.146	33.1558	33.7179	34.071	28.1683	21.6475	32.7735	31.0456	25.8926	32.1963	28.4524	30.1774	31.0207	33.7697	38.4706	50.4771	79.1523
P16110	0	0	0	0	0	0	0	0	0	0	0	0	0	0	0	0	0	0	0	0	0	0	0	0	0	0	0	0	0	0	0	0	0	0	0	0	0	0	0	0	0	0	0	0	0	0	0	0	0
P16125	0	1.99964	1.76132	8.65214	10.9259	12.1345	13.902	13.8947	11.2038	15.4035	21.9452	28.2412	23.6133	24.0548	24.7202	28.5364	27.1625	26.3436	35.2069	30.4251	36.4716	37.4755	48.4567	48.2618	48.0602	50.394	65.6476	61.5031	68.2769	68.2148	73.3401	70.0613	67.2969	68.7373	85.6545	70.5095	79.0483	77.1227	1462.72	77.3142	80.5791	79.556	87.1366	101.143	110.994	140.916	223.438	623.511	4318.53
P16254	0	0	0	0	0	0	0	0	0	0	0	0	7.19641	6.71155	0	14.4038	0	8.04398	11.9847	10.769	26.4575	18.5005	18.1042	32.4261	29.9592	22.9985	45.4202	27.4271	17.8854	22.3111	31.3749	15.0739	23.0024	34.704	22.9986	46.3664	27.5014	10.7943	8.97765	16.4536	21.3095	46.4888	44.0192	52.3293	30.1249	19.5354	0	0	8.15883
P16283	6.41976	8.41049	23.1354	13.9804	21.5471	26.4829	30.431	33.0258	43.1776	33.0533	45.1189	40.4547	40.1711	51.0575	53.4427	52.2567	49.0424	59.5878	63.0305	68.1411	55.1951	57.6063	74.2222	72.4778	77.4145	71.4931	72.8986	75.8378	64.1323	60.7976	69.1685	63.5181	63.5306	60.0378	56.9444	44.7099	39.7934	30.5581	23.1015	16.1078	0	0	0	0	0	0	0	0	0
P16332	0	0	0	0	0	0	0	1.40329	0	0	2.80658	3.69745	0	0	0	10.1792	0	0	9.36397	0	0	0	8.33583	14.2696	6.10495	96.0728	29.2738	20.7814	11.488	23.525	23.5408	15.0294	29.6774	23.8707	45.6539	31.4635	12.3246	36.6912	189.016	30.432	25.4579	30.2458	32.6019	41.9263	57.9809	76.0667	141.574	864.055	2862.36
P16406	0	0	0	0	9.55919	0	14.7917	10.2201	21.3649	17.9555	23.6651	27.2173	33.3079	28.0229	44.5831	44.8752	49.373	51.0388	64.1062	57.0623	84.4776	73.0173	89.9497	97.7472	106.138	120.788	122.903	127.971	113.785	125.703	122.236	108.199	107.695	84.5584	80.9745	87.0683	75.0928	41.6758	37.875	34.1269	5.397	0	0	0	7.81076	0	0	0	34.9563
P16546-2	0	0	0	0	0	0	0	0	0	0	0	0	9.11901	22.0562	32.2844	19.8775	13.0595	0	0	0	0	0	0	0	0	0	0	0	0	0	0	0	0	0	0	0	0	0	0	0	0	0	0	0	0	0	0	0	0
P16858	25.3569	30.5276	28.6202	36.3593	42.1877	47.2659	60.2491	50.3915	52.7982	53.9578	73.2195	67.6845	76.4784	90.415	92.9068	91.9015	103.811	97.2574	116.953	119.515	140.471	140.933	168.369	173.416	172.129	175.887	228.626	215.091	212.014	231.045	227.862	241.141	261.485	303.366	314.751	328.784	308.42	317.412	677.536	366.858	393.24	427.86	412.212	460.899	450.116	461.65	431.316	462.139	727.115
P17047-3	5.12699	19.6732	27.9508	36.3919	66.0612	58.5532	72.4776	113.765	114.131	125.437	180.405	171.711	205.409	225.355	265.513	289.062	293.574	339.859	364.936	399.242	460.08	466.702	544.331	578.465	649.411	687.516	779.76	700.072	628.911	690.649	840.59	735.132	749.234	718.653	661.149	694.299	579.396	493.515	375.521	339.475	217.83	179.102	141.919	119.394	100.047	119.824	166.605	144.045	102.701
P17182	2.27855	5.39594	24.8962	12.2043	28.3208	61.3202	32.3611	6.69235	19.1367	14.3525	15.1983	6.8585	25.3781	46.7265	132.655	44.1083	49.6629	35.9924	46.1109	90.5075	59.2945	56.3026	70.1187	55.3444	48.6424	75.9681	80.6741	76.6373	56.2893	72.6819	66.3709	75.4354	99.2141	91.1649	98.6543	80.4024	95.1707	88.2015	85.9104	66.6837	78.5097	72.4125	76.257	69.0355	72.6421	66.2654	83.8561	92.9984	103.907
P17183	0	0	0	0	0	0	0	0	0	0	0	0	0	0	0	0	0	0	0	0	0	0	0	0	0	0	11.5865	7.25109	0	13.8086	0	19.71	0	10.194	19.8789	22.0387	26.2785	28.2194	67.0085	27.7627	25.085	29.8817	30.9764	29.1302	30.3552	9.75567	21.2683	24.1754	23.7656
P17426	5.58527	35.4842	19.8245	25.273	37.972	22.4723	28.4425	15.3037	17.1971	19.2092	29.5576	22.8227	20.0818	29.1003	23.9894	18.7553	24.1213	25.9981	16.204	23.6823	26.5694	23.6339	23.6921	36.1872	25.7857	34.0104	32.7755	27.6087	24.7646	33.3888	31.035	28.5232	28.4438	32.8828	30.7516	39.845	43.5825	26.1921	46.8922	59.0089	61.3484	77.6624	86.4483	134.438	164.581	176.251	132.083	92.554	45.748
P17439	0	0	0	1.76334	15.2382	0	5.68873	9.7549	13.2449	12.7992	12.8339	26.1256	25.9124	20.0743	34.1815	21.347	31.8036	16.1253	29.5896	36.839	40.0473	37.6876	39.7249	44.9375	39.78	37.41	47.0213	36.5928	32.4151	44.8187	36.7247	31.318	35.478	32.9128	43.1182	36.8129	37.4051	34.2794	28.2394	26.9743	24.7682	25.0575	23.6146	23.9635	20.3332	17.617	28.5058	19.516	14.4972
P17563	0	0	7.6978	5.573	9.65335	5.4741	8.81608	4.39511	7.58616	13.2166	9.95741	14.2833	16.8061	13.1257	21.9933	20.2158	18.0157	19.7441	27.6042	27.787	41.5187	23.5209	34.8471	41.8205	34.5439	43.3582	63.1403	49.9596	39.2709	48.19	48.9589	40.0576	60.8565	52.9364	65.7966	68.1602	51.7013	60.5641	61.4106	49.2077	42.3159	49.3321	45.297	62.7447	69.4616	76.7957	91.2911	142.332	149.978
P17665	1106.16	2298.85	3064.88	2975.93	3481.81	4270.11	3661.33	4524.14	4330.5	4277.79	4324.1	4145.9	4083.48	3655.78	3643.06	3306.33	3095.4	2688.78	2204.93	2188.43	1844.58	1850.05	1437.1	1262.74	1305.43	1104.84	1087.09	920.353	781.593	780.6	750.534	668.316	654.621	655.78	597.991	590.557	632.117	514.264	466.803	591.482	488.486	443.887	453.041	370.217	412.562	366.717	364.838	322.361	265.243
P17710-3	19.277	34.3817	45.8799	45.2717	64.1649	46.0617	56.1366	51.8834	58.8919	49.7388	52.8071	51.9533	53.9133	46.9275	48.6996	48.609	46.9262	45.3117	45.3512	46.5443	48.7103	44.959	50.6232	47.4378	55.9909	55.6443	75.1532	54.8552	53.7487	66.3879	66.712	65.5851	79.9966	76.8265	78.0408	80.5595	78.7379	64.879	101.673	66.5445	53.5973	61.6708	54.6743	73.3276	73.0156	67.0928	86.6591	87.9718	211.177
P17742	0	0	120.165	0	0	204.968	37.7262	0	0	0	0	0	14.832	0	69.339	0	116.929	0	0	0	54.4875	30.8239	68.214	60.5225	24.8476	94.3397	0	32.2571	0	0	0	0	0	0	0	933.868	400.461	19.1074	0	0	337.026	147.639	0	0	605.887	0	0	87.2913	192.906
P17751	1.7909	9.55677	6.29553	10.5992	9.81184	13.927	13.7523	15.7809	13.5049	14.7815	16.4132	18.8581	26.0321	29.4611	35.8045	26.774	35.89	25.4867	31.0755	33.9954	49.9472	46.66	48.9434	50.2447	59.2318	64.8721	78.8793	76.7044	62.4974	69.8279	75.4728	74.003	79.2263	80.8715	85.0141	84.942	75.3767	58.7148	112.376	69.7166	72.3744	69.2707	69.9946	74.3433	81.0028	110.227	123.964	175.239	215.677
P17809	4.24161	10.6323	25.8023	23.5223	45.8909	44.8361	63.1403	72.9334	78.3727	75.0159	84.644	82.1285	113.81	117.006	122.873	116.117	85.5885	127.195	123.863	167.865	150.851	207.949	210.873	221.315	228.179	183.432	263.411	272.214	243.866	271.403	309.99	339.041	296.526	328.442	352.695	311.915	325.522	254.402	213.807	192.493	152.478	113.794	89.2034	68.121	64.5119	28.9151	29.5033	0	0
P17897	279.887	579.276	94.7849	280.537	219.914	176.762	99.2042	185.474	138.902	493.637	264.886	97.324	66.1616	156.702	80.6343	99.4106	110.325	267.765	124.228	140.377	840.892	166.508	65.1729	102.885	237.923	151.662	211.587	252.349	282.621	72.5863	2970.49	199.694	581.825	130.711	396.544	2085.95	299.438	141.955	871.318	210.99	278.627	76.0365	303.286	62.4224	127.63	223.479	101.657	65.2614	54.4267
P18242	6.42017	13.5627	14.8785	13.6688	25.1295	22.1071	23.3478	31.3192	35.2989	36.559	44.0876	51.1025	50.4634	59.2508	63.0274	72.2467	77.4025	86.6949	82.8463	91.9531	125.327	95.2616	131.355	159.942	160.979	176.256	221.735	209.016	176.861	223.732	235.999	219.784	275.22	263.601	302.408	352.075	330.775	301.115	307.615	302.788	261.263	258.787	255.53	267.453	233.996	239.464	240.386	252.588	290.53
P18654	0	0	0	0	0	34.7449	0	0	0	0	0	0	0	0	0	0	0	0	0	0	0	4.19984	0	0	0	13.9367	5.78643	0	0	6.65213	3.17809	0	8.94327	5.64434	8.11602	21.174	0	0	0	14.7403	0	0	0	0	0	3.84988	0	0	0
P18760	9.32676	14.4118	12.2728	21.8743	17.4976	29.2043	35.8828	24.8755	21.216	25.1766	32.0348	30.8329	27.9105	56.5262	31.703	37.5561	35.1823	47.706	41.5017	48.6501	55.7735	51.0749	60.8166	54.9647	69.4729	50.2954	67.4083	71.3794	56.9258	64.5548	92.6852	59.258	92.8436	63.4795	81.3395	86.9628	83.9158	84.536	86.7275	104.358	89.4044	89.9467	84.4835	76.4128	87.7753	90.6791	105.514	122.585	119.73
P18872	3.35378	5.24763	12.4741	19.2104	7.57013	16.0502	28.0657	17.4223	34.3393	29.1906	40.0905	36.5703	45.6168	50.7236	53.4434	60.7948	66.6249	61.0375	74.0648	75.815	83.1826	86.4179	98.581	104.893	119.559	126.729	134.53	127.01	137.421	145.182	157.422	153.377	150.917	164.676	163.154	138.764	146.096	114.524	97.2983	108.369	73.3805	62.7319	50.3804	44.9128	43.4449	39.5073	15.0374	38.1107	34.2655
P19001	28.3728	18.358	0	29.2806	16.5716	47.5096	0	5.16116	0	0	0	0	0	0	0	0	0	0	0	0	37.6773	0	0	0	0	0	0	0	0	0	20.7398	0	0	0	45.0659	44.9545	15.4299	0	79.2237	128.352	7.20792	0	0	0	19.7105	0	0	0	0
P19096	0	0	0	0	0	0	0	0	0	0	0	0	0	0	0	0	0	0	0	15.3721	0	0	0	0	0	0	0	10.2246	0	0	8.7901	0	0	0	0	0	0	4.71052	0	13.5714	29.4841	23.0561	68.6876	92.4643	52.1272	40.1352	45.3093	51.9531	14.3892
P19123	15.5556	18.3653	18.7216	16.9585	21.6861	14.5524	22.5572	15.2889	23.4207	23.8802	25.9521	28.0294	27.3425	30.9258	32.1436	38.0783	32.9306	47.4603	42.065	43.1943	53.515	54.2022	69.6643	70.3627	84.1014	88.0111	112.203	97.1932	86.185	101.729	126.526	116.559	122.808	140.581	181.077	216.374	210.62	190.525	435.836	241.296	186.446	244.931	279.525	389.413	546.468	921.987	1073.58	1156.09	1013.6
P19157	0	0	0	0	0	0	0	0	0	0	0	0	0	0	0	0	0	0	0	0	107.37	0	0	0	0	0	0	11.9144	0	55.3987	0	33.4719	200.455	0	0	200.107	0	0	0	0	14.8394	0	5.64764	6.30691	43.6071	0	0	0	41.693
P19221	0	0	0	0	0	0	0	0	0	0	0	0	0	0	0	0	0	0	0	0	0	0	0	0	0	0	0	0	0	9.20029	0	0	4.45426	0	0	5.70335	0	0	0	0	0	0	0	0	13.0148	0	143.19	0	15.9012
P19253	18.0254	37.556	43.038	45.9409	58.3989	56.7421	51.9594	43.8542	51.4448	29.7624	34.3496	42.0775	31.4314	36.2913	23.3214	20.4389	29.3994	20.3275	16.0024	10.0945	0	7.74289	0	0	0	0	3.54	0	0	0	0	0	0	0	0	0	0	0	0	0	0	0	0	0	0	0	0	0	0
P19324	4.59162	10.0865	12.2008	12.3536	19.4276	16.3549	24.7376	20.7898	28.9021	28.4234	30.4296	33.2797	36.221	32.7681	47.6797	46.0205	55.7066	49.8517	66.1001	54.7387	73.78	78.3611	88.5641	105.882	97.7605	95.8149	131.832	112.63	107.478	118.01	119.56	100.068	128.348	134.631	131.966	132.146	125.812	95.1564	125.185	110.531	98.3896	115.807	97.6239	106.737	105.264	90.0521	83.5722	90.8234	71.9357
P19536	323.025	569	914.943	976.428	1248.39	1077.91	1370.84	1250.98	1360.15	1509.1	1342.38	1296.08	1437.88	1011.29	1215.9	1092.82	970.799	893.086	709.919	600.711	756.353	593.805	489.843	467.59	443.056	397.563	354.097	333.863	272.879	279.477	266.496	232.33	226.49	214.664	211.98	189.616	186.532	150.125	172.54	169.498	135.43	145.561	129.32	130.052	124.55	124.51	137.332	142.637	127.372
P19783	596.694	1073.67	1528.98	1514.36	2098.98	1709.86	2080.64	2031.92	2252.57	2256.57	2087.96	1930.4	2177.65	1465.43	1875.91	1681	1495.56	1413.2	1154.86	950.932	1087.18	917.509	793.352	716.742	705.395	665.55	620.87	558.482	480.744	482.862	474.548	443.401	430.176	447.747	443.618	411.471	371.04	246.99	368.859	360.077	285.631	278.062	251.162	254.095	222.303	205.459	186.879	180.498	147.639
P20029	16.9868	32.4128	36.5717	46.5426	61.7352	60.1509	77.0007	83.8044	99.3964	110.696	123.199	136.053	182.481	164.175	206.941	216.588	240.854	256.806	284.665	282.987	391.677	389.199	463.654	517.046	550.994	605.072	693.039	662.228	580.527	654.825	683.824	661.057	707.064	765.953	744.812	759.279	692.953	647.757	1007.44	945.709	887.883	1153.77	1339.1	1680.01	2090.08	2696.03	3249.54	4276.44	4163.72
P20060	0	0	0	0	0	0	0	0	0	0	0	0	0	0	0	0	0	0	0	0	0	0	0	0	0	0	0	0	0	0	0	0	0	0	0	0	0	0	2.9159	0	0	0	0	0	0	1.56691	23.5765	63.7027	50.8497
P20065-2	0	0	0	0	0	23.6119	0	0	0	49.5593	0	0	0	0	0	0	0	16.0632	0	0	0	0	0	0	0	0	0	0	0	0	272.217	0	55.4217	14.0275	13.989	0	0	0	0	0	0	0	0	0	0	0	0	0	0
P20108	25.9241	49.9207	79.9997	80.2532	104.62	91.5243	117.866	116.537	126.836	150.003	151.015	175.796	209.118	179.3	255.887	241.595	253.297	267.045	281.666	270.23	357.895	322.477	408.858	422.188	463.069	463.137	503.354	443.804	401.657	436.763	490.152	478.248	467.352	610.126	499.447	523.202	614.901	552.55	859.732	694.537	858.865	1563.71	3049.41	8068.15	10929	8631.49	6506.57	4759.27	3725.52
P20152	101.254	114.722	92.4065	76.8436	82.6154	70.0968	57.0399	57.5468	55.9406	54.2341	57.3331	55.5789	55.2953	50.0268	57.0703	54.5235	47.6425	50.7632	53.3272	50.1971	61.3942	55.3956	54.8554	59.8855	53.3497	58.2258	57.65	54.9937	47.7793	51.3053	57.319	54.6398	63.0347	61.4614	62.2503	62.1905	62.8449	53.9997	58.9817	69.6476	65.8406	86.4451	74.5023	77.9542	79.6147	75.7201	70.0366	75.7767	63.7962
P20491	0	0	0	0	2.46813	0	2.49929	0	0	0	3.27386	8.6365	10.2305	4.01834	14.8264	11.1164	10.445	8.32232	16.0178	7.27046	15.5258	20.2609	18.701	17.9104	19.2449	23.4819	22.1818	20.4842	21.2256	28.4026	28.4066	20.3869	30.816	25.7769	18.1025	4.81315	20.1788	18.1023	20.6246	16.069	11.5494	0	0	0	0	0	0	0	0
P21107-2	13.0469	0	11.326	0	9.17219	0	0	0	0	0	13.7283	0	5.59474	0	76.3027	0	10.0393	0	0	0	120.866	0	23.8117	0	21.1046	156.879	0	0	0	0	71.1178	0	0	62.1819	25.475	39.9528	33.7703	71.9342	45.5694	82.201	201.939	1009.83	2142.09	1692.39	757.617	317.745	165.75	98.2485	78.7334
P21126	0	2.71554	6.27262	9.09361	9.2567	7.83185	14.4473	19.374	18.4831	21.2114	24.1721	25.8392	30.444	40.8961	31.6087	33.4432	40.1235	28.4191	34.4433	27.308	38.3662	43.6817	46.4983	53.1536	45.804	45.3407	49.6365	48.6018	49.5758	44.015	48.2522	39.1212	46.8809	44.2882	46.6089	37.2469	31.582	33.6048	17.9768	25.7628	13.009	8.60001	12.6137	0	0	0	0	13.3219	22.9589
P21278	1.49842	16.9188	17.6805	26.3759	41.1634	41.8566	57.7617	68.271	73.2636	74.8814	106.469	101.558	118.023	143.033	149.535	170.04	163.141	174.65	205.425	191.279	249.317	243.967	295.772	300.758	343.637	368.899	398.391	403.779	402.622	434.05	472.048	452.721	446.698	447.326	442.695	432.423	474.858	385.252	333.552	316.823	239.037	213.044	165.97	160.073	115.371	101.334	107.578	92.1082	72.6619
P21279	0	4.5494	13.505	15.2042	21.9817	22.4419	34.2698	27.8412	43.033	44.7415	46.4716	62.5514	64.9953	77.5996	86.2159	94.8915	98.1539	111.514	122.088	140.013	150.008	166.271	201.513	210.429	225.969	254.768	283.246	283.098	261.694	297.834	316.679	307.927	307.236	310.436	313.476	295.305	318.127	277.679	201.343	197.52	138.299	121.034	80.6557	77.0638	60.7434	49.3527	41.6279	39.7659	31.5163
P21460	0	0	0	0	0	0	0	0	0	0	0	0	0	0	0	0	0	0	0	0	0	0	0	0	0	0	0	0	0	0	0	0	0	0	0	0	0	0	27.4869	0	0	0	0	0	0	17.778	39.7806	13.6532	49.2666
P21550	10.2718	5.3592	10.2305	10.7607	14.9686	12.7672	17.765	10.8097	11.9075	15.9221	16.4622	20.5363	32.8832	23.5441	44.733	30.4887	36.0929	35.2578	42.8699	38.0611	60.1193	57.0817	69.8257	69.1002	71.6134	83.7922	93.147	98.7144	93.4153	95.1036	106.837	91.7744	120.868	130.025	134.143	147.706	145.636	112.663	262.322	151.007	153.17	169.779	164.359	178.184	165.058	150.265	123.71	138.405	161.982
P21614	0	0	0	0	0	0	0	0	0	0	0	0	0	0	0	0	0	0	0	0	0	0	1.87474	0	0	0	0	0	0	0	0	0	0	0	0	0	0	0	0	0	0	0	0	0	0	0	0	5.0924	11.6235
P21956	0	5.17098	12.6945	15.7804	14.6471	13.6461	20.5283	17.4605	27.1706	24.2846	26.5272	31.9692	34.3637	39.9925	39.5632	34.3037	39.3421	40.4335	49.2119	53.8998	58.9211	66.0583	64.9722	76.0484	84.4313	77.8526	101.512	85.3202	69.4239	85.7535	101.335	83.4764	108.6	106.431	109.135	111.616	96.5549	83.6656	63.0614	66.2517	44.0448	46.6905	37.9128	32.135	18.3688	41.9033	16.3878	0	0
P21981	0	0	0	0	0	0	9.62035	0	4.49277	0	0	11.2317	6.95174	0	4.27122	7.06597	14.1674	0	0	0	0	0	0	6.20171	19.6617	0	0	0	0	0	0	19.1169	7.43224	0	0	0	0	20.9879	268.149	22.2557	32.6502	93.7691	35.5124	0	27.0136	63.822	43.8603	87.391	236.493
P22437	0	0	0	0	0	0	5.3759	0	6.23845	3.73366	0	6.13787	17.1341	20.9734	14.8307	31.5461	17.5711	30.6224	30.6045	28.7662	35.8351	34.2082	50.7193	42.1597	59.0078	54.9148	68.5987	59.3615	58.9801	64.7019	77.8854	83.3371	77.998	97.7311	94.292	93.9509	96.2865	79.2873	64.5716	72.6139	48.163	44.2031	26.1351	23.4628	23.3405	18.9568	7.16039	0	0
P22599	0	0	0	0	0	0	0	0	0	0	0	0	0	0	0	0	0	0	0	0	0	0	0	5.50439	0	0	0	20.089	0	0	0	6.26687	0	0	3.98687	0	0	0	28.5308	0	0	0	0	0	0	0	0	28.5634	26.598
P22892	0	0	0	0	0	0	0	0	0	0	0	0	0	0	0	0	0	0	0	0	0	0	0	0	0	0	0	9.24479	0	0	0	0	0	0	3.79084	0	0	0	0	0	19.4869	35.8699	64.8302	160.908	210.24	155.22	121.634	49.8035	46.0539
P23116	0	58.9342	65.543	22.206	39.9402	34.6562	28.5082	19.0289	36.1049	23.8743	23.9037	29.188	41.0724	42.367	39.8581	37.9316	46.4076	54.281	58.8541	52.2721	73.96	62.2961	111.723	99.0296	103.882	90.3274	123.456	109.546	91.8568	134.259	125.062	146.775	242.887	562.96	1077.06	914.177	409.242	154.951	121.993	87.4783	58.7266	56.8023	50.0887	58.3872	37.0572	25.5841	12.6535	16.7492	35.2186
P23198	0	0	0	0	0	0	0	0	0	0	0	0	0	0	0	0	0	0	0	0	0	0	0	0	0	0	0	0	0	0	0	0	0	0	0	0	0	0	0	0	0	0	0	0	0	0	0	8.35318	47.0924
P23242	0	13.1776	12.3656	15.2932	21.4312	13.8382	21.5862	16.0895	27.1789	25.0562	31.4921	30.8114	33.1287	28.9797	36.2789	40.2127	40.3805	37.9802	44.1206	39.5892	46.4688	57.1462	47.9422	52.9338	50.5803	54.4086	48.7547	47.8051	45.1285	48.0309	48.0432	42.0367	41.2257	39.7225	32.0535	32.3	36.0578	21.1074	20.1222	18.4655	8.23233	7.77562	9.86173	6.75294	0	0	0	53.6008	0
P23492	0	0	0	0	0	0	38.1722	0	0	0	0	0	0	0	0	0	0	0	0	0	15.3059	0	0	0	0	0	0	0	0	19.0891	0	0	0	0	18.7041	46.8029	0	0	37.8953	0	0	0	0	0	0	0	0	29.78	30.4249
P23591	0	0	0	0	0	0	0	0	0	5.98008	0	0	0	0	0	0	0	0	0	0	0	0	0	2.63382	0	0	0	0	0	0	0	0	0	0	0	0	0	0	0	0	0	0	0	0	0	0	0	0	0
P23780	0	0	0	0	0	0	0	0	0	0	0	0	0	0	0	0	0	0	0	0	37.0992	0	199.512	0	0	0	50.06	0	0	0	0	0	67.6033	16.2123	33.516	37.2412	30.2553	63.5671	91.4548	169.806	118.33	152.032	84.7513	72.7422	42.1003	37.2348	26.1723	29.2577	46.8042
P23927	8.04537	13.4781	19.6596	19.6282	28.1927	26.4718	32.0084	34.3926	31.4662	46.5441	45.9595	50.3636	66.6766	50.0097	78.2178	71.4156	80.8682	76.4003	90.3156	92.1424	119.701	115.837	132.973	160.665	160.661	170.955	213.763	181.349	162.302	194.661	223.581	211.407	249.495	344.49	294.802	382.929	367.783	495.324	586.253	1014.09	1562.31	3636.91	5933.66	7875.56	6965.82	5290.68	2750.3	1646.92	716.246
P23953	0	0	0	0	0	0	0	0	0	37.999	0	0	0	0	0	0	0	0	254.101	0	0	0	0	101.059	296.989	0	0	0	0	77.6662	0	377.524	49.8095	0	49.3075	0	0	0	191.646	5.87829	575.137	59.5095	135.949	0	0	854.264	109.686	1784.01	7093.66
P24270	0	0	0	16.2942	3.02137	0	16.4034	0	0	2.77482	3.53631	2.49709	8.37643	9.02544	10.9396	7.04279	11.6782	5.10192	11.1798	5.16151	28.183	21.6383	22.28	24.3386	30.4498	27.659	32.6253	36.3674	28.8315	35.2016	35.1917	34.8935	44.8395	44.3553	45.9843	39.0391	43.0148	36.8963	292.527	40.9928	34.5188	52.2701	65.0884	97.9153	158.969	303.932	524.244	1159.06	3420.62
P24369	0	0	0	0	0	0	0	0	0	0	0	0	0	0	0	0	0	0	0	11.4049	0	41.71	0	0	0	0	4.23855	41.1326	0	45.5003	0	0	0	0	0	0	0	0	0	0	20.0683	0	0	0	0	14.1077	0	29.93	20.4401
P24472	0	0	0	0	0	0	0	0	0	0	0	0	0	0	0	0	0	0	0	0	0	0	0	0	0	0	0	0	0	0	0	0	0	0	0	0	0	0	0	0	0	0	0	0	0	0	0	0	0
P24527	0	0	0	0	0	0	0	0	0	0	0	0	0	0	0	0	0	0	0	0	0	9.31949	0	0	0	0	0	0	0	0	0	38.1213	0	9.67757	0	0	0	0	0	0	0	0	0	0	0	0	0	0	0
P24547	0	0	0	0	0	0	3.5619	0	0	0	10.2276	0	0	0	4.94087	0	0	0	0	15.7254	0	8.51587	0	0	13.012	12.4704	36.103	0	14.6325	0	23.3266	0	0	32.9147	61.9714	44.8926	37.0535	42.9436	67.378	48.4376	50.5402	70.1835	71.6165	81.1522	121.108	192.843	305.818	742.177	477.723
P24549	0	0	0	0	0	0	0	0	0	0	0	38.5131	0	0	0	0	0	0	0	0	0	0	0	0	19.0786	0	0	0	0	0	0	0	0	0	6.75696	0	0	0	63.247	0	0	44.4043	399.254	46.9932	15.1578	31.128	44.2868	69.6099	162.522
P24668	0	0	7.22857	4.8097	12.912	5.25757	11.3775	20.6432	19.3681	23.5844	33.2688	34.1007	52.7848	27.4707	54.4378	54.8303	61.1473	73.93	67.6033	62.6889	105.259	98.004	118.953	138.433	147.091	161.669	180.53	169.954	153.025	178.37	192.123	171.859	188.773	182.879	190.649	206.046	183.3	111.537	149.67	132.033	90.2556	71.8252	51.9094	44.9551	31.0657	26.3013	29.3797	15.7719	10.0738
P25206	0	0	0	0	0	0	0	0	4.89589	0	0	0	0	0	0	0	0	0	7.78416	0	7.11368	0	4.69256	9.64058	9.12806	0	0	5.80805	0	13.9335	9.96131	15.3086	0	0	0	6.77236	0	0	0	0	0	0	6.99931	8.17215	5.11861	0	0	16.497	0
P25444	15.145	36.612	36.7335	49.3638	54.0776	50.1821	56.4613	62.6819	66.8455	71.8967	70.7871	82.1224	94.261	78.6571	89.2012	95.2625	94.4342	93.0811	87.4209	84.628	84.0861	88.27	86.4233	91.2826	86.6113	101.877	98.5663	97.6145	78.9831	81.2803	75.7985	87.9271	76.9336	61.4756	60.8809	53.0988	42.068	40.3052	27.9483	27.844	35.2681	26.46	20.6864	20.937	19.8833	18.7236	15.2281	16.961	18.3867
P26039	0	3.2273	10.3305	9.9713	9.11139	7.70946	8.57105	13.6586	16.3132	8.39112	8.90325	10.3153	10.8334	16.3198	17.4488	13.4789	15.2897	16.273	24.5786	19.7855	30.4735	33.1656	35.6048	48.5899	38.5671	50.9824	61.7784	57.7769	54.6082	64.5009	74.5168	61.3653	99.7819	100.697	106.318	100.859	93.7306	77.9349	98.6729	97.3002	95.641	141.164	135.017	166.542	199.427	395.242	402.183	298.181	137.208
P26040	0	0	0	0	7.31867	17.7876	24.6575	18.888	0	87.7763	0	10.0332	55.1526	197.358	0	86.1112	5.77811	7.61483	0	0	0	0	71.7997	31.1317	0	8.2321	0	8.23792	0	88.4319	0	0	109.678	37.8477	0	0	0	0	82.0043	0	25.0521	47.9432	82.6558	123.306	165.13	152.071	173.905	170.266	455.871
P26041	0	0	0	0	0	3.70984	0	0	0	0	0	2.0515	0	6.79982	0	0	0	0	0	0	0	0	0	41.4928	2.50188	0	0	0	0	0	0	0	39.8955	109.464	0	7.87729	0	6.72741	34.189	8.12133	13.0528	7.59908	17.6425	16.5317	35.3434	53.2188	40.1508	54.1581	227.842
P26043	7.58131	19.6909	15.1741	12.7032	16.6252	17.4161	29.0507	11.3228	10.7945	18.2005	16.0613	20.3859	19.1705	38.3122	18.2433	14.3261	20.7738	24.7637	25.8851	9.13976	31.5416	19.6118	17.9191	21.2077	21.4997	24.4629	31.9114	27.6506	29.9701	23.86	31.3681	28.6199	44.1804	30.3645	27.2432	43.1298	24.14	15.6884	122.917	38.4351	48.9472	47.8061	64.792	104.046	149.135	170.302	134.701	342.181	1006.16
P26151	0	0	0	0	0	0	0	0	0	0	0	0	0	0	0	0	3.50334	3.19172	3.11382	0	7.33092	9.42187	11.072	0	4.53502	28.0174	14.7275	7.74782	16.2778	19.8936	15.8206	18.4144	18.8572	14.387	0	8.872	15.6807	0	0	0	0	8.03469	0	0	0	0	0	0	0
P26231	3.66471	8.64024	13.1796	19.4988	25.1877	22.2673	29.923	31.4612	38.4547	32.5407	46.4859	48.52	58.32	66.912	61.2021	71.1497	75.2592	82.2422	99.3631	106.224	120.846	122.299	148.889	150.877	164.885	174.422	191.882	173.703	145.28	169.085	176.632	164.015	161.83	156.461	149.858	139.325	128.404	103.965	103.368	105.846	92.9604	98.3721	93.495	108.958	91.4351	72.1406	63.7334	70.8092	68.1284
P26262	0	0	0	0	0	0	0	0	0	0	0	0	0	0	0	0	0	0	0	0	0	0	10.3134	0	1.24807	0	0	0	0	0	0	0	0	0	0	0	0	0	3.75589	0	0	0	0	0	2.00009	0	0	0	8.07735
P26443	0	5.01787	20.6371	7.41297	11.074	5.4237	9.5327	4.5135	7.917	6.18376	10.4293	16.4645	15.8808	7.70402	9.56135	21.1111	22.2814	20.6729	25.8787	26.147	28.7332	34.9732	46.6122	51.4366	54.5689	54.0038	71.3659	71.4546	70.1602	85.2913	89.8278	97.1918	104.925	132.72	125.959	113.327	136.611	122.668	154.154	140.992	156.889	214.186	249.804	378.416	579.772	989.384	2525.85	4482.94	3242.83
P26450	0	726.945	1311.27	2936.68	0	1333.03	3456.88	3341.57	1646.41	4098.81	3548.26	3148.81	1732.14	1562.38	3165.66	1372.51	2578.09	2017.6	0	0	902.974	1721.42	1236.23	1181.85	1130.33	1002.29	483.99	835.861	725.968	748.709	779.438	613.829	663.693	649.428	599.444	357.064	0	476.426	0	210.876	306.661	210.467	137.801	293.746	318.922	243.252	281.218	286.966	183.552
P26516	0	0	5.61019	7.33464	12.3961	8.10248	12.2444	13.6832	18.9767	19.9654	22.3871	26.2204	40.2199	34.1438	43.9383	47.9292	52.2204	49.4596	63.3731	63.5333	88.0861	91.2189	116.606	140.042	143.629	179.385	184.808	210.304	198.187	234.76	262.712	290.363	334.695	387.385	306.611	444.41	314.845	245.142	161.215	100.33	59.2938	47.8873	33.0297	47.0329	37.6666	22.1466	20.7325	16.3073	9.78986
P26638	0	0	0	0	0	0	0	0	0	0	0	0	0	0	0	0	0	0	0	0	0	0	0	0	0	0	0	0	0	0	0	125.388	0	0	0	0	0	0	39.2547	0	0	0	0	0	0	12.3253	119.465	840.949	1242.51
P26645	0	0	0	0	0	0	0	0	0	23.61	18.0556	20.2571	5.60677	0	17.5765	7.58321	20.8493	0	16.3638	19.0112	36.9563	27.7643	37.0758	43.8804	40.7112	47.6005	48.096	59.7975	69.3701	95.3701	120.117	151.156	128.976	166.446	148.415	128.866	138.72	115.58	82.5784	75.1357	55.3409	41.9561	37.3891	37.5	30.2181	55.3324	97.4926	88.2681	47.6934
P26883	0	0	0	0	0	0	0	0	0	0	0	280.643	0	0	0	0	0	0	0	0	0	0	0	0	0	0	0	0	0	921.593	0	0	0	0	0	0	0	20.5341	0	0	7.55368	0	0	0	92.458	0	0	0	36.8473
P27048	0	0	0	0	0	0	0	0	0	0	0	0	0	0	16.5972	0	0	0	0	0	11.0847	0	0	0	0	0	0	0	0	0	0	0	0	0	0	12.1194	64.2428	33.4229	68.0135	37.2015	42.7067	7.86643	12.635	16.094	53.6621	88.0922	143.853	352.517	86.6407
P27546	0	19.7914	13.8166	10.8361	24.3527	18.3663	19.3599	19.3087	16.5286	20.4193	19.2697	17.5204	20.0007	18.5349	21.0987	24.7345	26.0653	21.0482	30.612	26.3996	38.8517	28.6239	31.0283	40.622	35.1459	36.368	65.5099	38.876	30.0859	32.8896	35.0303	35.3347	38.1038	34.135	42.8971	78.8945	122.553	157.784	289.63	211.822	152.08	140.812	96.585	90.924	66.7917	64.4575	55.6559	72.1797	59.7276
P27601	0	4.60324	6.37742	4.29436	13.0194	13.327	20.4812	13.0476	20.2041	27.8802	29.102	33.3833	36.4585	27.8826	45.6014	49.2967	54.0158	57.885	74.9074	55.0013	88.0062	87.5369	97.9401	114.421	114.283	125.286	150.223	131.334	114.246	139.785	161.889	141.307	153.06	141.944	145.182	142.094	126.005	76.7574	94.5887	76.2817	53.2822	52.9367	43.236	38.0876	27.6024	20.6443	21.1319	26.5044	14.6699
P27612	0	0	0	0	0	0	0	0	0	0	0	0	0	0	0	0	0	0	0	0	0	0	0	3.24811	0	0	1.17189	0	0	0	0	0	0	0	0	0	0	0	7.51177	0	0	10.7791	0	0	0	0	0	10.2008	54.7179
P27661	55.2326	72.7982	58.1169	71.3301	58.8563	142.599	101.55	164.516	68.9765	92.0616	91.5047	61.385	91.6749	120.738	105.404	68.7801	114.16	191.524	106.512	85.6244	199.416	117.509	126.785	118.083	106.499	122.596	155.115	167.703	123.419	129.213	175.188	224.356	184.696	191.526	139.842	159.261	123.789	71.631	97.6575	91.554	152.013	95.1943	86.1002	70.8734	73.8779	85.3703	77.6703	96.3899	124.044
P27773	0	0	2.53449	5.97896	13.9226	14.1349	16.1493	11.0626	17.7503	14.0982	23.8579	22.2806	27.2402	24.7343	31.28	26.3568	29.3475	26.6483	35.1487	36.2554	38.93	40.6868	44.5019	42.6741	42.6062	42.9601	42.8888	43.8348	40.8665	40.3621	41.8131	34.2106	43.0167	37.876	38.7141	36.4702	34.3713	31.5669	181.297	28.397	32.017	32.3539	30.334	33.9615	44.4286	43.0887	67.3865	125.25	126.718
P28063	0	0	0	0	0	0	0	0	0	0.825188	0	0	0	0	0	0	0	0	7.01644	0	10.3475	0	20.7749	24.5208	28.1148	22.0807	50.9338	37.9798	34.5456	45.0637	50.8222	53.9922	93.9527	88.8148	83.6226	76.9309	78.1312	53.9191	76.2927	130.209	200.206	252.617	151.686	97.8997	63.7788	42.013	38.4612	28.9363	0
P28271	0	0	0	0	0	0	0	0	16.6698	6.36827	0	12.1018	0	0	0	0	19.5344	0	0	0	29.3153	0	0	0	27.3512	0	0	0	0	4.78216	4.34688	0	0	0	1.23841	0	0	0	34.4206	0	0	3.69796	0	0	10.314	0	21.5472	48.3587	61.5156
P28474	0	0	0.564192	0	1.32809	0	1.53024	0	0	0	25.0646	0	8.86181	10.4686	0	4.73343	12.9835	0	20.8379	0	0	37.7333	0	78.6788	44.7166	87.8222	0.442926	0	0	0	0	0	63.1149	0	3.26627	12.4754	0	0	7.25066	0	0	0	0	14.9779	0	25.8156	0	0	0
P28650	0	0	0	0	0	0	0	0	0	0	5.35694	0	0	0	0	0	0	0	0	0	0	0	0	0	0	0	0	0	0	0	64.1641	0	0	0	0	97.4899	0	0	85.867	0	0	4.33075	0	0	26.2745	0	0	0	127.866
P28651	0	0	0	0	0	0	0	0	0	0	0	0	0	0	0	0	0	0	0	0	0	0	0	0	0	0	0	0	0	0	0	0	0	0	0	0	0	0	0	0	0	0	0	0	0	0	0	0	0
P28653	0	0	0	0	0	0	0	0	0	3.58597	0	0	12.5184	0	15.0405	6.85429	10.0002	15.1503	19.4028	33.1458	36.6906	27.7677	45.1484	41.8078	50.0158	59.9881	153.009	77.3584	64.5831	98.5368	140.008	132.569	198.456	223.2	330.529	524.731	553.958	545.463	836.483	1115.49	823.318	1139.8	931.351	925.479	610.432	471.709	327.844	294.355	146.788
P28654	0	0	0	0	2.83278	0	10.4335	0	0	1.30706	16.0892	1.0767	3.31847	6.18442	11.0075	4.06773	10.2376	5.52193	5.96326	4.14215	10.3742	15.0121	20.9514	24.0261	20.2238	18.6576	28.7956	27.2529	22.9071	31.6409	35.1963	29.261	25.3543	98.3558	47.448	60.2729	65.5817	64.62	124.646	165.719	207.425	507.932	836.029	1407.26	2117.81	2963.38	3854.38	3608.48	2182.57
P28656	0	0	0	0	0	0	0	0	0	0	0	0	0	0	0	0	0	0	0	0	0	0	0	0	0	18.1445	0	0	0	0	0	0	0	0	0	37.4686	5.40633	0	28.6274	0	0	10.9084	0	43.3353	29.0005	41.295	41.4053	92.7539	114.152
P28665	0	0	0	0	27.1951	18.0935	0	0	0	1.77696	1.86868	0	0	0	0	0	0	0	0	0	0	0	34.7863	4.65449	4.25208	11.8084	14.6586	0	7.31203	28.3994	0	0	0	0	15.3457	26.8983	0	72.0196	3.35083	8.25383	67.6291	29.2755	34.4188	38.7227	36.3918	97.0278	171.083	540.802	283.494
P28798	0	0	6.49131	12.0413	37.4071	22.4382	22.106	31.8033	39.1209	35.9183	44.0282	52.7252	41.8282	22.8158	41.9579	50.0691	43.5023	35.4797	41.3608	18.8067	48.0851	44.8187	58.3313	60.3714	45.256	70.2609	70.4411	47.837	55.3722	23.5561	49.998	75.063	43.8364	64.5052	72.8793	52.3241	53.9225	8.24963	0	47.8447	23.4995	19.2039	0	0	0	14.9478	22.2089	37.1963	8.2163
P28828	12.2815	0	0	5.63059	14.5643	10.2401	16.5046	9.08239	19.5705	23.9508	25.9613	21.6672	32.7393	23.5019	32.6511	35.5986	38.5152	40.4471	46.832	37.9751	55.5146	56.0634	59.2916	64.4733	71.0231	66.4342	70.1181	64.7585	55.8086	55.6743	56.0373	46.9853	38.856	33.8613	24.1904	24.8971	20.5897	0	13.4482	0	0	3.83866	18.7009	71.4247	105.822	79.5244	51.3088	9.1027	6.46323
P28843	0	0	0	0	3.87808	5.83592	19.8473	28.3626	25.1067	19.8312	23.0536	21.8692	28.7414	20.7755	43.452	35.9182	30.7139	33.9556	44.863	39.3303	50.6861	47.4345	60.6778	53.7653	63.0355	64.5362	75.1013	68.3851	61.2221	75.2334	72.0951	68.0062	68.892	70.2623	64.2996	55.4102	55.6762	37.5786	27.5394	30.8721	6.82507	7.87145	7.53728	0	0	0	0	13.7836	0
P29341	1.33544	0	10.823	11.2804	15.832	4.90995	15.2834	4.59773	15.6406	17.5704	24.1848	17.8849	33.9917	23.17	27.898	24.7081	25.6309	23.7179	33.3737	27.0391	43.546	42.5389	41.8844	44.531	47.0741	50.2222	66.466	59.1335	51.9827	61.1621	68.9236	65.3763	90.1413	89.8827	108.408	112.104	120.155	85.3777	115.647	131.931	138.917	129.994	117.904	127.117	113.257	93.9508	79.205	86.232	68.981
P29387	12.0993	44.5265	70.0576	88.4809	131.898	131.664	197.486	209.916	245.582	287.747	297.395	340.895	435.009	396.642	411.187	511.238	569.218	551.725	611.97	613.358	731.448	777.533	968.297	364.149	773.019	1116.09	1342	648.338	1257.83	1432.99	1087.56	723.931	632.375	814.235	828.633	1608.96	1500.63	1229.78	1050.21	852.431	842	681.944	514.842	442.352	182.929	293.983	250.259	198.3	108.638
P29533	0	0	0	0	0	0	5.42369	0	0	13.1734	0	0	8.56954	0	30.1801	29.371	28.2899	20.3667	58.243	48.0989	43.8927	49.4755	69.8492	120.509	70.4742	50.0414	67.4559	57.8699	41.8977	66.9071	65.1597	91.608	130.601	37.0453	53.8251	48.9476	44.6678	9.19167	31.4496	15.0914	0	23.4237	0	0	0	0	0	0	70.5927
P29595	0	0	0	0	0	0	0	0	0	0	0	21.7216	0	0	0	0	0	0	0	0	0	0	6.24638	13.8461	0	9.98525	0	0	4.67057	12.4705	9.21889	11.1026	27.3024	12.5065	7.7206	37.4357	0	0	26.4121	32.5369	42.4432	28.7571	32.6145	45.4676	34.4651	48.7904	28.2446	17.7224	57.1848
P29758	0	0	0	4.78308	3.4901	0	8.79335	8.14773	0	0	116.242	8.68012	4.46151	0	0	2.39428	71.0518	0	546.537	0	0	0	17.8004	133.554	0	184.733	1471.32	0	0	0	189.317	3.51553	36.558	0	0	14.2937	12.1584	8.89803	183.601	7.78803	40.4215	75.665	3.19546	10.5764	35.2843	6.11105	30.4798	33.5818	52.7603
P30115	0	0	0	0	0	0	0	0	0	0	0	0	0	0	0	0	8.64063	0	0	0	0	0	0	0	0	0	0	0	0	0	0	0	0	0	0	0	0	0	0	0	0	0	0	0	0	0	0	0	0
P30275	33.5934	26.3534	64.111	56.6421	109.795	75.3052	93.5401	68.9028	108.824	113.71	100.418	104.5	149.979	69.5767	163.943	149.83	177.681	141.327	150.557	83.8815	215.316	172.352	269.494	289.287	262.022	328.312	387.479	392.669	264.628	323.036	354.621	314.138	417.392	518.389	392.535	400.268	247.992	149.397	797.127	263.744	280.354	318.881	386.526	528.201	925.369	5238.12	18066.9	29272.5	24868.7
P30412	0	0	0	0	0	0	4.15449	0	0	4.0993	5.56141	4.55281	15.533	18.1304	9.8	29.1429	22.9736	20.4413	30.5511	20.962	39.1303	25.6486	46.1262	52.9464	58.3995	60.0126	78.0587	62.7798	60.2001	73.681	84.9771	77.5357	96.4314	88.7295	110.387	81.3467	87.879	75.6694	70.819	59.5785	41.7118	51.372	30.7271	29.6906	32.8256	14.5636	4.68754	4.00748	0
P30416	0	0	0	0	0	0	0	0	0	0	0	0	18.8629	0	0	0	0	4.72992	0	0	0	0	12.676	0	13.7412	0	3.2317	0	0	0	10.0884	7.2887	0	52.5109	0	21.4261	0	0	37.3438	0	0	9.17759	0	30.9418	31.7109	34.7478	59.6877	62.3459	102.086
P30681	0	0	0	0	0	0	0	0	0	0	0	0	0	0	0	0	0	0	0	0	0	0	0	0	0	0	0	0	0	0	0	0	0	0	0	0	0	0	0	0	0	0	0	0	0	0	0	0	0
P30993	0	0	0	0	0	0	0	0	0	0	0	0	0	0	0	0	6.10931	0	10.384	11.2923	9.71895	11.0853	17.2099	11.6119	20.8396	11.3767	13.4336	24.8694	15.5288	17.7306	30.3416	26.6948	7.37506	10.0347	23.125	31.6223	24.3598	13.8165	9.69212	0	0	0	0	0	0	0	0	0	0
P31001	73.0915	60.7453	63.2073	89.249	72.2194	49.4675	61.0939	22.0802	10.0258	34.8555	6.84985	19.5755	23.6846	14.0921	83.8088	31.479	61.1161	21.1308	46.7719	31.9462	112.978	23.5021	30.832	28.2518	42.8246	21.7488	47.2958	54.266	63.5618	106.145	106.256	79.0536	76.734	92.0247	79.4136	77.6746	35.2623	89.2645	95.835	37.2296	57.1006	32.8189	56.0815	55.6289	27.1274	66.7137	49.5584	86.6739	97.2568
P31230	0	12.2894	7.13073	10.4477	15.5863	14.9972	18.0568	19.9369	19.0028	22.0438	22.5298	27.404	28.1185	27.6164	27.9187	32.8112	32.7648	32.4308	37.3815	36.1204	40.2311	44.76	45.264	45.7488	45.9278	41.832	49.7797	39.8364	41.3628	36.9015	37.9003	35.8651	39.7644	39.435	35.742	39.6804	52.9899	59.7527	51.3421	52.1353	54.8661	54.8669	50.7122	47.2432	44.2217	36.7877	26.4714	22.2418	17.3823
P31428	35.5771	124.937	156.886	178.742	254.449	236.669	273.345	303.315	353.163	318.272	376.92	364.148	401.661	336.606	381.328	383.64	363.692	347.636	398.162	370.166	437.73	389.046	538.419	556.662	576.472	572.148	648.708	594.343	560.731	606.91	678.394	615.226	610.149	678.968	642.442	561.88	599.639	534.128	421.229	348.058	258.075	213.442	190.273	146.616	157.003	113.487	132.583	98.6438	72.0205
P31750	0	0	0	0	0	0	0	0	0	0	0	0	0	0	0	0	0	0	0	0	0	0	0	0	0	0	0	0	0	0	0	0	0	0	0	0	0	0	0	0	0	0	0	0	0	0	0	0	0
P31786	0	0	0	0	0	0	0	0	0	0	0	0	23.764	0	0	0	10.1043	7.3355	0	0	0.732939	0	0	0	0	0	0	0	0	12.7392	0	6.18986	12.8561	0	8.53412	0	25.0796	7.03375	8.44519	8.12811	0	0	0	14.3555	16.0907	0	0	0	114.635
P31809	0	0	0	0	0	0	0	0	0	0	0	0	0	0	0	0	0	8.93077	0	13.6534	19.8019	10.0179	23.5718	5.49293	20.4584	31.3556	12.3837	29.5608	10.961	11.1075	28.0953	13.4486	30.4011	30.5731	36.1178	24.337	11.5305	16.9287	0	0	7.1604	0	0	0	0	0	0	0	0
P31938	0	0	0	0	0	0	0	0	0	0	0	0	0	0	0	0	0	0	0	0	0	0	0	0	0	0	0	0	0	0	0	0	0	0	6.13962	0	0	0	0	0	0	0	0	0	0	0	0	0	0
P32020	0	1.04732	0	0	2.27649	0	15.8351	2.2699	3.73324	17.711	8.89608	7.88948	12.2123	0	11.5761	14.4424	13.9328	21.053	18.0203	18.399	25.2413	23.7111	29.8947	33.2936	27.2623	37.2241	48.4285	44.6422	42.5113	48.0433	56.6821	47.2168	67.6659	61.868	73.6093	72.1603	85.825	84.1112	89.3426	100.786	94.6896	114.827	99.9961	99.3239	104.074	101.517	112.696	115.173	214.653
P32067	0	0	0	0	0	0	0	0	0	0	0	0	5.87159	0	0	0	0	0	0	0	0	0	0	14.0593	0	0	11.7047	9.47443	5.01488	0	0	31.9411	0	7.03625	20.6188	26.5198	0	0	6.24847	0	0	0	0	37.6055	29.5399	45.5364	55.498	83.9995	162.968
P32261	0	0	0	0	0	0	0	0	0	0	0	0	0	0	0	0	0	0	0	0	0	0	0	0	0	0	0	0	0	0	0	0	0	0	0	2.05115	0	0	0	0	0	0	0	0	0	0	0	0	0
P32507-2	0	0	12.8541	0	10.9802	13.2033	15.5879	24.2116	27.7819	30.573	36.7197	42.65	55.5621	46.5997	59.1472	59.9878	62.1001	77.7288	71.6658	65.0974	61.791	77.4744	105.516	138.454	122.743	163.499	173.279	161.071	150.326	174.412	168.148	160.215	197.869	205.563	177.964	176.757	127.096	125.31	106.398	77.9577	51.6186	51.5299	47.5758	50.9268	38.4271	31.202	26.2353	26.3661	33.8884
P32883-2	0	0	0	0	0	0	0	0	2.06662	0	0	0	6.97199	0	23.8547	10.8341	43.7877	19.7002	37.8283	0	68.3906	52.1568	75.2689	100.946	94.7423	110.444	146.989	145.105	88.0692	126.278	133.538	122.598	161.638	135.692	138.199	184.745	84.3235	17.2675	101.859	99.8853	57.0403	53.052	29.5498	25.6077	27.8164	39.9793	41.3986	0	0
P32921-2	0	0	0	0	0	0	0	0	0	0	0	0	0	0	0	0	34.5254	0	0	0	0	0	0	0	16.4267	4.13863	0	0	25.607	12.1324	35.0754	28.9271	58.0985	28.7499	54.394	5.31735	0	17.8477	35.9502	20.8092	27.8639	25.8018	36.2362	21.859	40.7063	33.8675	61.0874	98.7681	167.841
P34022	0	0	0	0	0	0	0	0	0	0	13.0715	0	0	0	0	0	0	0	6.56329	0	0	4.0066	21.7476	0	0	0	0	11.8607	10.8999	0	5.715	0	0	0	20.3731	0	16.2056	7.12579	44.9474	7.12595	7.61701	12.81	6.03971	9.08215	17.7547	6.99653	32.6931	31.3788	36.8727
P34884	0	0	0	0	10.3887	0	0	0	9.0298	0	0	15.4433	0	0	0	8.81274	7.23245	0	0	0	0	10.6356	31.5716	12.2615	8.45968	0	20.9665	28.5626	0	14.5366	0	10.7543	23.3746	29.457	42.07	28.3759	17.2695	0	0	29.848	9.85592	25.9926	6.69403	14.4927	0	18.3269	15.2382	16.7316	97.9353
P34914	0	0	0	3.0525	4.96969	0	0	0	0	27.5369	103.909	20.0285	13.4392	18.629	29.9873	16.4691	17.712	32.5807	11.6233	39.7161	0	34.2047	31.5574	40.3757	28.3911	38.8057	43.1792	40.7604	49.1848	43.2325	43.4099	45.7071	45.2429	46.3175	50.9124	53.0046	52.4135	38.3644	310.017	46.3776	52.6486	54.5679	61.73	103.865	141.574	202.325	348.842	416.641	584.844
P35235-1	0	0	0	0	0	0	11.6332	12.3518	12.703	0	0	0	0	0	0	17.7424	0	0	0	0	0	0	0	39.5273	10.7595	14.6731	8.69045	35.1326	0	27.5659	0	37.741	33.9642	17.5517	22.8223	22.1297	9.85748	16.1648	13.4269	10.1646	8.72529	31.9773	20.911	14.8714	10.7926	34.4965	39.6789	42.2336	51.0698
P35276	0	0	0	0	0	0	10.8919	28.928	9.66832	0	38.8939	46.8187	4.64183	60.5127	54.1605	37.4226	35.5927	30.0544	93.7649	117.822	60.4193	73.6089	74.7885	87.901	114.751	81.7498	134.574	112.461	88.344	132.416	130.681	164.485	164.312	147.025	192.361	192.96	170.47	172.517	158.134	119.586	81.692	94.5727	90.9715	66.4034	31.3166	48.186	16.9636	0	0
P35278	0	8.23039	17.0547	21.3913	21.8446	31.5617	33.8609	40.5869	43.4609	50.1967	67.5557	67.8713	98.0181	82.1451	110.336	100.29	116.227	112.098	157.76	134.541	166.864	190.471	230.535	247.908	263.711	268.761	307.444	305.14	294.189	309.216	393.519	374.952	378.19	404.518	428.164	400.799	354.98	346.597	293.168	279.529	259.447	203.468	146.826	126.465	94.3334	74.4801	49.0646	18.9345	23.5273
P35279	6.19113	23.2318	25.4143	37.0279	52.3945	44.4399	64.1249	74.6058	85.3928	78.6448	120.858	130.272	150.513	159.424	157.746	188.348	214.356	198.093	245.46	241.703	254.272	290.785	398.296	353.529	410.787	413.049	532.149	476.632	478.003	523.194	609.91	602.515	606.348	710.274	687.993	614.458	688.409	626.993	530.831	454.88	408.138	349.116	253.249	226.822	183.555	149.155	114.98	80.5976	54.0111
P35282	3.99045	10.4714	17.5817	22.2349	29.7469	39.1973	23.11	35.9428	40.9924	43.3169	42.2407	44.2622	52.3809	48.063	61.3912	69.0154	68.2054	78.3362	63.1698	75.0318	95.1221	104.235	106.493	138.284	128.517	141.366	183.608	182.544	158.652	181.601	191.235	214.901	209.277	218.624	217.28	239.357	269.217	256.875	137.991	222.806	158.305	132.121	109.743	81.4054	76.3908	67.9505	50.2118	48.3249	34.2494
P35283	0	0.841087	0	7.94012	20.5557	16.5138	12.2922	13.5956	22.5722	18.3494	16.524	30.8512	25.3527	26.0785	27.647	28.0544	29.7982	21.0276	35.7868	25.3401	46.6853	38.7995	46.3835	65.9288	59.1396	64.4892	72.7575	65.1477	63.2785	71.4178	73.9162	67.4038	84.812	69.5172	91.6773	66.9628	72.7593	54.1045	70.7357	62.9569	41.7951	58.9614	35.1229	34.9023	27.2007	22.0416	23.2943	24.1086	5.58123
P35290	0	0	0	0	21.0677	0	0	22.0569	24.373	15.9908	25.8026	61.5235	29.7017	44.6344	12.372	47.0454	34.7107	18.4042	104.903	65.6699	55.216	51.15	58.6804	68.7282	72.4804	71.0546	85.7017	82.9639	66.4638	83.6204	93.968	91.4822	104.813	98.7392	118.415	91.0092	113.265	91.0839	90.5804	87.6922	67.0843	50.6862	46.8596	37.9016	14.7302	16.6585	16.979	0	0
P35330	0	0	4.80223	0	20.396	14.9411	28.831	36.5252	43.9836	43.336	61.0967	63.2792	78.4884	82.8439	89.2997	98.1472	104.316	113.27	131.463	131.31	143.918	167.5	197.6	194.294	240.093	244.84	246.064	243.261	229.609	258.972	284.112	317.529	310.252	315.343	323.423	276.261	289.35	246.099	198.221	185.811	123.305	123.312	88.4142	77.6707	60.5554	46.9889	42.1431	31.451	29.7235
P35385	0	0	0	0	0	0	0	0	0	0	0	0	0	0	0	0	0	0	0	0	0	0	0	0	0	0	0	0	0	0	0	0	0	0	0	0	0	0	0	0	0	0	0	0	0	0	0	0	14.5866
P35486	34.202	50.3622	45.6424	59.8092	73.8317	79.5026	90.5654	117.29	141.967	141.345	173.252	198.745	364.515	240.13	276.95	307.937	368.358	549.147	2319.36	6054.73	9759.58	7887.84	4072.77	3148.6	2908.93	2758.87	2956.62	2463.08	2065.1	2291.38	2462.06	2459.25	2713.4	3311.29	3079.33	3345.58	3105.15	2788.73	3945.99	4145.93	4516.1	5319.53	5635.08	6849.99	7375.98	8426.63	9764.71	10935.7	13415.4
P35487	18.8169	29.2945	27.9474	68.152	79.3314	98.4079	88.0865	104.827	127.381	66.635	60.8441	140.76	204.371	72.7124	138.33	169.341	184.265	288.481	1026.31	3715.66	4984.5	4504.86	2342.43	1338.64	1622.24	1287.79	1463.92	965.174	717.677	1010.86	1011.16	1015.17	1182.96	2130.6	1808.78	1729.48	1520.47	1594.63	2185.23	2078.27	2802.42	3143.32	3618.31	4805.02	5523.82	7379.2	6529.73	5036.09	8895.27
P35492	2.52602	0	0	0	0	0	7.84573	0	0	0	0	0	0	10.0896	28.8232	0	0	0	0	0	0	0	0	0	0	0	0	0	0	0	0	0	0	0	9.48381	0	0	0	25.6221	0	0	0	0	0	0	0	0	0	0
P35505	0	0	0	0	0	0	0	0	0	0	0	0	0	0	0	0	0	0	0	0	0	0	0	0	0	2.36571	0	0	0	0	0	0	0	0	0	0	0	0	0	0	0	0	0	0	0	0	0	0	0
P35564	15.5366	21.7414	40.8629	57.5803	93.3875	83.8841	123.625	132.564	162.004	198.837	219.068	231.258	316.904	265.715	345.23	413.745	439.25	450.366	461.754	441.401	639.519	595.847	746.734	815.442	832.696	924.104	967.588	968.337	870.611	973.77	1023.19	939.961	913.634	874.851	856.557	887.14	772.008	565.588	480.377	434.886	310.017	274.797	233.81	209.285	165.342	140.514	125.987	159.994	132.178
P35585	0	0	0	0	8.68506	0	0	0	0	0	0	0	0	0	0	0	0	0	0	0	0	0	0	0	0	0	11.5658	0	0	0	46.7407	0	0	11.3324	8.05218	0	0	0	0	0	4.30569	18.8818	38.1918	179.677	238.014	175.644	95.0081	63.7389	18.1106
P35700	24.1021	30.1272	27.142	35.054	48.8877	49.3577	57.4874	64.1286	57.4189	57.1081	76.7898	65.1637	66.7506	96.2098	108.146	87.5213	89.6621	89.8513	91.6244	114.562	123.532	117.549	121.721	115.851	122.41	136.257	137.581	136.471	133.476	126.044	150.438	134.909	137.086	151.256	143.85	127.348	164.942	161.863	200.223	170.631	174.064	200.711	194.933	265.262	336.27	572.862	1030.46	879.583	630.907
P35762	0	8.31437	9.96593	3.60957	25.7344	7.44251	19.3539	15.9908	18.1578	21.1646	21.0518	27.1671	29.1971	22.8966	37.2426	35.0988	29.0137	32.2022	41.9211	26.0487	70.5762	36.5065	55.6594	94.3712	58.5254	87.6899	134.565	101.84	60.3452	96.3367	91.8774	101.472	123.17	119.944	135.637	186.492	85.9096	41.7774	84.3579	78.4653	56.221	44.8351	46.2609	39.1718	30.4107	26.6762	20.0273	18.7021	22.4036
P35802	0	0	0	0	8.26171	0	0	0	0	0	0	0	21.0724	0	0	6.63552	12.7309	18.4703	39.1125	34.2799	30.9161	50.6866	11.3376	20.3633	15.8067	25.256	28.6903	26.6241	28.5375	36.5516	11.837	21.8752	28.2921	35.5586	35.5933	47.3561	24.7216	82.5111	31.4621	27.4773	64.3434	39.5354	24.7295	0	0	0	0	0	0
P35980	19.892	45.3318	78.4579	61.0573	56.2071	60.2776	49.9452	47.2988	58.9553	53.3212	53.1554	52.5853	39.492	36.9747	45.9305	37.8373	30.5865	22.3028	25.898	18.2896	27.9706	19.0282	6.83636	29.582	32.5021	14.4529	10.2254	0	7.82875	26.0319	0	6.63659	0	57.8095	43.4656	0	18.5559	20.8237	0	0	7.83528	0	36.4196	0	32.1099	8.36499	0	0	0
P36552	0	0	0	0	0	0	0	0	0	0	0	0	2.56016	885.164	0	0	9.78337	0	0	1031.92	0	0	0	6.73498	0	40.6847	0	0	5.59532	9.54489	19.4977	22.4309	19.1159	38.1739	21.8322	405.143	17.8716	11.9205	442.325	7.08492	7.08879	0	0	0	0	0	18.0973	26.2471	87.5223
P36916	0	0	0	0	0	19.2701	0	0	0	0	0	0	0	0	0	0	0	0	0	0	0	0	0	0	0	0	0	0	36.6331	4.18089	0	0	0	0	0	0	0	0	0	0	0	0	0	0	0	0	0	0	0
P36993	0	0	0	0	0	0	0	0	0	0	0	0	0	0	0	0	0	0	0	0	0	0	0	0	0	4.17956	0	0	0	0	27.5329	13.4816	19.1699	24.5225	32.1756	25.6508	40.8085	30.2226	36.1486	37.4615	32.7113	59.2213	18.8449	29.6916	33.1441	55.918	48.612	49.9412	44.0541
P37040	4.35991	20.7733	31.0097	32.2504	50.4377	41.7824	58.657	70.4352	86.5513	75.8315	89.8836	99.4531	127.43	113.751	146.891	145.062	159.942	167.315	187.101	175.176	228.001	241.787	280.56	289.1	318.888	330.834	381.429	381.475	337.845	383.846	419.089	380.167	401.586	396.697	398.073	377.36	352.419	271.509	230.708	216.594	139.762	125.243	88.4185	87.9535	66.6303	53.5669	50.4986	36.5218	24.5769
P37804	0	0	0	0	0	0	0	0	0	0	0	0	0	0	0	0	0	30.8224	0	12.0662	0	0	0	0	0	0	7.48453	0	0	0	0	0	0	0	0	95.0828	0	0	114.885	0	0	0	0	0	0	0	0	0	19.6044
P38060	0	3.71992	0	0	2.54256	0	0	0	55.9715	14.8804	0	11.2212	8.45312	20.412	24.1521	23.1961	27.0372	31.7837	25.3933	41.3673	27.9111	31.4457	34.1841	33.5447	24.5843	30.1297	55.1815	39.3123	33.7929	45.4144	43.6803	45.3949	42.573	60.1146	54.7289	53.9494	41.3397	51.3294	59.2224	54.0224	52.864	53.181	47.9019	50.7603	50.9566	56.3252	56.1121	69.2452	80.3155
P38647	11.7651	22.5464	25.5941	29.463	43.9032	41.9972	49.7193	55.4735	63.0277	63.3239	71.7518	83.699	99.8235	88.7618	106.148	115.79	131.741	124.107	149.346	141.487	185.661	200.541	262.78	261.763	273.196	279.974	376.312	340.926	337.947	364.913	401.087	392.131	441.983	571.14	523.734	492.372	529.968	584.677	712.219	612.974	723.336	735.271	850.747	1138	1831.58	2582.59	3024.14	3588.95	3374.44
P39054-2	0	4.33484	10.711	11.5357	16.975	13.5029	8.10009	9.10763	10.0459	16.4086	16.9424	14.3508	16.076	16.4578	19.9664	17.7592	18.0741	13.9363	22.2498	21.4371	23.2779	28.1297	37.6698	39.7902	32.464	41.2208	51.3366	34.2221	45.3475	52.3049	49.8824	41.9321	48.4898	56.7928	66.1609	51.6464	69.3172	46.8655	47.2104	63.6477	60.8497	92.7442	101.459	119.873	109.405	94.7109	75.7145	49.1529	44.9831
P39688	0	0	0	3.40511	0	6.87893	16.2789	6.637	0	13.0776	0	14.3464	21.9344	22.9697	23.121	25.7535	13.4605	12.8503	22.2431	41.8224	37.0521	43.5394	59.9513	64.7515	75.3836	41.6071	46.9258	46.1493	68.9781	54.7293	58.4343	57.3234	46.4907	51.4753	57.9417	38.6833	58.7532	54.4435	49.046	29.5504	18.2302	22.0727	8.87864	0	0	0	0	0	0
P40124	0	0	0	0	0	0	4.43786	0	11.1905	0	5.42451	2.98453	2.65496	10.223	0	1.72962	0	0	15.4742	0	19.1662	7.44674	11.9674	80.0777	13.182	5.16566	6.47779	9.70525	22.499	9.70113	26.1257	18.0427	37.4308	28.0352	28.214	22.3378	32.7095	53.3323	55.2046	37.1162	59.4342	200.169	736.336	1352.37	933.046	441.414	221.722	142.228	96.4311
P40142	0	0	0	0	0	0	0	0	0	0	0	0	0	0	15.9068	0	0	0	0	0	17.1466	0	0	0	0	0	0	0	0	0	24.2769	0	0	21.7082	25.403	7.35374	21.6402	0	30.6912	0	21.9433	6.73995	36.1873	0	0	0	0	0	0
P40237	0	0	0	0	0	3.20495	7.03593	5.63244	4.1143	7.06149	2.28712	14.8018	10.2452	11.5308	7.2706	15.5446	15.7411	14.5513	22.0961	16.6311	22.7582	21.0848	25.8326	24.1336	25.6015	33.2418	32.8929	27.3183	30.6716	35.7189	38.0472	34.5188	43.539	34.6232	40.2101	39.248	35.8581	29.3156	26.9614	29.7606	19.4504	16.3324	15.6511	10.1828	8.38918	0	0	0	22.1488
P40240	0	0	0	0	0	0	0	0	0	2.49449	5.91931	3.30187	3.75117	0	6.99281	15.9781	5.24372	9.88418	13.6259	20.5595	17.1761	11.528	25.1502	27.4068	21.6807	26.3498	35.162	32.9345	44.0547	35.595	50.0171	43.9331	44.2225	44.8829	37.2211	34.7479	32.0702	30.0047	21.2825	30.6677	19.5796	26.3558	18.9294	14.7629	4.97362	19.2285	0	0	0
P40336	0	0	2.99032	0	7.93297	0	17.1309	21.7085	11.8606	31.7051	35.8844	32.6096	45.6632	48.9172	40.6712	62.1915	52.7721	64.449	65.0154	55.5853	73.0462	77.3353	101.876	111.837	112.861	124.984	115.307	107.414	100.344	112.014	104.569	117.597	104.366	119.221	101.733	121.228	113.475	74.1818	102.154	67.7468	58.2173	66.4548	72.6164	88.4875	101.143	309.285	2005.07	4977.7	2804.09
P40936	0	0	0	0	0	0	0	0	0	0	0	0	0	0	0	0	0	0	0	0	0	0	0	15.6931	0	15.3731	13.2895	14.3767	0	0	0	0	0	0	0	0	0	0	0	0	0	0	0	0	0	0	0	0	0
P41105	11.8102	23.1852	27.1188	16.9397	23.8556	32.6838	27.4708	25.2106	17.1469	33.4773	21.3596	30.5789	16.382	20.2488	23.6182	19.2587	17.7799	6.35899	33.4673	1.58234	6.26909	5.23688	1.95156	25.0959	0	0	1.32629	0	0	9.64623	1.81632	0	7.99984	0	0	35.9673	0	0	0	0	0	0	0	0	0	0	0	0	0
P41241	0	0	0	0	0	0	0	46.4203	0	0	0	0	0	0	0	0	0	0	0	0	0	0	0	0	0	0	0	0	0	0	0	0	0	0	0	0	0	0	0	0	0	0	0	0	0	0	0	0	0
P42125	10.4112	15.4708	14.7369	19.8619	29.9689	21.5761	32.3558	32.0705	38.5506	50.599	53.9013	65.0802	93.1601	62.5843	98.0383	108.946	127.266	133.929	189.177	204.043	297.508	275.281	324.72	344.509	371.003	399.174	516.344	461.855	450.749	511.076	580.004	569.408	676.629	788.418	807.163	863.075	956.761	936.31	1221.49	1299.97	1352.14	1569.84	1463.74	1343.2	1109.41	872.551	716.435	648.213	526.577
P42227	0	0	0	0	0	0	0	5.31767	2.80183	9.43326	2.75229	11.2834	17.6015	0	3.53078	5.55621	21.0062	0	9.74714	9.37065	13.6334	10.4044	18.8601	19.7346	22.9098	23.322	25.0697	21.7265	21.0064	35.6841	29.338	23.3043	44.8294	24.3377	32.7958	29.0655	24.9159	15.6334	26.0191	18.2279	13.1094	17.8299	9.32767	5.44764	10.5917	3.83483	6.91083	14.8459	0
P42230	0	0	0	0	0	0	0	0	0	0	0	0	0	6.18642	0	0	0.579031	0	0	6.57048	19.1937	13.6236	4.06723	3.77368	0	0	0	0	0	8.87753	0	0	0	16.4956	5.07548	0	0	0	11.0135	0	7.15318	16.7227	17.6734	12.3296	20.8088	21.4269	28.56	59.9267	67.035
P42232	0	0	0	0	0	0	0	0	0	0	0	0	0	0	0	0	0	0	0	0	1.04219	1.17705	0	0	0	0	0	0	0.974307	2.0142	0	2.51769	0	0	0	6.5381	0	0	0	0	0	0	1.62277	0.872525	6.08183	6.29607	11.1689	34.2336	74.4035
P42669	7.16747	14.1622	17.2355	21.4947	28.5383	28.0166	28.7785	30.8006	37.0403	40.2426	41.3368	47.328	46.1369	47.8207	50.1076	50.278	54.8858	52.8041	60.4254	55.4384	59.3427	56.2309	65.596	63.1513	63.4031	67.4291	74.6374	62.2543	55.6948	62.9389	69.3913	68.0259	70.155	76.9877	72.883	68.95	78.5208	73.2683	74.0641	82.1582	79.0791	89.2435	99.7732	151.716	173.251	182.941	174.559	178.087	88.3849
P42925	0	0	1.4898	0	0	0	0	0	0	3.61832	7.96343	7.01104	18.0479	10.9614	19.9081	16.8421	17.9184	16.8615	24.8424	7.22634	35.7108	20.4811	41.0563	53.7119	39.2733	55.2369	50.7768	51.8922	53.9854	59.8726	59.8942	52.684	64.942	53.8597	67.9521	96.9781	101.948	25.9326	65.3543	57.2373	59.7829	39.4084	34.0835	30.4481	17.1227	15.626	0	0	0
P42932	1.89812	7.18908	10.1968	11.6388	16.974	14.5232	16.2658	17.3999	18.5957	18.4808	21.2853	32.2832	25.8497	25.8864	29.9352	33.0578	38.5582	35.2784	40.8776	43.0214	46.6896	51.3951	64.1633	59.1375	67.3663	65.5643	92.9629	82.3339	76.6617	84.9455	100.852	93.1924	96.7595	110.305	120.73	127.056	174.86	199.625	252.433	584.454	1557.34	2620.44	1904.69	1021.37	474.712	279.336	205.531	157.304	113.812
P43023	46.5585	40.8128	98.7492	89.3789	120.633	87.5737	136.407	104.827	148.348	155.954	157.897	154.92	187.353	49.3746	133.528	130.686	134.658	71.5465	66.318	41.9787	66.8098	45.1663	59.7162	57.8268	49.5032	44.6152	43.8723	40.6344	25.663	32.307	34.7181	25.9189	34.5098	26.9666	25.6235	32.4881	24.9591	0	22.173	25.2685	16.7964	14.5008	12.0919	16.1324	17.0569	22.5746	8.71689	27.64	6.75532
P43274	7.60692	42.4922	30.4374	38.4532	48.479	57.4566	77.188	83.2473	73.61	74.7507	71.1485	71.7569	61.0465	72.0746	71.433	66.4909	63.2624	93.6833	79.3683	75.0558	86.5383	97.4239	77.578	82.3858	97.938	58.3369	68.2425	146.597	102.688	143.54	196.495	155.609	191.535	112.665	98.3557	89.9153	87.5345	33.3809	0	0	129.207	43.7026	33.5167	21.9848	0	23.1073	112.089	134.339	34.9088
P43277	12.907	21.9412	19.4722	25.2551	32.2872	36.5366	49.1461	44.3239	42.4555	37.5274	43.487	34.3209	38.2652	40.8784	44.0119	43.1318	41.6869	48.4661	45.3868	57.5274	41.6073	48.5414	48.0025	46.7119	45.659	51.9313	64.2648	62.6591	58.5076	63.7247	95.1916	89.9509	87.0317	58.6864	50.6196	45.8605	29.78	23.0886	15.5436	18.9163	80.6798	15.5633	19.9285	19.0041	20.8583	22.9542	66.0886	93.3021	55.3605
P43406	0	0	0	2.64854	10.5814	10.5735	14.7443	16.315	20.3918	20.2009	23.6757	25.9555	33.6064	34.9001	37.0061	42.0818	50.8723	53.7547	59.462	64.286	75.0567	80.2036	91.6987	98.8286	112.548	118.187	127.807	125.507	105.86	120.301	122.495	108.184	107.849	99.034	96.8299	77.8238	71.1647	42.6581	34.843	24.8462	14.4475	15.3906	13.7101	9.01995	10.337	3.34489	0	0	3.32251
P43883	0	2.34021	2.45297	8.04623	14.14	14.2577	24.6422	24.4827	29.3993	29.5788	42.0195	43.975	49.0201	54.0636	56.6561	63.7257	72.0267	69.7327	88.2284	87.8218	99.5416	115.006	147.77	133.413	151.041	144.513	194.829	171.051	175.53	191.295	221.948	215.396	242.487	259.448	274.721	253.73	256.677	256.786	247.912	220.685	191.66	172.054	159.41	123.803	98.6687	67.2702	52.9368	43.5645	26.1165
P45376	0	0	0	0	0	0	0	0	0	6.31979	0.449366	4.2304	0	0	7.11573	11.2054	2.43692	0	13.0186	0	21.3679	0	62.7525	26.9478	14.723	53.4159	13.9848	293.022	0	12.2249	143.824	0	37.4037	63.9892	0	0	18.4551	51.522	47.2956	0	0	0	0	8.40319	0	0	0	0	25.7235
P45591	0	0	0	5.16998	0	0	0	0	0	0	0	0	18.0091	0	0	0	0	0	0	0	0	0	0	0	0	0	0	0	0	0	47.473	0	0	0	15.9524	13.8715	15.6648	21.4356	54.0434	66.2585	66.4877	68.9149	70.7552	50.0354	31.5657	0	20.5682	18.1579	42.8031
P45878	0	0	0	0	0	0	0	0	0	0	0	0	0	0	0	0	0	0	0	0	0	0	0	0	0	0	0	0	0	0	0	0	0	0	0	0	0	0	0	0	0	0	0	0	0	0	0	0	0
P45952	18.3997	32.2373	32.7726	42.0924	47.6208	58.8629	59.4897	75.2775	84.1795	83.6155	108.049	101.039	108.248	108.915	116.575	120.877	129.799	120.219	142.336	146.778	155.162	164.766	183.335	189.909	193.605	225.59	240.517	240.026	230.425	235.662	256.477	241.864	249.077	271.367	267.723	272.118	297.971	292.139	1459.52	286.417	271.696	262.261	246.795	239.814	234.93	262.227	452.601	1900.26	9802.64
P46061	0	0	0	0	20.9446	38.8347	0	0	0	0	0	0	0	0	0	0	17.4007	0	0	0	0	0	0	0	0	0	0	0	0	0	0	0	0	0	0	0	0	0	0	0	0	0	0	0	0	0	0	0	27.5865
P46412	0	0	0	0	1.55895	0	6.17073	3.97518	0	0	0	0	8.96412	0	0	0	0	8.18073	0	0	8.1385	25.987	19.4061	0	37.1517	15.7879	47.0836	19.6586	39.0056	34.5468	20.459	12.3317	22.5895	49.6347	15.0164	35.8899	32.3914	13.5709	47.2883	48.9727	33.5351	40.087	40.2909	45.8894	48.5126	56.0282	63.6143	76.0343	78.0128
P46460	0	0	4.95982	1.75508	8.34026	9.44333	9.95284	10.1437	17.5671	14.6773	17.4449	22.1927	23.2262	20.8748	27.0087	24.5143	33.464	27.7105	37.9062	32.1345	45.9821	51.8789	59.6249	64.493	60.9756	70.7844	86.0793	82.7546	72.6474	87.9037	83.7213	81.6389	96.0918	91.0745	101.926	99.3324	106.836	92.1638	88.3475	83.707	76.1502	73.3194	72.6982	78.1522	70.6632	60.9607	57.74	58.0957	38.8919
P46467	0	0	2.88888	0	16.8303	8.31136	2.5571	6.64044	14.5774	3.67825	3.57035	8.17752	14.0247	9.75064	23.2726	24.0525	18.6998	14.3294	21.0848	8.5852	25.1081	23.2001	33.6437	36.976	27.2738	48.1845	34.1501	45.6619	45.3144	36.528	63.7549	44.1939	49.9519	69.8092	63.6861	64.4672	70.1176	56.5462	65.7904	84.1514	78.8214	49.1415	49.2692	57.7694	45.1431	29.8641	41.0454	9.72133	18.1925
P46471	0	3.29902	4.96047	11.051	15.75	16.2727	18.038	19.6627	25.3907	29.455	32.5463	37.6093	42.3988	44.0328	44.6287	51.276	59.3143	60.7879	77.5704	82.3204	98.4457	101.465	145.629	158.029	151.2	185.097	240.836	232.482	211.002	250.32	278.596	326.503	428.76	473.625	458.142	371.296	353.432	285.755	182.137	105.631	66.4323	52.2725	40.6676	47.2734	55.1476	53.8011	61.9983	53.7514	29.5551
P46638	22.9734	46.0931	61.8853	82.551	117.012	156.791	173.215	230.754	266.818	268.987	341.442	375.329	456.256	463.754	529.27	590.697	641.036	628.688	733.984	769.753	809.663	896.207	1102.29	1126.73	1163.17	1290.11	1431.35	1459.32	1416.79	1564.23	1781.02	1851.47	1839.99	2057.28	2030	1794.7	1995.48	1926.46	1529.7	1535.77	1225.54	997.165	722.859	649.496	477.812	393.463	288.565	224.777	168.497
P46656	0	0	0	0	0	0	0	0	0	0	0	0	0	0	0	0	0	0	0	0	0	0	0	6.07651	0	0	0	0	0	0	0	0	0	0	0	0	0	0	0	0	0	0	0	0	0	0	0	0	0
P46664	0	0	0	0	0	0	0	0	0	0	0	0	0	0	0	0	0	0	0	0	0	0	0	0	0	0	0	0	0	0	0	0	0	0	0	0	19.4821	0	0	0	0	0	0	0	0	0	0	0	0
P46737	0	0	0	0	0	0	0	0	0	0	0	0	0	0	0	0	13.7421	7.18071	107.264	285.428	712.777	581.51	254.855	143.067	129.89	101.635	200.217	100.943	81.0344	84.9556	88.7812	131.055	79.0856	86.0382	114.873	156.004	121.3	121.291	112.164	155.086	155.603	164.903	159.693	167.893	218.256	310.106	508.142	921.411	851.283
P46935	0	0	0	0	42.27	7.69703	9.49008	10.2746	10.0849	5.78324	0	20.1653	5.41827	21.2651	15.1838	17.9141	12.3048	28.1724	35.9643	12.314	32.3598	11.0136	30.5617	50.1563	36.1369	36.4381	34.9082	48.1046	15.9034	48.6414	38.6186	24.3254	0	19.5936	25.3996	34.6532	28.4467	11.0766	12.9825	14.8986	24.4922	0	21.9263	31.0117	38.3109	49.5945	90.8835	237.731	266.284
P46978	0	18.1545	30.8747	18.4214	25.8442	28.9783	37.2479	44.0907	34.0037	30.7664	31.1875	35.0076	49.472	42.0708	55.443	53.3534	50.6862	42.3056	54.6727	44.1131	54.6022	55.5507	46.5001	57.7939	56.8424	50.9976	44.1554	52.3635	39.5219	44.8866	40.9078	39.716	49.6965	42.6461	40.7545	34.7042	31.2003	16.4231	8.07798	0	0	0	0	0	0	0	0	0	0
P47199	0	0	0	0	0	0	0	0	0	0	3.40887	0	0	0	0	0	0	0	0	0	0	0	0	0	0	0	0	0	0	0	0	0	4.69381	0	0	0	53.4673	0	0	0	0	0	0	0	0	0	0	0	0
P47713	0	0	0	0	0	0	0	0	0	0	0	0	0	0	0	0	0	0	0	0	0	0	0	0	0	0	0	0	0	0	38.421	16.9471	0	2.87578	41.085	62.4923	31.1617	0	37.2032	39.1939	16.5216	144.936	42.6259	39.5247	56.3527	45.5642	39.0434	35.7009	0
P47738	3.78921	0	0	6.32812	9.61773	10.0927	11.0598	13.5246	16.933	17.1708	27.5593	32.86	28.4935	22.394	31.0185	26.2039	28.5706	35.5689	38.0775	39.6099	64.7033	57.317	69.4846	68.1513	69.6741	78.2902	103.254	99.2564	83.1335	97.6851	98.3331	99.0477	115.328	106.497	115.204	113.312	119.24	80.4598	1527.96	100.209	87.6515	101.539	93.7286	124.102	164.606	246.894	419.384	1311.4	7003.22
P47754	0	12.7141	9.67947	5.24859	17.4183	7.34318	9.41871	14.051	15.2466	12.3164	16.7598	23.8175	21.06	25.4815	18.7273	28.259	23.0143	22.4755	31.6325	24.6915	35.6307	39.6929	50.7591	42.439	41.4624	52.4467	59.8005	57.814	65.3108	68.2871	76.9133	60.9336	91.1407	178.512	288.334	233.028	130.927	92.281	86.204	70.5379	57.6042	69.6126	63.1607	117.935	198.608	253.191	308.27	285.393	290.885
P47757	2.68248	14.2443	11.417	16.0213	16.3956	19.185	22.4096	20.014	16.7235	13.2361	22.7284	24.7124	33.2878	31.5651	42.025	25.4758	28.0061	31.9432	32.565	28.8754	38.0831	33.1923	50.7669	44.7365	40.6088	41.2248	58.6648	57.7373	57.389	60.877	75.5776	68.7923	86.8487	183.793	260.246	169.659	105.985	88.7369	76.2848	52.7502	57.7441	51.2611	52.2084	88.4816	152.718	196.423	201.688	206.674	229.797
P47758	0	4.34769	11.5731	16.3865	16.2002	22.8921	29.6835	30.4291	28.6584	26.3088	32.1336	38.9544	39.2997	40.6513	44.6895	48.0521	54.6249	52.0412	57.1394	53.4444	75.3682	68.3435	79.5241	82.7883	80.3123	92.6383	101.343	96.8305	78.5539	97.6671	94.1488	97.4238	99.7945	90.086	87.6652	78.3165	93.465	70.7799	67.5984	60.4115	30.6837	38.9799	26.8807	23.2754	22.8877	15.8066	13.9099	11.5104	34.2634
P47791-2	0	0	0	0	0	0	0	0	0	0	0	0	0	0	0	0	0	0	0	0	47.5638	0	0	0	0	38.699	0	0	0	50.3608	0	0	68.1446	60.8852	3.4344	0	30.8504	0	33.108	25.7675	22.1308	12.8959	10.7292	8.19083	0	31.1343	26.2248	26.4293	68.4129
P47809	0	0	0	0	0	0	0	0	0	0	0	0	0	0	0	0	0	0	0	0	0	0	0	0	0	0	0	0	0	0	0	0	0	0	0	12.4201	0	7.68366	0	0	0	0	0	0	70.2376	0	0	0	0
P47811	0	0	0	0	0	0	0	0	0	0	0	0	0	0	0	1.44773	0.579785	0	0	0	0	0	0	0	0	0	0	0	0	0	0	0	0	0	0	5.05129	2.09463	0	0	0	0	0	0	0	0	0	5.71463	0	12.4702
P47857	4.12784	10.4661	8.42739	9.67791	13.2008	12.0545	15.3208	11.914	16.3057	20.3468	18.3593	21.3598	30.4395	24.5125	31.7323	34.6144	35.5637	32.9055	35.6034	31.9259	48.8437	43.7924	51.4863	64.3645	63.8546	69.7215	84.9383	79.3746	72.228	90.925	91.0804	87.458	96.5207	87.895	103.01	124.078	121.277	98.1636	125.984	135.739	104.99	128.342	121.683	125.252	104.988	99.8646	94.6926	100.647	73.9501
P47911	26.0022	45.414	55.7306	48.3981	60.5079	62.0279	74.0958	55.09	64.9061	57.0055	61.0342	62.3475	48.0464	43.938	41.199	50.7192	31.172	32.919	39.0358	14.5612	17.8621	20.6173	17.6986	26.1264	6.71547	4.94952	6.54213	7.21447	0	0	47.3564	2.62068	6.77734	13.7067	6.34567	0	47.536	40.7954	0	0	0	0	0	13.0131	0	0	22.9273	0	0
P47941	0	0	0	0	0	0	0	0	0	0	0	0	0	0	0	0	0	0	0	0	0	0	0	0	0	0	6.08413	0	0	0	0	0	0	6.26034	0	0	0	0	21.2857	0	0	0	0	6.02095	0	18.7125	0	0	31.1111
P47955	0	0	20.4782	16.5196	36.0221	11.0338	21.2232	0	10.106	6.97726	0	10.6625	27.7567	0	22.7877	27.3753	28.7945	21.393	21.8488	0	34.3063	6.8972	33.9716	70.8991	27.8131	52.9135	96.1435	59.6187	30.8323	58.5471	67.7502	65.3455	118.297	99.9897	100.305	234.446	48.0407	0	64.3116	49.3757	22.8696	53.5734	38.1953	66.0458	38.6689	60.9589	38.6634	82.5395	37.3093
P47962	0	0	0	0	0	0	4.47068	3.14887	0	2.86282	0	0	0	0	0	0	0	0	8.70631	0	5.75502	0	1.2635	21.4944	15.7109	0	15.9266	0	0	14.4771	13.9421	8.04869	22.0234	19.225	34.8803	23.436	28.9997	17.9166	32.7285	35.1989	28.6604	38.451	39.8398	65.1311	64.1761	93.209	142.987	326.603	621.745
P47963	25.0344	47.5142	59.403	63.6291	75.8943	66.9456	67.5548	74.9705	64.8897	57.4469	64.0388	60.5606	40.8188	53.5344	41.2326	34.6611	36.1411	26.4231	31.1878	26.4105	8.07761	31.0774	22.9233	0	60.2272	0	11.5745	13.1647	9.2119	0	11.0072	20.959	0	0	27.1869	24.4156	26.5356	9.06701	15.1228	11.538	17.0861	22.269	0	0	0	22.8156	0	4.97435	23.6229
P47968	0	0	0	0	0	0	0	0	0	0	0	0	0	0	0	0	0	0	0	0	0	0	0	0	0	0	0	0	0	0	0	0	0	0	0	24.3939	17.1074	0	0	0	0	0	0	0	0	0	0	0	10.1197
P48024	0	0	0	0	0	0	0	0	0	0	0	0	0	0	0	0	0	0	0	0	0	0	0	0	0	0	0	0	0	0	0	0	0	0	0	0	0	0	0	0	0	0	0	0	0	0	0	0	0
P48036	0	0	0	6.04209	0	0	0	12.8617	14.3052	14.6363	240.898	35.6872	0	0	0	0	0	0	0	26.8873	33.9483	43.3604	0	87.1731	56.4739	0	0	25.3987	0	0	0	0	0	0	0	0	8.15748	0	63.1734	0	5.7462	0	66.9431	0	0	0	0	0	0
P48410	3.5979	7.6601	11.6413	14.2673	18.9083	7.75012	27.0805	25.7965	14.2822	20.1982	22.2514	22.5711	23.9864	26.6425	25.49	21.2313	16.0633	25.9641	30.3305	29.1769	16.817	23.5238	33.2672	46.5369	26.5094	31.0192	28.3715	0	39.0691	38.9085	29.9174	31.7712	28.6221	12.2777	0	0	8.41219	0	0	0	0	0	0	0	0	0	0	0	39.2692
P48545	0	0	0	0	14.8546	0	0	0	8.40723	18.4334	25.556	20.4319	37.0496	49.7738	15.1472	43.7992	45.3655	5.47716	24.8974	25.3347	15.3503	34.216	38.8296	24.4486	30.4834	62.8322	40.6799	53.2973	41.5367	31.3887	84.4729	39.3772	41.1093	15.5213	12.0593	19.4824	0	0	0	0	0	0	0	0	0	0	0	0	0
P48722	1.09661	0	0	0	0	0	0	0	0	0	0	18.4918	0	8.53881	0	19.0505	8.48404	7.25732	26.5278	14.7334	23.6346	35.4049	32.373	33.5644	42.7655	43.0139	28.0463	30.9537	71.1225	74.5908	91.0439	76.5636	100.987	78.7772	99.5263	113.497	107.27	102.402	86.17	91.2416	74.8836	56.5172	53.3543	72.3255	83.7661	86.7578	111.781	119.924	183.171
P48758	0	0	0	0	0	0	0	0	0	0	0	0	0	0	0	0	0	0	0	0	0	0	0	0	0	0	21.9314	0	15.7086	0	9.04596	0	4.55635	60.6688	9.75028	6.57541	0	31.6033	44.8254	46.951	38.2507	38.1619	29.8826	14.4694	20.6827	21.4583	17.4375	27.0392	111.232
P48771	210.356	348.389	441.427	517.726	636.393	444.664	670.46	633.856	706.622	665.965	660.397	663.394	702.035	379.198	503.386	539.579	482.271	453.457	433.041	264.088	400.228	297.09	302.462	251.814	297.024	296.081	303.367	287.371	256.443	292.763	305.445	282.753	285.406	353.115	325.659	344.35	349.486	269.135	329.755	301.37	245.47	227.324	185.758	157.913	139.023	88.8619	92.1141	66.8265	55.8431
P48774	0	0	0	0	0	0	0	0	0	0	0	0	0	0	0	0	0	0	0	0	0	0	0	0	0	0	0	0	0	0	0	0	0	0	0	30.3781	0	0	0	0	0	0	0	0	0	0	0	0	0
P48787	126.398	185.543	168.889	158.865	174.842	157.252	167.182	167.52	168.42	164.898	190.586	205.965	233.259	212.592	211.591	244.323	248.556	252.358	267.87	275.399	284.19	333.995	392.49	372.05	441.142	473.155	564.164	518.399	465.781	597.616	643.19	685.898	691.943	782.547	763.976	697.596	715.217	625.617	659.022	668.787	587.327	637.963	671.016	825.617	1231.65	1760.28	2045.65	1482.38	883.794
P48962	559.108	937.385	1217.1	1227.32	1548	1545.23	1731.52	1768.45	1925.56	1913.1	2099.9	1950.04	2229.88	1700.29	2200.3	2034.65	1938.46	1851.85	1857.32	1706.81	1921.69	1681.41	1991.03	1784.75	1897.87	2009.97	2215.17	1995.07	1811.17	2093.32	2115.89	2122.89	2057.41	2147.62	2299.65	2742.31	2943.55	2537.16	2628.13	2600.36	2257.93	2072.07	1768.18	1557.11	1114.68	888.536	698.74	614.609	373.568
P48999	0	0	0	0	0	0	0	6.19362	0	0	0	0	10.5518	3.91978	8.27037	0	5.71293	8.38908	14.7822	15.5045	8.78541	28.2437	15.5328	32.4995	21.511	33.8023	34.2706	39.326	25.884	30.0641	27.3619	22.4762	39.9017	35.8364	47.7752	52.897	43.505	31.6481	29.2259	33.941	25.4496	26.9987	25.6699	29.7625	45.6514	14.5458	0	0	0
P49138	0	0.815953	1.17552	2.45887	0	2.46999	0	0	2.27839	0	0	0	3.65396	0	3.98511	0	0	5.3933	0	0	0	0	0	0	0	0	0	0	0	0	0	0	4.60601	0	0	0	11.3425	0	0	0	0	0	0	0	0	0	0	14.0915	17.0571
P49312	0	0	0	0	0	0	0	0	0	0	0	0	0	0	10.3816	0	0	0	0	19.7088	0	0	0	0	0	0	0	17.7726	11.479	0	0	0	0	0	12.6367	28.8489	0	0	0	0	14.5601	29.8123	0	0	12.5068	0	47.2246	17.7849	8.99165
P49443	0	0	0	0	0	7.40313	0	5.96033	15.3553	10.141	19.4164	35.0443	19.0799	21.8814	22.12	17.2734	15.1977	26.5318	26.933	29.1652	35.3233	38.1412	36.0955	33.9638	36.525	41.1807	57.8491	47.3141	49.4182	61.5086	52.7368	61.2312	65.0207	68.7534	61.3352	56.9145	61.2262	65.7039	60.0878	50.4702	43.3961	47.2121	42.6698	47.397	73.6816	51.1446	71.4137	88.2579	78.7571
P49586	0	0	25.8459	0	26.7375	8.52321	5.72237	0	18.8449	11.0284	21.1707	26.5532	21.6695	25.3464	33.7385	26.4025	29.7519	32.051	24.6945	38.0188	38.5528	38.8161	29.3346	41.6333	47.7321	43.7026	46.0099	41.6327	54.0145	55.1222	41.5812	64.2708	65.2738	61.5059	62.0522	69.1848	68.8731	60.6813	56.9248	52.8289	41.8954	39.9104	34.7407	27.751	23.5779	23.1105	6.76583	0	0
P49615	0	0	0	0	0	0	0	0	0	0	2.18603	0	0	0	3.62827	0	3.14587	0	8.39672	0	0	12.1245	4.57829	13.5058	4.93438	13.5216	11.9293	20.7331	30.4537	5.51904	10.9217	12.1379	11.6915	0	13.535	0	0	0	7.08544	5.72139	4.52847	0	0	15.8485	9.33869	16.0178	0	0	18.2404
P49710	0	0	0	0	0	0	0	0	0	6.02426	0	0	0	0	0	0	0	0	0	0	0	0	0	0	0	0	36.4779	0	0	0	0	0	0	0	0	0	0	0	0	0	0	0	0	0	0	267.712	53.1417	226.043	162.02
P49717	0	0	0	0	0	0	0	0	0	0	0	0	0	0	0	6.35833	6.85173	7.23629	7.167	0	0	9.92477	27.1312	39.9842	11.3755	0	42.2781	22.9822	0	38.9683	41.6672	28.4532	176.239	225.366	183.61	195.186	70.9625	0	199.399	392.833	152.318	383.03	325.796	616.716	752.506	1596.92	375.947	391.573	157.005
P49722	0	0	0	0	3.509	0	6.08919	10.9901	3.14483	4.27584	16.0116	5.9236	17.3374	13.5697	21.8526	19.2356	18.253	18.8199	25.0667	21.4078	47.0667	33.7746	50.853	65.6622	61.1371	77.1533	152.185	115.652	82.4625	106.892	159.176	234.061	390.52	497.057	349.787	462.416	223.284	184.139	313.106	576.641	1069.24	1584.86	952.827	490.382	188.248	128.323	76.0931	66.9377	29.4176
P49769	0	0	0	0	0	0	0	0	0	0	0	0	8.22047	0	10.6025	15.0394	17.0381	17.2912	23.2283	11.69	37.626	31.9858	23.9753	44.8437	41.801	39.4024	52.4638	27.2426	27.4968	31.7635	49.1313	25.7055	59.7921	24.1773	33.3108	49.0762	58.9588	26.3522	45.741	13.5169	0	14.6734	0	0	0	0	0	0	0
P49817	89.0987	109.658	225.822	221.072	287.115	233.95	333.649	314.608	346.836	413.008	390.036	384.558	494.73	338.441	401.961	418.736	396.773	376.693	355.156	266.003	379.885	311.89	278.019	287.5	272.546	239.194	222.006	198.51	153.904	149.574	146.604	121.582	107.16	94.9965	93.3525	83.6326	84.3291	54.3272	52.7289	51.8066	44.3629	43.7814	28.2761	31.5386	23.9935	23.6841	29.4011	37.5825	30.7679
P49935	0	0	0	0	0	0	0	0	0	0	0	0	0	0	0	0	0	0	0	0	0	0	0	0	0	0	0	0	0	0	0	0	0	0	0	0	0	0	0	0	0	0	0	0	49.6431	0	0	0	0
P49962	0	0	0	0	0	0	0	0	0	0	4.92999	7.69484	22.5933	7.37476	10.3811	17.5504	23.6389	33.3127	29.0555	27.5794	38.1881	41.3865	58.7968	42.8218	65.5615	57.3092	65.3154	49.1697	39.8359	56.9333	46.1474	53.155	48.2681	43.3017	58.3595	35.4321	34.8936	31.3808	35.2374	47.3179	56.8314	108.026	122.94	109.658	47.1067	12.8705	13.4793	0	16.7694
P50171	11.9325	4.08397	12.5414	15.5145	20.9209	17.693	20.0917	20.3462	24.8747	26.1345	24.8747	33.2194	33.949	41.8666	35.0224	36.2082	44.3908	38.641	70.6029	89.1554	93.4468	76.5246	70.9535	64.2626	68.3281	73.8833	98.8447	86.2372	84.4704	96.9247	100.346	99.2035	105.064	115.894	124.866	112.904	138.885	144.675	176.348	182.957	189.722	223.218	216.016	215.915	197.035	164.006	136.204	138.824	113.92
P50172	0	2.93647	0	0	4.53869	0	4.32786	0	5.83834	5.91213	5.27927	14.8581	17.021	9.2113	24.9805	16.4346	17.8789	21.2707	24.3571	22.4619	37.8106	26.8636	42.5906	57.4059	47.5178	57.5939	70.4686	73.3768	47.2312	69.3377	57.4883	66.4971	74.9399	74.1367	92.2794	122.557	112.769	85.1559	87.5314	97.1463	63.8225	76.4152	70.6996	51.0594	38.7495	41.7515	30.8846	28.9359	0
P50247	0	0	0	0	0	0	0	0	0	0	0	0	0	0	0	0	13.4226	0	0	15.0388	30.962	0	0	0	0	0	0	0	0	0	0	0	0	0	0	0	0	37.4549	100.028	23.2221	50.7124	59.2684	103.895	145.688	84.6473	56.3421	42.9945	68.7462	304.451
P50285	0	0	4.85746	9.86867	8.53541	14.8217	10.9266	17.649	14.0236	16.6735	20.0586	19.0312	29.0596	22.0992	34.5714	38.1862	37.7527	37.9993	46.2585	43.2646	64.4572	63.5309	73.0378	76.4442	77.9554	84.9866	109.077	101.876	101.335	108.508	120.278	117.802	124.88	132.539	135.436	120.343	132.133	112.387	92.4143	93.0725	79.76	74.766	45.7314	46.0563	32.2208	28.3402	32.859	24.6879	14.9079
P50396	0	0	0	0	0	0	0	0	0	0	0	0	0	0	0	0	0	0	0	0	0	0	0	0	0	0	0	0	0	0	0	0	0	0	0	20.4554	0	15.2169	0	0	0	0	0	0	0	0	0	0	0
P50427	0	0	2.28552	0	11.5242	0	5.76477	9.65036	9.20977	13.6113	8.03487	26.9456	13.7276	17.8553	22.7902	27.0742	24.7331	26.8817	24.4565	40.6238	46.6049	36.3193	44.6945	47.5152	50.6414	58.7674	64.1442	62.7922	50.501	50.9664	54.0274	68.0812	64.5987	54.0864	60.4216	42.9154	48.5238	32.4451	52.5254	34.398	14.5806	7.87597	9.81627	6.01484	0	0	8.96267	0	37.5587
P50431	0	0	0	0	0	0	21.8976	0	0	0	0	0	112.799	0	0	0	0	0	0	0	0	0	0	0	0	0	6.67201	0	0	0	0	0	0	0	0	0	0	0	0	0	0	0	0	0	0	0	30.8264	119.508	286.226
P50446	867.609	563.455	428.764	1070.2	718.406	812.143	1211.75	993.897	172.04	224.741	1056.64	228.308	488.307	1411.82	2643.78	382.214	239.853	141.635	140.493	182.54	2382.86	691.466	242.025	216.948	397.885	292.252	294.559	507.634	1256.41	170.198	943.157	684.669	378.762	665.057	1394.03	590.318	1386.8	470.547	2515	988.987	2189.99	1119.65	629.168	213.427	556.505	1169.84	518.917	239.703	207.901
P50462	25.9968	35.9945	52.1739	57.9995	75.3709	66.0699	82.2215	85.8455	97.1804	100.534	102.876	103.863	134.915	99.8395	140.835	130.444	144.477	141.779	142.121	133.911	178.271	166.285	174.211	186.532	184.728	202.261	219.317	219.035	178.877	207.848	207.19	186.636	208.984	193.267	166.036	158.954	133.084	96.045	85.3612	108	99.3493	93.7277	89.0702	87.0786	89.8385	92.507	109.271	148.54	138.711
P50516	7.43122	18.0962	11.9137	16.9466	14.2787	18.4706	18.9503	21.7806	20.8977	22.1336	16.2789	19.4982	26.9237	26.7162	27.7087	21.1909	24.8613	19.5367	24.1038	18.9881	26.6687	26.4321	25.4431	25.784	20.6542	22.8889	27.8383	19.8642	22.8257	28.2202	16.4428	18.6279	9.42916	52.1572	0	10.0817	19.5639	12.1752	12.9372	10.3369	18.6303	19.5507	26.7498	74.4205	125.045	127.475	76.3956	62.4054	35.4724
P50518	0	15.2511	11.6888	18.4072	17.2683	27.0037	23.5349	22.2966	22.3932	28.0462	33.9577	37.5796	32.5593	26.5545	30.519	33.4959	35.6468	25.9158	26.4856	39.0077	36.0926	30.436	31.7976	32.7588	16.5481	30.811	14.0872	26.4798	9.64144	30.2667	0	10.1673	0	24.0815	0	12.6903	0	12.2786	0	8.72714	0	11.9295	52.5622	106.893	156.578	153.792	102.226	72.154	63.1814
P50543	0	0	0	0	0	0	114.975	0	0	0	0	0	0	0	47.541	0	0	0	0	0	45.6297	0	0	2.52124	5.56243	0	0	0	19.6605	0	0	0	15.1113	0	5.7527	29.2206	0	0	17.8775	0	0	10.26	0	0	0	1.76629	0	13.9914	0
P50544	103.826	176.5	234.217	244.497	352.391	354.415	398.148	439.473	492.215	531.857	611.1	649.179	878.57	629.791	903.476	951.777	1026.13	1156.91	1194.48	1035.12	1531.97	1527.98	2107.96	2277.54	2415.22	2773.24	3133.37	2928.36	2701.69	3275.99	3452.08	3394.97	3599.77	3786.83	3671.98	4043.56	3654.03	2802.31	3012.59	2791.08	2264.15	2011.57	1622.48	1552.34	1245.58	1134.92	961.699	921.267	709.412
P50580	0	0	0	0	0	0	0	0	0	0	0	0	0	0	0	0	0	0	0	0	0	0	0	0	0	0	0	0	0	0	0	0	0	0	0	0	0	0	0	0	0	0	0	0	0	0	0	0	0
P50608	0	0	0	0	0	0	0	0	0	0	0	0	0	0	0	0	0	0	0	0	0	0	0	0	0	0	0	0	0	0	0	0	0	0	0	0	0	0	0	0	0	0	0	0	0	0	0	0	0
P51125	0	0	0	0	2.85493	0	0	0	0	0	0	0	0	0	0	0	0	0	0	0	0	0	6.94456	5.54335	7.80183	12.4884	0	9.82265	5.91839	0	16.4962	7.63583	4.49486	13.9607	5.13867	26.2842	17.9277	9.52484	28.3817	51.4866	61.5533	151.115	309.88	145.768	113.052	138.999	85.3691	109.651	67.3472
P51150	11.6862	28.0806	45.62	55.0591	99.5396	75.895	128.338	145.816	153.668	169.527	235.753	242.234	303.787	236.37	377.193	394.831	415.144	476.695	523.318	506.837	648.284	694.382	845.118	876.091	1003.06	1059.52	1237.04	1131.85	1022.54	1164.72	1413.2	1426.52	1466.18	1591.69	1658.41	1680.81	1613.37	1234.41	1314.11	1242.97	927.652	825.737	620.506	532.782	394.157	274.886	211.064	187.481	117.779
P51163	0	0	0	11.3114	0	0	26.1255	13.2272	0	20.912	0	0	0	0	0	0	0	0	0	0	42.297	0	0	0	0	0	0	0	0	0	28.193	0	0	0	36.1589	22.7766	0	0	0	0	0	0	0	0	0	0	0	0	0
P51175	4.58526	0	0	5.44529	9.69132	0	3.59871	8.88317	3.97235	9.94801	9.4726	23.745	14.4256	7.42253	25.8034	17.8725	19.7727	18.8483	24.3727	21.6368	25.1209	25.9912	28.7125	33.5685	32.4893	36.6803	36.2457	34.657	46.9802	34.8182	38.3919	39.4791	36.8447	45.2625	50.5461	48.5533	49.0409	38.4462	38.6762	32.7265	25.9102	22.1136	23.3185	25.3542	24.2316	31.2831	17.2057	31.2824	0
P51410	0	1.35544	22.5758	9.77476	13.5597	7.05155	4.82081	12.9882	4.31931	4.26645	12.2699	5.25171	2.41387	0	0	0	0	0	0	0	0	0	0	2.15056	0	0	0	0	0	0	0	8.64134	0	0	0	0	0	1.43305	0	0	1.59497	0	0	0	0	0	0	0	0
P51432	0	0	0	0	0	0	0	0	0	0	0	0	0	0	0	0	0	0	0	0	0	0	0	0	0	0	0	0	0	0	0	0	0	0	0	0	0	0	0	0	0	35.8385	0	0	0	48.1334	48.1276	29.3167	62.9907
P51637	13.5684	30.0362	42.0521	45.4165	68.6484	71.8233	80.1787	68.5846	81.8411	100.978	113.321	99.6072	126.852	108.297	133.825	99.2944	105.097	113.724	106.821	104.086	122.232	94.7174	108.185	98.8946	84.2239	98.6666	88.4767	75.1555	69.8903	78.2377	65.0847	62.8164	62.6306	56.5448	42.4771	60.0372	61.0243	34.589	36.4572	31.7186	21.4744	12.4009	19.3005	11.6205	13.3334	0	0	0	0
P51655	0	0	0	0	0	0	0	0	0	0	6.25955	0	19.8556	0	0	0	27.9542	0	59.9755	0	14.7072	63.0251	57.6919	26.9769	33.438	32.9699	48.8593	38.6563	72.238	24.0827	51.5345	12.9291	29.2218	41.1673	64.734	49.8407	71.2448	71.4198	77.1013	101.364	116.732	130.875	102.294	88.7086	85.2883	46.1682	13.8971	0	0
P51660	17.6016	0	1.01224	0	7.22435	19.5807	3.45313	4.58728	0	20.9527	4.75768	0	5.9934	6.56445	5.92265	0	0	3.39145	13.6026	3.97186	21.29	9.25003	25.7299	37.1305	5.37465	0	29.0464	38.6179	55.5331	61.4312	29.7874	37.9757	114.543	22.5273	27.2496	164.6	96.2934	58.9325	75.2511	38.3144	41.0615	30.8556	7.74597	21.1078	24.7401	42.2339	61.6679	93.7085	78.239
P51667	11.6406	5.27813	7.27796	7.63888	13.2945	3.96652	13.8642	22.2546	11.2987	10.7141	10.0554	13.2138	13.7838	17.4307	18.8008	16.1077	19.3451	18.926	20.4685	19.7077	25.6918	27.6279	29.6065	36.9197	25.8969	41.051	48.3921	45.2733	38.8819	48.4369	44.3141	43.7005	60.7883	58.2076	59.1355	71.1241	62.9326	88.6269	145.379	109.661	98.1027	145.643	148.076	188.848	188.666	225.735	243.014	358.637	434.146
P51830	0	0	0	0	0	0	8.84416	13.0172	5.83828	4.08858	17.4434	18.2119	17.451	14.9454	7.35458	29.3225	25.2171	21.4441	26.8503	23.8497	35.9822	35.276	25.2821	42.2156	30.8653	44.2616	30.5755	36.6294	31.7863	33.2125	25.0584	44.9495	48.1086	18.8193	28.5721	18.5091	0	9.84562	0	0	0	0	0	0	0	0	0	0	0
P51855	0	0	0	0	0	0	5.80629	0	0	0	0	0	0	5.78109	0	0	0	0	0	0	0	0	0	0	0	0	0	0	0	0	0	0	0	0	0	0	0	0	46.5549	0	0	0	62.2134	0	0	0	0	9.57926	86.0535
P51859	0	0	0	0	0	0	0	0	0	0	5.15378	0	0	0	3.6635	0	9.16814	3.5563	15.8416	0	0	0	0	0	0	0	0	0	0	0	0	0	0	0	0	0	0	0	24.7572	0	0	0	0	0	0	0	13.32	67.5062	134.256
P51881	573.747	1162.42	1377.21	1372.7	1582.97	1630.99	1731.13	1943.01	1844.45	1866.02	2006.59	1886.58	2196.76	1676.07	2055.97	1896.4	1965.94	1708.9	1620.11	1641.11	1700.17	1596.01	1693.26	1730.92	1693.6	1826.06	1988.54	1903.42	1680.32	1847.96	1912.88	1936.05	1969.27	2011.58	2122.64	2475.31	2289.39	2019.43	1982.9	2235.59	1797.38	1735.33	1431.66	1414.15	971.291	762.431	664.944	540.672	345.501
P51885	0	0	0	0	0	0	0	0	0	8.33792	0	0	0	0	0	0	0	0	0	0	0	6.94197	0	0	0	0	0	0	0	0	0	0	0	0	23.3346	0	0	0	86.0451	0	0	0	0	0	0	0	77.1716	230.945	584.48
P52196	0	0	0	0	0	0	0	0	0	0	0	0	0	0	0	0	0	0	0	0	0	7.00014	9.53465	0	27.668	11.5925	5.34962	27.0566	30.0678	29.9879	45.6105	41.5616	9.66139	30.1262	31.5632	35.0272	35.512	31.4625	32.5243	30.7167	25.5058	31.1207	0	30.9727	29.9457	29.9128	38.7286	26.8946	29.9555
P52293	0	0	0	0	0	0	0	0	0	0	0	0	0	0	0	0	0	0	0	5.99749	6.57423	0	11.033	9.39597	14.7193	15.4812	37.3677	16.0465	7.81554	34.2054	16.8473	36.361	44.0823	24.0923	32.4225	30.1948	42.7161	29.9197	23.2515	25.4383	24.6998	14.4968	0	28.3037	0	27.5861	55.5357	57.8409	29.01
P52480	14.0751	16.1101	4.55107	23.182	17.0034	21.7479	22.3244	25.9221	14.5549	19.6481	33.1567	12.3042	12.9563	51.9504	42.8627	7.56708	6.94277	17.3655	19.5953	18.5271	46.6207	29.4936	19.529	17.2428	24.6322	17.1216	24.9673	30.5129	36.2724	26.0476	32.4026	21.359	31.5317	30.2583	26.6747	54.5196	36.8837	28.3751	279.12	23.6048	31.4686	30.9845	28.2183	30.9426	56.7101	94.8155	445.044	3023.16	7645.3
P52480-2	0	0	0	0	0	0	10.8493	7.70379	24.4146	21.3293	26.662	24.3811	21.091	0	14.8544	13.0295	21.7165	20.0385	32.0927	18.2927	11.4554	13.4708	33.7762	16.0982	35.148	12.0778	48.4425	36.5218	29.4095	47.9676	21.7687	43.6521	38.63	66.3929	120.999	162.965	166.259	48.1319	1786.89	23.672	65.7185	55.0816	49.1408	43.7147	98.0185	190.159	1876.46	15157.8	31158
P52503	65.0442	120.856	188.19	205.612	269.596	252.75	283.694	317.746	328.767	348.799	325.455	312.448	302.608	257.046	263.916	251.466	215.031	209.514	186.824	155.614	160.917	140.525	104.778	103.887	95.2946	90.0331	81.8767	66.1345	65.6437	55.2558	58.1054	46.4826	49.3683	38.5794	39.8063	43.243	34.9156	28.4416	30.0646	33.0525	29.6932	32.9832	25.5776	31.6625	24.1953	27.7822	30.3211	38.2727	33.884
P52760	0	0	0	0	0	0	0	0	0	0	5.5527	0	0	0	0	0	0	0	0	0	0	0	0	0	0	0	0	0	0	0	0	0	0	0	0	0	0	0	0	0	0	0	0	0	0	0	0	0	0
P52795	0	0	0	5.8642	5.16189	12.2358	7.99545	11.3734	15.7205	11.4729	16.0434	22.9017	23.5943	24.2792	27.3717	23.8164	27.5019	30.5461	40.0308	38.9681	35.4684	48.7733	50.8516	56.4117	68.7118	71.5482	81.3274	89.1834	80.2607	77.0398	83.7143	71.0342	66.5915	75.2677	76.1449	47.7351	65.8149	56.9372	31.031	26.4216	16.0829	17.1528	15.8773	3.39925	3.9447	0	0	8.70346	0
P52825	18.5996	23.483	32.3596	44.4107	62.3493	66.5344	89.9038	101.382	126.688	148.856	194.307	201.282	311.612	260.161	366.184	412.829	494.603	521.94	638.491	661.63	883.999	935.251	1503.13	1620	1794.99	2111.64	2687.52	2662.98	2637.49	3164.76	3590.57	3782.11	3974.38	4642.57	4733.94	5165.3	4684.82	4068.27	4032.64	4016.25	3253	2982.97	2301.8	2024.6	1418.15	1053.46	789.122	661.001	373.716
P53395	8.03857	13.3612	15.0647	17.2655	20.7006	29.7987	22.4962	35.4831	33.9252	34.9578	33.7159	38.9005	53.5393	65.8527	58.1853	63.3888	68.7139	75.2672	134.245	75.712	125.661	106.187	152.298	191.048	166.684	208.433	332.434	558.75	1157.59	2628.75	3744.26	3364.31	2636.12	1344.75	642.929	387.539	152.534	122.608	80.3545	57.6309	44.6629	44.5245	41.124	56.2957	57.4815	40.4185	25.6674	44.3964	38.5585
P53612	0	0	0	0	0	0	0	0	0	0	0	0	0	0	0	0	0	0	0	0	0	0	0	0	0	0	0	0	0	0	0	0	0	0	0	28.9678	0	0	14.9133	0	0	0	0	0	0	0	31.2667	40.5357	54.5475
P53702	10.6428	25.6397	22.1152	30.3131	32.8263	28.7903	35.9265	37.4043	32.7134	48.336	54.4755	57.8635	71.9019	75.8866	80.0432	88.3091	90.4066	103.168	115.013	104.604	143.192	150.1	189.118	189.775	217.644	252.045	224.586	263.211	235.714	278.446	268.404	280.974	299.03	307.391	320.666	386.519	367.806	253.044	250.666	277.335	192.666	173.872	142.417	117.079	76.8417	69.0681	60.1789	40.2418	29.9959
P53810	0	0	0	0	0	0	0	180.549	0	0	0	2.53682	12.9387	0	8.52986	8.12228	21.0006	22.5409	0	15.0242	28.5619	35.3966	31.8552	37.2724	35.5809	46.1803	57.3906	47.8629	47.4992	52.4839	57.7368	55.2662	67.0147	62.4506	69.0874	76.0363	56.8032	48.4782	52.8344	62.1373	50.2806	42.8492	26.2646	28.4526	24.2185	9.65321	0	0	6.9493
P53811	0	0	0	0	0	0	0	0	0	0	7.23648	6.28071	11.5681	0	0	13.3396	14.955	8.38811	13.7575	18.4748	23.0883	30.164	24.3148	38.477	31.859	32.5757	42.3314	42.4012	43.0333	42.6688	47.4415	45.6263	56.3227	54.4673	66.547	64.3075	54.3589	40.6276	49.7652	57.8242	34.5883	31.9256	26.3669	36.5934	26.2113	20.4492	18.627	19.279	22.9867
P53986	5.44853	12.8947	27.2536	32.0245	49.25	60.7815	76.2065	93.309	107.849	124.683	154.365	172.277	214.581	213.966	245.15	272.796	277.678	306.51	323.835	350.24	364.799	343.586	459.376	493.967	560.847	576.018	626.687	633.806	572.824	662.558	643.509	694.502	617.4	583.532	625.731	831.366	892.321	767.701	524.193	444.14	333.692	230.764	182.801	136.401	98.7228	75.3294	51.9939	61.2843	59.2492
P53994	8.70654	12.1317	15.121	21.5405	36.3436	27.8635	39.5226	34.5141	49.0939	49.7418	60.3618	76.6463	87.7064	68.8888	105.861	114.342	120.379	137.594	156.107	127.634	191.086	199.998	217.055	275.31	265.191	303.236	350.338	338.193	291.398	350.196	361.646	380.561	402.61	417.557	432.334	575.507	456.187	431.604	423.168	455.999	314.751	325.572	243.746	248.573	180.185	164.494	154.17	133.724	91.0907
P53996-2	0	4.83086	13.5241	8.45278	12.8491	10.4493	12.2283	14.074	13.3424	15.5647	15.8011	21.2512	21.6407	12.9881	17.6028	17.8376	18.0476	12.5853	19.5409	25.8431	24.7262	18.6972	23.2124	19.1523	22.9697	21.1996	27.2925	27.4859	23.5291	24.3452	24.0356	23.4503	20.1363	23.0251	18.7923	13.9498	17.613	9.4208	8.45009	10.27	0	16.7279	9.55074	13.74	11.5332	14.2561	12.0757	14.871	21.7413
P54071	13.4375	22.4835	24.9196	28.7003	39.9783	34.362	43.1828	43.4884	58.3553	57.833	68.1771	71.2678	104.011	87.9676	97.5887	95.3601	107.33	106.571	116.035	138.001	186.512	150.862	166.539	187.701	169.478	195.355	237.132	212.793	181.369	207.395	218.136	198.955	232.485	251.76	264.132	306.564	286.825	290.966	868.084	391.207	382.805	462.948	457.014	543.072	497.347	519.053	513.458	617.655	546.876
P54116	66.229	151.785	184.995	243.4	289.068	256.49	333.412	319.944	372.771	337.888	382.611	420.865	465.811	435.686	420.187	441.804	446.09	414.184	423.035	431.793	488.216	458.318	409.134	369.446	392.878	358.572	392.674	349.536	317.505	347.012	313.959	283.412	282.508	242.667	280.617	213.076	226.633	177.239	146.46	117.063	84.1728	79.8685	68.4351	65.6769	56.7318	40.6078	42.1134	32.2224	121.113
P54726	0	0	0	0	0	0	0	0	0	0	0	0	0	0	0	0	0	0	0	0	0	0	0	0	0	58.1357	0	0	0	0	53.1145	0	0	0	0	0	0	0	37.6195	0	0	0	0	0	0	37.7542	51.7424	209.967	653.72
P54728	0	0	0	0	0	0	0	0	0	0	0	0	0	0	0	0	0	0	0	0	0	0	244.863	0	0	1.07945	0	0	0	0	0	0	0	0	0	0	0	0	10.7505	0	0	0	0	0	14.5211	15.0637	100.195	427.633	623.412
P54731	0	0	10.6463	2.1909	0	0	0	0	0	4.44106	4.03286	0	9.28868	3.66335	0	0	0	7.6903	0	0	0	0	0	5.45505	16.942	0	0	34.6246	40.6652	0	0	10.7195	7.35649	14.6571	0	0	0	0	0	0	0	0	21.1371	35.9033	117.086	328.812	345.915	144.901	64.0436
P54761	0	0	0	0	0	32.2771	0	10.7851	0	0	7.22516	7.40957	9.68864	0	6.99407	18.6363	21.2038	9.63619	26.057	8.07655	67.7834	50.5715	22.4389	20.2808	42.8845	26.2343	33.7854	33.6211	29.3878	31.0763	40.3685	36.2923	14.5971	40.2181	38.6901	18.0433	31.3492	19.0421	21.7967	0	7.52555	0	0	0	9.28822	0	0	0	27.2111
P54775	0	0	8.66687	0	7.97503	0	15.3993	4.41141	28.6493	16.3259	26.4951	21.1566	39.1373	39.0354	37.5827	35.4693	51.1917	43.5027	63.3327	61.0111	81.4437	88.6837	108.943	135.744	128.105	130.559	184.603	185.904	177.445	206.656	227.153	273.095	339.809	368.334	380.763	322.591	288.766	210.018	159.592	111.341	44.6632	25.4955	27.9189	26.557	16.3072	8.09284	14.0235	14.3361	0
P54822	0	0	0	0	0	0	0	0	0	0	0	0	0	0	0	0	0	8.23972	0	0	0	0	0	0	5.86003	0	3.55246	4.63795	0	0	10.0555	0	0	24.5205	9.09635	2.01662	6.43345	15.829	33.9165	0	2.87342	48.0233	6.38935	25.1606	22.6131	37.5121	67.5322	207.51	519.473
P54823	0	0	0	0	0	0	0	0	0	0	0	0	0	0	0	0	0	12.8306	0	0	0	0	13.7302	5.98241	0	0	15.8386	0	0	0	0	0	0	0	38.9175	0	0	0	0	0	9.95457	3.1634	5.42546	40.6119	0	16.8419	10.1894	24.6427	0
P54869	0	0	0	0	0	0	0	0	0	0	0	0	0	0	0	0	0	0	0	0	0	0	0	0	0	0	0	0	0	0	0	0	0	0	0	0	0	0	0	0	0	0	0	0	0	0	0	0	27.0123
P54923	0	0	0	0	0	0	0	0	0	0	0	0	0	0	0	0	0	0	0	0	0	0	0	0	0	22.7909	0	0	0	0	0	0	0	0	0	0	0	0	0	0	0	0	0	0	16.0994	0	0	0	0
P55258	0	0	0	0	0	0	0	0	0	0	3.77766	0	0	0	6.67442	0	1.68025	0	5.05445	0	17.7914	22.8457	12.5871	44.2025	17.8031	49.847	47.6456	24.8085	13.63	27.6136	28.3651	52.7402	43.3003	63.7605	60.3041	58.4038	36.3702	12.149	38.3362	40.9473	33.5104	26.6097	0	12.0583	0	0	0	0	0
P55264	0	0	0	0	0	0	0	0	0	0	0	0	0	0	0	0	0	0	0	1.47983	0	0	0	0	5.87368	0	0	35.362	0	0	0	0	90.566	0	0	0	0	4.86295	0	32.4431	0	0	0	0	0	2.28309	0	0	0
P55284	0	0	0	0	0	0	0	5.25981	0	0	10.8314	7.03692	0	0	2.64527	6.48063	17.5446	9.89857	9.02176	0	27.6176	26.7806	21.4836	10.6871	16.5224	24.3087	30.8379	24.0239	9.7204	17.8782	20.0594	24.7033	33.9482	27.4668	30.1896	29.5592	24.9101	16.4777	26.1036	18.9543	22.7309	22.1948	23.8566	26.0645	20.598	28.0728	24.2934	26.6826	24.4757
P55292-2	0	0	0	0	0	0	11.1867	7.20593	14.6107	0	19.5808	3.27646	14.7753	18.6578	0	0	12.0332	25.2534	28.9165	31.6754	36.7474	24.4299	34.1278	15.0156	35.5286	28.2701	24.4666	37.01	42.0954	24.1107	24.6177	53.4517	21.856	36.2594	17.5806	15.6142	13.495	12.9311	0	0	44.6087	0	0	0	0	0	0	0	0
P55302	0	0	0	0	11.4818	0	0	0	0	0	16.016	0	0	0	14.7697	0	0	0	0	0	0	0	0	0	25.3646	0	0	0	0	27.6805	0	0	18.2415	0	0	0	8.75367	0	24.6753	0	30.9286	11.9892	10.3775	22.0039	15.3671	18.0535	19.7185	34.5193	29.9351
P55772	0	2.08104	0	0	8.97626	5.68368	28.3127	35.2719	52.2822	31.0542	53.2424	78.4529	72.4359	111.263	83.108	86.6594	91.6056	101.399	126.263	176.664	169.13	142.566	184.498	220.005	239.786	254.107	295.599	293.564	244.656	302.491	301.652	310.853	347.838	317.953	341.368	345.077	287.191	218.314	232.32	212.443	136.723	98.6841	78.8008	70.5961	48.0096	32.5918	39.166	9.732	0
P56135	2766.46	5458.66	6333.45	6119.35	8570.32	9916.5	10209.4	12125.6	13263.8	14221.2	15878.3	13937.5	17922.3	15236.9	20037.1	20437.9	19053	20286.7	19451.8	19956.6	20511.9	21409.1	20432.8	17698.7	19268.5	18040.4	16982.1	14425.3	11820.3	10744.3	10443.5	8304.82	7003.62	6588.41	5311.28	3356.65	2662.84	2287.53	2074.04	1739.16	1424.95	1405.56	1246.6	1261.19	1069.97	927.405	895.339	798.512	641.684
P56213	0	0	0	0	0	0	0	0	0	0	0	0	11.4864	0	0	0	0	6.2899	0	0	0	31.1819	20.8295	8.75539	24.1352	4.77144	23.7474	34.9217	22.8059	30.9207	30.1371	6.76597	28.8568	37.3907	31.4359	29.8875	28.6821	7.79281	53.8331	28.5581	21.2409	0	9.34844	29.7864	47.5723	70.0636	116.918	173.393	126.348
P56371	0	0	0	0	0	0	0	0	0	0	0	9.57364	0	0	0	0	23.2551	0	0	6.9364	0	0	14.8728	13.4066	26.1079	11.3607	23.8111	39.0959	29.5206	27.5978	41.4634	33.0704	31.2944	33.5633	41.0156	32.6413	41.2693	36.6108	13.3131	12.4684	18.698	21.9939	19.0572	0	0	5.24431	15.7731	7.53515	0
P56375	0	0	0	5.37298	0	0	8.21171	3.72164	9.23808	3.85343	9.8623	8.33081	8.00248	5.56295	13.2939	14.4434	13.1499	15.8958	15.3296	18.358	18.3099	19.1256	23.0098	25.2165	30.8725	28.3254	34.3866	31.529	25.1889	35.6306	29.5766	34.2266	43.5705	32.1295	44.9651	53.1803	35.6215	29.1639	36.4134	31.3819	27.5483	24.203	27.5887	40.0876	31.453	35.5606	51.3164	60.0745	68.2018
P56376	0	0	0	0	0	0	0	0	0	0	0	0	0	0	0	0	0	0	0	0	0	0	0	0	0	0	0	0	0	0	0	0	0	0	0	0	0	0	0	0	0	0	0	0	0	0	0	0	0
P56379	93.8197	270.197	223.864	216.689	453.957	384.834	260.529	435.643	477.334	510.784	506.075	619.377	755.47	229.796	662.202	660.202	779.982	603.025	529.319	641.428	1095.67	858.192	954.772	968.577	982.83	879.46	908.48	813.961	634.593	655.694	492.328	407.813	468.892	417.931	428.461	416.318	318.852	298.954	246.59	253.365	183.277	168.018	165.838	138.904	114.164	100.133	94.0145	59.4789	50.2263
P56380	0	0	0	0	0	0	0	0	0	0	0	0	0	0	0	0	0	0	0	0	0	0	0	0	0	0	0	0	0	0	0	0	0	9.14862	0	4.81123	0	0	162.696	0	0	17.141	0	0	0	0	0	0	0
P56382	224.924	340.051	578.313	562.45	790.452	934.994	944.756	1189.6	1314.24	1326.03	1490.21	1588.33	1729.62	1773.97	1917.68	1907.87	2157.92	1985.76	2005.61	2057.76	2180.16	2210.98	2019.24	1937.84	2091.3	1803.14	1729.01	1530.92	1222.79	1127.94	999.976	811.774	735.934	731.732	539.52	448.263	391.56	373.461	285.211	307.338	258.222	268.248	233.845	253.427	238.091	221.853	242.775	202.774	169.498
P56391	311.554	883.455	1121.82	1187.2	1753.75	1554.28	1488.71	1497.29	1873.66	1542.61	1558.32	1308.14	1437.73	1021.65	1445.24	1172.76	1012.02	1010.64	677.982	643.535	810.203	517.069	480.14	545.174	430.013	422.398	398.26	356.303	214.733	243.665	258.157	193.427	221.44	255.355	186.248	220.128	188.105	151.322	148.478	170.663	184.486	121.306	138.12	137.47	122.088	162.418	164.838	165.128	136.702
P56393	88.7986	96.2157	161.321	120.247	156.118	80.286	175.434	121.221	117.118	198.867	156.86	141.021	202.7	91.1257	146.181	118.246	133.272	100.115	77.0239	85.7051	115.006	64.1522	48.1207	31.4191	65.8832	47.7794	47.2527	52.7939	34.2941	34.6936	49.6964	13.4092	16.6594	0	34.5506	47.6446	40.5963	15.991	42.2593	29.2402	13.7107	35.5371	26.4246	14.7966	19.7949	16.4228	15.8186	20.7791	0
P56394	0	0	0	0	0	0	0	0	0	0	3.7902	0	0	0	0	0	0	0	0	52.1873	0	0	25.5104	0	125.317	0	0	0	0	0	0	0	0	0	0	0	0	0	0	0	0	0	180.101	0	0	0	29.8663	13.8154	20.8515
P56399	0	0	2.06603	0	7.15197	0	13.4662	9.17164	19.363	10.7373	15.4657	11.0911	20.2138	32.4304	23.0271	12.9502	19.225	19.8609	26.0645	25.5854	44.6216	42.9294	49.1201	58.5453	60.5375	61.9711	92.1176	69.1574	69.4285	91.13	100.487	100.218	107.588	98.1127	130.842	131.435	164.979	126.755	186.907	151.453	140.926	194.054	206.793	198.907	228.902	243.95	374.857	655.3	825.507
P56480	1295.04	2171.12	2761.3	2834.71	3917.65	3347.09	4827.44	4493.97	5394.28	6469.07	5895	5885	8080.56	5865.69	7977.19	8237.43	7904.43	8965.07	7988.8	6459.88	9050.6	9085.69	9386.49	8847.7	8603.88	8343.84	8671.42	7507.79	6078.68	6239.43	6550.84	5286.17	5406.83	5149.33	4491.57	4455.29	3592.04	2527.56	4674.72	3960.44	3997.84	3496.92	3454.38	3170.08	3169.49	2887.07	2767.42	2693.45	2569.63
P56485	0	0	0	0	0	0	0	8.27919	0	0	5.31431	9.54406	6.62924	0	27.0885	11.3175	0	0	35.0237	24.9089	16.2886	28.6025	19.1605	33.9989	26.2633	49.2641	44.6362	20.057	15.5447	19.778	39.2473	40.9303	70.7325	40.5721	44.5977	30.4398	20.6094	0	0	0	0	0	0	0	0	0	0	0	0
P56501	0	6.43809	6.94601	0	7.24535	5.01954	12.6914	10.4963	0	9.89027	3.76864	7.56475	11.6041	15.9332	5.67948	27.5367	19.6041	23.1006	36.2049	14.519	40.6035	41.201	32.6742	35.0501	35.527	41.7035	48.7551	47.7987	45.8685	42.5333	49.5026	45.6325	50.1469	40.4446	43.3665	32.5619	49.1175	28.6736	47.9089	51.7333	68.9232	10.2485	24.0566	0	13.6625	0	11.0772	0	0
P56528	0	0	0	0	0	0	0	9.25467	18.3765	17.7174	31.5091	43.9622	30.9721	29.5691	37.3153	36.8605	34.8175	39.5949	53.1121	41.5335	69.8904	59.3193	78.8456	98.0046	85.4579	98.1502	106.477	130.981	87.9077	113.926	105.06	105.494	113.384	121.046	118.834	124.385	118.063	107.837	77.9728	75.9418	46.4485	43.2139	32.4736	9.89704	6.64614	0	0	0	0
P56812	0	0	0	0	0	0	0	0	0	0	0	0	183.687	0	0	8.03278	695.016	0	0	0	0	0	0	0	0	0	0	0	0	0	0	0	0	0	0	0	0	0	0	0	0	6.91106	0	0	0	0	0	0	0
P57716	3.55188	0	13.778	19.3528	29.33	22.8583	34.3756	43.3078	43.1782	42.5627	63.9417	55.1219	79.2148	74.4833	88.5148	108.139	105.131	123.713	139.387	102.233	185.546	160.106	185.757	205.165	241.675	240.282	288.715	264.885	224.425	275.364	293.041	280.918	282.249	271.313	281.97	299.022	254.986	161.698	201.333	161.086	102.81	94.8347	73.4417	65.4917	45.4676	44.8182	38.3532	41.1371	53.8643
P57746	0	3.88164	5.64088	14.6848	15.4316	18.5675	23.2725	20.5046	15.1001	13.204	27.2795	21.4194	9.22996	20.372	3.36846	16.4478	22.0421	5.03812	22.1988	10.8961	15.8557	33.4167	0	24.7878	13.6436	0	2.6651	0	0	0	0	0	0	0	0	0	0	0	0	0	0	0	6.53422	49.6919	115.344	102.769	68.2842	33.656	0
P57759	0	0	0	0	0	0	0	0	0	0	0	0	0	0	0	0	0	0	0	0	0	0	0	0	0	10.3827	0	0	0	0	0	0	0	0	0	0	0	0	0	0	0	0	0	0	5.35844	0	31.1186	43.1906	40.5292
P57780	0	0	0	0	0	0	20.5236	559.325	0	0	0	6.78987	0	7.64445	48.6666	0	0	0	12.2424	0	16.5097	0	0	102.706	3.63114	3.52155	31.9495	0	44.3566	0	33.098	19.7154	0	24.4868	0	31.3695	36.0593	35.9764	235.037	1521.19	2131.5	1728.58	838.595	444.545	195.001	135.693	93.1502	90.9563	63.4376
P57784	0	0	0	0	0	0	0	0	0	0	0	0	0	0	0	0	0	0	0	0	0	0	0	0	0	0	0	0	0	0	0	0	0	0	0	0	0	0	0	0	0	0	0	0	14.7308	24.6161	20.9018	19.0009	0
P58021	0	3.67831	7.60951	9.67499	19.8674	12.5384	19.0802	19.7684	21.1954	24.9825	33.5835	36.0877	43.3735	34.5049	51.0206	50.4314	49.1777	56.8976	65.077	70.0771	87.7072	83.1799	99.1418	114.222	97.2473	115.162	142.059	141.367	114.529	137.963	137.362	126.185	145.694	130.512	149.814	208.916	172.264	92.5492	105.693	106.744	76.7682	66.707	50.8677	47.0954	30.3383	24.2863	18.8219	26.4682	0
P58059	1.73206	7.53302	12.3095	16.2212	29.943	30.9919	37.4401	23.7602	37.5193	39.3946	52.5375	69.942	78.4234	80.1374	87.136	88.9187	110.431	104.123	136.389	133.514	159.292	174.272	194.693	159.629	222.892	221.265	251.567	249.373	217.917	319.992	357.73	365.037	388.537	534.813	596.361	472.541	357.263	152.363	68.5508	55.9809	29.0153	33.9411	29.1291	21.496	25.4106	13.7093	0	0	0
P58064	0	0	5.05528	11.5525	23.1749	13.9507	22.7337	25.109	27.2825	32.614	38.8093	47.246	54.5869	48.0935	61.5107	54.11	63.6441	67.5873	83.4939	68.9386	93.8542	90.0052	102.579	95.4733	106.691	109.004	120.807	118.009	134.969	155.495	150.96	167.486	208.433	258.987	274.306	206.435	147.753	101.381	42.439	29.2433	12.1153	23.7115	21.712	23.1295	8.82702	13.5253	0	0	0
P58137	0	0	0	0	0	0	0	0	0	0	0	0	0	0	0	4.98079	5.67656	0	4.72843	0	0	0	0	23.2706	16.0929	22.9627	26.638	44.348	4.64767	95.0036	25.7782	19.7968	44.3722	30.657	29.0344	37.8077	30.9366	21.9723	30.7196	62.4676	19.0621	18.6698	25.4148	44.1777	39.0996	52.4773	36.4083	51.9769	22.2406
P58242	0	0	2.05094	0	0	0	13.6284	1.85332	0	31.455	0	0	6.25274	0	4.60726	0	11.7064	19.5041	17.3831	8.04663	30.1632	39.5277	24.2769	33.1918	38.6698	45.5466	44.2829	63.3199	52.4302	24.085	60.0285	35.5229	50.3355	63.2589	34.3816	45.1941	47.3396	43.5943	19.3121	32.1303	0	8.68708	0	6.68666	0	0	0	0	0
P58252	10.8942	13.0118	16.9994	15.7594	17.5175	20.2762	24.0501	21.5947	22.2952	24.6428	26.5549	24.0804	23.73	39.2689	42.0479	26.5843	35.2828	27.7588	37.173	32.1616	41.7477	34.5077	34.7627	40.5945	41.9827	38.7784	44.5465	49.834	49.4374	45.1344	50.5115	43.8502	50.1596	52.352	49.2691	50.1767	52.1972	54.8287	160.096	50.2761	77.5764	62.6749	59.9608	71.4597	88.217	118.154	163.65	236.022	485.046
P58281-2	9.31568	19.0178	21.5454	27.5451	32.1929	32.803	35.326	36.1394	42.7072	44.6001	47.3109	51.7504	62.7393	57.0245	67.9195	68.3484	74.5987	70.5318	82.0074	73.6863	106.888	103.776	126.123	142.585	138.465	144.411	178.866	174.072	157.153	188.312	181.246	178.545	201.721	200.658	203.708	198.216	184.547	153.577	161.622	153.093	136.898	134.345	117.644	122.931	119.304	129.529	173.511	310.931	368.655
P58389	0	0	0	0	15.3538	0	20.5009	0	0	0	0	61.9083	0	0	0	0	47.8122	0	0	0	0	0	109.13	0	0	0	0	0	0	0	0	41.9504	0	276.451	0	0	0	0	0	275.676	12.2741	0	0	0	0	0	0	96.4171	0
P58466	0	0	0	0	0	3.34992	0	9.35396	0	0	3.35843	13.212	21.2643	0	2.15182	12.3384	9.1134	26.4626	26.3339	20.4236	13.4681	13.3754	38.5749	33.5414	18.3177	27.8489	26.8659	41.3484	31.9442	22.713	53.1611	37.2454	32.2871	40.7206	27.7929	28.9724	41.7899	32.7564	18.8812	22.88	7.37484	5.95845	6.44585	0	19.9102	0	0	0	5.95914
P58771	95.229	114.262	111.77	75.3246	76.047	60.4182	54.1983	45.1498	43.1159	38.8133	40.6748	35.3564	40.7374	37.2861	42.9784	36.0559	36.207	36.9462	33.2236	38.6227	50.106	41.0101	45.2082	53.6039	49.7414	56.8912	94.9449	63.4669	59.5491	66.0199	98.7424	66.3292	80.432	91.3086	99.633	124.478	147.386	142.909	697.6	5518.31	9384.91	8514.81	4614.6	2475.17	1224.37	819.48	925.673	1848.32	1445.99
P59017	8.75102	14.5808	27.3477	34.9394	59.2106	65.8548	75.8462	91.759	112.076	125.928	150.513	178.479	228.444	215.989	261.033	304.607	320.126	367.928	372.843	403.092	475.689	489.065	585.028	593.759	671.127	714.679	739.579	734.966	661.04	715.957	731.042	677.79	615.32	609.123	526.746	503.762	410.894	326.686	260.038	240.911	162.147	130.169	94.1394	88.3901	76.6451	87.4029	182.715	253.963	157.233
P59024	0	0	0	0	0	0	0	0	0	0	0	0	0	0	0	0	0	0	0	0	0	0	0	0	0	0	0	0	0	0	0	0	0	0	0	0	0	0	0	0	0	0	0	0	0	0	0	0	0
P59266	0	0	0	0	0	0	56.0763	5.63668	9.38799	24.9554	18.6324	25.8911	25.4947	12.1468	37.2995	33.6102	46.5232	38.0047	41.4706	23.2585	58.8352	50.4126	57.0045	71.8972	72.6574	71.9209	92.953	83.5068	60.2867	98.7651	77.5411	71.2601	63.3696	62.5109	65.2498	72.1551	75.2943	31.7491	35.7712	36.4179	21.5231	23.298	17.6429	15.1611	0	0	0	0	0
P59325	0	0	0	0	0	0	0	0	0	0	0	0	0	0	0	0	0	0	0	0	0	0	0	0	0	0	4.92271	0	0	0	0	0	0	10.1323	19.929	0	0	42.1334	71.8594	10.8814	21.1272	0	0	18.0851	67.3613	9.6269	0	7.46585	42.6421
P59383	0	0	0	0	0	22.5949	0	0	0	23.4373	5.74693	7.73405	15.4927	37.5618	48.8599	19.3784	29.2071	58.1123	76.9652	73.6802	33.0694	32.3914	51.6526	49.2781	45.2319	42.3958	41.4038	46.4061	42.6583	41.4161	30.1997	0	7.75377	15.0335	18.694	0	18.1263	0	0	0	0	0	1.59711	0	48.1523	0	0	0	0
P59913	0	0	0	0	0	0	0	0	0	0	0	0	0	0	0	0	0	0	0	0	28.8565	22.6263	41.6111	50.1029	0	46.8342	175.838	90.6595	199.338	197.408	174.797	60.174	159.724	0	92.3851	197.974	98.531	0	36.9571	159.876	39.3698	70.1487	0	0	0	0	40.888	80.8175	116.673
P59999	0	0	0	4.01411	6.6964	16.1928	24.516	4.97166	8.82178	0	23.5824	3.95287	19.3784	36.4032	0	12.8625	16.2157	0	25.682	14.7537	30.653	16.5479	24.8524	15.0881	12.0856	33.9018	37.8993	29.3159	33.8594	29.3941	37.5264	27.0056	43.9364	39.762	28.4683	0	46.6101	39.6533	56.4973	27.0212	56.1394	48.3781	32.447	55.6821	54.7132	77.639	219.479	1006.65	1194.31
P60060	0	15.6463	6.49831	6.61243	24.7993	0	21.8319	0	6.14014	11.1118	30.5297	19.1419	10.311	0	7.20831	51.1532	18.1283	29.3234	18.2185	20.2113	35.6527	38.819	45.9712	33.981	51.7666	55.4564	59.9733	65.2989	48.0086	57.7651	59.2702	42.7382	60.0281	87.7311	91.5447	54.4093	77.8	57.5526	62.6847	44.9601	41.8732	22.5959	37.9327	21.4255	16.5748	5.57469	0	0	0
P60122	0	0	3.46164	0	4.07799	0	10.1319	9.77745	11.1154	13.3103	29.6273	9.17361	9.29944	27.4762	17.1566	12.1667	20.2252	19.7258	29.0298	23.2571	33.2305	34.8727	30.217	33.0218	30.1167	38.098	62.7078	49.2812	48.2292	51.2994	54.6112	50.6508	68.5075	69.6779	76.6308	69.0766	67.3165	55.4877	51.9562	64.5533	40.2292	44.2898	54.4305	48.2446	49.1414	45.1811	25.2863	19.0205	6.74217
P60229	62.9342	0	0	0	0	18.386	6.90856	0	10.3318	25.0663	15.8644	28.7508	28.939	30.3068	30.2158	35.9636	23.2407	23.009	42.5728	35.3468	50.7415	36.8871	84.9093	70.6501	63.8419	58.1877	85.5894	83.5611	70.6433	83.5753	78.4346	97.7143	147.166	376.129	646.972	566.707	314.984	136.013	83.5605	65.0174	42.3133	45.9471	34.7004	38.8861	23.6548	0	15.5996	0	0
P60335	8.38476	11.2977	19.0194	24.4773	37.4896	26.453	36.976	33.8313	38.2335	33.6937	49.2539	46.326	55.3503	46.6979	47.1553	50.0636	55.557	50.6537	58.4998	39.6725	75.8457	70.9483	81.2086	82.2791	78.3017	76.3477	86.2711	76.1558	90.8711	100.227	91.4336	86.6182	99.3909	88.4153	120.538	82.4834	105.219	98.1328	96.3285	89.7409	92.6718	96.575	75.113	98.9121	96.5171	103.556	117.342	145.396	134.169
P60521	0	0	0	0	0	0	0	0	0	0	0	0	0	0	0	0	0	0	0	0	0	0	0	0	0	0	0	0	0	5.8483	4.77145	0	0	0	0	3.07527	0	0	0	0	0	3.7936	0	0	0	0	3.17681	0	0
P60603	3.92932	13.8269	13.6975	19.2272	26.7074	23.2439	18.2734	15.9388	19.8481	15.2012	19.1523	23.1655	27.3704	11.4375	25.9266	18.9767	29.8745	29.1944	34.0657	13.5632	45.1589	28.2426	42.4496	30.9172	21.7997	25.3644	33.5512	34.6264	26.747	26.7989	33.3554	33.0282	38.5019	33.8239	31.0479	34.6385	22.7331	16.8156	23.6859	39.236	28.7189	23.6167	12.1798	5.42548	0	0	0	0	0
P60670	0	0	0	0	0	0	0	0	0	0	142.63	46.2268	169.488	119.429	135.733	36.717	37.4671	204.959	50.6509	93.9039	209.174	197.107	203.115	103.436	0	328.192	70.5644	0	127.315	146	314.819	137.431	167.062	0	0	26.2108	69.4841	79.0778	28.3301	0	292.573	0	45.266	96.295	75.7102	24.7701	19.4118	85.6234	71.5629
P60710	586.177	693.22	622.552	559.506	618.551	581.346	684.948	631.436	719.411	801.926	856.341	819.129	1201.85	957.408	1313.35	1260.26	1466.94	1521.9	1531.17	1529.57	2064.65	2319.25	2697.33	2785.33	3129.5	3428.75	4139.83	3943.52	3762.02	4191.74	4828.86	4801.25	5048.3	5716.54	5826.82	5691.62	5921.38	5667.08	6483.91	7113.36	6473.97	6763.36	6130.47	6121.18	4970.94	4120.85	3706.27	3118.15	2857.74
P60766	0	1.73763	5.40374	3.06504	8.89914	5.2539	12.5165	8.16481	11.9562	14.6953	14.4644	14.276	16.1919	15.7001	28.8971	17.6563	27.1172	22.415	35.5154	35.8203	31.9062	48.2802	55.0239	61.3209	47.5951	55.5145	88.8402	69.2502	54.0659	78.1393	70.2275	78.8039	116.908	126.177	139.288	329.237	97.5634	146.225	91.9954	157.416	104.698	86.8463	90.8237	115.119	77.7374	78.6462	83.725	94.2359	64.7241
P60766-1	0	0	0	0	0	0	0	0	0	0	0	0	0	0	0	0	4.08842	0	6.28558	0	0	19.5439	6.5857	11.8473	25.9172	28.9361	29.6227	14.7619	11.9873	32.2631	43.998	37.2578	20.9543	51.4885	45.8249	37.1953	55.83	45.8673	41.3603	46.5547	50.4149	33.3831	27.5177	38.3837	37.5836	36.0718	41.3172	47.6422	13.5828
P60904	0	2.63728	0	0	4.98896	0	6.49794	2.85129	9.11807	13.1964	12.9941	7.00941	22.1514	18.13	22.6938	18.483	17.5642	25.1287	23.3041	17.4392	44.4381	28.2328	46.6371	62.5818	54.3537	59.2256	66.5915	79.9222	59.9117	91.4473	85.8492	74.4985	87.5218	68.1782	80.9241	130.993	139.749	64.5841	89.3687	89.0114	61.2015	60.5509	41.9231	22.7297	21.9193	20.8807	8.96176	13.9927	0
P61014	431.15	844.187	1086.26	1331.78	1448.9	1626.02	1609.41	1548.19	2020.97	1595.34	1835.1	2008.98	2308.33	2076.38	1880.41	2354.08	2340.71	3093.98	2218.48	2629.62	2797.8	3102.38	2817.52	2338.82	3315.79	2894.2	3288.82	2995.35	2369.17	2616.99	3091.27	3087.56	2625.08	2798.32	2360.85	2127.47	2076.66	1666.19	2137.35	1766.83	1453.3	995.996	985.998	803.043	675.947	550.127	422.385	283.644	254.999
P61021	0	2.52416	15.0829	14.3428	26.8522	28.2892	31.7099	35.3905	35.9306	41.7789	58.1774	53.5161	78.8793	51.3031	78.3187	90.864	103.582	97.8566	122.687	102.868	161.373	169.318	201.201	198.05	194.935	240.235	291.063	249.868	193.135	249.428	318.64	286.005	323.259	358.361	389.274	353.22	289.063	229.833	240.779	247.493	191.057	179.443	132.211	121.255	99.1407	59.6158	48.7656	33.6079	16.7762
P61022	0	0	0	0	0	0	3.87659	0	1.83927	3.35289	0	13.9216	25.7528	0	19.4258	19.4027	17.3656	15.8984	18.3415	11.4253	23.0358	18.1466	21.6538	27.6393	28.3961	26.9116	29.3765	28.8843	25.9016	11.9398	30.8917	29.0608	33.5281	32.5512	33.1176	29.7302	57.74	35.3075	59.3536	45.6405	42.1234	50.8012	56.8912	67.5598	66.5815	82.0914	93.8207	127.491	107.386
P61027	0	5.65329	29.2545	28.5532	69.1569	30.3555	61.628	43.3731	74.7318	85.366	83.112	102.959	138.824	71.7207	198.443	178.394	214.043	214.257	257.132	179.582	421.992	327.984	452.767	621.576	495.215	574.822	788.749	625.498	476.755	685.822	747.841	745.064	961.07	968.815	1004.27	1146.22	736.283	382.931	694.92	615.174	349.533	466.327	341.786	284.272	156.604	139.316	91.5495	119.801	50.2937
[truncated: 2,148 more rows]
[truncated: 32 more columns]

## Sheet: Map IDs (Uniprot)
Absolute protein abundance							Fraction number
[truncated: 3,626 more rows]
[truncated: 38 more columns]

## Sheet: Percent max
Protein abundances expressed as fraction of maximum							Fraction number
[truncated: 3,626 more rows]
[truncated: 38 more columns]

[truncated: 9 more sheets: Proteins detected in WT and het, Removed Keratin contamination, 1 Controls, 2 Ca+2 handling, 3 Mito complexes CI-V, 4 MICOS TOM SAM IMMP, 5 Intercalated disk, 6 ER mitochondrial contact, 7 TMEM 126B]
