# Supplementary material for: Unbiased complexome profiling and global proteomics analysis reveals mitochondrial impairment and potential changes at the intercalated disk in presymptomatic R14Δ/+ mice hearts
Source: PLoS One. 2024 Oct 24;19(10):e0311203. doi: 10.1371/journal.pone.0311203 (PMC11501035; doi:10.1371/journal.pone.0311203)
Supplement: S2 Table — SEC-MS CP data obtained from a single 28wk-old ♂ R14Δ/+ mouse. Workflow shown in Fig 2B and assay characterization in S3 Fig. (XLSX) [file pone.0311203.s011.xlsx]

## Sheet: Raw MS data
Raw protein abundance	Fraction number
protein_id	8	9	10	11	12	13	14	15	16	17	18	19	20	21	22	23	24	25	26	27	28	29	30	32	33	34	35	36	37	38	39	40	41	42	43	44	45	46	47	48	49	50	51	52	53	54	55	56	57
1	43.7584	27.1924	38.6435	41.5506	68.9443	80.7867	140.313	52.8963	97.0671	58.5747	35.5211	103.784	47.4111	97.5985	41.8433	49.434	56.5809	37.9831	73.8236	35.6525	120.114	41.1506	67.6166	51.6454	264.455	58.2908	69.499	43.608	115.193	86.8285	562.041	48.631	55.8246	61.7304	62.2508	58.9327	41.0364	39.6968	53.3068	52.8344	80.8329	60.4674	65.544	646.05	48.6191	40.0233	49.427	60.0503	59.2644
2	687.508	496.175	1290.24	364.887	811.698	2384.3	3970.68	3767.22	1249.34	2379.93	1403.11	1609.26	1525.17	1363.37	455.871	2034.12	1313.88	474.682	1078.01	1124.44	1314.27	1025.66	656.063	402.346	3852.97	1690.69	1030.58	1404.75	1094.25	1617.2	1684.68	2905.35	2659.63	2725.36	2258.13	926.313	149.993	821.996	1557.38	771.563	3039.9	283.528	421.763	9022.77	1191.82	288.803	2557.87	1389.43	1171.21
3	0	0	0	0	485.925	0	585.598	131.155	0	1072.5	0	0	0	0	13.3867	0	0	0	13.2919	0	0	0	0	0	0	0	0	0	0	0	39.6553	0	0	223.351	0	0	0	0	0	0	42.1515	0	0	29.5713	0	0	18.6788	0	0
4	158.075	131.42	707.665	164.138	437.308	700.438	1538.53	355.833	957.086	918.413	520.654	787.898	1123.9	519.363	254.742	1380.57	593.664	280.365	436.052	243.312	678.132	450.157	319.148	330.354	782.697	1421.13	514.678	483.389	131.216	769.208	588.326	507.012	845.914	1457.89	1102.53	494.869	118.306	266.947	708.273	412.689	1427.37	130.121	98.0247	177.637	595.694	125.455	596.358	611.701	448.897
16	394.095	409.345	1077.34	278.619	704.05	2383.47	1917.16	1669.08	1058.13	1657.57	965.863	1323.37	1710.42	1160.74	273.484	1969.85	1337.69	369.03	1038.25	831.104	1182.83	981.307	550.727	358.1	1526.52	1145.63	760.198	1453.58	1105	1033.46	863.558	3276.36	1347.78	2249.07	1951.11	638.856	100.748	850.343	1322.86	612.438	2423.88	229.753	399.43	11794.4	968.414	344.686	2357.38	951.482	1392.48
17	1564.52	988.588	3781.92	1060.13	2237.34	5105.1	8515.07	6033.91	4295.02	4603.73	3651.24	4131.15	5030.69	3247.2	1479.53	5919.19	3431.7	1293.92	2741.24	2029.51	2683.29	2673.79	1694.56	1753.49	5998.44	6542.8	2345.51	3048.82	1615.86	3072.71	2999.74	4388.21	5206.51	6479.16	5393.04	2209.54	669.27	1651.47	3488.06	2236.6	6513.04	750.466	849.495	9906.2	2660.6	809.484	4785.44	2824.57	2463.37
39	3012.5	3677.19	3968.51	4891.89	4652.3	3804.05	7211.95	6434.45	6842.93	6823.11	7166.6	7695.67	6818.47	6271.31	6921.31	6115.45	9346.31	6679.15	7484.98	7298.67	7146.06	7563.76	10082	8512.66	8350.96	8282.21	9534.63	8264.17	6981.02	8366.68	7308.78	8557.19	9031.23	9015.98	8367.89	9888.2	8757.81	7663.05	8313.47	6864.15	6102.38	6477.56	8278.52	7443.7	7452.63	8247.66	8683.88	8574.2	7772.39
42	0	0	0	0	0	0	0	0	0	0	0	0	0	0	0	0	0	0	0	0	0	0	0	0	0	0	0	0	0	0	0	0	0	0	0	0	0	0	0	0	11.5991	0	0	0	0	0	0	0	0
43	9.57382	10.7115	12.1396	11.4037	16.0139	6.98414	5.67251	11.5171	9.11344	0	5.76971	0	0	0	0	0	0	0	0	0	0	0	0	0	0	11.591	0	0	0	0	0	0	21.3625	0	0	3.87042	0	0	0	7.66948	1.13456	0	0	6.90246	6.87139	0	9.01875	8.69627	0
44	0	2.44488	0	0	0	0	136.195	0	0	0	0	0	0	39.3134	0	0	0	0	0	0	0	0	0	0	0	0	0	0	0	0	0	0	0	78.4689	0	0	0	0	0	0	0	22.1085	0	0	174.563	0	0	0	9.19699
48	0	0	0	0	0	0	0	0	0	0	0	0	0	0	0	0	0	0	0	0	0	0	0	0	0	0	0	0	0	0	0	0	0	0	0	0	0	0	0	0	0	0	0	0	0	0	0	113.316	488.833
52	9405.75	12375.9	9151.79	11707.8	11840	7663.77	10492.5	9046.21	9912.05	10327.5	10690	11612.1	11452	9956.49	10560	9986.97	11144.4	9901.07	11046.6	9258.33	10946.1	11492.9	12014.8	11692.7	11134.8	10951.9	11640.3	10879.5	10141.7	11150.1	10586.8	9768.06	10792.9	10402.6	10467.1	11018.6	10593.5	10101.8	10021.2	10202.8	9568.11	9975.01	10331	9737.15	10603.2	11598	10900.9	11405.9	9421.76
A0A075B5K8	0	0	0	0	0	0	0	0	0	0	0	0	0	0	0	0	0	0	0	0	0	0	0	0	0	0	0	0	0	0	18.4417	0	0	45.7739	29.2694	16.3683	0	0	0	0	0	0	0	44.9793	0	0	0	62.3773	96.4031
A0A075B5M7	0	0	0	0	9.35283	0	0	0	0	0	0	0	11.4359	11.1484	0	0	0	0	0	0	0	0	0	0	7.71929	0	0	0	0	0	0	0	24.4536	116.073	110.98	148.402	153.497	121.992	0	12.419	0	0	0	0	0	0	0	78.274	60.273
A0A075B5N4	0	0	0	0	0	4.7536	0	0	0	0	0	0	0	0	0	0	0	0	0	0	0	0	0	0	24.9933	0	0	0	0	0	7.05423	28.164	114.769	159.467	152.341	97.4784	45.3412	25.6276	21.5932	0	6.77586	0	0	48.7472	0	8.36392	27.7524	111.272	187.48
A0A075B5P3	0	0	0	0	6.34151	0	0	0	4.61897	0	0	0	0	0	0	0	11.4015	0	0	0	0	26.2077	0	0	0	24.6775	0	0	13.5365	0	0	0	18.8953	19.5238	0	0	0	0	0	0	0	73.3636	37.6622	76.2582	32.6582	106.764	48.6979	124.328	174.155
A0A075B5P4	0	0	0	0	0	0	0	0	0	0	0	0	0	0	0	0	0	0	20.9218	0	0	0	0	0	0	0	0	0	0	0	0	0	0	0	0	0	0	0	0	0	0	0	0	0	0	0	0	31.6928	58.4608
A0A075B5P5	0	0	0	0	0	0	0	0	0	0	0	0	0	0	0	0	0	0	0	0	0	0	0	0	0	0	0	0	0	0	0	0	0	0	0	0	0	0	0	0	0	0	0	0	0	0	37.03	83.3556	204.742
A0A075B5P6	0	11.7921	7.42026	12.3987	14.887	12.259	12.8146	14.1883	21.3224	16.8778	16.2941	20.2762	17.5722	18.1419	20.3902	18.0497	26.9685	28.1345	44.4112	49.5952	46.1022	33.0734	28.1436	35.413	32.3929	31.7245	55.4832	49.5505	45.4955	53.332	70.4613	93.1831	109.631	146.451	142.803	174.694	92.2062	81.764	60.8043	67.1831	51.6625	33.268	33.9637	28.8655	15.2011	17.0477	19.5756	22.393	15.9193
A0A075B6A3	0	0	0	0	0	0	0	0	0	0	0	0	0	0	0	0	0	0	0	0	0	0	0	0	0	0	0	0	0	0	0	0	0	0	0	0	9.87989	27.3907	11.0391	7.92812	0	0	0	0	13.0834	45.7922	81.8643	47.6213	104.9
A0A087WNP6	0	0	0	0	0	0	0	0	0	0	0	0	0	0	0	0	0	0	0	0	0	10.7583	0	0	0	0	0	0	0	0	0	0	0	0	0	0	0	0	0	0	3.39054	0	0	0	0	0	0	0	24.955
A0A087WNT1	0	0	0	1.71011	2.31858	3.60303	6.95727	0	8.6621	8.60553	13.3013	9.10608	14.0245	7.06111	10.1522	12.3913	18.2126	4.37346	11.4912	11.6585	31.6566	32.5931	10.2232	16.2055	13.2806	20.0173	31.9829	22.3211	23.8421	24.2843	29.6083	19.1949	20.138	23.9441	26.0783	23.4747	29.5405	27.8716	38.6466	32.3857	23.266	34.2219	42.727	50.6798	50.8618	45.1822	42.1009	73.4503	71.2333
A0A087WNV1	0	0	0	0	0	0	0	0	0	0	0	0	0	0	0	0	0	0	0	0	0	0	0	0	0	0	0	0	0	1.5277	0	0	0	0	0	0	0	0	0	0	0	0	0	0	0	0	0	27.3892	19.6042
A0A087WNZ5	7.47412	10.9836	13.9298	18.3442	38.6602	33.4048	31.413	28.0736	33.1004	27.2214	32.2826	38.9514	39.5055	21.4318	51.1338	30.476	43.0213	61.9452	39.0785	55.8027	81.3053	74.4459	126.203	119.133	121.565	79.5246	156.59	127.061	63.5231	111.405	128.087	166.888	139.091	132.042	176.04	340.411	207.527	167.115	155.378	83.6956	66.4286	81.8992	65.5283	93.9923	80.2805	22.2648	29.4457	34.1272	30.5773
A0A087WP98	152.746	117.461	122.227	160.666	174.973	106.821	149.287	140.332	156.09	177.268	175.905	167.688	187.364	163.598	155.151	154.225	87.3385	142.221	153.712	142.407	173.093	179.804	175.943	176.731	194.845	140.118	180.476	162.422	155.222	141.695	180.826	125.677	137.971	131.053	134.243	193.561	182.427	161.207	146.753	166.822	136.395	169.909	158.446	116.558	140.579	146.994	136.847	168.41	305.568
A0A087WPF8	0	0	0	0	11.0384	0	0	0	0	0	0	0	0	2.82319	0	0	0	4.23361	1.19075	0	4.61097	0	0	0	7.78259	2.16089	6.36092	0	0	3.22986	5.13529	3.55519	3.50856	4.26743	7.50515	2.48808	0	4.0514	5.03825	0	0	0	0	0	1.10312	14.0011	6.18254	0	5.05498
A0A087WPH7	0.641555	0	5.4691	6.57634	15.1304	9.20341	18.9326	11.8667	24.2283	27.8348	29.9895	34.6157	44.4219	25.7078	56.257	47.3726	80.318	72.444	93.2311	48.0251	131.417	102.448	119.572	162.904	127.109	207.52	250.633	264.462	216.223	234.958	277.719	278.313	468.495	557.486	601.387	605.758	427.927	314.309	355.188	179.971	54.0674	47.7746	27.2602	31.6969	16.5223	32.7886	17.2711	36.8171	43.9494
A0A087WPL5	6.67343	10.0846	9.98524	22.0818	19.7933	3.67774	15.4575	13.6729	11.9827	20.2756	19.2174	22.2103	21.9254	15.2199	10.7554	13.3125	22.1274	24.1657	20.5824	22.57	30.1202	27.1717	23.2954	32.2065	31.1458	34.853	38.2007	37.7058	34.8592	45.7707	41.6419	41.189	39.1503	50.6838	47.1213	59.1675	45.641	33.8578	35.6485	37.4493	27.9576	33.1779	30.9434	42.5687	50.9234	46.0168	36.3055	34.2883	26.1883
A0A087WQC4	0	0	0	0	5.33656	0	0	0	0	0	0	16.4634	0	0	13.8323	0	0	0	0	15.8377	0	0	49.2342	50.6889	0	0	0	0	0	0	0	19.4526	0	0	18.5159	0	25.4393	0	0	57.4491	22.5482	36.1162	26.0315	55.9366	21.139	56.8378	209.522	310.561	2450.94
A0A087WQH8	0	6.16597	5.7108	6.69118	19.0073	16.1683	23.0214	36.9257	40.9547	58.0223	44.9897	67.7599	73.6302	63.1153	77.1092	87.2909	93.2596	88.9846	104.661	99.44	113.969	124.204	169.271	180.602	170.249	197.866	229.147	175.307	248.162	232.457	290.767	220.467	351.35	260.467	250.865	275.719	306.706	301.975	324.1	261.412	230.056	196.347	176.208	149.579	159.599	137.125	189.715	174.431	157.109
A0A087WQK5	0	0	0	0	0	0	0	0	0	0	0	0	0	0	0	0	0	0	0	0	0	7.79343	1.79274	5.13739	4.25647	0	10.3372	7.73093	4.21243	14.8142	21.694	1.19638	32.5053	12.4759	19.7678	0	19.9476	4.20335	1.0028	4.1894	6.81458	3.69846	0	36.8483	8.84486	9.80664	39.9248	0	0
A0A087WQM0	0	1.1667	0	0	0	0	0	0	9.32917	6.65282	1.56108	9.89202	15.9125	15.0342	6.10887	5.32177	7.3746	4.40295	0	0	9.62985	5.8575	20.5219	9.16565	23.907	26.3963	17.0841	17.3633	0	22.2103	9.48387	11.0321	5.74378	1.75231	18.7857	10.032	0	12.1825	29.7324	24.768	17.6105	19.0579	23.3451	36.3189	32.478	35.186	35.152	45.2251	62.1323
A0A087WQM3	0	0	0	0	0	0	0	0	0	0	0	0	0	0	0	0	0	0	0	0	0	0	0	0	0	0	0	0	0	0	0	0	0	0	0	0	0	0	0	0	0	0	0	0	0	0	0	0	0
A0A087WQS2	0	0	0	0	0	0	0	0	0	10.1767	10.9539	0	0	10.908	14.0415	13.0004	0.970362	9.91712	22.7958	5.0312	12.1562	14.9953	20.8912	26.0242	19.7734	33.0357	36.0127	31.764	22.4945	44.8435	50.0434	46.0107	55.9781	44.3	47.0829	61.2069	56.9856	60.3989	67.415	67.631	42.2129	47.0882	39.7847	34.5825	22.4561	10.9013	21.1665	16.0876	0
A0A087WR45	0	0	0	0	4.71762	0	0	0	2.79597	0	6.03117	0	12.0859	7.65017	8.97691	3.35284	6.67522	9.64955	3.84456	3.90466	3.70257	20.4169	13.9541	11.1287	12.3003	16.1941	9.16178	7.30113	7.69386	15.9818	15.4321	14.8185	12.9498	11.9333	2.48818	18.0682	11.5674	9.95559	8.12564	0	0	2.55239	11.5749	15.042	13.8267	20.4545	18.4535	24.7076	20.841
A0A087WRE7	0	0	0	14.8668	8.35341	0	0	28.8907	0	0	40.9901	0	18.8611	121.264	79.866	55.6953	115.55	110.84	58.5148	0	2.09779	19.2954	0	0	122.037	1.28218	3.38814	100.194	3.2365	130.166	132.942	4.66223	3.45564	48.7428	1017.57	21.9555	194.36	145.738	134.719	0.981547	8.00077	2.02825	0	0	5.54615	2.36088	11.9318	22.1815	13.2178
A0A087WRY3	0	0	0	0	0	0	0	0	0	0	0	0	0	0	0	0	0	0	0	0	0	0	0	0	0	0	0	0	0	0	0	0	0	0	0	0	0	0	0	0	0	0	0	0	0	0	0	0	7.42916
A0A087WS16	26.8709	20.483	22.5328	24.7546	21.7993	16.2445	18.5968	15.5608	13.4282	13.6198	11.6656	9.49887	14.8286	7.09535	10.3956	12.3896	12.2021	6.03468	9.23522	4.14	16.1601	6.97951	16.8025	12.871	13.0086	14.4987	20.124	11.5469	16.0768	15.1274	24.9623	14.9498	18.7686	24.2136	17.2037	28.9295	28.8771	25.3831	29.6842	23.5942	22.3095	22.9059	18.9111	23.5634	18.84	21.5849	23.3812	33.5813	34.3942
A0A087WS18	0	0	22.2131	0	0	0	2.14548	2.58331	9.66027	34.769	5.39591	1.33619	18.6803	3.81186	11.3482	9.87082	13.7947	5.52335	10.9063	7.29302	24.3558	7.8733	17.3644	25.8846	7.52197	18.7351	17.1204	22.2017	23.1848	19.0394	20.8974	11.4043	26.7646	24.5402	22.1431	30.0685	24.5353	30.4873	36.7818	28.2415	22.4208	21.0207	24.2024	23.9284	15.7243	12.3196	15.0408	20.3213	22.712
A0A087WS96	0	0	0	0	0	0	0	0	0	0	0	0	0	0	0	0	0	0	0	0	0	0	0	0	0	0	0	0	0	0	0	0	0	0	0	0	0	0	0	0	0	0	0	0	0	0	0	0	0
A0A087WSJ7	0	0	0	0	0	0	0	0	0	0	0	0	0	0	2.58051	1.92114	2.32108	2.37677	0	0	11.0241	0	3.97866	0	2.6653	8.94764	15.1636	12.0513	4.69193	3.75873	0	5.91297	3.42789	2.62085	4.23463	3.4348	0	5.86153	0	0	0	0	0	0	0	0	0	0	0
A0A087WSP5	0	0.502169	0	0	8.90437	2.1822	5.04709	0	1.72357	6.09802	2.75302	9.984	2.77479	1.14636	12.1896	11.3524	9.21855	4.80171	8.72482	6.69375	19.5018	14.6245	3.04902	20.3378	12.6888	16.5757	25.7278	24.0411	9.7654	18.2402	13.439	19.7532	10.3839	11.7339	25.8793	16.0644	19.0841	14.5468	30.6823	27.8365	7.23675	18.2356	24.7873	33.5196	19.7044	24.1374	20.7758	28.7749	33.2213
A0A0A0MQ68	7.26839	8.5166	12.8486	5.82779	38.1902	7.57912	8.71254	28.4127	20.5757	36.6929	29.6008	23.8535	18.5352	25.8132	30.1519	29.5405	30.1984	28.1784	35.8474	37.9785	36.9569	40.5675	68.8514	52.7692	48.4957	47.9712	48.873	42.968	38.4461	36.9608	48.7394	45.0047	43.6955	50.959	47.7095	45.345	47.8974	56.5304	59.3818	52.0345	37.3912	48.9496	56.7704	71.9958	81.8594	143.597	444.658	1354.44	1060.51
A0A0A0MQ70	0	0	0	5.16334	0	1.45316	0	0	0	0	0	0	7.11379	0	3.04017	3.47391	0	0	8.24674	4.13209	0	0	0	0	20.7711	16.4041	11.6048	7.70396	22.1907	15.7543	37.5627	25.1265	7.29732	20.1183	25.0143	30.6559	22.0272	8.34883	23.8819	15.6617	10.3386	9.24319	11.1726	12.2283	72.5181	0	19.5008	11.4423	3.66205
A0A0A0MQ90	0	0	0	0	0	0	0	0	0	0	0	0	0	0	0	0	0	0	0	0	0	0	0	0	0	0	0	0	0	0	0	0	0	0	0	0	0	0	0	0	0	0	0	0	0	0	0	0	0
A0A0A0MQ95	0	0	0	0	0	0	0	0	0	0	0	0	0	0	0	0	0	0	0	0	0	0	0	0	0	0	0	0	0	0	0	0	0	0	0	0	0	0	0	0	0	0	0	0	0	0	0	0	0
A0A0A0MQA3	0	0	0	0	5.85932	22.3312	0	2.98711	1.25056	17.4451	23.7004	17.9223	25.1447	21.272	20.3907	22.3142	22.4846	17.1242	20.6538	8.77814	22.0665	16.681	23.1979	23.6413	23.4689	25.0337	32.0714	30.0035	33.9926	42.9092	43.0519	29.9557	44.7647	36.0524	36.226	39.3728	37.2457	31.4699	29.744	30.9731	26.7058	30.4108	32.9352	34.4029	27.6703	39.7791	43.2954	57.746	75.0496
A0A0A0MQA5	40.1828	46.298	51.7403	110.293	122.341	76.5027	199.874	173.785	200.536	212.475	249.234	245.14	335.432	257.556	342.357	331.372	374.091	355.5	393.555	295.725	393.339	363.411	443.724	488.815	447.15	487.175	547.101	489.974	418.693	489.522	522.228	463.428	475.007	547.899	557.463	552.177	488.184	428.585	543.266	492.564	515.87	652.835	572.548	482.315	475.652	564.454	334.688	333.044	242.164
A0A0A0MQD4	2.7333	0	2.24537	0	24.7318	10.7772	33.2165	21.1124	35.8585	34.9521	15.3853	18.1764	20.6383	24.576	37.312	33.0087	47.4735	36.6646	31.2926	24.13	51.5283	46.5445	46.5816	59.0347	65.2786	58.6686	69.4092	46.0034	48.2327	53.5952	60.6375	31.6108	49.4552	39.6757	27.1231	25.8762	28.8251	67.1275	19.4316	23.5787	44.0055	14.8066	4.97435	0	0	0	0	0	0
A0A0A0MQF5	0	0	0	0	0	0	0	0	0	0	0	0	0	0	11.7206	0	0	0	0	0	0	0	0	0	0	0	0	0	2.31901	0	0	0	34.3084	0	37.1014	0	0	0	0	0	0	0	0	0	0	0	85.8166	0	5.46176
A0A0A0MQM2	0	0	0	0	0	0	0	0	0	0	0	0	0	0	0	0	0	0	0	0	0	0	0	0	0	0	0	0	0	0	0	0	0	0	0	0	11.1042	0	0	0	8.05728	51.9203	250.645	202.658	90.7553	99.0846	87.1293	30.2516	8.64359
A0A0A6YVS2	0	0.940206	4.32169	9.45271	11.7314	6.62235	8.71817	11.9949	6.34742	14.7016	8.46806	11.0208	7.64905	17.936	26.5176	17.3151	18.073	14.9843	23.6564	20.4244	41.3132	30.7004	34.7117	30.1573	18.7272	27.465	56.2233	25.0144	15.0255	18.2823	23.1972	14.1321	27.7832	34.1717	34.0126	53.6454	12.7301	15.5114	23.7398	8.01981	8.80652	7.43871	6.46388	5.30822	4.84333	0	0	0	0
A0A0A6YVU8	0	4.01787	10.0971	15.3732	22.7005	7.86355	9.70902	12.189	21.6138	29.8522	20.3014	37.5549	43.7735	33.2049	46.3637	51.5749	67.2428	63.1071	74.9598	54.4329	115.051	105.491	113.098	138.016	139.779	193.777	214.807	266.69	224.12	232.248	285.788	343.104	517.78	532.564	561.686	651.441	590.897	528.467	528.14	429.213	313.593	329.334	336.283	368.261	349.697	477.857	444.864	524.478	444.336
A0A0A6YVV8	0	6.42928	0	5.38273	11.3956	4.392	20.9058	7.65916	16.7201	20.074	11.3088	21.324	23.5284	32.1806	33.109	37.2606	33.6856	33.3268	41.696	40.3906	51.0935	25.7928	53.3304	47.0028	54.1137	53.5877	71.0602	50.1073	54.8772	24.9719	58.0381	50.6171	80.6177	69.4018	54.0556	80.4758	60.2171	63.2801	62.7211	51.5907	58.3998	62.3167	45.9139	84.3835	78.3202	58.1557	118.267	96.196	139.171
A0A0A6YW53	0	15.2544	7.9601	0	260.981	21.0581	39.6173	44.122	48.4699	98.0834	105.859	122.136	84.3017	120.678	5.3144	8.33504	8.98391	19.4896	114.496	20.9858	17.947	16.608	18.7552	17.0032	14.7631	42.1909	55.4758	51.9093	57.8947	42.4261	66.4403	49.8974	0	87.4856	35.4764	130.47	79.3627	109.286	395.311	115.071	104.636	1236.62	372.813	537.621	408.694	413.711	301.477	205.068	108.329
A0A0A6YWM5	0	2.26166	0	0	0	0	2.27289	4.30939	7.07624	14.4349	21.5503	16.2865	17.4225	13.4519	18.8133	20.8287	9.74113	10.6736	26.2474	14.4121	31.999	13.5227	25.4201	22.4496	26.6884	28.0875	30.6254	26.2574	14.3311	11.0334	11.9686	18.5293	20.1668	18.1996	12.6747	27.945	4.27146	3.47116	5.80185	0	1.12634	0	0	3.27202	7.3618	12.4606	0	0	0
A0A0A6YWP5	0	0	0	0	0	0	0	0	0	0	0	0	0	0	0	0	0	0	0	0	0	0	0	0	0	0	0.766667	0	0	0	0	0	0	0	0	10.8035	0	1.76955	2.43387	0	0	0	0	0	0	1.42248	6.51733	15.1026	5.17829
A0A0A6YWP9	0	0	0	0	2.08572	0	0	0	0	0	0	0	0	0	0	0	0	2.43149	0	0	0	5.63327	4.08072	0	0	0	9.20897	3.1241	3.90045	0	5.84854	9.60168	5.53357	0	11.4547	12.9415	14.2324	16.839	28.8802	77.562	66.1394	106.827	109.923	75.5647	100.773	119.341	74.6406	122.881	96.6791
A0A0A6YX18	0	0	3.92993	13.7108	16.4117	17.2294	19.2613	16.5187	4.7696	19.2477	26.2217	18.6678	16.4467	16.5319	11.983	16.001	7.1337	6.7301	3.31553	6.37256	3.54278	0	0	0	6.42666	0	8.7858	0	0	0	0	0	14.8123	0	8.3381	0	0	2.91989	2.91954	9.46259	0	0	19.768	27.8307	48.7002	43.0129	21.9636	15.9895	4.82113
A0A0A6YX21	0	0	0	0	0	0	0	2.58398	0	0	4.25823	0	8.70676	10.6222	6.33379	8.95324	3.55614	7.4942	4.57735	7.01598	12.08	16.096	8.88718	33.2661	24.2009	29.8777	28.7119	14.7255	20.7921	42.2955	34.2102	48.3976	47.4735	48.0754	47.9527	41.5764	48.2495	42.1661	51.6883	39.4054	15.6342	21.4383	8.69242	0	0	0	0	0	0
A0A0A6YXG0	0	2.60661	0	14.9845	7.53942	16.8802	22.9131	18.1334	19.2922	28.9923	26.167	23.118	14.0919	25.1207	33.3073	18.172	30.621	42.4941	41.0864	19.789	57.1098	37.4001	66.3906	44.2291	54.5144	54.6466	47.2967	43.1535	57.8789	47.6393	50.3691	82.4434	43.6647	77.5187	41.7822	25.8079	87.6311	22.2167	41.7306	33.3069	28.7875	0	0	0	12.7593	0	0	0	0
A0A0A6YXH3	2.50548	0	0.80926	8.10296	13.1396	1.58492	12.2749	7.8971	10.4947	9.22444	8.70876	7.00179	22.6824	7.10196	17.2527	13.1097	20.6836	16.7372	18.6923	7.75203	28.7589	29.9447	25.3249	36.2929	30.5517	44.8415	46.7357	45.4809	24.0284	38.1458	55.384	41.9455	69.5267	64.2377	67.7367	78.3179	79.4127	61.8536	51.0065	37.0863	52.4796	55.267	44.4952	43.5202	40.3519	41.2843	40.9869	50.1054	40.9306
A0A0A6YY83	0	0	0	0	0	6.39427	0	0.962369	0	16.2041	0	0	0	0	0	0	3.84479	0	0	2.86956	2.94285	4.26532	0	0	0	5.35657	0	0	0	4.16101	0	2.97168	0	10.0536	0	3.64682	0	0	0	0	0	0	7.55303	5.24825	14.1945	21.0485	21.0589	30.6059	22.2868
A0A0B4J1E7	0	1.01139	0	1.98912	0	1.69552	2.55148	0	3.25685	0	5.34229	2.19425	0	0	13.6165	6.6281	2.0926	0	0	0	22.1611	20.9191	6.00529	22.3752	0	9.44891	40.7955	32.1204	5.94097	36.1604	29.6968	57.5681	11.2488	10.0199	29.5023	50.4996	49.9385	29.1938	24.9509	17.1213	11.2225	14.1037	17.1639	34.4016	25.2645	22.9972	25.7459	24.1066	34.3759
A0A0B4J1G1	0	0	0	0	0	0	0	0	0	0	0	4.77274	5.07113	8.57467	17.0945	15.112	23.4403	16.2693	19.8135	14.926	17.5164	18.1249	9.31238	17.4382	35.3334	26.6706	32.7578	52.7209	31.7046	39.3675	29.9612	36.4163	68.2008	29.4693	38.886	32.0123	49.7873	35.7902	56.1212	55.8365	26.1818	13.8644	22.2732	14.2204	0	6.32853	0	0	0
A0A0B4J1I9	0	0	0	0	0	0	0	0	0	0	0	0	0	0	0	0	0	0	7.94617	8.63979	8.79677	8.53181	0	0	0	0	2.725	0	4.16693	0	0	4.89322	27.2773	45.3593	45.1499	21.4664	37.8904	15.0786	9.00725	0	0	0	0	0	0	0	8.5304	66.2387	69.1759
A0A0D2X7Z2	0	0	0	0	0	0	0	0	0	0	0	0	0	0	0	0	0	0	0	0	0	0	0	0	0	0	0	0	0	0	0	0	0	0	0	0	0	0	0	0	0	0	0	0	0	0	0	0	0
A0A0D9SEG8	0	0	0	0	0	0	5.24442	0	12.4871	12.1553	14.3892	9.59695	20.6339	13.9572	24.6359	19.2884	36.8066	16.8167	27.7439	25.1228	39.706	32.2346	37.1047	32.2185	39.0051	35.3879	44.1742	41.8229	29.8278	39.2983	33.3481	36.2113	42.3913	45.528	42.531	44.4371	34.147	27.1336	38.1537	47.305	0	0	0	11.2426	0	0	0	0	0
A0A0F6AIX5	0	0	19.1687	0	18.915	1.74609	5.54101	0	0	3.79528	13.579	4.0615	4.67552	8.22705	29.4892	15.0981	22.0457	17.6728	26.564	12.5103	59.4323	29.8088	20.6033	31.8958	32.5964	41.545	39.4569	45.1983	68.212	37.1468	39.8076	46.8662	39.5467	36.946	41.3271	59.6485	35.9702	38.3775	44.5782	52.6451	43.9792	41.8844	48.6857	35.7029	41.2148	37.0598	28.7646	18.9128	37.172
A0A0G2JDE3	0	0	0	0	0	0	0	0	0	0	7.80691	1.8676	5.57416	12.232	6.30465	14.9389	6.12993	12.6729	16.3463	4.6066	22.8083	6.27947	20.0917	27.1716	25.1044	18.3455	24.0161	28.5319	18.9885	30.7403	10.7067	20.0173	11.9957	22.3218	0	16.3028	0	8.45265	0	4.29851	0	0	0	0	0	0	0	0	0
A0A0G2JDK0	0	10.9565	32.015	0	32.3252	59.5012	37.4319	36.9696	67.4539	34.6241	0	16.873	12.0327	0	17.5359	43.4904	20.4481	39.5895	97.8825	55.6742	35.447	16.1926	36.052	0	586.426	39.4903	27.7943	17.4547	0	0	0	0	0	0	0	0	11.129	0	0	0	0	47.66	0	0	0	0	15.7622	0	0
A0A0G2JDP0	0	2.70318	11.0595	11.653	27.0209	14.8057	12.8382	16.16	11.5946	13.4444	20.8695	32.8337	22.3154	32.1578	29.1992	23.3913	42.3314	36.5529	34.5351	46.892	53.4654	61.9063	72.6403	80.4557	76.8486	77.6213	90.2937	85.6207	87.0428	77.0108	85.3157	79.722	89.7831	91.1421	88.5275	88.1377	70.536	89.6756	94.8735	50.2998	49.5057	50.7278	40.6117	31.6932	28.9522	38.9376	38.0142	37.4719	45.1624
A0A0G2JDV3	0	0	0	0	0	0	0	0	0	0	0	0	0	0	0	0	0	0	0	0	0	0	0	0	0	0	0	0	0	0	0	0	0	0	0	0	0	0	0	0	0	0	0	0	0	0	0	0	0
A0A0G2JDV6	4.11975	7.26218	12.5146	7.67065	5.32271	12.8483	6.69164	5.94814	18.5467	15.0673	12.6936	17.9032	19.1877	10.1042	15.5029	14.114	7.14062	8.65732	10.9597	12.5679	7.53976	7.28508	27.3837	20.5687	6.70709	16.4458	29.7852	49.0415	97.9073	0	9.03662	46.758	34.0587	12.9864	16.8952	6.40156	12.8409	4.18291	6.37702	72.2353	7.90456	12.3381	15.5897	37.4983	50.8997	71.3218	74.4551	101.25	83.56
A0A0G2JDV8	0	0	0	0	0	0	0	0	0	0	0	0	0	0	0	0	0	0	0	0	0	0	0	0	0	0	0	0	0	0	0	0	0	0	0	0	0	0.590902	0	0	0	0	0	0	0	0	0	0	0
A0A0G2JDZ9	0	0	0	0	0	0	0	0	0	0	0	0	0	0	0	0	0	0	0	0	0	0	0	0	0	0	0	0	5.25364	0	0	0	0	0	0	0	0	0	0	12.0286	0	4.68411	36.2663	16.6377	14.7566	20.0941	17.3353	28.7605	25.6982
A0A0G2JE32	0	0	0	0	0	0	0	0	0	0	0	0	0	0	0	1.3665	0	0	0	0	0	0	0	0	0	0	0	0	0	0	0	0	0	0	0	0	0	0	0	0	0	0	0	0	0	0	0	0	0
A0A0G2JEC4	0	0	0	11.7274	10.9328	13.7174	18.5767	21.6084	38.1728	21.0702	25.2314	38.8637	52.7554	37.8654	49.5216	58.8321	52.1606	55.776	63.4771	67.9169	85.7973	89.8083	115.705	109.49	100.732	133.142	144.789	154.44	145.36	156.252	176.721	160.681	193.328	176.048	179.808	174.271	163.125	136.588	152.021	121.111	86.397	81.7043	66.0198	59.7108	48.4699	49.9385	37.8214	30.8507	19.5122
A0A0G2JEG0	0	0	0	0	0	0	0	0	0	0	0	0	0	0	0	0	0	0	0	0	0	0	0	0	0	0	0	0	0	0	0	0	0	0	0	0	0	0	0	0	2.71392	0	0	0	0	0	0	0	0
A0A0G2JEG3	0	0	0	0	12.9103	4.21484	7.57801	4.0333	8.94164	13.4121	14.4527	11.7447	7.95711	13.8712	21.6133	37.1815	13.3863	17.8663	25.7375	16.2295	24.4681	28.9806	44.1647	55.5541	40.2199	43.459	43.6307	43.3474	46.1617	50.3896	69.3479	56.6046	45.6144	108.004	92.0422	74.5235	55.4505	52.0373	90.7281	54.9705	54.6867	33.2168	18.0891	14.5107	11.5183	6.84474	6.2243	17.1646	0
A0A0G2JFV9	0	0	0	0	0	0	0	0	0	0	0	0	0	0	0	0	0	0	107.668	0	0	0	0	0	0	0	0	0	24.9433	0	0	0	0	0	0	0	0	0	0	0	0	83.5851	81.7365	46.3622	88.2561	80.6663	30.4721	0	0
A0A0G2JGL8	3.65081	9.01079	6.8673	0	7.39474	5.37293	12.5524	6.27971	8.86818	10.5204	10.7757	14.0042	10.2565	15.4577	18.6991	8.41057	14.3986	20.9821	18.5465	12.0321	15.7612	16.5227	16.6564	37.745	8.97326	21.7709	17.1152	45.043	32.4653	23.9754	21.0498	13.1679	18.8616	21.4792	15.5546	15.3776	16.9847	20.2074	16.2658	12.9955	28.3206	26.9181	16.7081	28.3087	16.8456	15.3589	25.7256	34.0443	13.9707
A0A0G2JGN7	0	0	0	0	0	0	0	0	0	0	0	0	0	0	0	0	0	0	0	0	0	0	0	0	0	0	0	0	0	0	0	0	0	0	0	0	0	0	0	0	0	0	0	0	0	0	0	0	0
A0A0G2JGP4	0	3.82557	6.80129	4.00787	19.8061	11.4399	21.195	27.1411	28.5655	23.7852	40.2774	34.5651	54.4731	48.4322	60.2046	65.7762	91.8909	73.5932	62.1587	57.8105	124.453	118.955	143.545	160.619	101.381	127.962	138.875	124.047	141.75	160.89	164.774	162.83	183.879	187.453	216.463	198.408	212.543	184.436	192.459	173.933	112.23	109.134	95.3823	117.571	86.6589	92.1354	59.4685	63.1583	53.2009
A0A0G2JGQ4	0	0	0	0	0	0	0	0	0	0	0	0	0	0	0	0	0	0	0	0	0	0	0	0	0	0	0	0	0	0	0	0	0	0	0	0	0	0	0	0	0	0	0	0	0	0	0	0	0
A0A0G2JGV7	0	21.6256	22.478	0	0	0	0	0	0	0	10.7282	0	0	0	0	10.806	0	0	0	0	22.0646	0	0	23.6442	0	0	0	0	0	0	0	0	0	44.456	0	0	0	0	29.5598	0	12.8152	19.2541	0	0	21.224	0	0	0	0
A0A0J9YKD4	0	0	0	0	0	0	0	0	0	0	0	0	0	0	0	0	0	0	0	0	0	0	0	0	0	0	0	0	0	0	0	0	0	0	0	0	0	0	0	0	0	0	0	0	0	0	0	0	0
A0A0J9YTR2	0	2.41753	0	8.9533	11.7989	17.5927	22.8486	10.4016	4.50447	15.7141	10.7005	28.9814	3.15602	4.42738	11.5395	9.05441	13.5285	10.7009	14.454	18.6768	14.8058	19.8195	26.6141	28.8747	28.3945	31.0418	34.9378	22.6262	27.0074	23.5826	24.8691	27.7213	24.9425	23.0539	19.0274	32.8613	40.687	21.2151	41.1305	13.1058	7.54493	9.42052	10.0377	10.6645	8.39314	0	3.97023	9.26361	0
A0A0J9YTY0	0	0	0	0	0	0	1.62059	0	2.22963	0	0	0	0	0	58.2993	3.27228	0	0	0	0	0	0	7.21908	5.25975	0	0	6.97907	0	4.03065	6.04438	7.17298	8.47533	0	11.2777	22.6044	27.6565	37.1958	30.6298	46.0601	61.6441	58.2431	49.232	32.7887	22.8872	15.0638	15.8007	15.2997	9.64655	5.17176
A0A0J9YU62	0	0	0	0	8.39751	0	0	0	0	0	11.9211	6.59361	7.94965	11.8478	7.09746	7.56118	11.1241	23.0491	9.46663	20.5648	0	11.6092	16.5012	23.905	8.46501	31.3297	28.1865	9.30232	3.26647	20.0541	30.0249	29.3669	38.4099	40.7798	35.0133	37.345	36.5316	31.5271	38.7389	35.8876	44.6214	35.5057	23.6482	11.807	12.4879	37.4904	30.8659	29.8881	39.1444
A0A0J9YUZ4	0	3.21715	0	0	0	0	0	0	0	16.6151	5.44769	0	0	0	8.98848	0	0	4.34247	0	5.5455	0	0	7.17526	0	8.06488	0	0	0	0	0	11.6626	0	19.0631	16.5401	5.88285	0	4.88245	10.457	10.3634	0	5.17689	4.11263	11.7252	7.76475	0	0	8.00926	9.32211	12.7174
A0A0J9YV90	0	0	0	0	0	0	0	0	0	0	0	0	0	0	0	0	0	0	0	0	0	0	0	0	0	0	0	0	0	0	0	0	0	0	6.18446	0	0	0	1.37971	10.5262	13.6449	28.2932	9.19052	5.0123	0	0	0	0	0
A0A0J9YVG0	0	0	0	0	0	0	0	0	0	0	2.64783	3.622	0	1.77836	3.87498	3.94333	4.6452	7.08588	3.99007	0	0	6.38267	8.95616	3.63747	9.87506	4.71441	14.0251	12.296	13.067	8.40149	14.6152	13.0058	11.3294	9.53268	18.8643	17.954	22.7131	12.3017	24.4726	20.9851	16.6942	17.8066	22.2659	25.2367	48.4893	49.2372	54.0984	59.5332	46.0883
A0A0N4SUH8	0	0	2.5889	5.58758	9.51232	4.35114	2.96783	3.99477	6.06439	6.86353	6.01328	3.33936	13.7675	5.50458	6.45156	10.0092	9.21537	10.3407	9.85758	12.2324	30.3328	13.1667	16.4042	22.9965	22.3953	18.6634	26.9486	26.0259	18.94	18.5848	23.3101	21.5043	22.9319	25.8864	21.9575	34.988	33.2596	15.8112	31.568	26.4204	17.5203	23.9558	25.2852	25.7063	29.626	34.7242	61.2892	118.563	219.232
A0A0N4SUN3	0	7.82188	13.9908	18.9518	21.4831	19.5309	29.3822	32.6314	40.4368	45.0859	44.8063	42.8099	61.5968	34.0569	47.3077	50.3361	53.3701	48.0239	76.8602	66.7989	105.074	80.6858	89.8685	102.739	83.6372	68.6756	102.263	94.1982	86.291	87.5787	79.786	66.8978	84.8181	68.6759	66.3716	55.5757	49.0206	29.9495	25.1394	22.8994	17.0285	12.744	9.91281	15.5395	5.26843	20.583	6.20762	10.2917	35.7991
A0A0N4SVK3	2.99282	4.01995	6.89563	10.6867	5.72228	8.47509	7.47133	6.2578	8.39959	6.62459	3.90715	5.7937	7.03418	5.4171	7.36352	5.85742	8.78571	4.85619	9.1245	2.62729	12.6291	7.77146	6.3973	15.3622	9.91013	10.3108	15.2913	5.65735	4.82876	3.31589	11.328	5.49322	16.0073	9.76102	17.7206	15.9812	11.9885	16.5789	18.5827	24.8393	17.6248	9.08084	8.29877	10.375	10.0114	11.9592	8.90033	12.5363	17.7215
A0A0N4SVK8	4.42382	15.2827	25.2911	30.071	38.1798	26.0706	41.9932	35.2685	44.6493	43.9508	40.3609	45.3744	51.9722	45.8239	56.0003	54.9002	61.3492	53.2685	44.2981	57.5811	52.8352	47.2685	57.6881	46.8135	48.8429	54.3883	55.1666	49.3242	50.2769	45.2071	52.7293	52.2955	55.8019	52.2609	56.9572	79.7538	55.8744	47.5734	73.1109	58.7372	63.6117	53.6039	44.8698	55.4149	50.3366	51.6998	61.7602	83.7117	98.4991
A0A0N4SVT3	0	7.27999	32.234	36.461	34.4463	37.1874	50.3583	43.2556	62.588	55.9791	59.4845	87.3741	116.959	66.7386	65.5305	133.799	99.2944	122.872	161.915	125.696	172.719	150.892	226.957	235.227	235.486	275.757	197.536	170.304	84.9235	188.593	179.966	177.239	348.217	283.627	296.245	241.996	219.355	147.642	157.824	172.857	135.642	119.136	92.8259	70.303	67.8578	44.3608	44.825	48.1575	14.8602
A0A0N4SW06	0	0	0	0	0	17.3233	0	0	0	0	0	0	0	45.8399	0	0	0	0	0	0	0	0	0	0	0	0	0	0	217.224	0	0	0	0	0	0	0	0	0	0	0	0	0	0	65.5873	0	0	0	0	12.0011
A0A0N4SW50	0	0	4.67356	8.86101	0	0	15.6012	16.4368	21.4852	6.26717	19.8351	21.2282	27.148	17.5137	29.3477	15.7999	33.4684	23.8578	26.4466	39.2506	58.3298	20.7858	52.3973	39.6285	46.5443	56.6783	35.4951	63.6169	52.7467	57.5847	41.4605	41.2546	34.4691	45.8869	51.4491	48.3859	42.7097	22.3862	12.2367	8.30025	0	0	0	0	0	0	0	0	0
A0A0N4SW73	1.95158	13.5151	6.82898	7.34202	12.5208	4.66486	10.0183	2.54181	18.8225	13.9506	18.9385	28.6333	11.1295	12.4766	4.36405	9.44517	12.4304	7.00498	8.41484	5.66521	0	4.038	0	43.6965	3.61307	5.66901	5.16397	7.96281	0	0	4.36265	0	14.1886	11.444	12.3231	10.0876	16.0625	14.8703	18.0838	18.9456	42.2241	52.5381	52.0818	42.0383	39.326	39.1208	35.2685	28.9318	29.2165
A0A0N4SW97	0	0	0	0	0	0	0	0	0	0	0	0	0	0	0	0	0	0	0	0	0	2.80685	0	0	0	20.6118	9.8244	0	0	3.99253	0	0	6.70084	4.95339	5.71675	3.45594	0	0	5.65101	17.2372	0	0	2.9877	13.2693	0	6.57816	0	0	0
A0A0R3P9C8	64.1707	89.4092	117.523	142.878	198.514	128.281	162.697	151.169	148.587	148.476	271.779	277.661	276.748	221.98	251.754	194.103	200.137	170.546	166.923	136.459	147.663	133.219	115.85	105.444	99.352	91.3405	97.5564	80.9912	60.4578	69.704	63.5073	57.7336	54.3878	47.5851	45.7527	46.8307	40.5457	37.1188	34.8001	27.3297	26.2514	23.6944	22.8711	24.6171	23.3469	27.321	24.3306	33.1858	16.1666
A0A0R3P9D0	67.8544	349.173	553.731	862.932	1274.67	1214.42	2449.1	2825.71	3261.1	3701.45	4685.11	4567.22	2855.76	3149.72	7312.14	7396.17	7981.79	7291.28	4221.82	0	4996.58	10179.1	11875.6	0	6387.02	12627.3	13382.2	13219.9	12506.1	13489.3	13025.3	6726.82	13035.7	13389.3	12224.2	12263.4	10649.3	10309.3	4382.05	0	3121.74	2755.27	1892.72	2757.14	2459.04	1050.6	778.226	1119.75	624.308
A0A0R4IZX1	18.3756	24.2972	24.7448	51.6166	49.1783	50.3133	62.7677	47.4202	65.672	68.6189	62.3122	54.9782	52.2075	54.3107	49.1123	44.6854	36.515	11.9365	15.2378	14.7637	25.63	19.336	32.5946	0	18.8413	12.0145	0	0	0	0	0	0	0	0	0	0	0	0	0	0	0	0	0	0	0	0	0	0	0
A0A0R4IZX2	0	7.33622	8.94184	12.5727	13.7051	15.3753	13.6065	15.0519	19.6987	19.2622	18.9991	20.1667	27.2822	22.8601	27.6681	28.8403	33.6307	34.0932	34.9493	32.7809	40.2727	35.2303	38.1967	36.9809	33.4785	38.0635	32.6238	30.0997	17.0193	14.1201	13.8964	118.675	16.2031	7.66782	16.0528	24.945	24.103	16.4502	20.3623	16.7084	21.6344	26.9125	29.1635	28.4336	25.6341	33.3776	36.7046	40.3289	49.014
A0A0R4IZY0	0	0	0	0	0	0	0	0	0	0	0	0	0	0	0	0	0	0	35.2436	0	0	0	0	0	0	0	0	0	0	0	27.8283	0	0	0	0	0	0	0	0	0	0	0	0	0	0	0	18.341	0	13.6126
A0A0R4IZY9	0	0	0	0	0	0	0	0	0	0	0	0	0	0	0	0	0	0	0	0	0	0	0	0	5.10291	0	0	0	0	0	0	0	0	1.96841	6.1371	0	0	0	0	0	0	0	0	0	0	8.31453	0	13.5833	44.1215
A0A0R4J018	0	0	0	0	8.941	0	0	0	0	0	0	0	0	0	0	0	0	0	0	0	0	0	0	0	0	0	0	0	0	0	0	0	0	0	0	0	0	0	0	0	0	0	0	0	0	0	0	0	0
A0A0R4J023	247.989	277.278	100.072	79.1524	56.9603	114.187	60.545	58.2738	43.5135	47.4411	50.0309	62.6988	61.3598	55.9867	66.128	47.848	45.1732	54.4842	59.2438	57.0154	92.5612	38.0479	56.4723	42.0911	66.3116	41.6436	28.2453	56.6589	60.3781	59.2774	29.6116	71.5895	72.6682	82.4746	85.4337	73.3976	21.262	170.212	434.548	4476.4	8441.98	8881.06	3830.28	370.88	103.513	336.973	249.775	115.137	363.892
A0A0R4J034	0	0	0	0	5.35195	2.07453	0	0	8.53276	9.42174	0	0	17.3542	0	0	5.3237	11.6416	7.63699	1.74523	0	57.4846	18.896	0	20.847	7.09441	6.79374	7.45256	6.64229	30.8249	0	0	0	2.41221	10.574	6.73526	0	0	0	12.3968	0	0	0	0	0	21.5812	31.6302	23.0782	46.4729	6.11154
A0A0R4J038	0	0	0	0	0	0	0	0	0	0	0	0	0	11.3333	0	0	0	0	0	0	0	0	19.6804	0	0	0	0	0	0	0	0	0	0	0	0	0	0	10.1067	18.2951	23.0308	11.7898	33.3684	27.9853	39.1068	58.4888	71.3635	50.3276	73.2112	52.3198
A0A0R4J039	0	1.78926	0	0	0	0	5.74678	3.3874	8.12063	7.52494	8.26277	3.86271	14.7319	7.70793	9.23371	9.26581	19.5534	14.0311	25.7831	14.0508	26.2365	27.8536	19.3185	8.74624	28.5594	21.9973	29.3512	23.8886	27.9218	10.8397	16.3039	23.6949	25.9289	12.2292	26.9969	41.5321	26.6473	13.5714	24.1002	25.7657	29.6399	51.5001	35.5622	56.6673	54.4404	68.5022	75.015	155.912	202.358
A0A0R4J049	4.52829	0	2.3625	13.8163	7.60822	3.67071	8.3656	4.23143	3.01416	6.45166	4.6454	4.48437	4.53373	4.31892	3.31193	9.01904	10.9296	5.97994	6.36836	4.29233	14.5432	5.34728	0	0	4.43064	0	0	7.37825	7.3051	12.2317	15.6241	0	7.82716	6.79624	5.40092	0	17.4686	11.5016	5.39228	8.22496	14.2888	27.0664	38.3711	64.5233	66.8729	49.4569	27.6283	17.3497	4.1555
A0A0R4J050	0	0	0	0	0	0	0	0	0	0	0	0	0	0	5.66659	8.0668	0	0	0	11.1976	0	0	0	0	0	0	0	0	0	0	0	0	0	0	0	0	0	0	0	0	0	0	0	0	0	0	0	0	0
A0A0R4J065	0	0	0	0	0	0	0	0	0	0	0	0	0	0	0	0	0	0	0	0	0	0	0	0	0	0	0	0	0	0	0	0	0	0	0	0	0	0	0	0	0	0	0	0	0	0	0	0	0
A0A0R4J078	0	0	0	0	0	0	0	4.67355	0	4.31435	0	10.623	17.6166	10.3187	5.58927	15.3386	25.893	10.1439	23.5415	14.1484	23.239	18.1062	21.4879	26.8028	33.639	27.1661	23.3599	21.0138	20.0045	26.7501	24.3689	23.874	26.7292	35.3339	22.689	38.6126	12.0056	10.1096	21.2923	13.2496	7.9175	2.55416	4.92931	0	0	6.03153	0	0	0
A0A0R4J079	0	0	0	0	0	0	0	0	5.34273	3.97387	3.21279	11.6773	2.35927	8.26005	8.93565	11.9544	17.5382	9.67169	21.6152	7.0228	16.1407	21.5661	19.5908	21.9409	18.3942	16.862	21.9178	20.9702	25.0066	18.0896	21.947	23.7112	26.484	22.1803	18.9787	18.0631	24.0602	23.339	22.7031	22.3681	21.0478	14.2313	9.7718	15.5398	21.9536	26.1671	29.5238	28.9207	15.1201
A0A0R4J081	0	4.97735	1.80863	7.77455	27.4078	10.8714	8.0253	12.5173	16.6231	25.0693	7.09732	15.0561	22.0446	22.9659	19.0057	24.6449	24.058	26.365	38.0838	33.2021	40.3083	45.1095	36.8597	45.7884	48.8341	64.8642	52.9807	45.4646	64.189	60.2675	61.8136	46.057	48.7071	53.0323	41.9271	41.384	48.7377	34.7165	44.6383	33.0155	32.3748	28.8361	21.3436	30.4477	36.9637	32.8156	32.512	47.8023	20.0898
A0A0R4J083	18.2866	22.0295	25.153	25.8966	55.3626	28.035	35.0057	35.6404	42.9394	47.718	47.5226	65.6669	64.7671	56.8892	61.3734	57.3002	55.5292	57.6356	72.1179	69.4813	89.384	83.5012	114.842	101.732	109.857	110.892	155.163	161.65	129.686	129.596	109.913	111.552	118.5	124.497	125.478	134.533	143.866	139.32	167.171	154.28	125.773	140.067	141.671	167.474	196.407	281.549	462.866	1348.31	6571.24
A0A0R4J085	0	0	0	0	0	0	0	0	0	0	0	0	0	0	0	0	0	0	0	0	0	0	0	0	0	0	0	0	0	0	0	0	0	0	0	0	0	0	0	0	0	0	0	0	0	0	0	0	0
A0A0R4J088	0	0	0	0	0	0	0	0	5.45711	0	0	0	6.87767	0	0	17.7963	16.1859	11.5571	0	17.9687	12.4095	15.2668	27.1567	36.8733	31.0598	19.815	39.7691	51.606	45.3966	40.5902	35.9802	48.5706	44.0293	40.6273	38.8389	40.7504	44.3365	32.9573	30.6895	20.8622	17.5337	9.34186	0	0	0	0	0	0	0
A0A0R4J092	0	0	0	0	0	0	0	0	0	0	0	0	0	0	0	8.01857	0	0	0	0	0	0	0.741531	0	0	0	0	0	0	0	0	0	0	0	0	0	0	0	22.3404	0	0	0	0	0	0	0	0	0	0
A0A0R4J093	0	0	0	3.37717	0	0	7.94535	10.8206	6.52259	3.66554	0	0	0	7.51022	0	0	11.0242	6.61103	0	0	0	7.38277	17.6166	0	0	11.6557	0	0	0	27.239	55.5285	12.0631	19.661	13.0959	10.2542	16.238	28.1742	0	20.3081	13.1091	0	0	0	0	7.75407	39.2206	0	34.5639	1.368
A0A0R4J0B1	0	0	0	0	0	0	0	0	0	0	0	0	0	0	0	0	0	0	0	0	0	0	0	0	0	0	0	0	0	0	0	0	0	0	0	0	0	0	0	0	0	0	0	0	0	0	0	0	0
A0A0R4J0B2	0	0	3.83798	0	0	11.9321	17.0059	13.8478	12.9524	14.7388	0	18.3265	14.9128	2.48171	0	7.416	37.8506	18.5339	10.0586	0	11.0363	5.01627	0	0	56.769	51.7332	8.29783	0	0	0	22.3118	20.1957	2.91385	24.2843	20.4381	20.7788	14.7182	0	37.8472	0	33.3659	0	22.7153	39.0625	17.2089	45.9017	22.4182	26.1183	59.5007
A0A0R4J0B6	0	0	4.10146	9.71599	14.3278	3.36396	15.7168	11.7376	27.9674	15.5755	25.8295	15.3264	28.2163	18.4605	23.831	16.5528	15.3928	29.3353	18.52	12.4603	0	30.7597	18.9405	16.3171	39.8244	38.7229	53.6395	2.55525	35.1013	35.7456	41.6712	32.8187	14.3869	15.4803	14.0732	18.1985	19.8354	6.92331	16.3162	14.471	0	0	0	0	0	0	0	0	0
A0A0R4J0D1	0	0	12.5242	6.31474	16.5687	13.7919	18.3031	16.9989	19.2943	17.9288	28.5978	28.5633	22.918	14.6499	18.3102	32.3994	17.045	40.8055	11.8141	18.6257	47.8071	44.9812	61.9158	31.1794	41.6489	46.067	45.1292	64.5516	0	32.4565	31.6878	39.5624	14.5208	37.8589	35.0499	20.5843	39.2556	26.442	16.2956	0	11.4456	0	0	0	0	0	0	0	0
A0A0R4J0G0	0	0	0	0	0	0	0	0	0	0	0	0	0	0	0	0	0	0	0	0	0	0	0	0	0	0	0	0	0	0	0	0	0	0	0	0	0	0	0	0	0	0	0	0	0	0	0	0	0
A0A0R4J0I1	0	7.9257	0	4.05807	0	1.92405	2.53334	4.06669	4.01607	3.178	4.07506	3.32041	5.42203	6.59985	6.83954	5.37284	7.6306	4.80904	8.60042	7.97837	13.2078	6.05685	16.0345	18.1346	27.0736	21.2145	31.4305	25.2192	14.5298	23.0559	22.7913	19.3952	22.919	19.6003	20.722	40.2691	25.8212	24.2606	22.693	17.5192	12.1855	20.2839	22.2089	32.5075	29.45	32.6369	43.5733	55.9725	75.1
A0A0R4J0I6	0	0	0	0	0	0	0	0	0	0	0	0	15.0203	0	2.98515	0	0	5.43488	0	0	0	0	0	0	0	0	0	0	0	7.01441	11.2313	11.4494	5.7843	0	0	0	6.31414	5.46378	0	0	16.0149	6.43572	0	0	0	0	32.2661	36.5289	49.9234
A0A0R4J0I9	0	10.9932	20.0649	25.1289	33.0977	26.3412	50.7636	48.7513	59.2303	52.0412	59.5814	72.637	73.2227	70.3319	76.9553	76.4827	91.9639	85.7461	99.0088	83.9372	113.547	104.909	94.4624	94.3239	86.0483	81.6602	83.4033	76.0217	60.1994	68.7791	78.7812	61.8236	64.5382	72.1391	72.1096	62.0607	51.5553	57.6772	68.2428	53.6473	42.0696	27.7585	37.4745	37.8967	31.876	23.5409	23.893	17.7668	28.9512
A0A0R4J0J0	0	0	0	0	63.2501	0	0	0	0	0	0	0	0	0	0	0	0	0	0	0	0	7.05067	0	0	15.1352	0	27.3774	0	13.1797	0	0	7.38612	2.13301	13.5157	27.0168	0	25.054	13.6331	14.3482	9.4628	28.1089	26.6549	45.4355	87.5842	140.17	137.518	359.512	122.265	153.755
A0A0R4J0K1	0	0	0	0	0	0	3.78512	0	0	1.80346	7.85263	5.05199	10.2987	8.02036	8.41123	15.1424	16.5023	12.793	18.2374	14.1438	20.6666	23.0968	29.1317	32.6387	27.5116	40.1414	60.7153	45.2864	43.226	38.0442	55.4074	48.6081	43.3161	45.8955	49.2297	64.3004	56.1053	41.3156	47.7241	30.1376	22.9656	23.6192	25.9559	53.8921	38.9088	47.8052	52.5587	69.6389	91.6492
A0A0R4J0M1	0	0	0	0	0	0	0	0	0	0	0	0	0	0	0	0	0	0	0	0	0	0	0	0	0	0	37.8121	0	0	0	0	0	0	0	0	0	0	0	0	0	0	0	0	0	0	0	0	0	16.4919
A0A0R4J0N9	0	2.24331	0	5.80679	5.37754	7.48501	1.83843	6.68907	8.92926	10.0072	10.037	11.4303	17.3206	8.55897	18.364	18.461	16.2056	14.2433	20.3736	15.8133	20.1205	15.39	27.0007	20.0607	22.8227	23.4622	16.1236	17.2183	22.3752	6.81097	31.1221	24.4286	6.75106	30.2458	23.8118	41.5226	30.9178	6.05037	0	0	0	0	22.4225	0	0	0	0	0	0
A0A0R4J0P1	7.91217	9.61792	13.5484	16.7627	15.2521	21.7643	32.29	20.3774	27.2558	25.4589	33.9692	37.0795	50.3793	32.4992	36.6226	47.6536	52.1327	49.9526	60.552	54.5858	64.6846	69.3211	85.3417	90.8774	83.221	89.9787	102.498	102.066	94.1951	100.049	101.59	104.779	120.622	116.777	112.873	116.37	113.351	111.019	113.453	102.994	90.1792	92.722	90.857	94.9185	125.638	172.392	151.319	168.259	184.785
A0A0R4J0R1	0	10.5641	1.34221	2.08984	9.08474	13.3541	11.9587	21.9408	23.2084	25.4125	32.3017	26.5148	28.9483	27.3536	29.4734	47.7043	36.3264	33.2995	53.9111	56.82	76.4355	70.6351	67.7501	84.0689	82.2824	92.1841	119.821	106.658	98.7238	108.575	116.364	106.478	99.1167	80.6703	100.597	72.2804	106.528	101.042	84.6187	59.5077	52.1652	40.8955	39.3599	25.3554	24.7327	12.0705	17.8863	13.1299	0
A0A0R4J0S3	8.3354	16.3203	14.3633	19.2488	19.3351	11.9198	19.0681	14.5266	24.3455	18.0743	20.889	23.9779	33.9599	25.5159	28.2708	33.7167	37.7312	39.3116	38.6019	38.4316	59.8645	55.4873	90.4223	74.7634	77.0495	89.623	123.162	111.888	94.3028	116.706	128.004	134.003	157.213	160.782	174.222	204.889	203.744	198.452	223.603	200.908	186.323	177.735	164.671	149.932	124.546	113.172	110.662	118.124	106.629
A0A0R4J0S4	0	0	0	0	0	0	0	0	0	0	0	0	0	0	0.889461	10.8129	0	0	0	0	0	0	0	0	0	0	0	0	0	0	0	0	0	0	5.04702	16.1405	0	0	5.54116	0	8.90457	0	0	3.1335	21.907	29.164	36.4816	52.8947	0
A0A0R4J0T0	0	0	0	0	0	0	0	0	0	0	0	0	0	0	0	0	0	16.2799	0	0	0	0	0	0	0	0	0	0	0	0	0	0	0	12.5006	11.8996	0	0	0	0	0	0	0	0	0	23.7806	26.7015	19.5771	0	15.3036
A0A0R4J0T5	0	0	0	0	0	0	0	0	0	0	0	0	0	0	0	0	0	0	0	0	0	0	0	1.62474	0	0	0	0	0	32.5429	0	0	1.86296	0	0	6.73121	0	0	9.38804	0	0	0	0	0	7.25497	0	0	0	0
A0A0R4J0T8	0	0	0	0	0	0	0	0	0	0	0	0	0	0	0	0	0	0	0	0	0	0	0	0	0	0	0	0	0	0	0	0	0	0	0	0	0	0	0	0	0	0	0	0	0	0	0	0	0
A0A0R4J0U7	0	0	0	0	0	0	0	0	0	0	0	0	0	0	0	0	0	0	0	0	9.03285	8.57955	11.7246	0	0	0	0	0	0	0	4.36759	0	0	0	0	0	39.2184	31.9343	7.71366	19.0694	0	43.4586	44.902	43.2788	31.5647	25.4447	3.50125	0	0
A0A0R4J0Z1	0	0	0	0	0	0	0	0	0	0	0	0	40.3037	0	0	0	0	0.896321	13.8703	4.05414	0	0	0	0	0	6.11518	0	0	17.7896	0	0	0	70.5368	0	0	113.41	0	10.9714	22.3185	0	0	6.15736	8.3005	0	0	0	16.0765	38.3038	103.282
A0A0R4J104	0	0	3.53984	0	0	0	0	0	0	0	0	0	0	0	0	0	0	0	0	0	0	0	0	0	0	0	0	0	0	0	0	0	0	0	0	0	0	0	0	0	0	0	13.6807	3.64754	15.5508	13.535	22.834	41.8278	48.8304
A0A0R4J107	0	0	1.22574	0	0	0	0	0	0	4.80438	0	5.41091	0	0	0	11.5055	0	0	0	0	0	0	0	0	6.95988	0	0	0	0	0	0	0	0	0	0	0	0	0	0	0	0	0	0	0	0	20.2046	107.446	221.527	110.686
A0A0R4J124	0	0	0	0	0	0	0	0	0	0	0	0	0	0	0	0	0	0	0	0	0	0	0	0	0	0	0	0	0	0	0	0	0	0	0	0	20.2372	0	0	0	0	0	0	10.4554	22.5183	41.8492	40.5312	32.695	5.59724
A0A0R4J138	0	0	0	0	0	0	0	0	0	0	0	0	0	0	0	0	0	0	0	0	0	2.28147	0	0	0	0	0	0	0	0	0	0	0	0	0	0	0	4.19585	0	0	0	0	0	0	0	0	0	0	5.87926
A0A0R4J139	0	0	0	0	9.09802	0	0	0	0	0	0	0	0	2.73107	0	0	0	0.820397	0	3.4555	4.47248	1.41693	0	1.26906	0.46287	0.781804	2.54423	4.10009	1.80004	4.91135	3.72915	3.71973	3.80276	5.81637	4.4222	4.43378	3.40972	1.93675	2.30332	4.62728	1.75503	3.57937	0.619688	2.66396	3.3856	3.36902	4.24025	7.15274	11.7215
A0A0R4J166	0	0	0	0	0	0	0	0	0	0	0	0	0	0	0	4.7186	0	0	0	0	0	5.12543	0	0	4.63252	0	0	0	9.54306	0	4.25431	3.866	0	6.36995	13.0307	0	15.9437	14.1855	6.26062	5.82588	9.7131	15.8206	8.18511	7.18328	12.7736	25.9927	41.3648	113.255	95.8239
A0A0R4J174	0	12.8197	19.1279	30.6875	18.2334	27.583	40.0579	22.4977	35.3582	26.7365	33.903	39.096	62.9331	46.802	22.5337	23.2374	64.6052	41.2293	42.0569	59.3217	60.2151	41.1183	55.1077	49.9773	45.3813	72.4828	68.6146	69.5375	45.4369	57.9313	42.1692	51.2997	81.8507	96.8715	84.3586	75.5164	90.1484	61.3114	70.5235	51.9183	59.2196	35.985	31.5284	48.2015	40.2311	35.4113	16.4303	21.369	4.35232
A0A0R4J195	0	0	0	0	0	0	0	0	0	0	0	0	0	0	0	0	3.84423	0	0	0	0	0	0	0	0	0	0	3.56518	0	0	0	0	0	0	0	0	0	0	0	0	0	0.688149	1.919	0	1.39154	2.97601	14.6638	44.0259	46.5328
A0A0R4J197	0	0	0	0	0	0	0	0	0	0	0	0	0	0	0	0	0	0	0	0	0	0	0	0	0	0	0	0	0	0	0	0	0	0	0	0	0	0	0	0	0	0	0	0	0	0	0	0	47.9504
A0A0R4J1C5	0	0	0	0	27.1561	0	0	0	0	0	0	0	0	0	0	0	0	0	2.95903	3.87024	0	6.35888	5.5697	0	4.19278	19.1892	0.846961	0	0	0	0	6.08131	0	12.4144	12.1556	13.2289	18.1207	10.3189	12.241	14.2195	13.1541	22.9111	15.306	19.2831	24.5029	34.0168	48.9963	60.4093	45.4163
A0A0R4J1C8	0	0	0	0	10.6246	0	0	39.2522	30.2825	55.1054	72.6683	33.8901	92.0117	103.784	114.504	126.782	120.532	131.853	119.95	100.47	124.609	135.024	174.385	190.647	189.289	120.082	120.788	187.443	160.082	162.221	185.195	169.08	178.046	149.074	140.892	76.8211	108.956	82.74	68.2065	54.4678	55.5826	0	0	10.8913	0	21.9673	57.3421	0	0
A0A0R4J1D0	0	0	0	0	0	0	0	0	0	0	0	0	0	0	0	0	0	0	0	0	0	5.29869	0	0	0	0	0	0	0	0	0	0	0	0	0	0	0	2.44689	0	0	0	0	0	0	0	0	0	0	0
A0A0R4J1G9	2.70825	28.2685	41.0493	36.5904	25.7824	17.8106	55.7383	45.9131	34.4291	72.8018	31.2957	29.6425	45.1822	37.2995	45.7134	37.997	52.8147	43.3057	32.8625	46.4071	43.7325	46.3624	51.7549	60.6099	68.0503	59.4291	65.3557	60.5189	49.3951	39.6364	54.9545	62.5246	50.1605	42.6832	42.73	38.3866	138.646	26.3976	73.6466	56.1067	26.6776	34.0834	37.7586	21.5771	0	0	38.0492	0	0
A0A0R4J1H6	0	0	0	0	0	0	0	0	0	0	5.12742	0.949697	0	6.25859	0	0	0	0	0	0	0	14.737	28.4204	15.5722	0	0	0	0	0	14.1072	0	0	0	0	0	0	0	0	0	0	0	0	0	5.05341	0	0	0	0	0
A0A0R4J1N0	0	0	0	0	0	0	0	0	0	0	0	0	0	0	0	0	0	0	0	0	0	0	0	0	0	0	0	0	0	0	0	0	0	0	0	0	0	0	0	0	0	0	0	27.6512	37.6465	45.6774	179.984	30.6517	119.556
A0A0R4J1N9	0	0	0	0	2.69204	1.80719	1.86387	0.995932	0.808595	3.55166	0	1.41027	2.54187	0	6.51483	4.89711	5.01326	6.23005	6.91592	1.54539	5.81841	7.35556	5.52503	7.19286	7.82986	46.7594	14.1869	15.0087	16.802	5.6787	15.9439	9.51094	13.5337	10.3171	12.0158	11.8192	11.6009	13.4494	24.6975	18.1256	20.0573	14.3567	19.8589	26.093	35.2164	37.8107	37.1093	68.0699	73.4853
A0A0R4J1R7	0	0	0	0	0	0	0	0	0	0	0	0	0	0	0	0	0	8.37969	0	0	0	0	0	0	0	0	0	0	0	0	12.3433	0	0	0	0	0	0	0	0	0	0	0	0	0	0	24.259	0	0	35.6986
A0A0R4J1Y7	0	1.10529	0	0	9.8208	0	4.37097	0	0	4.31847	0	3.42599	3.21187	8.73978	0	9.75959	8.54601	9.24168	6.12569	6.62107	12.9329	3.05465	6.38382	15.4146	6.55997	6.62339	8.59118	9.98351	11.1214	13.4651	15.3607	15.7067	9.90172	6.06327	16.6815	16.472	9.227	9.61284	14.5388	15.8874	17.8493	15.5487	22.6268	47.1196	49.8982	44.4821	38.1009	36.6903	36.9583
A0A0R4J1Z3	8.58887	13.6392	24.3798	18.7525	37.3352	21.3341	40.4041	30.1802	42.2343	47.403	36.958	52.8599	42.39	44.1884	55.9914	73.9278	50.6736	40.804	40.6356	58.1668	32.9462	47.2538	73.2764	121.705	44.1891	90.1752	30.4484	93.0929	66.8049	115.81	86.5534	112.268	117.095	109.072	111.406	125.085	99.0846	38.3724	92.9355	43.0694	48.8305	56.9508	35.6981	25.7566	35.3528	29.4939	27.439	23.2492	22.4724
A0A0R4J233	0	0	0	0	0	0	0	0	0	0	0	0	0	0	0	0	0	0	0	0	0	0	0	0	0	0	0	0	0	0	0	0	0	0	0	0	0	0	0	39.1235	51.5165	54.7415	24.9997	9.09676	0	0	0	0	11.2844
A0A0R4J256	0	0	0	0	0	0	0	0	0	0	0	0	0	0	0	3.84642	8.72284	0	4.89871	4.3823	10.2273	6.00231	9.96199	12.0074	14.9774	16.4081	23.8816	28.1493	15.8593	27.1576	34.9262	57.2662	114.854	116.073	103.381	83.1196	66.2356	43.4141	72.9345	77.762	111.99	172.011	124.913	39.7272	18.4971	5.40076	4.66806	9.85028	1.15226
A0A0R4J259	24.0172	18.2361	33.081	26.0687	39.7091	23.8135	43.3787	41.6967	44.1162	56.1217	43.2963	43.0047	57.5853	40.1063	42.7484	41.6936	43.7173	52.0801	47.1041	58.752	75.4938	71.4651	80.4289	86.505	78.9454	90.1502	112.146	108.728	96.2981	124.494	234.546	231.067	272.318	299.254	333.657	395.791	369.482	345.356	398.07	365.055	305.962	362.75	314.973	325.569	290.868	273.522	204.466	198.155	217.692
A0A0R4J260	0	0	0	0	0	0	0	0	0	4.59802	0	2.44607	0	0	0	0	0	0	0	0	0	3.83927	0	0	9.89652	9.74654	7.73074	0	2.54709	3.05554	4.84553	0	2.40732	3.20932	0	0	0	2.84062	0	0	7.76648	0	1.50311	4.81085	8.46897	19.0781	6.5664	7.15138	25.4657
A0A0R4J293	5.20356	0	6.05221	0	6.59624	12.3944	30.9595	20.6129	17.7472	13.1482	0	14.5084	6.62191	9.69554	3.08794	10.7165	3.812	0	9.53349	4.32087	0	10.8124	0	5.4491	113.625	21.3011	0	0	0	0	56.2285	19.7859	29.6534	25.7665	6.36683	0	0	0	22.2036	16.7849	29.3582	0	0	73.8221	7.99204	0	5.51344	0	19.6198
A0A0R4J2A7	0	1.87142	2.81517	0	4.62121	0	3.42749	3.06426	0	2.86954	8.68502	7.62066	9.43362	7.27645	8.95759	8.90055	17.2279	18.0749	21.147	11.3344	23.6814	0	16.4938	0	22.3668	19.5315	39.551	46.7088	12.943	40.0259	58.7386	43.096	16.5969	24.4239	17.9269	7.39452	12.2089	6.3385	0	0	0	7.24007	0	0	0	0	0	0	0
A0A0R4J2B2	0	0	0	0	5.62002	2.14066	5.17077	3.22491	7.20884	7.97273	10.6315	17.8267	23.6083	6.14185	10.931	16.1994	24.5684	15.5424	23.296	12.4868	19.7718	12.8876	25.1799	22.4489	18.0243	24.2111	29.8442	37.9857	24.5871	33.6216	25.7593	20.9569	17.0784	29.0943	12.724	15.8399	18.6787	21.5437	16.0577	34.4946	13.5853	16.5963	17.7047	31.7277	38.4068	61.4483	123.711	222.586	102.213
A0A0U1RNF2	0	0	0	0	0	0	0	0	0	0	15.5446	0	0	0	0	0	0	0	0	0	0	0	0	0	0	0	0	0	0	4.05083	0	0	0	0	0	0	0	0	16.4133	0	13.4025	0	0	0	0	0	0	0	0
A0A0U1RNI7	2.95144	0	0	0	2.50188	10.2382	5.52314	3.97001	0	0	0	0	0	0	0	0	0	0	6.24687	0	0	0	0	0	0	0	0	0	0	0	0	0	0	0	0	0	0	0	0	0	0	0	0	47.7132	0	0	0	0	0
A0A0U1RNM2	0	0	0	0	0	0	0	0	0	0	0	0	0	0	0	0	0	0	0	0	0	0	0	0	0	0	0	0	0	0	0	0	0	0	0	0	0	0	7.93391	0	0	3.6298	0	0	0	0	0	0	0
A0A0U1RNY8	0	0	0	0	0	0	0	0	10.9437	0	10.3096	30.1863	18.3036	18.3755	28.9249	35.575	38.7032	47.7356	43.3082	54.5422	82.6787	38.3024	73.3036	75.643	70.7615	59.9562	83.6339	98.3658	84.2782	97.5222	62.0396	66.9763	106.528	113.088	100.343	93.5496	108.2	81.1938	66.1604	76.6404	62.2152	25.3952	24.0345	24.5288	15.2471	9.72415	0	0	0
A0A0U1RP13	0	0	5.13835	1.6024	3.85145	4.71844	18.9314	4.94427	23.9862	19.4278	26.1104	32.525	40.6726	39.7637	39.046	22.1596	45.8087	43.0877	46.9988	39.1209	56.6516	57.5803	73.2737	57.7265	83.588	44.8724	88.7294	86.3026	44.8569	59.1623	106.03	88.7553	94.8576	94.2846	90.6025	100.766	91.3222	80.3624	77.0731	69.6901	56.2966	17.0165	19.0178	19.1617	25.8637	6.68663	1.18372	0	0
A0A0U1RP87	0	10.8285	14.5514	15.863	35.5766	23.2591	39.2417	33.4781	39.2763	42.531	61.0776	46.4367	78.7035	60.7536	68.814	72.6348	74.203	70.9221	90.0395	73.4921	97.1098	109.885	42.1575	115.629	97.856	127.645	118.285	50.1809	123.577	126.052	116.626	95.7166	139.91	128.037	111.663	96.3966	98.5168	69.9434	89.0081	94.8424	60.6618	63.9127	0	46.4248	19.9129	15.2645	14.6429	0	0
A0A0U1RPI1	179.922	401.295	548.971	855.082	1073.34	919.234	1333.14	1428.85	1618.68	1705.98	2002.74	2025.9	2468.61	2518.09	2672.49	2727.6	3040.13	2726.35	3028.15	2971.83	3539.37	3664.1	3936.61	4354.83	0	4415.06	4915.85	4824.32	4503.96	4504.39	4491.69	4609.78	4635.68	4592.41	4486.2	4151.8	4167.96	3605.33	3239.95	2986.2	2217.18	1790.48	1385.28	1034.22	868.286	726.937	549.488	446.033	343.369
A0A0X1KG66	0	1.8424	0	0	8.14243	6.49391	14.7975	8.00459	9.11009	17.744	13.6606	14.0048	15.1982	15.1575	9.38195	14.3826	10.391	7.97792	21.2583	12.9459	0	0	8.6131	0	4.70224	10.8264	18.165	9.22867	0	0	0	0	0	0	0	0	0	0	0	0	0	0	0	0	0	0	0	0	0
A0A140LHA2	0	0	0	0	0	0	0	0	0	0	0	0	0	0	0	0	0	0	0	0	0	0	0	0	0	0	0	0	0	0	0	0	0	0	0	0	0	0	0	0	0	0	0	0	0	0	0	0	0
A0A140LHG7	0	0	0	0	0	0	0	0	0	0	0	0	0	0	0	0	0	0	0	0	0	0	0	0	0	0	0	0	0	0	0	0	0	0	0	0	0	0	0	0	0	0	0	0	0	0	0	0	0
A0A140LHH8	0	0	0	0	0	0	0	0	0	0	0	0	0	0	0	0	0	0	0	0	0	0	0	0	0	0	12.9589	8.7996	9.15838	4.00131	5.80068	7.92319	7.66047	8.39582	7.98092	0	16.1239	3.45745	0	3.7121	0	24.2698	9.92043	2.46535	17.6302	16.7108	9.28412	0	0
A0A140LHT6	0	7.30891	9.40572	12.3411	11.6418	21.5281	30.0789	20.4811	21.9404	18.9609	17.666	13.7596	37.4912	19.1394	36.7637	22.2502	30.8596	32.811	45.7383	48.1339	60.801	34.753	46.8573	72.1874	68.9671	94.4434	106.239	99.7591	62.5455	105.345	83.2999	179.465	100.448	72.7005	74.0565	42.9248	18.6705	24.9778	24.3615	22.5355	3.78624	5.26732	10.2217	10.7562	21.6249	0	9.94192	30.2802	34.7519
A0A140LI95	0	0	0	0	0	0	0	0	0	0	2.06745	0	0	0	3.46424	2.05433	5.01787	6.30778	6.33003	5.52174	0	6.06335	3.77574	2.84956	4.42212	7.45827	15.8963	15.5456	11.1338	10.793	12.3961	10.5454	5.05196	11.8179	15.0559	8.52558	15.7768	6.60167	17.66	3.46008	13.2335	9.65612	9.68104	8.77307	11.3939	13.8465	0	14.1956	0
A0A140LIF8	0	0	0	0	0	0	0	0	0	0	13.4167	0	0	0	0	0	2.7106	0	0	0	8.56313	2.10458	5.87057	0	13.6598	12.2665	11.1588	6.6086	10.5907	11.6202	14.2369	16.6138	22.9895	13.348	16.2558	17.7864	16.4832	19.6867	21.2955	19.2452	8.59496	17.8912	10.6981	7.41014	0	0	5.78107	0	3.71463
A0A140LIS7	0	0	0	0	0	0	0	0	0	31.5843	5.56389	11.2787	5.8392	0	3.28268	15.5413	10.4693	12.3758	8.43546	7.13861	0	45.2742	27.6264	14.0041	12.0866	27.0034	41.5162	20.2167	22.204	27.7158	24.2014	31.3073	19.6275	42.0867	29.4698	21.4622	30.0718	23.4333	32.7525	22.9158	21.0141	26.6797	22.6496	23.6488	20.0811	11.453	19.0848	0	15.0589
A0A140LIU4	412.498	869.454	1251.89	1561.32	1759.43	1389.59	1674.87	1485.99	1453.43	1486.09	1464.72	1615.3	1399.29	1104.32	1172.09	1057.66	1006.51	906.291	845.92	644.084	737.816	619.972	525.445	516.189	472.565	434.353	419.301	319.717	245.54	281.454	272.102	260.661	280.825	266.871	249.448	256.128	236.322	226.8	236.078	202.802	166.101	153.397	145.738	140.858	136.833	131.97	109.181	107.05	83.348
A0A140T8J4	0	0	0	0	0	0	0	0	0	0	0	0	0	0	0	0	0	0	0	0	0	0	0	21.8776	0	0	0	0	0	0	0	0	0	0	0	0	7.37825	8.07604	4.3679	9.72702	0	0	0	6.3966	5.4425	0	5.71254	11.4883	8.57344
A0A171EBL2	0	0	0	0	0	0	0	0	0	8.00356	0	0	24.5253	27.3924	0	0	16.3832	8.15031	0	0	2.35168	0	0	7.55979	0	0	13.5091	0	31.6867	0	12.4389	0	39.9503	0	0	0	0	0	0	40.6014	0	0	0	0	88.1834	13.6363	53.0639	148.173	124.225
A0A1B0GQZ9	0	0	0	0	0	0	0	0	0	0	0	0	0	0	0	0	0	0	0	0	0	0	0	0	0	0	0	0	0	0	0	0	0	0	0	0	0	0	58.72	0	0	0	0	0	0	0	0	0	0
A0A1B0GR08	0	0	0	0	0	1.81731	0	0	0	1.59082	0	0	0	0	0	0	0	0	0	0	0	0	2.40035	0	0	0	0	0	0.749537	0	0	8.52394	0	0	0	0	0	0	0	0	0	0	0	0	0	0	0	0	0
A0A1B0GR11	6.22747	9.90337	6.52348	0	0	0	0	24.9177	22.3807	59.8585	0	43.1892	40.4042	38.3176	98.37	92.9994	2.46078	128.315	0	175.745	210.891	93.7882	251.625	290.354	37.0655	315.159	478.844	215.079	437.336	544.976	274.745	634.281	732.553	851.506	911.397	1099.1	1118.84	1249.12	1919.4	997.854	1818.18	2095.45	2135.08	2242.91	2134.3	9155.64	8609.23	4058.53	1985.35
A0A1B0GR19	0	0	0	0	0	0	0	0	0	0	0	0	0	0	0	0	0	0	0	0	0	0	0	0	0	0	0	0	0	0	0	0	0	0	0	0	0	0	14.6857	0	0	0	0	0	1.97555	8.55152	21.7016	13.1481	38.578
A0A1B0GRA5	0	0	0	0	0	0	0	0	0	0	0	1.54879	6.82981	1.47641	2.79437	2.05301	4.48255	10.621	5.32985	13.5498	24.6873	13.979	18.9747	25.9333	5.42341	10.152	20.3199	11.2201	14.075	14.3778	5.34045	15.8584	26.1332	11.7289	7.81109	26.6296	8.31293	11.6716	9.2353	11.3872	1.58735	0	0	23.1168	0	19.2701	0	0	0
A0A1B0GRV0	0	0	0	0	0	0	0	0	0	0	0	0	0	0	0	0	0	0	0	0	0	0	0	0	0	0	0	0	0	0	0	0	0	0	0	0	0	0	0	0	0	0	0	0	0	0	0	0	0
A0A1B0GRV7	0	0	0	0	0	0	0	0	0	0	0	0	0	0	0	0	0	0	0	0	0	0	0	0	0	0	0	0	0	0	0	0	0	0	0	0	0	0	0	0	0	0	0	0	0	0	0	0	0
A0A1B0GS13	0	3.95566	2.45482	6.17603	12.7572	1.78816	27.6248	13.2278	21.6436	19.992	30.3326	22.8006	25.2162	28.6502	29.0776	19.265	19.4012	19.8593	22.7033	44.7355	32.7247	22.2083	34.6391	27.51	37.2931	43.4143	37.5313	38.9562	39.6666	183.611	40.3271	51.7147	60.4038	52.6236	74.377	59.5909	57.9875	42.4106	57.8224	55.8044	40.7049	34.2199	24.6969	24.1436	21.6406	19.861	35.968	50.4624	45.8805
A0A1B0GS41	0	0	0	0	0	0	0	0	0	0	0	0	0	0	0	0	0	0	0	0	0	0	0	0	0	8.34385	0	2.45572	0	0	0	0	0	0	0	0	0	0	0	0	0	0	0	0	0	12.8424	19.2653	29.802	12.3923
A0A1B0GS63	0	0	0	0	0	0	0	0	0	0	0	0	0	0	0	11.6178	0	5.36068	0	0	0	0	0	0	12.1679	10.6348	15.005	26.626	23.2249	26.9597	24.6438	24.2606	33.946	29.5361	35.8705	33.7867	34.2178	24.6062	34.5788	5.06202	0	12.7761	0	0	0	0	0	0	0
A0A1B0GS91	0	0	0	0	0	0	0	0	0	6.25557	0	0	0	0	0	0	11.4493	0	0	0	19.3975	17.211	0	0	0	0	0	0	0	0	0	0	0	0	0	0	19.0834	0	28.4992	0	0	10.4352	0	0	0	0	33.4805	55.4609	82.7686
A0A1B0GSR7	0	0	0	0	0	0	7.63876	21.7011	0	0	0	0	0	0	0	0	0	0	0	0	0	0	0	0	0	0	0	0	0	0	0	0	0	0	0	0	0	0	0	0	0	0	0	18.2111	0	0	0	0	0
A0A1B0GSV4	0	0	0	0	0	0	6.77408	12.3346	16.3995	0	20.8819	0	16.548	20.5353	33.1497	29.2793	17.2492	40.9002	42.6093	38.9015	48.3449	44.5196	61.105	61.8406	68.0926	35.4146	73.4542	33.7634	65.0454	73.1121	84.7121	70.4103	59.1066	99.8247	78.4553	124.383	93.5273	99.773	83.6768	36.9819	49.5839	21.7996	21.2316	25.3335	0	12.617	0	0	0
A0A1B0GSX6	0	0	0	0	0	0	0	0	0	0	0	0	0	0	0	0	0	3.75272	0	0	0	0	0	0	0	6.7956	0	0	0	0	0	0	0	0	0	0	0	0	0	0	0	0	16.7682	0	0	0	0	0	0
A0A1B0GT63	11.8799	8.5477	12.5946	14.822	15.7042	13.7455	24.3794	26.5223	31.6748	24.3425	26.5793	20.2289	43.8226	32.9827	35.5615	38.828	35.3915	36.5709	38.1817	44.5454	46.1016	38.4869	40.2162	47.9591	32.3821	38.2081	49.4602	37.3758	60.6075	48.2521	42.6967	43.3288	59.2745	37.4035	43.0676	41.9438	50.4124	36.0586	24.4162	23.3997	23.2184	22.3221	14.4644	8.76815	14.5952	6.35616	0	3.10304	0
A0A1B0GTA0	0	0	0	0	0	0	0	0	0	0	0	0	0	0	0	0	0	0	0	0	0	0	0	0	0	0	0	0	0	0	0	0	0	0	0	0	0	0	0	0	0	0	0	0	0	0	0.93992	3.29454	17.9694
A0A1B0GX25	0	0	0	0	0	0	0	0	0	0	0	0	0	0	17.9512	0	0	0	0	0	0	0	0	0	0	0	0	0	0	0	4.54233	0	0	0	0	0	0	0	0	0	0	0	0	17.6963	0	7.75824	27.6949	38.5371	22.7641
A0A1C7CYV0	5.99391	6.80285	3.05229	7.79378	5.71864	10.2596	6.81078	8.21866	12.8443	11.4858	6.46131	17.5521	11.9656	12.2215	14.7708	9.66177	20.8702	9.15246	16.3913	6.38356	10.9449	18.1468	12.0316	21.984	13.5757	30.2166	28.2926	25.0779	10.1535	15.3454	22.785	11.4041	27.2548	22.1611	27.3146	15.9752	6.30724	10.7691	20.7048	20.0759	12.5932	26.0881	22.9123	24.0261	23.3879	23.0885	23.0115	28.8155	30.9218
A0A1D5RLD8	0	0	0	0	0	0	0	11.8997	22.4333	0	9.84994	15.9738	0	12.4324	19.7843	12.0589	0	0	0	42.9647	76.5731	0	47.064	83.6864	93.1849	87.3413	48.354	94.4555	60.2598	87.3747	34.5658	71.6144	111.441	140.508	130.23	159.194	173.63	168.919	0	174.194	78.4683	205.001	90.2651	193.944	187.334	98.7637	185.281	241.456	223.97
A0A1D5RLF2	0	0	0	0	0	0	0	0	0	0	0	0	0	0	0	0	0	0	0	0	0	0	0	0	0	0	0	0	2.95112	0	0	0	0	0	0	0	0	0	0	0	0	0	0	0	0	0	0	0	0
A0A1D5RLQ6	0	0	0	0	0	5.08923	2.34395	24.9282	0	7.6742	15.1697	6.33243	10.5948	18.4244	10.352	23.1668	22.418	20.7215	22.0286	17.3167	17.397	22.5512	25.3154	9.90684	15.7408	20.4871	18.8148	37.7866	33.2182	26.0067	20.5808	14.6972	7.77877	6.09197	6.01576	23.3098	0	11.5734	19.8154	8.06034	11.5353	0	0	13.7354	0	9.6992	22.9164	0	0
A0A1D5RLR0	0	0	0	0	0	0	0	0	0	0	0	0	0	0	0	0	0	0	0	0	0	0	0	0	0	0	0	0	0	0	0	0	0	0	0	0	0	0	0	0	0	0	0	0	0	0	50.2219	72.3112	35.736
A0A1D5RMA9	0	0	0	0	0	0	0	0	0	0	0	0	0	0	0	0	0	0	0	0	0	0	0	0	0	0	0	0	0	0	0	0	0	0	0	0	0	0	0	0	0	0	0	0	0	0	0	0	0
A0A1L1SQ41	0	0	0	0	0	0	0	0	0	0	0	0	0	0	0	0	0	0	0	0	0	0	0	0	0	0	0	0	0	0	3.91899	0	0	0	0	0	0	0	0	0	0	0	0	0	0	0	0	1.24019	12.0969
A0A1L1SQ51	2.41428	5.35803	0	14.3481	3.94289	11.743	5.63931	8.05432	10.7252	13.6263	8.41815	7.75203	6.4237	10.4811	13.3631	13.2139	10.1406	13.7245	20.1908	17.5466	27.812	18.4832	23.6307	28.1276	20.7128	26.9793	33.2146	33.1926	26.2719	28.4646	32.284	36.9516	38.5854	45.7712	49.4422	44.5659	47.5756	40.4273	46.181	45.7318	42.5944	53.5044	46.4186	59.7989	59.6311	107.334	133.753	110.863	43.1322
A0A1L1SRT0	0	0	0	0	0	0	0	0	0	0	0	0	0	0	0	0	0	0	0	0	0	0	0	0	0	0	0	0	0	0	0	0	9.72592	9.62342	1.706	6.67379	0	3.2965	5.7049	0	0	4.32624	3.845	0	6.36345	0	12.881	52.9845	54.6903
A0A1L1SRV0	0	0	0	0	0	0	0	0	0	9.23744	22.1866	0	0	0	0	0	0	0	0	0	0	0	0	0	0	0	0	0	0	36.9613	0	0	0	54.6494	0	0	0	0	0	0	0	0	0	0	0	0	0	0	10.0662
A0A1L1SS87	0	0	0	0	0	0	0	0	0	4.83417	0	4.81198	0	6.95579	8.34458	5.98048	0	8.45074	8.34412	4.76939	7.68545	18.4597	10.2143	17.767	5.9056	22.2064	27.3578	7.09944	8.33388	22.1873	35.0428	19.6197	18.1037	15.6055	8.74891	32.3009	30.0999	16.8435	12.5284	8.04727	0	0	2.73448	0	1.61983	0	0	0	0
A0A1L1SSA8	6.37302	72.8133	154.618	91.8527	38.8523	42.6781	181.307	73.7811	83.7426	72.6228	79.9567	91.5409	84.0562	142.558	129.912	113.838	125.023	78.945	113.54	114.567	132.511	416.739	81.9359	85.5805	119.435	104.967	86.6667	455.178	127.302	631.254	134.282	330.544	274.352	291.162	496.794	271.143	259.773	368.876	299.797	223.664	181.91	156.027	126.027	55.9515	41.3822	32.0546	28.7127	0	0
A0A1L1SSF2	0	0	0	0	0	0	0	0	0	2.8443	3.34965	2.27462	3.44755	3.87674	0	8.36326	14.4112	12.2237	20.882	16.1327	17.7856	15.6755	19.4262	23.394	21.7646	19.5572	38.4655	20.411	15.5523	23.485	33.4466	29.4814	29.7618	30.4967	30.8447	42.2621	28.2307	25.9108	26.2085	25.3322	29.4994	22.5624	11.44	8.36393	11.9698	8.13431	0	0	0
A0A1L1SSH9	0	0	0	0	0	0	0	3.52924	0	0	0	0	0	0	0	0	9.54492	0	0	0	0	0	0	0	0	0	7.26875	13.3888	0	0	10.8655	0	0	0	23.9557	0	13.7395	8.41202	0	0	0	0	19.2006	0	21.9545	41.3137	11.8743	40.303	31.2759
A0A1L1ST61	49.509	59.8869	180.536	115.114	150.571	82.1206	241.889	223.806	289.212	279.899	171.564	255.277	291.009	262.224	302.551	273.577	347.045	278.633	257.102	211.969	282.548	228.282	270.073	312.364	282.272	340.01	240.79	123.134	160.856	171.355	319.39	287.304	360.656	377.611	419.707	422.84	408.093	403.397	391.816	454.84	337.6	291.346	194.245	192.981	140.057	135.16	102.696	95.6931	68.171
A0A1L1STC6	0	0	0	0	0	0	0	0	0	2.2703	7.58262	0	8.76667	0	8.76415	5.75531	0	1.41526	7.57894	0	0	1.20226	0	6.0802	4.48937	14.6923	5.50973	0	0	0	0	0	0	0	0	0	0	12.5591	0	0	0	1.68825	0	0	6.68242	14.9487	16.6389	9.5771	11.2082
A0A1L1STE4	16.5113	12.1268	10.829	21.2587	16.1909	20.6534	22.3432	19.7198	12.8848	30.0686	7.40643	23.3277	29.6797	17.3239	21.8347	32.4685	28.5555	26.5724	11.8618	13.285	23.5434	11.7974	26.537	18.0549	17.5721	20.7199	28.2211	37.1406	21.9757	24.7877	36.1031	29.3187	28.3294	26.132	41.7953	26.67	34.2546	28.1071	35.7418	28.3846	26.9504	29.9404	31.5429	47.7886	64.0328	86.6853	100.655	103.469	46.0294
A0A1L1SU22	0	0	0	0	0	0	0	0	0	0	0	0	0	0	0	0	0	0	0	0	0	0	0	0	0	0	0	0	0	0	0	0	0	0	0	0	0	0	0	0	0	0	0	0	0	0	0	0	0
A0A1L1SUX8	0	21.1511	18.2708	27.6795	35.1419	26.4198	41.9466	33.4078	30.5747	24.7502	26.8694	39.8723	50.9364	50.5206	41.5973	53.3002	41.6093	35.4442	29.65	49.5476	46.1998	41.8991	23.0926	46.7119	50.3176	62.4575	93.9198	51.7626	60.7419	81.5299	77.8715	77.8121	61.404	83.5589	77.6765	90.5532	88.6927	88.0285	89.1956	62.7234	81.0272	48.7237	46.6915	46.5743	37.5572	22.8151	43.9188	18.7536	9.70288
A0A1W2P6F6	11.7367	7.99755	11.8344	12.4129	14.5187	9.7135	15.2851	15.2998	17.8499	17.4361	18.0553	16.9041	22.0625	19.7846	17.6239	22.8561	18.618	29.8709	33.4059	24.6437	38.2719	32.4235	44.568	41.3678	51.2769	48.7248	57.3371	43.7595	43.8355	67.194	137.472	107.359	87.6226	55.6262	48.6931	45.1146	40.7394	33.815	32.1902	23.256	22.7095	24.7367	28.7046	61.4488	119.85	119.178	57.0945	51.2381	37.5294
A0A1W2P6P1	0	0	0	0	0	0	0	0	0	16.6156	8.18481	4.5266	26.6312	15.2975	12.1486	11.002	19.9881	9.15683	24.4024	21.0932	18.748	28.2907	33.5501	42.4448	43.5863	36.4761	46.0813	47.6032	53.6034	47.4	58.6351	46.5301	63.0869	58.5367	58.7977	67.8076	78.0443	71.8425	88.4443	87.5102	72.9269	96.7843	103.098	113.943	102.866	124.524	109.415	122.611	118.372
A0A1W2P6Q2	0	0	0	0	0	0	0	0.884721	1.71457	0	0	0	1.92598	0.804472	0.769766	3.87495	2.48178	3.70756	4.08616	3.69433	9.87461	6.96114	3.51607	15.098	8.58712	10.5515	23.5395	15.5068	8.92588	10.1935	15.0352	11.2262	16.7006	11.5909	11.8085	18.135	10.1208	5.09597	11.3348	7.73662	0	0	3.02321	0	0	0	0	0	1.73756
A0A1W2P729	0	0	0	0	0	2.72609	4.70521	0	0	0	0	0	0	0	0	0	0	0	0	0	0	0	0	0	0	0	0	0	0	0	0	0	0	0	0	0	0	0	0	0	0	0	0	0	0	0	0	0	0
A0A1W2P7B3	0	0	0	0	0	0	0	0	0	0	0	0	0	0	0	0	0	0	0	0	3.56547	0	0	0	0	0	0	0	0	0	0	0	0	0	0	0	0	0	7.97438	6.51349	6.42054	3.15127	0	0	0	0	0	21.5357	17.4346
A0A1W2P7G5	29.665	21.4745	52.6615	33.8917	47.699	35.6385	52.5566	53.1293	57.5112	65.0155	78.7011	74.192	104.338	72.3796	68.3123	102.106	112.018	81.3524	93.6933	119.407	147.365	151.449	179.767	169.476	178.527	198.152	216.665	229.558	240.391	275.581	290.084	294.705	315.352	304.162	329.128	358.725	353.25	325.607	347.442	300.862	237.556	236.635	192.933	178.786	154.505	136.55	121.384	114.012	97.8322
A0A1W2P7J9	0	0	0	0	0	0	0	0	0	0	0	0	0	0	0	0	0	0	0	0	0	0	0	0	0	0	0	0	17.9367	0	41.1734	0	0	0	0	0	0	27.6741	0	0	0	0	0	0	0	0	0	0	0
A0A1W2P7K6	0	0	0	0	0	0	0	0	0	0	0	16.62	0	0	0.762617	2.64659	0	3.18389	5.61382	0	0	0	3.27035	2.87576	7.13788	4.94747	3.62268	3.517	6.25953	0	2.68441	2.52457	9.17205	7.48036	2.0894	0	4.24465	5.9986	0	0	3.37226	7.94189	7.21229	18.1424	19.0022	20.9322	30.9983	31.166	28.4648
A0A1W2P7N3	0	0	0	0	0	0	0	0	0	0	3.06434	5.05096	0	3.35402	9.96791	8.43297	0	6.48407	8.04561	14.3102	32.477	58.125	170.487	106.347	79.1402	47.9563	37.7133	0	0	0	0	0	0	0	0	0	0	0	0	0	0	0	0	0	0	0	0	0	0
A0A1W2P7U1	0	0	0	0	0	0	0	10.5095	0	0	0	0	0	0	0	0	0	0	0	0	0	0	0	11.3714	0	0	0	0	0	0	0	0	0	0	0	0	0	17.2858	0	0	0	0	0	0	0	0	0	0	0
A0A1W2P7V0	0	0	0	0	0	0	0	0	0	0	0	0	0	0	0	0	0	0	5.47174	0	0	0	0	0	0	0	0	0	0	0	0	0	0	0	0	0	0	0	0	0	0	0	0	0	0	0	0	21.69	42.2902
A0A1W2P7X0	0	0	0	0	0	0	0	0	0	0	0	0	0	0	0	0	0	0	0	0	0	0	0	0	0	0	0	0	0	0	0	0	0	0	0	0	0	0	0	0	0	0	0	0	0	0	0	0	15.7017
A0A1W2P7Y1	0	28.9989	18.0854	62.088	26.4196	36.5136	41.2365	45.7264	41.2389	31.0907	38.3524	41.1907	31.8594	17.3614	21.8068	23.6255	44.3497	0	24.6446	24.0499	18.7396	28.5603	9.99283	15.8063	25.6715	17.6569	24.5346	9.94916	14.6857	12.3839	22.8369	8.17829	7.50136	15.0346	0	6.0511	5.47159	0	0	0	0	0	0	5.11299	4.7774	12.3046	8.37893	0	0
A0A1W2P8G7	4.07595	9.06599	10.1317	15.8351	25.6027	9.94061	15.3968	30.1391	18.9966	12.3763	10.1526	24.8095	24.4336	35.7312	30.1586	26.9038	37.5286	42.6413	20.8663	40.9671	45.0089	31.25	67.9811	28.9494	50.6727	49.4289	44.5659	47.1348	48.3709	27.5596	47.7416	26.8638	36.521	19.3466	43.2577	21.3753	32.1002	29.6745	26.1716	13.738	18.1549	18.0233	22.1481	14.7309	5.94179	4.91986	0	0	0
A0A1Y7VJ48	0	0	0	0	0	0	0	0	0	0	0	0	0	0	0	0	0	0	0	0	0	0	0	0	7.57151	0	0	0	0	0	0	0	7.42759	0	0	14.8527	0	0	0	0	0	0	0	0	0	0	0	0	0
A0A1Y7VJW9	0	0	0	0	0	0	0	0	0	0	0	0	0	0	0	3.56253	0	0	0	0	0	0	0	0	6.88607	0	0	0	0	0	1.96076	0	7.15549	0	0	5.21011	0	0	9.57642	0	4.28998	3.80137	13.6339	7.60837	3.77244	11.4722	4.24911	3.85037	8.51384
A0A1Y7VK19	0	0	0	0	2.14278	0	0	0	0	9.52275	0	6.80274	4.90066	7.03963	5.05932	11.2879	8.47196	11.919	17.1573	5.41532	44.21	32.0623	51.8715	67.2387	52.8517	28.9404	36.8422	31.4946	22.8478	37.3278	54.6894	31.2151	32.092	34.853	38.9642	28.6834	35.9694	30.2858	34.3377	27.1046	28.4672	22.0811	26.5323	29.5972	37.4191	37.3221	72.7885	87.9696	121.255
A0A1Y7VKT9	0	0	0	0	0	0	0	0	0	0	0	0	0	0	0	0	0	0	0	0	0	0	0	0	0	0	0	0	0	0	0	0	0	0	0	0	0	0	0	0	0	0	0	0	0	0	0	0	0
A0A1Y7VL34	6.78116	9.3787	16.9682	17.2826	24.6977	12.198	23.1731	26.4188	17.1353	22.6333	26.909	30.1508	44.4672	35.0606	32.894	27.2251	42.3665	23.4223	40.5174	28.2798	37.0312	46.9556	41.3768	36.6548	35.2229	46.0086	34.3804	58.8161	29.2413	54.7479	42.7512	32.0107	51.7803	52.6486	45.5731	19.4469	5.28543	20.3582	46.2955	19.5109	10.5221	25.2677	6.85777	30.7184	15.2276	21.9778	49.399	71.2225	72.3332
A0A1Y7VN70	1.3316	6.15544	6.85815	9.4154	8.44016	15.2831	14.7121	18.8326	13.6455	21.237	14.5449	26.0242	28.1737	30.4176	22.375	27.7863	30.8952	21.19	33.9241	28.539	59.0347	49.9923	58.0194	61.7755	76.2055	81.5797	102.646	121.614	95.9438	97.9099	95.3157	89.2691	106.581	105.251	102.4	121.246	121.063	95.0462	131.809	108.851	105.222	114.615	102.496	119.652	128.023	155.931	149.513	221.304	227.658
A0A286YCI0	0	0	0	0	0	0	0	0	0	0	0	0	0	0	0	0	0	4.34882	0	0	0	0	0	4.82096	6.96021	12.8299	9.21389	0	0	0	9.91051	18.3857	0	9.31334	20.5882	9.42638	10.8346	9.37521	30.0583	10.2097	12.3308	9.78937	6.80241	1.84565	6.42317	0	1.75874	35.0316	4.04022
A0A286YCT6	0	0	0	0	0	0	0	0	0	0	0	0	0	0	0	0	0	0	0	0	0	0	0	0	0	0	0	0	0	0	0	0	0	0	0	0	0	0	0	0	0	0	0	8.51303	27.2395	21.3209	0	0	0
A0A286YD22	0	0	0	0	0	0	0	0	0	0	0	0	0	0	0	0	0	0	0	0	0	0	0	0	0	0	0	0	0	0	0	0	0	0	0	0	0	0	0	0	0	0	0	0	0	0	0	0	0
A0A286YD34	0	0	0	0	0	0	0	0	0	0	0	0	0	0	0	0	0	0	0	0	0	0	0	0	0	0	0	0	0	0	0	0	0	0	0	0	0	0	0	0	0	0	0	0	0	0	0	0	0
A0A286YDB3	0	0	1.16953	0	0	0	0	0	0	4.22154	4.95319	0	0	6.77255	10.2759	9.79448	5.4412	9.08849	7.55656	4.38848	7.71183	14.1078	22.0475	16.5032	27.3154	7.9737	17.7527	19.0903	23.1057	28.7449	3.52576	4.77857	18.2036	9.53853	13.8917	17.7166	12.6402	9.11825	30.527	28.9938	30.9647	30.2807	27.9755	19.4851	35.8779	44.2295	16.9834	59.7446	57.3687
A0A286YDF2	0	0	0	6.0474	0	0	8.71058	7.89144	8.93702	11.5543	28.1069	25.7451	36.2511	39.7297	21.1504	35.288	16.1559	39.3399	50.1143	54.13	67.4704	60.9699	51.5226	57.3007	16.3637	57.6915	70.568	47.061	22.793	40.5374	53.2791	26.9314	56.9245	80.4739	13.7319	39.521	35.5978	42.2659	50.504	25.5688	14.7257	0	0	8.93487	0	0	0	0	0
A0A286YDI8	1.72886	1.43126	10.5085	4.69832	14.15	10.483	4.05927	12.0343	8.38384	15.0862	7.23414	20.726	14.0806	10.5317	6.66392	7.05478	17.9382	8.48055	15.8755	13.9493	16.8959	5.54815	4.08065	18.3322	18.6743	41.2419	10.2771	11.4113	23.3184	6.64606	6.6587	11.9335	22.9406	26.4889	24.1556	42.5283	14.0309	13.4867	14.1077	16.0155	12.9502	18.0992	35.526	43.9649	58.1529	170.577	286.891	346.217	247.104
A0A286YDU2	0	0	0	0	0	0	0	0	0	0	0	0	0	0	0	0	0	0	0	0	0	0	0	0	0	0	0	0	0	0	0	0	0	0	0	0	0	0	0	0	0	0	0	0	0	0	0	21.3239	79.6287
A0A2C9F2D2	0.975228	0	0	6.69763	0	3.25196	7.70815	12.6948	8.92841	8.86862	5.43084	11.5923	0	12.0267	6.56065	11.9613	0	0	0	8.95675	0	0	0	0	16.9962	0	1.40511	0	10.497	0	0	0	21.5975	5.43358	13.5768	12.1227	0	15.9384	4.58069	10.7732	10.4323	0	2.41536	22.4355	0	8.18284	12.7419	0	0
A0A2I3BPG9	0	8.27274	9.40639	13.1697	11.0811	13.1174	24.3681	7.16432	17.9656	10.5868	9.62697	32.7049	24.2971	13.4045	16.5171	23.0019	26.3488	11.302	17.5292	20.6583	37.1194	25.0083	16.3695	18.276	29.6336	15.506	28.5452	33.3137	17.2809	32.0841	33.5158	46.6574	25.7601	23.3487	24.425	28.6327	12.5229	0	0	0	0	0	0	0	0	18.5765	0	0	0
A0A2I3BPX3	0	0	0	0	0	0	2.82078	0	0	1.55286	5.13941	5.61784	7.00473	4.85736	11.3847	6.93089	10.8961	7.53879	8.81095	11.0494	14.872	15.247	8.24986	14.9225	17.5728	14.9153	15.9062	12.2625	16.1029	16.7867	12.2861	9.57907	14.4389	12.2328	15.3111	12.5854	7.1382	3.67328	0	1.44025	0	0	0	0	0	0	0	0	0
A0A2I3BQF5	0	0	0	0	0	54.7614	0	0	6.72691	7.17656	0	9.86288	16.7226	19.6649	20.9111	25.9024	18.1817	23.5482	21.1068	23.7913	43.3406	6.11235	0	15.971	28.0481	36.625	43.3509	34.1586	22.2751	36.7969	28.4251	30.8267	20.053	15.7579	43.3391	0	37.5816	25.5394	0	25.2847	8.9852	0	0	0	0	0	0	0	0
A0A2I3BQP6	0	0	11.604	0	5.15386	0.73947	3.83431	3.92535	3.82962	2.68348	6.07367	0	3.46727	0	3.2034	7.88685	10.8233	7.4257	14.6225	6.82771	10.5614	13.6235	10.1715	19.4588	13.7865	10.106	12.2817	9.33435	11.8131	9.82155	9.87801	8.27202	8.33991	9.30398	8.38667	9.44803	6.53784	1.71338	15.3629	13.3652	9.16784	17.0016	13.7142	22.5909	13.2506	10.3507	11.6066	0	0
A0A2I3BRC5	0	6.53728	9.4585	10.1099	14.0628	8.11422	19.74	8.2852	14.3897	19.167	10.5704	13.5158	21.6418	20.2048	6.62719	18.6135	18.7865	10.4795	18.238	23.1618	34.7577	28.8972	25.1064	42.8859	30.4601	32.1304	22.8339	36.2061	30.7745	15.8915	28.6622	21.7389	33.3983	26.1723	26.2552	23.132	24.2173	12.5247	20.5876	0	8.77649	0	0	0	0	6.49851	0	3.12149	0
A0A2I3BRL8	6.79223	13.5517	14.1904	25.3855	22.9116	23.4399	30.3468	22.2317	31.8404	26.4806	29.733	29.6989	46.7798	31.0838	30.2592	37.949	52.0574	25.8387	38.7604	43.605	47.3572	94.5985	71.0806	41.2104	70.7255	50.144	47.4596	76.946	57.3023	66.7198	81.1435	48.0037	66.3616	64.5168	52.8251	32.0966	43.787	31.2642	36.2377	37.2959	9.11613	0	38.8848	35.3548	13.5494	25.8792	41.9464	34.1341	0
A0A2I3BRQ3	39.592	53.102	115.837	71.7022	97.3641	42.5987	151.608	117.503	143.291	138.746	127.771	65.6976	104.564	74.9739	158.035	138.545	153.672	71.8087	138.42	89.1127	64.9765	4.22784	83.4506	174.652	146.663	157.253	173.789	169.915	144.033	157.441	140.764	139.055	151.763	152.595	159.065	165.64	166.905	55.2462	139.204	145.939	130.242	147.775	139.821	136.819	126.634	156.114	80.0377	6.21374	81.3473
A0A2I3BRS5	0	0	0	0	0	0	0	0	0	0	0	0	0	0	0	0	0	0	0	0	0	0	0	0	0	0	0	0	0	0	0	0	0	0	0	9.69698	0	0	0	0	0	0	0	0	0	0	0	0	0
A0A2I3BRW0	0	0	3.08544	2.61978	0	7.68609	17.2542	12.1087	13.4299	16.6188	14.2511	25.9088	30.2482	18.2089	34.7037	29.13	29.8887	26.4124	25.1029	30.9669	12.0777	19.3613	29.9899	29.9974	44.8046	40.0684	33.5245	34.0528	29.0552	30.287	40.6163	31.8781	20.6649	7.5164	22.0362	36.9232	25.7531	9.51192	22.1776	8.18333	4.80784	0	0	0	0	0	0	0	0
A0A2I3BS41	0	0	0	0	0	0	0	0	0	0	0	0	0	0	0	0	0	0	0	0	0	0	0	0	0	0	0	0	0	0	0	0	0	0	0	0	0	0	0	0	0	0	0	0	0	0	0	0	0
A0A2I3BS49	6.41765	5.72217	25.5432	35.1943	53.4798	33.7582	57.4741	43.2383	43.1621	36.3608	58.5827	48.2409	64.3626	47.1567	51.9855	72.8872	78.2525	32.0105	82.6928	88.9891	116.657	106.715	72.5431	133.713	131.725	158.808	93.69	177.481	92.004	117.133	162.992	161.653	110.024	101.843	14.5282	222.608	124.832	184.1	19.4539	90.6092	150.176	57.9289	57.5792	104.233	87.5719	92.5749	73.0143	31.9373	0
A0A2R8VHR6	0	0	13.9911	0	10.5457	25.3165	52.1737	42.1484	19.2441	31.6529	0	29.1799	13.9657	19.4724	0	41.6691	11.257	0	26.1292	7.27092	0	6.95976	0	0	64.4947	34.3767	12.0529	0	0	19.373	44.0337	19.917	21.7721	15.9829	32.1582	8.05429	0	0	28.4335	17.75	62.1277	0	0	72.5448	9.41386	0	15.6499	8.86042	23.1877
A0A2R8VJW0	0	0	0	0	0	0	0	0	0	0	0	0	0	0	0	0	0	0	0	0	0	0	0	0	0	0	0	0	0	0	0	0	0	0	0	0	0	0	0	0	0	0	0	0	0	0	0	0	0
A0A2R8VK70	0	0	1.69206	1.1464	9.14284	4.81671	17.8771	9.79598	14.2816	19.7319	16.0002	15.8157	23.1577	15.1217	47.3012	30.9023	50.6089	44.6345	23.3589	29.9749	131.824	40.7822	54.4332	53.1234	66.6779	62.4172	60.5636	47.6522	68.512	75.6039	65.7675	81.9079	52.2012	79.4804	75.4988	71.5788	70.9037	68.8398	61.529	79.1866	65.3428	50.6664	41.395	50.8272	27.1997	32.2663	16.4232	27.8869	25.0592
A0A2R8VKI7	0	0	0	0	0	0	0	0	0	0	0	1.8175	0	0	0	0	0	1.80294	0	0	0	0	0	0	0	0	0	0	0	0	0	0	5.58499	31.8357	0	0	0	0	0	0	0	0	0	0	0	0	0	0	0
A0A338P6B4	0	0	0	0	0	0	0	0	0	0	0	1.2639	0	0	0	0	0	0	0	0	0	0	0	0	0	0	0	0	0	0	0	0	0	0	0	1.11464	0	0	0	0	3.64894	2.96851	0	0	0	0	0	0	0
A0A338P6D4	0	0	0	12.3712	0	0	0	0	15.9247	29.5975	16.4115	27.855	21.0862	22.4994	27.9203	24.035	25.3865	15.9658	28.1055	20.8808	31.0177	43.6236	19.1329	34.152	21.8549	9.51601	25.5482	0	20.8628	31.7036	25.2008	0	0	0	0	0	0	0	0	0	0	0	0	0	0	0	0	0	0
A0A338P6F2	0	0	2.15534	3.85681	3.72468	2.54887	9.74118	4.9553	1.8572	6.25329	7.61146	13.9556	16.2014	3.63875	13.0545	13.3684	11.413	13.7691	16.73	11.1062	25.7117	20.1681	17.9779	34.7842	19.0637	18.9686	23.9646	24.3827	26.638	32.1251	30.6898	24.3779	28.2047	24.4727	27.0449	24.2414	24.0941	9.8729	9.00062	10.285	9.98456	4.36795	2.88096	0	12.2641	6.2092	10.4708	8.082	3.48752
A0A338P6I9	0	13.3538	12.8746	10.5185	14.6662	13.3751	18.9189	15.958	20.1622	21.0064	27.8163	21.2901	31.9997	34.9016	42.288	46.1269	43.848	41.7428	43.0003	38.3377	51.916	52.5763	69.6089	80.3493	89.1224	99.2159	99.3668	99.5281	85.411	98.213	119.501	120.588	140.72	166.223	149.566	182.72	190.444	179.746	189.505	178.695	116.184	112.087	77.9112	71.4934	56.2774	52.9152	36.7515	33.4523	21.0927
A0A338P6P6	0	0	0	0	0	0	0	0	0	0	0	0	0	0	0	0	0	0	0	0	0	0	0	0	0	0	0	0	0	0	0	3.85092	0	0	0	0	0	0	0	0	0	0	0	22.563	20.4419	12.1413	8.57764	0	0
A0A338P711	0	0	0	0	0	0	0	0	0	0	0	0	0	0	0	0	0	0	0	0	0	0	3.98244	1.97039	0	4.68834	3.23629	0	0	0	3.00112	0	0	0	0	0	0	0	7.02741	0	0	0	0	2.10224	12.8578	0	0	0	0
A0A338P721	0	0	0	0	0	0	0	0	0	15.2866	16.5042	9.21646	26.5342	10.3229	20.7429	56.2958	25.1528	36.2904	41.3708	8.98663	52.2817	38.1173	28.7614	18.9455	22.941	47.6373	32.6264	20.6271	71.5589	45.4247	56.9278	35.8603	47.5835	48.3905	43.4262	39.3049	41.3183	35.4259	31.1628	37.5902	25.4198	40.3445	8.82066	7.06825	0	0	0	0	0
A0A3B2W707	0	0	0	0	0	0	0	0	0	0	0	0	0	0	0	0	0	0	0	0	0	0	0	0	0	0	0	0	0	0	0	0	0	0	0	0	0	0	0	0	0	0	0	0	0	0	0	0	0
A0A3B2W812	0	0	0	0	0	0	0	0	0	0	0	0	0	3.35806	0	0	0	0	0	0	0	0	0	0	0	0	0	0	0	0	0	0	0	0	0	0	0	0	0	0	0	10.8355	0	22.8269	17.829	24.2005	80.9336	57.8129	37.7363
A0A3B2W864	10.0964	11.4926	26.8209	41.2145	26.198	21.4148	30.467	30.2859	44.8672	60.0857	49.4512	52.3436	64.3277	47.489	65.3674	66.2063	79.8324	55.2095	88.074	45.4674	106.087	71.6288	75.4476	120.074	80.4047	117.896	122.957	93.905	78.8169	68.1548	116.282	87.4355	68.1356	85.876	85.9761	132.789	92.1161	51.1716	100.803	65.2473	69.8942	52.858	37.8982	26.3721	18.7902	47.0954	28.7433	44.1417	26.8064
A0A3B2WAQ7	0	0	0	0	8.3461	0	0	1.65598	0	0	3.06485	0	0	2.62569	22.0989	4.10876	0	2.70828	0	0	0	4.24044	5.64879	4.01379	12.1415	6.29854	7.66253	0	0	0	7.4289	15.1924	4.85636	0	9.23653	0	2.5713	8.90912	5.19186	3.77803	5.55228	0	2.58859	11.8269	19.1682	10.4964	22.5702	19.0425	20.9298
A0A3B2WB82	0	0	1.39375	0	0	1.3699	3.71125	3.53041	4.36612	0	0	6.25215	7.6415	3.27911	4.10473	10.2462	13.0037	0	4.97931	0	7.55234	5.29562	9.73455	6.46836	4.8593	4.92388	7.34755	16.993	15.5799	3.907	5.77211	14.0251	10.9001	21.2653	27.7169	16.749	7.44293	6.0308	12.2212	13.3501	17.749	18.1748	13.651	23.6882	14.4939	18.027	30.1384	29.0028	21.1537
A0A3B2WBC6	0	0	0	0	0	0	0	0	0	0	0	0	0	0	0	0	0	0	0	0	0	0	0	0	0	0	0	0	0	0	0	0	0	0	0	0	0	0	0	0	0	0	0	0	0	0	0	0	0
A0A3B2WBD2	0	0	0	0	0	0	0	0	0	0	0	0	0	0	0	0	0	0	0	0	0	0	0	0	0	0	0	0	0	0	0	0	0	0	0	0	13.7487	0	7.62918	0	0	0	0	0	0	0	0	0	0
A0A3B2WCD8	5.24055	16.7946	45.4997	21.688	73.929	23.6874	69.9274	55.5454	41.1047	44.8908	80.2282	99.5571	65.7053	59.6516	67.6048	51.836	164.271	94.4384	16.8886	66.3924	22.5729	25.641	129.752	121.911	102.74	149.576	331.369	334	363.579	216.987	220.568	34.9907	11.75	25.7333	46.2604	28.9584	31.7419	33.478	41.0812	52.8459	32.1291	29.0055	58.6624	39.066	32.8183	47.6563	34.4936	58.7917	78.0911
A0A3B2WCL5	0	0	0	0	0	0	0	0	0	0	0	0	0	0	0	0	0	0	0	0	0	0	0	0	0	0	0	0	0	0	0	0	0	0	0	0	0	0	0	0	0	0	0	0	0	10.9027	8.04359	29.5205	29.4964
A0A3B2WD34	0	0	0	0	0	0	0	0	0	0	0	0	3.87389	0	0	0	0	0	0	0	0	0	0	0	0	0	0	0	0	0	0	0	0	0	0	0	0	0	0	0	0	0	0	0	0	0	0	0	2.76823
A0A3Q4EBT3	0	0	0	0	0	0	0	0	0	0	0	0	0	0	0	0	0	0	2.65893	3.60532	0	0	0	1.69081	0	0	0	0	0	0	0	6.43042	0	0	8.24203	8.38801	8.00242	8.32075	10.2024	32.2512	24.7952	7.60692	21.6369	0	12.4167	23.3616	35.6767	22.4254	6.73688
A0A3Q4EC30	0	0	0	0	0	0	0	2.77657	0	0	13.7872	12.8524	4.3987	12.9278	13.7956	13.5939	18.8373	18.6478	14.537	12.2941	19.3546	19.4748	29.7874	25.1767	13.3686	36.6713	44.3638	34.5157	28.4768	33.6545	35.0491	12.4389	42.2275	34.3585	34.2578	48.698	34.1643	33.2596	33.52	19.6448	19.2076	24.6909	26.0041	0	14.6291	9.25653	13.016	0	0
A0A3Q4EC50	0	0	0	0	0	0	0	0	0	0	0	0	0	0	1.59222	0	0	2.94794	0	4.18795	2.54217	0	8.94663	5.0704	3.68071	15.0891	13.0181	14.2482	5.02852	4.78504	12.5492	3.43998	11.504	8.46595	11.5499	12.1885	17.9238	17.5188	15.5453	13.9641	10.2931	11.5034	62.623	68.3614	41.1291	34.2135	12.7154	12.9649	0
A0A3Q4EG54	0	0	0	0	0	0	0	0	0	0	0	0	0	0	0	7.65114	0	0	0	0	0	0	0	0	2.60934	0	0	10.0547	0	5.79529	0	12.9823	6.09853	11.3753	11.3764	6.43868	14.2633	7.5539	19.7766	10.664	5.9163	9.06461	5.22239	5.7441	0	0	13.0525	18.9041	12.5396
A0A3Q4EH04	4.37707	0	0	12.7599	28.9037	9.29031	25.6741	10.9665	30.4369	23.9984	23.2541	5.89176	50.3986	5.79273	12.8647	10.8537	9.08763	33.8538	13.5134	34.5884	25.7186	41.7023	45.1057	60.9495	31.8262	67.471	41.9817	34.0618	24.2661	39.1373	55.4312	35.2588	31.8928	35.2693	39.5271	47.2748	35.7168	0	21.5703	32.6779	51.6151	23.6383	83.1152	29.0408	29.0795	33.2033	36.6313	51.2007	58.4806
A0A3Q4EI12	7.30278	22.2312	19.0007	45.1204	51.3749	27.4658	49.5595	45.2042	64.9679	65.2267	86.2903	93.4831	127.038	93.5892	115.861	110.231	148.501	128.211	128.237	151.983	161.267	171.588	190.375	249.041	182.556	219.321	233.784	214.939	234.029	237.853	234.388	253.886	230.497	226.784	270.92	235.893	213.267	179.01	205.896	195.617	163.479	129.694	117.795	122.414	109.164	103.039	77.338	102.291	70.2922
A0A3Q4EI31	0	0	0	0	0	0	0	5.20549	0	0	0	0	15.4918	0	7.95761	4.32246	23.0671	14.4765	23.1953	6.79468	11.0671	11.4349	11.3833	21.1739	21.9168	14.6103	36.7317	30.2936	14.4736	35.1799	26.9968	30.5351	53.33	45.5502	35.288	66.7795	23.4202	23.5534	40.0154	34.8205	13.1885	5.1343	5.86729	3.41943	0	0	0	5.20515	0
A0A494B8Y8	0	0	0	2.06284	0	4.35907	0	7.7407	0	4.26629	0	5.69811	12.356	4.30267	7.33152	0	9.07362	11.8484	11.7965	6.81563	13.7284	6.43874	8.6024	9.18878	4.1591	15.4159	8.66925	4.65155	3.48103	7.81165	0	5.90913	0	0	3.1797	0	4.051	0	0	0	0	0	0	1.65307	0	0	5.25131	0	6.3219
A0A494B929	16.541	11.4741	20.5382	25.1901	78.6843	25.8677	99.3744	149.516	168.246	177.547	210.815	223.599	300.305	233.253	345.646	388.061	463.952	361.189	356.975	294.388	163.625	280.74	546.231	711.003	653.405	520.895	714.6	451.41	766.041	718.415	674.697	761.977	825.301	1208.14	1182.27	860.662	1194.12	1300.46	1967.78	2118.61	1753.86	1928.37	1949.13	1160.59	1082.38	880.12	345.093	776.816	761.096
A0A494B9B9	0	0	0	0	0	0	0	0	0	0	0	0	0	0	0	0	0	0	0	0	0	0	0	0	45.0366	0	0	0	0	0	0	0	0	0	0	0	0	0	0	0	0	0	0	0	0	0	0	8.48401	21.8154
A0A494B9G1	0	0	0	0	0.811963	0	0	0	0	0	0	0	0	3.09033	3.03889	0	1.29425	5.23992	4.28249	0	5.84424	4.79902	2.18248	8.48521	5.745	3.83699	13.1383	9.68893	11.6373	21.1364	16.9393	12.2841	17.0451	17.0838	6.96649	0	0	0	0	0	0	0	0	0	0	0	0	0	0
A0A494B9H1	0	0	0	0	0	0	0	0	24.5541	0	0	0	0	0	1.92703	1.86998	0	1.30905	14.6838	0	2.36574	9.30057	2.84794	0	0	5.94704	14.3592	11.036	5.23566	9.09981	3.35987	7.97391	10.9638	18.4789	16.3699	5.8795	11.9022	7.8929	15.4844	28.3093	15.6283	11.2162	25.6775	50.916	38.3228	51.9998	56.5416	76.4998	71.7918
A0A494B9S0	0	0	0	0	0	0	0	0	0	0	0	0	0	0	0	0	0	0	0	0	0	0	0	0	0	0	0	0	0	0	0	0	0	0	0	0	0	0	0	0	0	22.5172	0	0	0	0	47.0402	117.122	57.5928
A0A494B9X3	0	4.7606	0	0	0	0	0	0	0	8.63868	0	0	0	0	0	0	0	0	0	0	0	0	46.181	0	0	0	5.99282	0	0	0	0	0	0	1.87657	4.50628	0	0	1.75363	9.00077	0	0	0	0	0	1.90971	11.7776	4.57687	50.5768	12.6363
A0A494BA07	0	0	0	0	0	0	0	0	0	0	0	0	0	17.2487	0	0	0	0	0	0	0	0	0	0	0	0	0	0	0	0	0	0	0	0	0	0	0	0	0	0	0	0	0	0	0	0	0	36.3636	74.8233
A0A494BA44	0	0	0	0	0	0	0	0	0	0	0	0	0	0	0	0	0	0	0	0	0	5.20564	0	0	0	0	0	0	0	0	0	0	0	0	0	0	0	0	7.17134	0	0	17.0011	19.9801	17.4428	22.6214	38.5728	21.466	26.6536	17.115
A0A494BA97	0	0	0	0	0	0	0	0	0	0	0	0	0	0	0	0	0	0	0	0	0	0	0	0	0	0	0	0	0	0	0	0	0	0	0	0	0	0	0	0	0	0	0	0	0	0	0	0	0
A0A494BAG7	0	6.42394	22.7828	10.9059	26.1699	21.5073	13.8013	30.4331	37.2274	41.1848	42.107	54.1705	71.9688	58.7825	65.8692	63.0659	75.3772	67.6974	76.2958	50.8929	76.3565	40.4973	90.9068	94.9328	95.7657	104.47	97.3961	107.798	144.354	140.459	131.829	115.828	118.355	111.874	139.616	62.6605	136.412	105.886	97.6184	127.439	127.258	170.644	111.439	79.1657	39.1833	41.9276	16.6202	35.6802	0
A0A494BAI5	0	2.80389	1.09638	3.49307	11.5724	7.40869	7.04537	8.40773	8.87672	15.1715	18.9199	18.4668	18.6984	25.4376	20.3367	25.5962	31.1804	41.7076	29.4148	24.0182	46.5244	38.5339	53.1931	49.8386	48.164	59.6745	71.1232	60.3734	61.3989	68.2466	71.956	65.5672	64.5345	64.9549	75.0798	73.2082	64.7289	59.0605	57.6268	51.486	43.5926	39.9993	40.0886	40.5089	32.483	42.8409	50.4516	40.4263	24.6967
A0A494BAJ5	0	0	0	0	0	0	0	0	0	0	0	0	0	0	0	0	0	0	0	0	0	0	0	0	0	0	0	0	0	0	0	0	0	68.0063	0	0	0	0	0	0	0	5.95588	3.79924	0	0	0	7.66329	0	0
A0A494BAK4	0	0	0	0	8.17607	0	1.22908	5.07299	11.8517	9.41526	9.58501	2.95183	10.7588	5.34219	10.9365	15.1291	12.5848	23.5295	14.7692	20.6905	13.4027	23.057	17.694	25.5903	29.6694	41.635	40.6344	40.0595	32.3492	24.6893	27.6873	33.3266	30.8836	40.0837	37.6181	34.9231	33.3562	27.4138	29.9702	28.2685	18.3155	23.1973	8.6964	0	11.3447	7.95324	6.75598	0	0
A0A494BAZ3	0	0	0	0	0	0	0	0	0	0	0	0	0	0	0	0	0	0	0	0	0	0	0	0	0	0	0	0	0	0	0	0	0	0	0	0	0	0	0	0	0	0	0	0	0	0	0	0	0
A0A494BB95	0	0	0	0	0	0	0	0	0	0	0	0	0	0	0	0	0	0	0	0	0	0	0	0	0	0	0	0	0	9.33848	0	2.56991	0	0	0	0	0	0	0	0	0	0	0	0	0	0	0	0	0
A0A494BBB0	0	0	0	3.17905	0	0	12.767	14.9053	8.0264	12.8349	2.6945	3.06008	8.72569	1.27974	11.6573	9.64964	9.13424	4.94222	13.7009	9.90171	13.3703	11.8531	0	6.49241	27.8946	10.3475	10.7733	32.792	15.0045	25.7802	12.1985	15.1314	26.9944	28.285	29.7031	20.7984	29.8715	27.6811	29.9765	30.2253	37.2799	31.0039	26.1678	36.5159	17.7633	20.2429	23.712	16.5004	14.6678
A0A498WFS2	0	0	0	0	0	0	0	0	0	0	0	0	0	0	0	0	0	0	0	0	0	0	0	0	0	0	0	0	0	0	22.152	0	119.833	0	0	0	0	0	9.6704	0	0	0	0	2.40717	0	10.38	20.9446	23.3637	14.1635
A0A498WGD8	0	0	0	0	37.56	0	11.4038	12.5035	20.3713	27.8153	10.5426	0	0	23.4693	32.7194	0	12.7394	26.2418	0	32.5881	0	25.7167	65.3762	60.6825	29.3361	33.5406	13.7871	71.5392	48.3149	71.3685	28.4751	48.1611	17.9226	24.4361	39.9761	43.2444	56.3146	58.1134	81.6734	15.9229	56.1805	42.9445	34.359	57.0388	44.9093	61.3201	86.7167	103.351	120.264
A0A498WGK2	0	0	0	0	0	0	0	0	0	0	0	0	0	0	0	0	12.2153	0	0	1.46937	0	0	0	13.5413	2.95072	27.325	18.4138	0	0	9.33694	23.1009	3.28144	1.85379	7.11038	3.6585	0	10.7781	20.3841	2.73102	13.836	9.50144	0	5.58151	10.7313	21.4627	19.0186	14.6702	41.2993	51.916
A0A498WGK6	0	0	2.90087	0	18.1038	10.1672	18.4567	16.9936	25.6298	24.5262	20.8318	26.2348	26.5879	15.7954	15.679	24.3997	22.3699	9.80832	12.8658	20.0982	18.753	25.9275	55.5124	65.2857	34.7683	43.5383	28.2767	27.6832	57.7536	55.0662	29.4613	63.0883	36.1997	48.2596	26.6219	73.0092	39.843	34.8862	25.459	15.6737	16.737	45.9655	24.475	19.1796	15.2111	10.4763	0	0	0
A0A4W9	0	0	0	0	0	0	0	0	0	0	7.20783	0	0	0	21.0773	0	0	5.71282	0	8.04217	0	13.6385	0	28.9071	28.5456	43.4963	30.714	16.8533	22.0612	13.6498	15.8536	36.1326	36.171	34.957	30.8939	35.6636	11.9212	13.4333	34.1862	19.3939	0	0	0	0	0	0	0	0	0
A0A571BD72	0	0	0	0	0	0	0	0	0	0	5.05561	15.0905	21.2977	25.4111	28.8855	38.9774	44.1356	58.8347	57.1365	47.22	58.3741	65.4326	63.8797	56.5358	45.1196	42.404	64.5531	46.5072	37.9465	32.5487	30.1901	12.6631	26.3251	0	0	0	0	0	0	0	0	8.56032	11.3763	15.7553	32.0535	23.054	8.97684	0	0
A0A571BD95	0	0	0	0	0	0	0	0	0	3.82517	0	7.67896	0	0	0	0	0	0	0	0	13.3518	0	1.89655	0	0	0	0	0	0	0	0	0	0	0	0	0	0	8.88958	0	0	0	0	0	20.0544	22.5405	45.9572	38.8406	14.5136	0
A0A571BDS0	0	0	0	0	8.9364	5.89696	0	6.08243	0	0	0	0	5.85547	10.231	5.73759	8.1997	9.3161	0	0	24.3585	26.6659	12.501	6.5974	0	0	1.64579	4.9138	1.93339	1.22385	19.5283	0	8.59667	20.6268	18.9646	20.1082	5.20186	0	10.977	2.50925	8.59753	15.0802	9.27233	18.3555	31.8871	48.1274	69.2052	50.3106	43.1764	31.2776
A0A571BE98	0	0	8.92263	7.95679	30.3413	8.20377	15.2737	16.3167	13.1306	20.3242	33.5339	30.6375	32.6967	40.5612	48.1923	51.9986	34.5171	69.1749	77.4871	62.4193	65.9489	63.3476	70.6706	90.9412	55.9012	99.7105	74.3105	79.603	111.65	82.7529	92.8634	91.4223	84.2611	132.831	139.291	153.86	101.867	66.7438	51.3628	61.3273	51.3434	39.8	31.9282	32.6523	26.2067	13.6819	3.48776	0	0
A0A571BEC9	3.49498	15.2905	22.3268	28.4354	25.5139	20.8801	37.0479	33.086	37.8347	43.0375	46.3785	37.3762	53.3444	49.5227	59.2386	64.2006	66.8355	53.5025	53.4467	70.3658	76.4784	83.8424	67.7802	73.2374	85.166	70.6222	92.4832	80.6283	68.955	92.633	87.6212	89.0861	93.4804	90.8544	83.7265	84.4098	89.6044	86.7677	85.0475	77.8892	64.1706	61.2927	49.8991	49.5059	52.3701	41.3803	42.9784	50.4401	49.8469
A0A571BEI2	0	0	0	0	0	0	0	0	0	0	0	0	0	0	0	0	0	0	0	6.46129	0	0	0	0	0.276474	0	0	0	0	0	0	0	0	0	0	0	0	2.17895	6.97722	9.84293	13.1254	21.6157	9.53203	15.4808	18.2548	12.4985	23.1629	18.7852	19.2101
A0A589P973	21.3274	8.6688	0	19.3382	20.025	25.2608	11.8573	19.8337	0	0	23.6739	18.9414	53.5154	39.4495	26.4653	35.1048	61.6429	0	30.3513	23.503	28.6368	27.7553	79.5873	40.0685	37.9663	87.4108	0	0	51.9525	39.8769	81.5591	43.0257	0	105.846	0	54.3076	88.4542	47.0827	99.7386	44.2631	106.229	103.281	99.4322	54.0733	64.0843	141.43	58.3639	0	24.0879
A0A5F8MPB5	0	4.71743	5.89194	10.0509	23.611	16.7411	24.3875	25.1749	34.847	42.8337	44.7556	38.6748	59.2628	47.1268	66.7599	70.5721	80.1273	73.5411	84.8697	92.368	121.703	100.216	126.281	115.86	123.295	134.733	147.2	139.203	118.789	140.785	122.144	122.731	113.445	94.5002	95.323	78.1655	70.8037	51.5655	47.7136	36.307	30.3068	25.696	16.8816	12.8257	10.5199	3.35705	8.42225	5.35059	8.67525
A0A5F8MPH8	954.338	1606.49	2144.96	3903.21	1195.47	1024.96	1639.22	1748.87	2070.3	2247.87	2825.44	2915.07	3632.59	3459.79	4122.08	4044.38	4488.48	4323.74	4734.11	4892.5	5410.5	5414	6139.7	6551.83	6337.31	6214.12	5847.13	6015.92	5710.39	6402.28	6561.53	6692.86	6312.26	6381.7	5846.88	5334.99	5071.91	4680.65	4346.31	3830.21	2977.95	2396.59	1950.47	1518.01	1420.72	1148.97	870.23	650.096	429.114
A0A5F8MPJ2	0	0.941757	0	0	0	0	0	0	12.5759	0	0	0	1.02962	1.46417	0	9.663	0	40.2863	0	0	0	0	53.9204	0	0	0	0	1.02581	0	0.632914	57.211	131.319	0	2.74415	58.5435	129.183	1.50174	49.3669	0	0	0	0	0	9.40474	0	0	0	0	0
A0A5F8MPK9	4.83717	13.2533	16.0054	26.3251	28.8461	27.5424	42.0944	40.8722	47.3325	43.4922	54.6298	60.0042	75.845	66.7159	78.0446	75.7921	80.9334	85.5497	99.7917	84.8412	116.672	121.926	121.691	136.771	141.403	135.965	142.336	155.428	138.888	153.29	140.579	140.667	139.472	131.105	127.493	124.402	124.887	105.513	102.071	84.4554	70.3251	65.6161	50.6623	44.2086	43.3423	40.4266	35.5334	32.5751	21.9456
A0A5F8MPN7	0	0	0	0	0	0	0	0	0	0	0	0	0	0	1.2699	0	0	0	0	0	0	0	0	0	0	0	0	0	0	0	0	1.56665	0	0	0	0	0	0	0	0	0	1.82322	1.57803	0	0	0	2.11533	10.3072	9.79959
A0A5F8MPS7	0	0	0	0	0	0	5.61991	0	10.0306	15.0275	13.436	7.9933	25.8398	44.8085	3.36925	47.8809	53.8618	17.8125	33.8076	4.37495	20.996	33.3387	48.385	70.2444	58.0978	63.0435	59.3098	67.9237	54.5494	62.562	71.1969	74.4336	109.113	50.0286	34.4442	48.4383	76.12	52.9977	9.23283	42.0311	3.38657	3.18463	6.14656	14.817	3.78984	1.5471	26.2768	4.75891	7.7401
A0A5F8MPW1	0	0	0	0	0	0	0	0	0	0	0	0	0	0	0	0	0	0	0	0	0	0	0	0	0	0	0	0	0	0	0	0	0	0	0	0	0	0	0	10.963	0	0	0	0	0	0	0	0	0
A0A5F8MPX7	0	0	0	0	0	0	0	0	0	0	0	0	0	0	0	0	0	0	0	0	0	0	0	0	0	0	0	0	0	0	0	0	0	0	0	0	0	0	0	0	0	0	0	0	0	0	0	0	0
A0A5F8MPZ2	0	0	0	0	0	0	0	0	2.45408	0	0	2.63103	2.42298	2.13299	5.55777	3.54225	5.32686	12.285	5.25411	5.40591	15.7037	14.8596	15.6914	24.0338	10.448	28.5964	27.7491	21.1962	18.0324	25.7915	25.3612	27.7957	19.3181	36.1183	21.838	33.6764	18.6657	31.5923	35.6065	46.4127	19.4715	17.3689	0	0	0	0	0	0	0
A0A5H1ZRK8	0	0	0	0	9.72974	0	9.68013	1.44945	20.6224	18.1814	12.1232	12.4861	0	12.6657	29.4859	0.665923	14.3148	19.733	20.0992	2.80785	11.8856	19.0762	15.2422	13.9301	14.457	27.0736	6.05029	3.56119	3.5829	4.79304	12.3289	21.4937	43.6894	55.8107	51.8075	56.6655	46.3336	18.5159	11.1736	7.6668	22.2421	5.11295	4.7974	2.7887	2.96701	8.79568	16.3148	62.7514	95.0037
A0JNY3	0	0	0	0	0	0	0	0	0	0	0	0	0	0	0	0	0	0	0	3.30596	0	0	0	7.23816	0	0	4.87316	7.83596	7.4805	7.78596	0	9.29138	17.8509	18.5796	26.2636	23.0103	38.5644	32.1683	53.8747	72.5563	46.3204	40.5352	30.2976	23.8533	28.028	23.337	32.1048	28.9056	21.0268
A1L3P4	0	0	0	0	13.8062	6.08626	9.57395	5.03728	9.11166	18.4284	23.3414	19.9908	23.9672	15.8285	23.5107	11.9488	21.2835	33.2114	24.1066	23.188	20.2039	28.1613	33.4713	32.3436	28.3845	34.3514	34.08	34.9864	31.1463	38.4552	26.1126	30.1125	51.0128	26.2594	21.8447	21.7692	13.9944	15.5485	17.0102	0	14.897	6.23771	0	5.99125	0	0	0	0	0
A2A4A6	0	0	0.62307	0	0	0	0	0	0	0	0	0	12.9201	0	0	10.0274	0	0	0	0	0	0	0	0	0	0	0	0	0	0	15.1695	0	0	0	0	0	0	0	23.8126	16.0179	0	0	0	0	0	0	0	20.6221	17.7088
A2A4J1	8.31507	16.9211	30.7044	32.3001	30.8157	15.9291	8.31618	15.2934	28.8358	37.0365	19.1962	34.7966	40.0248	19.3219	28.0857	20.5093	40.5212	23.5405	16.6438	13.2993	42.9331	22.8959	36.8044	39.3349	27.8341	31.3905	34.0507	29.5263	23.9461	27.6252	26.447	19.7103	29.7253	23.2895	35.0032	30.5875	16.1072	11.0796	28.0473	23.0742	22.44	21.3019	14.6377	28.837	19.6954	12.4605	21.1395	28.598	19.4161
A2A4P4	0	0	0	0	0	0	0	0	0	0	0	0	0	0	0	0	0	0	0	13.3281	0	0	0	0	13.3063	14.8906	0	0	0	0	53.7773	22.1121	0	0	0	0	0	0	0	8.99749	11.1491	0	0	20.0617	0	0	141.555	62.2977	132.426
A2A517	0	0	0	0	0	0	0	0	0	0	0	0	4.15245	0	0	4.60352	3.70194	5.96894	4.66273	0	0	0	0	0	11.9337	6.28161	13.5848	4.70073	0	9.71443	0	9.4515	0	8.78604	0	0	0	0	0	10.8399	0	3.67849	8.00731	0	0	6.55437	25.2939	30.6918	17.0507
A2A547	38.935	38.7817	15.3049	18.9757	23.9047	27.0243	17.5335	31.9612	55.7778	15.1272	11.6148	12.5859	14.2824	30.7029	4.06206	32.5629	50.8005	3.27128	0	20.8895	21.4227	0	0	10.1515	0	9.42857	30.9804	0	0	0	54.5009	0	0	0	0	0	0	0	14.869	0	0	0	0	17.5269	0	0	0	0	0
A2A5Y6	0	0	0	0	0	0	0	4.63218	5.74922	0	2.51924	0	0	4.52893	0	7.04788	5.05894	0	4.35412	14.3427	12.6708	0	13.5855	0	22.0128	2.53725	11.0995	13.3956	14.7923	4.71845	12.4963	0	0	19.0477	25.3491	21.5282	13.1621	17.5911	29.3053	25.4016	3.64209	7.82436	13.392	47.4559	41.9718	73.4118	121.664	200.788	140.372
A2A6Q8	0	0	0	0	0	0	0	0	0	0	0	0	0	0	0	0	0	0	6.63328	0	23.9382	0	0	5.37087	0	12.4291	0	0	0	0	69.4243	0	0	0	0	19.2284	0	4.71088	0	0	0	0	1646.75	0	0	0	0	188.971	0
A2A7A7	0	0	0	0	0	0	0	0	0	0	0	0	0	0	0	0	0	0	0	0	0	0	0	0	0	0	0	0	0	0	0	0	0	0	0	0	0	0	0	0	0	0	0	0	0	0	0	133.438	97.171
A2A7Q5	0	0	0	0	0	0	0	0	0	0	0	0	0	0	0	0	0	0	0	0	0	0	0	0	11.9102	0	0	0	0	0	0	0	0	0	0	0	0	0	0	0	0	0	0	0	0	0	28.4993	67.9274	83.2598
A2A7S7	3.63153	4.16828	6.32033	9.25511	14.5378	5.42152	11.2401	3.2819	9.06378	6.1596	6.11657	26.383	20.2537	6.36657	15.1254	18.3078	49.1742	0	8.56113	11.6714	0	27.6056	0	24.6507	0	0	10.9193	0	0	0	0	39.3626	0	51.5958	0	0	0	25.561	47.4381	20.7615	0	0	47.2375	0	26.2513	3.33575	25.7438	87.6793	76.7096
A2A841	0	0	0	0	0	0	0	0	0	2.45957	1.64967	0	0	3.74455	0	3.39508	0	0	8.58176	38.1798	0	5.52175	0	4.4028	5.97621	3.57871	5.34015	5.50779	15.0498	0	0	18.9864	6.18955	6.36935	0	5.30375	9.95903	2.19401	5.16006	20.243	18.1589	12.5821	16.8275	19.1785	24.2023	32.3397	22.4019	31.4059	52.1747
A2A8E2	0	0	0	0	0	0	0	0	0	0	0	0	0	0	0	0	0	0	0	0	0	0	0	0	0	0	0	0	0	0	0	0	0	0	0	0	0	0	0	0	0	0	0	0	0	0	0	0	0
A2A8L1	0	0	0	0	0	0	0	0	0	0	0	0	0	0	0	3.04282	0	0	0	0	0	0	0	0	0	0	0	0	0	0	0	0	0	0	0	0	0	0	0	0	0	0	0	66.8119	21.0009	85.5531	97.8837	122.503	87.9618
A2A8U2	0	0	0	0	0	2.75787	3.54423	9.23116	0	4.81664	9.91574	10.0636	15.3524	18.1287	13.8959	18.8268	26.4021	19.8255	15.6524	22.1982	33.4285	33.3347	27.6224	23.1039	25.7794	26.6397	34.0153	21.0739	28.9098	33.5274	38.5123	21.66	18.7915	12.7884	10.8057	14.0198	10.1538	6.95459	6.16473	6.38796	0	7.94043	0	0	0	0	0	0.986742	0
A2A9I0	0	0	0	0	0	0	0	1.86213	6.89615	0	11.394	6.96763	16.4454	9.32509	14.934	15.0131	11.5141	17.3745	19.3436	23.1969	20.5786	19.9714	29.138	16.9097	17.3605	24.02	21.3484	19.6001	20.3303	25.9288	33.8978	19.7514	7.88737	26.9452	19.2981	30.6809	22.453	31.5146	24.8354	17.2031	13.5436	15.0578	5.1063	10.7878	0	0	0	0	0
A2A9Q2	0	2.24673	0	0	0	0	0	0	0	0	0	0	0	0	0	0	0	0	0	0	0	19.3639	10.5289	9.20596	2.40707	46.7507	10.7838	10.7957	11.5523	4.7994	13.2776	20.0964	19.3187	17.2578	37.7165	24.6969	41.9497	42.5847	20.4018	5.89036	32.6864	31.8673	11.9035	19.5781	24.7189	18.5502	29.3336	60.2129	68.723
A2A9X5	0	0	0	0	0	0	0	0	0	0	0	0	0	0	0	0	0	0	0	0	0	0	0	0	0	0	0	0	0	0	0	0	0	0	0	0	0	0	0	0	0	0	0	0	0	0	0	0	0
A2ABY3	0	0	0	0	0	0	0	0	0	0	0	0	0	0	0	0	0	0	0	0	0	0	0	0	0	80.5049	0	0	0	0	0	0	0	0	0	0	0	0	0	0	0	0	0	0	0	0	0	17.9627	66.9971
A2AC29	0	7.57951	10.2906	20.96	27.1442	6.31618	28.9123	23.3182	11.0138	29.8382	13.7091	43.4275	42.9054	44.2667	53.6329	42.2833	51.1087	29.9287	49.8644	24.2177	61.7004	37.9782	29.3051	79.0727	37.545	38.7993	53.4178	98.344	65.4063	90.7439	96.8757	48.598	44.976	66.5624	78.5293	86.4068	49.86	68.3164	65.432	51.1455	32.7314	0	27.676	0	0	0	0	0	0
A2ACG7	0	0	0	9.45715	6.81712	7.82037	10.7	0	21.2864	17.0929	16.5735	0	26.877	22.5117	21.1383	20.687	5.46044	15.4891	12.8808	12.7824	20.1989	22.7593	0	12.217	0	9.29739	24.5315	12.2959	8.17775	6.24178	12.4901	7.81131	0	0	0	0	0	0	0	0	0	0	0	0	0	0	0	0	0
A2AD03	0	0	0	0	0	0	0	0	0	0	0	0	0	0	0	0	0	0	0	0	0	0	0	0	0	0	0	0	0	0	0	0	0	0	0	0	0	0	0	0	0	0	0	0	0	0	0	20.0681	37.6522
A2AEG3	0	0	0	0	0	0	0	0	0	0	1.51241	0	14.8322	0	9.8507	19.0079	17.3797	17.468	6.05913	0	7.78894	10.2416	25.641	28.3752	26.8662	19.7553	42.6906	28.3436	22.5234	47.5072	25.1292	42.0472	41.7696	36.4515	39.8648	72.7549	37.0822	23.1922	35.9275	22.8114	16.3434	38.785	0	0	0	0	0	0	0
A2AEW8	4.12693	16.8639	6.72762	47.2865	39.5727	28.812	57.6651	55.2615	66.4087	60.4602	89.3583	112.573	89.0413	113.39	145.864	41.9113	172.849	0	158.699	121.083	177.409	171.977	118.988	105.785	172.305	207.83	187.094	76.4021	105.471	78.911	59.2223	32.4511	26.8462	117.506	78.0249	92.6622	108.87	66.4706	48.1482	80.4738	31.0467	45.0349	34.421	36.5746	31.0996	34.1344	19.8802	7.16423	0
A2AEX8	7.09523	6.78667	15.271	10.3765	15.1711	9.81778	13.0551	16.5442	16.8751	13.8654	20.6818	21.6083	21.6798	25.6328	23.1857	29.1379	26.3259	23.3564	34.9128	29.9905	33.9391	32.9404	31.57	35.5131	36.5923	39.622	26.094	32.1594	32.564	44.5703	32.8543	33.7073	33.3199	33.7746	22.1124	24.8733	23.3138	17.0564	18.0725	11.0524	16.4357	10.5794	6.76355	11.7966	12.173	8.80241	9.48597	9.58666	10.9606
A2AFG7	0	0	0	0	0	0	0	2.01658	0	0	2.42119	4.39675	0	2.52619	3.35363	11.0117	0	14.8716	7.97716	0	0	9.90598	11.3301	8.97701	18.4304	9.31971	14.2113	0	0	0	7.21787	0	8.13319	0	0	0	0	0	0	0	0	0	22.7911	31.4527	19.3109	8.58622	0	0	0
A2AG06	0	0	0	0	0	0	0	0	11.4515	0	14.3538	38.6958	22.1193	18.377	12.2957	38.9423	41.4934	48.1245	20.674	43.8647	45.7843	51.3826	55.2315	65.2023	21.9018	61.8551	29.1662	45.3466	63.7398	67.515	40.6275	48.9996	74.0854	81.3154	64.8084	33.853	45.3325	31.3251	47.26	89.3407	65.4905	61.2289	72.7559	32.6059	36.9112	95.0165	60.1235	76.0942	182.874
A2AH25	0	0	0	0	0	1.54893	0	0	0	1.28152	2.02653	0	6.15333	4.52963	6.04381	3.77919	7.64155	5.30724	5.47426	0	8.24478	13.3299	9.00407	7.43306	16.0802	13.7451	16.1476	19.4593	15.8244	10.3968	16.7871	19.4727	31.9364	20.4993	23.981	28.7828	24.5054	20.9818	25.8107	24.6072	11.6053	10.3863	15.4021	12.6727	10.0826	16.1974	11.0831	9.89866	0
A2AH85	5.4838	15.3564	27.7341	19.4884	40.2685	23.2374	33.8318	46.2037	30.2381	27.529	33.7879	33.9836	35.8375	33.4558	44.7735	38.6839	67.5851	47.1914	33.2825	70.9756	54.203	32.3643	67.795	64.825	58.677	59.6595	68.3952	47.3425	57.4353	62.8692	159.836	79.7598	75.1488	66.4064	69.2379	67.3988	94.0925	98.6846	119.619	109.176	101.211	92.8206	73.0981	106.098	115.164	149.589	212.319	277.257	462.196
A2AHX7	0	0	0	0	0	2.36601	0	2.70149	2.11841	9.14407	8.83934	15.1877	15.1861	8.21939	20.1	22.7462	37.6209	22.7255	29.0407	27.973	53.0719	22.9882	50.3049	71.197	54.5861	82.5532	85.7155	85.3187	73.1022	85.1392	103.349	85.35	122.41	91.8936	126.152	127.616	99.4745	64.5014	86.0801	65.4066	44.4823	34.6647	33.0695	25.2243	18.3612	21.6191	17.3421	15.1001	12.7136
A2AI87	0	1.78253	0	2.90677	10.419	11.8265	27.8078	14.273	19.5071	16.226	25.1868	22.9375	15.2745	24.2614	30.6051	22.6579	22.8143	20.122	19.441	28.347	35.5171	26.0219	34.0519	43.3989	27.7448	39.5657	33.2091	33.385	28.7844	28.5573	36.6391	40.2831	27.0556	31.1961	33.4746	36.768	25.0354	26.656	15.4747	10.2614	17.3322	13.2835	0	6.57301	0	17.8235	0	5.96617	0
A2AIH8	0	1.07355	0	0	0	0	0	0	0	0	0	0	5.79039	0	0	0	0	0	0	0	0	0	0	0	0	13.0822	0	0	0	0	0	0	0	0	0	0	0	3.56471	0	0	0	0	0	0	0	0	0	0	0
A2AIL4	0	0	0	0	0	0	0	16.8442	0	13.0193	28.8455	0	14.1189	12.1804	19.1919	23.6221	12.5794	19.0554	23.9678	27.7505	33.8533	41.7364	38.1732	62.019	50.8674	60.1358	66.0622	52.4992	54.0293	61.0969	43.2625	65.2874	74.708	57.348	44.2309	33.7601	54.0724	40.2677	61.6873	53.1612	35.5808	46.0894	40.1873	29.8145	35.9673	28.3668	12.0122	26.0112	0
A2AIM4	224.618	194.517	257.898	291.553	325.353	256.725	320.714	281.119	292.017	329.519	298.509	361.554	322.451	6.60501	300.795	298.937	172.063	292.664	194.412	257.044	358.356	166.983	380.956	361.772	354.658	355.102	355.643	364.007	278.531	291.766	322.181	276.881	286.249	363.301	302.292	366.226	312.735	267.431	265.191	54.8137	157.933	119.32	34.2365	25.7876	176.269	11.1757	191.411	32.9195	21.9872
A2AJ26	0	0	0	0	0	0	0	0	0	0	0	0	4.04237	2.44402	0	9.03359	7.5752	12.1306	12.5762	9.05092	22.6907	19.2269	6.83698	21.0761	19.2708	15.5101	16.2484	18.2973	15.5753	6.97216	18.4809	12.6093	6.33182	0	0	0	0	0	0	0	0	0	0	0	0	0	0	0	0
A2AJI0	17.9206	14.4134	28.53	18.7608	48.7552	16.8486	37.8347	27.7624	31.9978	61.397	34.039	51.4853	65.1085	45.3527	50.1522	41.1853	49.9206	51.8092	61.5577	85.4491	85.0208	78.4138	80.4862	80.3452	83.4093	89.6409	64.1286	87.5078	107.217	120.622	101.093	75.9112	96.3397	61.2895	95.42	43.0609	35.1653	29.4617	25.9859	7.59298	4.98686	0	53.0982	11.8544	131.77	218.975	142.325	128.537	63.2922
A2AJK8	0	0	0	0	0	0	0	0	0	0	0	0	0	0	0	0	0	0	0	0	0	9.43596	0	0	0	13.5763	0	36.2232	16.4528	0	0	0	0	25.1668	19.277	0	36.6376	15.4434	75.3535	45.1841	66.0997	0	0	81.4213	74.1912	209.504	20.3025	19.7514	148.895
A2AJP9	0	0	0	0	0	0	3.86959	24.1757	17.3843	17.1019	12.6108	19.6144	40.1302	2.20612	32.5645	0	41.9135	13.518	50.0652	23.7666	28.3295	16.0111	25.1945	17.9488	33.8632	37.0725	34.3447	49.7983	31.723	30.4033	38.6713	40.0415	43.1969	45.7061	42.9795	47.8421	52.0235	40.1119	49.8469	38.4024	32.8574	40.0242	36.1861	38.9413	40.3281	46.1751	33.6899	44.2626	36.7882
A2AJY2	6.30518	7.63146	13.5031	19.2703	29.7633	38.7131	80.9468	89.3764	173.811	234.994	314.563	364.104	352.227	251.583	285.148	222.268	181.726	145.246	122.857	91.3634	110.365	73.411	82.382	112.955	95.3065	132.498	139.624	124.87	121.882	211.829	222.685	229.491	231.542	130.254	98.3778	109.499	113.887	62.6936	60.2688	48.1005	30.3886	26.1428	21.5794	17.8464	27.001	21.1623	21.9193	34.2948	16.3266
A2AKD7	21.5307	8.63012	28.1102	21.756	39.9388	28.1671	50.1443	36.4096	39.1992	27.3287	37.1815	31.4891	32.6693	27.399	35.3478	44.0476	34.1896	32.4732	36.269	42.5516	56.5105	45.9327	51.5277	48.7022	44.4864	49.8769	60.8024	55.162	40.0044	43.4618	40.4679	40.8275	52.4965	51.6926	45.3161	50.7788	68.6228	38.2063	58.0776	43.9968	42.9038	43.2085	46.3042	50.8395	47.5935	53.5802	68.9544	91.4631	76.392
A2AKN8	0	0	0	0	0	0	0	0	0	0	0	0	0	0	0	0	0	0	0	0	0	0	0	0	0	0	0	0	0	0	0	0	0	0	0	0	0	0	0	22.4163	0	0	0	0	0	0	0	0	0
A2AKU9	152.238	409.537	1320.84	1594.19	574.31	429.364	447.226	376.815	669.974	591.015	1322.48	1403.29	1768.91	830.232	1737.36	1480.25	1364.61	1649.84	1739.69	924.882	2605.3	2025.74	1840.62	2692.15	1752.77	2509.67	2487.1	1612.51	951.469	1402.9	1422.58	894.213	1149.38	994.474	991.17	1258.14	510.874	339.402	388.082	271.723	189.939	187.719	195.301	235.976	182.78	205.422	117.855	178.402	116.093
A2AL12	5.09522	6.85444	13.7055	9.51849	11.393	7.15561	10.6965	6.84218	11.129	9.38235	5.24799	7.20171	14.6964	15.1838	8.34698	10.237	11.664	12.7988	10.206	10.5157	16.5039	12.0702	25.2904	11.8218	14.5157	18.8807	22.9103	24.4888	19.4473	23.4656	27.6714	23.6729	26.0914	21.4108	21.0943	32.0785	23.5777	20.4769	25.6002	19.0812	20.0149	18.8844	16.2416	15.3668	19.0366	20.6587	20.9639	27.415	27.4543
A2AL50	0	0	0	0	0	0	2.03465	0	0	0	0	34.1457	0	15.8099	7.15222	9.25119	3.90993	26.5276	0	4.9958	0	0	0	7.66558	78.7583	20.2937	11.1326	46.221	10.7922	37.0456	19.7005	38.8763	13.1292	89.8835	10.4532	0	3.97401	12.3584	0	0	0	0	0	0	0	49.8049	0	0	0
A2AL78	44.8217	80.0547	84.9868	91.137	155.271	99.4558	167.818	154.69	165.302	180.899	190.964	180.237	222.676	213.122	211.189	210.434	238.498	222.16	227.2	410.693	268.606	408.651	494.462	518.989	468.386	555.716	612.841	460.964	468.258	475.969	497.751	415.618	492.991	443.102	405.52	409.614	371.789	314.06	312.306	254.02	210.017	179.972	140.097	135.531	121.276	112.647	124.84	124.308	79.5864
A2AL85	2.6497	14.2376	19.2509	27.4991	34.4873	22.2884	33.6352	28.8272	41.2913	28.4172	39.5302	50.0995	53.8491	46.3416	51.7904	48.2707	52.8046	64.4328	61.0476	56.1549	84.7268	69.6055	71.9267	84.2973	82.2521	78.2836	93.3257	67.4314	87.6015	83.2355	92.1566	80.428	86.3466	69.1853	74.0115	71.4336	67.7627	54.0004	55.5289	58.1238	38.4839	43.3546	37.3384	32.1488	47.3703	109.882	227.085	261.07	140.6
A2ALF0	0	0	0	0	0	0	0	0	0	0	0	0	0	0	0	0	0	5.7586	0	0	0	13.7425	0	0	7.67351	0	0	0	0	0	0	0	0	0	0	0	0	0	0	0	0	0	0	0	0	0	0	0	0
A2ALK8	0	0	0	0	0	0	0	0	0	0	0	0	0	0	0	0	0	0	0	0	0	0	0	0	0	8.84486	4.7398	0	5.97704	4.03736	0	0	0	0	0	5.83467	1.88519	3.74971	5.29113	7.26124	0	0	2.66781	0	0	0	3.82536	6.38372	8.88732
A2ALV9	0	0	0	0	0	0	0	0	0	0	0	4.03032	4.36027	6.55371	1.74311	13.4826	12.2899	5.12764	6.58537	3.17346	3.30001	12.0288	19.3402	24.8759	17.0838	20.7096	18.473	19.8554	23.109	9.70308	17.0898	21.4399	9.30133	19.6584	0	0	15.3366	9.23905	9.56058	2.96667	2.75473	0	0	0	8.81812	0	0	0	0
A2AMH4	0	0	0	0	0	0	0	0	0	8.07775	16.6489	13.7082	19.444	11.4318	14.0233	23.1602	14.0785	28.5639	13.3273	20.7618	28.826	14.6802	16.9427	24.1942	32.9047	30.0903	33.8614	42.3502	37.2581	67.9005	62.0258	25.6094	39.773	35.8062	26.4429	35.1925	43.3535	22.1015	35.8693	16.5607	34.3745	9.50765	12.9887	10.9236	0	6.78513	0	0	0
A2AMM0	14.1017	17.0374	25.2122	33.1727	45.9993	36.0487	46.0635	46.0965	51.8895	55.0213	74.3321	73.8577	113.82	87.7083	120.435	112.57	120.563	127.534	153.686	132.094	190.052	188.988	230.815	273.954	240.413	470.195	569.583	523.287	459.901	505.844	459.3	345.827	245.578	165.387	115.981	84.0236	77.1166	56.5072	56.9015	36.3373	32.1447	31.2063	29.6578	27.4808	19.5908	23.3788	19.8465	29.1953	31.6941
A2AMQ5	0	7.06112	9.01331	22.1731	44.869	24.4888	11.7255	60.3375	22.3139	54.9551	41.2327	31.3807	30.7664	44.4427	67.2619	48.4226	73.5781	70.8977	22.4024	24.2744	45.0461	26.4553	91.2998	58.2718	68.2837	41.5774	102.2	45.8918	62.4444	50.5666	79.9973	58.5862	67.338	90.3054	64.8135	97.1906	40.7104	48.1353	44.2631	60.2429	59.4406	51.1479	31.9739	10.9363	15.3086	8.75416	0	14.0623	4.7577
A2AMS3	0	0	0	0	0	0	0	0	0	0	0	0	0	0	0	0	0	0	0	0	0	0	0	0	0	0	0	0	0	0	0	0	0	0	0	0	0	0	0	0	0	0	0	0	0	0	0	0	0
A2ANZ2	0	0	0	0	0	0	0	0	0	0	0	0	0	0	0	0	0	0	0	0	0	0	0	0	0	0	0	0	0	0	0	0	0	0	0	0	0	0	0	5.00042	0	0	0	0	7.65459	19.9796	15.0351	7.7334	0
A2AP74	0	0	0	0	0	7.54551	0	11.6079	12.8742	10.0261	38.1699	35.6795	38.8845	50.9577	20.4277	59.3987	43.1044	67.5346	51.6767	57.7769	65.6537	44.7719	93.7944	59.4465	63.7443	83.7134	84.7611	66.5132	75.8236	48.3566	95.8997	87.0421	75.513	82.6112	99.5031	139.432	86.9288	87.9038	87.7262	75.8286	92.5308	84.4631	81.792	122.284	95.9736	118.239	128.589	136.206	96.7845
A2AP78	0	0	0	0	0	0	0	0	0	0	0	0	0	0	0	0	0	0	0	0	0	0	0	0	0	0	0	0	0	0	0	0	0	0	0	0	45.6776	11.2475	0	15.6061	0	10.7843	0	0	0	0	0	0	0
A2APM1	0	0	4.2346	6.68822	22.004	10.7067	32.5584	18.8246	30.2084	30.5596	43.5932	41.0339	69.4982	38.1105	55.9093	52.4002	57.5464	53.4591	49.4228	60.7697	80.6104	101.486	100.852	114.48	78.5806	109.384	122.013	123.182	117.95	84.1752	120.593	87.4722	44.9841	85.6055	87.7462	74.0521	74.5114	48.8808	25.2123	11.6446	23.9781	7.82582	6.4243	0	0	5.66846	11.6049	33.8989	59.6812
A2APY7	0	0	0	0	0	0	0	0	0	0	0	0	0	0	2.91926	0	0	0	0	0	0	0	6.86793	0	0	12.9046	12.8264	11.9619	16.3306	10.3931	7.90229	2.56926	15.0249	0	16.7186	26.7319	21.6159	10.5206	16.468	5.65372	9.76908	16.5388	16.8849	29.3798	31.1818	28.1587	45.58	68.747	108.949
A2AQ25	0	0	0	0	0	0	0	0	0	0	0	0	0	0	0	0	0	2.74708	0	0	0	0	0	0	0	0	0	0	0	0	0	0	0	0	13.7254	0	0	0	0	0	0	5.28229	0	0	0	24.0768	0	17.527	20.3109
A2AQ41	0	0	0	0	0	0	0	0	0	0	0	0	0	0	0	0	0	0	0	0	0	0	0	0	0	0	0	0	0	0	0	0	0	0	0	0	0	0	0	0	2.99456	0	0	24.6432	35.827	18.6433	38.1553	27.7193	0
A2AQC3	0	0	0	0	0	4.56198	16.258	10.859	7.57486	13.0105	6.38979	18.1481	30.2219	12.9945	30.2611	27.789	33.8426	32.3204	32.5284	28.1165	49.1547	42.8371	35.5425	57.2095	47.112	49.7096	72.9767	47.5439	57.6517	37.6073	19.6593	49.7632	59.3342	45.3938	58.5251	81.9976	33.9425	34.1256	32.0981	7.25146	18.3624	0	0	0	10.6983	0	0	18.033	0
A2AQJ5	0	0	0	0	0	0	0	0	14.2937	21.8263	19.1297	4.91548	17.9801	6.36562	18.5102	17.6144	15.7193	11.474	20.4364	40.4532	28.8807	17.1055	37.852	32.4945	55.1546	39.1901	63.5864	19.5667	28.2311	43.0608	40.3857	22.149	47.9012	28.8145	29.6321	33.7367	38.1952	26.7342	25.1905	17.0362	10.3494	0	0	0	0	0	0	0	0
A2AQN4	0	0	0	0	0	0	0	0	3.65626	0	0	0.98952	0	0	0	0	0	0	0	0	0	0	0	0	0	0	0	0	0	0	0	0	0	0	0	0	0	0	0	0	0	0	0	0	2.48419	0	0	0	12.7049
A2ASS6	6.12321	7.7549	13.8645	24.88	17.6487	11.2904	0	18.8061	23.8698	10.2513	13.5672	33.4944	29.8388	14.1383	18.2956	21.6093	17.9897	19.9452	16.1729	84.198	96.5794	59.3974	105.865	21.7977	53.654	39.2342	14.2495	60.5663	96.2429	26.0446	30.8691	26.5272	26.4203	44.8842	37.5956	54.7822	55.9905	53.6516	55.1868	127.798	75.2173	70.8187	54.0616	46.2918	49.3462	42.3235	44.5287	49.2115	52.1482
A2ASS6-3	0	2.03896	5.35593	4.45327	6.24758	5.93238	3.93003	20.651	21.4828	22.7034	23.6354	18.7094	35.599	20.8457	32.6783	36.2352	25.8825	38.0647	50.0247	34.8697	50.5889	31.9418	69.0681	47.0268	52.0395	32.3618	60.6912	22.8855	35.6737	52.7977	34.47	71.526	60.9423	23.1082	35.8808	34.0625	35.1252	56.0877	47.6029	74.4164	54.7361	64.2285	49.1576	45.1149	32.2313	57.1079	39.0891	43.339	32.9855
A2ATI9	0	0	0	0	0	0	0	1.26043	0	1.34396	1.37276	0	0	2.34259	1.83636	0	3.34211	0	0	0	0	3.64624	0	3.9299	8.34135	7.24563	9.46065	5.21756	7.94557	4.89371	6.23237	8.09863	5.17083	8.29491	6.36026	3.37485	8.05644	5.19106	10.1752	0	2.48914	6.6805	6.79853	8.10774	7.36702	20.7563	33.7051	86.4258	117.061
A2ATR8	0	0	0	0	0	0	0	0	0	0	0	0	0	0	0	0	0	0	0	0	0	24.6965	0	0	0	0	0	0	0	0	0	0	0	0	0	0	0	0	2.50006	0	0	0	0	0	0	0	4.40631	50.5038	62.5193
A2AU61	0	0	0	0	0	0	0	6.08202	3.70409	3.92182	17.5691	16.9011	20.9588	9.28456	10.917	15.9735	13.5066	11.7841	9.80399	8.04899	25.5373	23.2379	20.0122	26.2115	21.8875	28.2646	32.0825	29.1859	24.4143	32.7415	26.5419	32.8531	35.1293	40.3875	24.4427	26.7131	23.3639	27.8492	18.5071	11.0135	14.3749	0	14.8331	4.56559	0	0	0	0	0
A2AUC9	0	0	0	0	0	0	0	0	0	0	0	0	7.27177	4.04383	18.0401	0	14.1401	39.0981	0	0	8.57129	0	9.76142	8.18466	3.60613	18.1361	17.7157	16.3537	8.59395	10.8311	20.7219	5.55755	17.3523	8.20488	18.9925	11.3554	24.1011	19.3561	25.2506	29.7318	16.0183	23.1125	11.4611	31.6717	19.8206	27.8631	44.4463	132.769	133.771
A2AUD5	7.29779	8.56222	5.30325	19.8883	13.2727	14.1429	20.908	28.4598	19.2645	32.8126	41.0955	28.8515	48.2307	45.4411	52.1185	49.8124	60.9034	63.3927	74.3056	74.7327	104.58	99.0177	120.31	135.208	148.443	150.538	170.137	170.502	181.854	200.939	224.166	222.363	244.378	259.814	440.329	456.142	469.615	410.498	416.806	382.879	284.2	266.386	192.272	166.755	122.797	118.914	95.8883	75.8848	49.1263
A2AUR3	0	0	0	0	0	0	0	0	0	0	0	0	0	0	0	0	0	0	0	0	0	0	0	0	0	0	0	0	0	0	0	0	0	0	0	0	0	0	0	0	0	0	0	0	0	0	0	0	0
A2AUX8	0	0	0	0	0	0	0	0	0	0	0	0	0	0	0	0	0	0	0	0	0	0	0	0	0	0	0	0	0	0	0	0	0	0	0	0	0	0	0	0	0	0	0	0	0	0	0	0	0
A2AV19	1.84	2.44475	0	0	6.48694	3.85152	3.16003	3.64925	0	0	5.2607	3.71324	0	0	5.01468	0	3.93964	0	5.7092	0	0	0	0	0	0	0	0	0	6.77759	10.4931	8.08283	5.11678	6.35156	0	0	0	7.75935	3.35869	6.53118	10.6489	12.4291	18.8631	26.733	19.6817	24.3854	27.5334	0	0	0
A2AVJ7	0	0	0	0	0	0	0	0	1.65917	10.2526	1.20617	3.99066	0	6.1442	0	4.29247	6.6223	28.4772	0	0	11.3643	0	4.09304	38.6926	16.0543	21.2834	1.04454	3.90199	26.1326	37.9879	33.5667	30.1823	14.3963	41.3071	1.93324	3.84224	12.0126	18.5586	50.0669	0	18.9117	0	0	0	50.8487	0	0	11.3414	38.5687
A2AW05	9.08123	14.4703	30.4166	30.0877	37.8734	21.8123	31.9217	23.4462	26.0742	25.2911	28.9676	28.0642	16.2798	22.6277	31.4002	33.972	16.5468	2.29087	19.0321	22.5491	40.823	45.1955	37.9366	45.8927	26.9127	21.4492	44.3193	40.6808	22.7858	20.5293	41.4759	24.7849	13.0462	32.7301	31.6789	72.7479	14.1858	23.7157	25.4148	33.1011	45.6985	32.4384	26.3493	40.3589	37.0516	117.09	76.6168	49.9607	37.7663
A2AWN8	0	0	0	0	0	0	0	0	0.521739	0	0	0	0	0	0	0	0	0	0	0	0	0	0	0	0	0	0	0	1.15567	0	0	0	0	0	0	0.512142	0	0	0	0	0	0	0	0	0	0	0	0	0
A2AWP6	0	0	0	0	0	0	0.798256	0	0	0	0	0	0	0	6.15462	0	0	8.20817	0	3.26283	0	0	0	0	0	3.85471	0	8.2661	0	0	2.24574	0	0	0	0	0	0	0	0	0	0	0	0	29.323	9.24921	14.3407	4.2617	0	0
A2BE93	18.9998	24.1235	37.3866	31.5755	28.411	38.6225	68.8966	39.051	46.2712	54.0723	48.9829	54.7285	36.5559	43.5607	43.8052	34.5542	73.6995	78.5276	80.6185	70.832	117.558	101.704	103.057	110.63	110.551	92.1918	84.6943	81.6009	78.0619	122.728	84.4114	85.8357	122.438	107.083	97.9632	223.679	111.346	78.2268	97.0802	105.365	73.4302	95.4731	98.6089	115.292	162.822	869.448	2284.82	1876	714.777
A2RSX9	0	0	0	0	0	0	0	0	0	0	0	0	0	0	7.30798	0	0	0	0	7.71122	19.8271	0	14.7029	6.99476	0	24.7218	29.5767	29.2333	29.5411	36.8154	41.6943	41.6464	43.8234	48.8715	49.3673	39.0026	48.5991	45.7089	32.8039	44.8414	30.3776	10.7349	24.6354	0	0	0	0	0	0
A3KFU5	8.46437	7.877	10.6851	15.9975	14.4365	11.7762	18.814	18.3048	24.0528	24.4809	23.1726	29.2084	46.4773	42.1828	47.1255	48.5937	51.5843	48.4417	53.2454	51.8845	65.0526	60.8556	72.6961	75.2149	79.6641	87.2908	98.312	85.6985	86.4675	105.015	123.215	139.921	165.171	193.096	244.803	253.404	299.977	290.73	325.589	345.34	276.224	295.434	242.465	267.041	248.944	223.408	202.33	172.058	120.797
A3KG59	0	0	0	0	0	0	0	0	0	0	0	0	0	11.3984	0	0	0	0	0	5.91048	0	0	0	0	0	0	0	0	0	0	0	0	0	0	0	0	0	0	0	0	2.05425	0	0	3.83921	13.8303	35.0051	63.9886	169.684	94.3476
A3KGU9	3.52135	3.84395	7.45321	9.08142	10.0402	9.30822	9.17804	13.5753	17.6616	18.1516	21.4506	30.975	71.5016	143.501	249.698	133.613	72.0483	39.6798	34.4424	24.1246	30.9261	27.0502	26.6236	25.4341	32.852	35.8704	33.8838	21.48	15.4232	18.3525	24.934	21.4149	19.9074	21.1266	25.0536	24.037	23.5391	19.901	19.5878	16.984	21.7755	15.0488	4.62779	21.544	11.8145	24.0138	44.4946	16.8121	22.0324
A4QPC5	119.044	174.285	284.733	380.142	446.387	391.625	226.15	290.116	225.295	211.571	216.216	301.13	233.527	177.578	149.234	225.489	142.882	113.077	137.762	107.269	130.178	118.169	46.9427	25.4757	83.1297	44.9496	84.1347	58.3903	44.4156	41.5475	71.6909	40.7035	25.7448	38.5822	55.1192	38.5351	43.0541	26.8232	14.7648	32.8939	11.2997	8.6173	0	13.2057	0	62.8875	9.94525	5.21476	42.3022
A6H5Y3	0	0	0	0	0	0	0	0	0	0	0	0	0	0	0	0	0	0	0	0	0	0	0	0	0	0	0	0	0	0	0	0	0	0	0	0	0	0	0	0	0	0	0	0	0	0	0	0	60.6509
A6H611	0	0	0	0	3.04607	0	0	0	2.68625	0	0	0	0	0	0	10.3219	0	0	2.94533	0	0	0	0	10.3244	5.72393	8.91708	0	17.0697	0	0	0	9.02722	17.9032	0	6.10894	8.4106	9.78493	9.43088	19.8112	19.6226	17.1361	17.0908	17.0291	19.5527	8.44172	12.9615	20.6724	32.397	25.9599
A6H630	0	0	0	0	0	0	0	0	0	0	0	0	0	0	0	0	0	0	0	0	0	39.6578	0	0	0	0	0	0	11.1892	0	0	0	0	0	0	0	0	0	0	0	0	0	0	5.47724	0	0	0	0	0
A6H6E2	0	3.89572	0	0	0	0	0	0	0	0	0	0	0	2.08304	2.29004	0	4.75156	1.98428	1.54622	2.09229	2.66004	4.60071	11.3689	12.0794	13.2427	12.5683	24.4306	30.3432	37.8941	37.8783	43.598	37.4927	40.4814	39.9625	33.5133	22.3819	6.96565	4.2652	0	0	0	0	5.31449	16.8565	0	0	0	0	0
A6X935	4.3503	0	0	6.43595	0	3.67636	20.5251	8.66482	18.2642	24.1718	20.3848	11.8504	25.5899	0.845264	9.88294	18.5419	9.15476	0	23.7403	0	11.3068	3.84854	0	5.36286	0	5.22356	13.8463	4.39521	0	6.50141	0	9.44634	15.9347	0	0	21.9815	11.3428	0	0	0	0	0	0	1.02074	0	10.8332	16.1372	21.9938	36.1398
A6X940	0	2.73064	0	0	6.69562	0	0	9.31642	9.03715	10.0843	13.4998	9.403	13.6992	0	25.7211	16.5074	19.5071	30.5028	9.07703	13.4274	0	0	18.7549	16.4616	23.3548	0	42.8881	17.2198	0	13.9102	24.1758	18.7855	0	0	0	13.9947	8.67351	14.7776	18.6152	0	0	0	0	12.5313	0	11.3096	26.2413	17.9563	37.2896
A6XA75	0	0	0	0	0	0	0	0	0	0	0	0	0	0	0	2.55149	5.36048	0	4.85743	4.97957	20.4482	0	13.1111	6.92295	18.9851	18.3684	16.1755	17.241	15.5801	13.8204	13.602	17.024	22.7273	16.1515	16.4131	0	19.5843	2.80299	11.4659	0	0	0	0	0	0	0	0	0	2.31571
A8DUK4	99.9356	95.7132	126.785	140.695	202.616	159.394	241.361	238.948	295.203	303.647	340.726	383.399	460.489	398.145	535.376	526.364	601.498	669.779	749.687	730.669	1013.25	977.317	1253.51	1368.03	1469.75	1693.01	1956.04	1954.27	1914.09	2351.11	2508.01	2690.33	3130.82	3569.72	3837.71	4526.23	5079.03	5213.66	6426.07	5966.23	5913.19	5867.01	5349.5	4639.83	4029.38	3119.52	2509.7	2285.04	1706.02
A8Y5E9	0	0	0	0	0	0	0	0	0	0	0	0	0	0	0	0	0	0	0	0	0	0	0	0	0	0	0	0	0	0	0	0	0	0	0	0	0	0	0	0	0	0	0	0	0	0	0	0	0
A8Y5T6	0	0	0	0	0	0	0	0.856954	0	3.29106	1.47117	0	2.97566	2.38502	4.89839	0	2.37597	4.57581	1.12589	20.2481	1.59384	4.63644	1.50332	10.7817	6.56145	6.80884	13.5875	7.73759	8.14869	11.187	11.3532	5.1778	9.9415	6.85032	6.11188	6.85066	11.6364	6.76511	4.08974	5.48087	0	0	2.48595	14.0819	4.8665	3.587	1.58916	6.48873	12.0997
A9JTY7	0	0	0	0	0	51.062	406.297	395.062	0	20.9607	0	0	0	0	0	0	13.8116	0	0	28.9201	0	0	0	0	1121.5	15.7881	0	0	0	0	0	0	0	18.7406	0	0	0	0	0	0	33.1478	0	0	44.3834	0	0	0	0	0
A9XX86	0	0	0	0	6.30498	1.582	4.40804	8.25939	9.83789	13.7534	26.8066	22.2912	22.4163	32.6068	25.8074	30.5641	28.9728	26.7235	47.9027	40.5623	47.0948	42.8204	51.4433	41.9557	38.0167	41.4262	47.9904	36.4594	27.4375	27.9674	23.6823	26.8936	28.9883	20.8381	22.7405	18.2727	0	16.412	0	0	0	0	0	0	0	0	0	0	0
B0QZL1	0	4.98604	0	0	0	0	0	0	0	0	0	0	0	0	0	0	0	428.354	0	0	0	0	0	0	0	23.4122	0	0	0	0	134.742	33.9167	95.5513	0	28.657	35.8871	79.7352	78.3634	64.56	0	47.8076	0	69.1786	0	24.9861	26.6858	22.3205	68.2701	80.0581
B1AQF4	2.26424	2.37929	5.43379	2.69988	0	0	3.60572	6.61283	2.33264	6.28542	8.91937	4.0962	9.61497	7.81659	8.38962	11.439	15.7601	13.624	13.7745	10.3547	11.5959	24.5127	27.0924	18.554	18.164	21.5152	29.5424	23.2215	23.7007	19.5434	68.3397	22.7699	30.1513	28.4075	31.2024	35.066	22.8259	29.0656	24.0611	19.8604	22.2376	18.1231	22.8684	24.7394	21.1371	25.6727	29.3656	33.894	36.5363
B1AQR8	0	0	0	5.39412	0	0	0	0	0	0	0	0	0	0	0	16.8906	0	15.1627	0	0	0	0	20.8397	11.6369	0	9.08428	8.83688	0	0	0	0	0	7.05655	0	0	0	0	0	0	0	0	0	0	0	0	0	0	0	0
B1AQY9	0	0	0	0	0.829839	0	0	0	0	0	0	0	0	4.72508	2.68978	0	1.70855	0.777762	0	0	0	0	20.9151	0	0	0	0	35.7864	0	0	0	0	2.53846	23.1611	56.7799	45.6884	49.1811	35.257	58.6241	69.5148	80.676	54.8843	50.653	41.2338	26.589	0	62.2079	0	0
B1AR13	0	8.71643	10.8805	15.9693	22.8202	13.2427	22.9532	23.4255	20.3815	27.4894	31.2857	34.5686	48.5895	37.0826	38.2486	44.4326	59.7848	51.5008	39.7745	62.0789	79.7819	61.8793	71.2691	55.1668	74.2128	56.4145	54.9011	77.0387	44.943	49.9836	83.0109	52.4133	55.4565	49.3273	66.1412	65.8237	55.8907	47.7677	39.4397	36.017	28.3371	26.5259	25.6613	28.5808	18.8821	16.2664	24.591	22.236	17.1676
B1AR50	0	0	0	0	0	0	0	0	0	0	0	0	0	0	0	0	0	0	0	0	0	0	0	0	0	0	0	0	0	0	0	0	0	0	0	0	0	0	0	0	0	0	0	0	0	0	0	0	0
B1ARU4	0	0	0	5.44009	4.69836	51.9997	29.4051	21.8001	36.3375	9.91108	20.9417	21.4387	12.6402	15.2646	18.3512	20.9115	22.9497	19.1385	21.9518	13.2654	29.3132	13.4328	18.8172	20.3036	27.6993	23.0179	22.1384	11.4415	22.7131	16.3065	52.9642	18.9138	16.2413	40.5117	38.7566	31.3773	26.1783	10.7221	37.4131	29.6986	143.642	10.1576	434.79	21.4745	17.2873	28.7049	58.0998	56.9782	30.9799
B1ASP2	0	0	0	0	0	0	7.66349	14.4746	21.8441	22.8998	36.166	0.921631	40.8752	25.2813	13.8314	29.6315	10.3441	12.9743	22.8567	41.922	15.9541	14.9054	47.1701	21.3129	52.4153	50.2122	13.8202	27.0286	80.7288	87.1234	47.2038	34.8207	69.3088	44.0859	53.4626	29.3277	7.52239	44.4342	53.2238	43.8629	18.4119	0	3.26088	0	0	11.0448	0	0	0
B1ASZ3	0	7.477	7.39779	6.42273	17.4623	7.49608	13.6763	8.81348	18.6363	16.7835	17.0537	23.559	19.2766	18.6256	13.3703	14.1408	14.9225	13.915	5.82902	8.60662	21.6607	23.1028	25.8328	0	0	16.5901	28.1521	0	30.2664	61.3097	8.51799	13.6391	50.8392	23.8686	35.9923	79.4051	11.6835	13.5204	71.9283	42.9306	33.2706	12.9543	11.1617	21.3781	4.84362	0	0	64.6472	70.5887
B1AT82	3.80633	2.1354	0	6.14382	10.2582	9.36503	17.1558	16.542	13.7404	24.6118	18.3632	16.7901	31.9909	26.7314	29.918	29.6246	28.7667	39.3164	33.4059	34.0396	65.5292	46.1783	54.0294	69.3368	65.4425	74.1958	90.2758	78.6367	64.5808	76.861	97.4246	87.5372	93.7255	109.106	106.404	122.213	96.3644	76.04	94.6032	80.0311	72.3359	75.3998	67.8376	72.0768	63.1054	80.4497	66.091	82.5819	65.2354
B1AT92	0	0	0	0	0	0	0	0	3.78587	0	0	0	11.2899	10.5841	8.77332	0	3.78664	6.93761	12.0425	18.0938	11.0395	15.5908	17.2753	5.08773	19.2694	14.3827	27.4394	17.0268	11.027	20.7588	6.74949	9.13101	4.64792	4.71509	18.2009	9.86121	0	10.667	4.22639	10.3835	13.4955	8.57955	4.49808	10.2224	16.334	10.862	30.7849	22.9487	27.0335
B1ATI0	4.04401	8.27189	16.2311	32.8762	41.9089	27.0855	40.999	39.2158	31.3969	30.5757	36.5632	22.7397	27.9956	43.7518	45.938	31.2953	40.1694	36.605	39.0853	48.174	45.6071	47.2166	68.0975	60.2622	48.2035	63.283	60.556	66.716	79.8184	57.9632	63.2882	58.5489	52.8629	65.797	54.437	67.0809	71.2912	60.7708	63.2909	57.623	51.6407	73.8453	42.4466	63.5694	67.1942	52.2846	101.458	50.8913	0
B1AU25	8.06699	16.836	23.4351	31.8609	44.3588	33.4132	44.44	44.7365	54.4405	49.0199	69.1489	66.359	86.5621	76.4757	92.2669	97.4971	109.037	108.675	114.977	107.308	144.873	145.463	169.439	179.182	191.385	201.972	229.537	226.084	207.753	233.083	239.212	242.767	261.387	272.18	286.105	289.374	298.358	269.433	290.791	272.178	230.939	236.34	216.301	249.796	318.953	487.972	516.691	524.62	452.16
B1AU74	0	0	0	0	0	0	2.1646	0	0	0	0	8.95608	3.57555	3.15687	3.5488	4.08861	3.53241	3.96052	11.9057	0	10.4535	6.83563	11.6729	7.91693	11.8035	12.0447	14.8516	13.6499	9.02425	16.1015	14.275	11.0827	9.89988	14.0683	7.43944	13.4406	11.3616	10.5197	11.9777	3.47987	0	0	0	0	2.79407	0	0	0	0
B1AU75	0	0	0	0	0	0	0	0	0	0	0	0	0	0	0	0	1.49908	0	0	0	0	0	0	0	0	0	0	0	0	0	0	0	0	0	0	1.4737	0	0	0	0	3.62573	2.67801	20.0446	18.0968	1.92482	2.41616	10.1995	17.2565	22.1697
B1AUN2	0	0	0	0	0	0	6.6586	0	0	0	0	0	0	0	3.9157	0	0	7.09964	3.90239	0	13.0528	15.1486	12.8762	7.30461	14.168	14.5332	12.8773	10.5921	8.17376	8.47556	14.2337	11.1725	7.76556	19.6201	28.9143	48.6085	86.6828	57.9657	52.9375	59.2147	61.9382	39.7056	18.0869	36.7745	24.6275	33.4286	27.959	27.9812	0
B1AVZ0	0	7.87491	0	7.14467	7.03972	18.2649	19.3546	18.402	11.4467	12.5555	14.6852	21.4464	15.9178	12.6081	13.0662	13.7642	7.59024	3.34718	12.0385	5.69241	0	0	8.98305	0	8.35016	0	0	0	0	0	0	0	0	0	0	0	0	0	0	0	0	0	0	0	0	0	0	0	0
B1AW21	0	0	0	0	0	0	0	0	0	0	0	0	0	0	0	0	1.47157	0	0	9.82424	3.3172	0	0	0	4.28359	9.06204	5.99308	0	3.36201	0	6.34869	1.32854	13.1405	0	2.53905	0	5.54368	0.87415	0	0	1.02485	1.33688	0	0	0	0	2.1603	0	0
B1AWE0	25.7849	44.3415	93.4368	74.3139	149.148	78.8232	89.0776	65.994	101.993	72.1436	91.8876	36.4033	95.0097	81.7911	101.236	97.7794	113.562	117.964	105.6	86.394	146.895	133.135	440.821	373.749	157.83	92.0687	76.2054	61.7768	45.2976	40.0024	48.5446	15.9479	17.9732	18.5019	18.8716	19.0005	0	19.8368	0	0	0	27.2675	0	12.712	0	0	13.6838	0	0
B1AWS8	0	0	0	0	0	0	0	0	0	3.4154	0	1.03954	17.0298	2.08687	0.742351	4.56606	3.48746	6.91702	5.02223	8.58031	0	6.19241	11.5519	19.911	27.5234	22.0695	12.1563	28.5048	23.755	8.80312	24.9041	29.6033	8.81616	10.0866	9.83604	31.4223	10.4939	12.1834	13.7929	7.64795	9.61668	9.52092	0	0	0	0	0	0	0
B1AXP6	0	6.94952	13.9448	35.4769	17.3109	23.9365	25.8536	14.6721	23.8401	13.3355	37.2712	28.7754	16.0904	10.5897	12.0991	5.54595	7.5658	27.2973	13.5977	11.8877	5.96763	5.46259	3.00264	0	13.7183	0	3.47656	4.64728	8.84582	8.17364	11.6387	0	9.64208	11.2112	9.69277	0	6.17314	10.214	15.1176	11.2681	8.88721	0	0	6.85244	0	0	2.27787	0	0
B1AY85	0	0	0	0	0	2.98054	4.38623	1.27189	0	1.6538	3.89625	5.74926	11.4964	11.5351	17.2931	9.71189	8.67002	13.6033	14.8044	17.4537	20.9685	20.6273	28.8341	27.3849	28.1291	26.086	43.8333	41.1151	39.2542	29.0427	35.8002	39.6179	33.9237	26.5362	35.8898	38.1591	21.8227	23.9236	15.5323	10.3807	5.78683	28.4394	0	0	2.91106	1.27603	6.9426	94.079	65.3976
B1AZ14	0	0	7.04815	2.83176	10.0322	0	4.86175	4.61932	0	0	5.73853	0	8.25083	2.97443	8.1181	19.5247	11.8996	9.35023	16.6565	8.92118	14.0748	10.0928	8.31248	24.8429	20.9256	4.56412	10.9923	18.3689	3.992	5.81966	3.90693	4.7806	4.14967	0	0	0.863617	8.6425	16.2615	7.23523	8.93541	10.425	17.8888	12.3254	19.563	22.3599	24.2966	31.1062	31.7875	23.9241
B1B1D8	0.981322	1.3382	4.71549	10.274	13.0726	16.6756	25.7521	17.2247	22.9648	19.3935	23.8688	26.647	25.4918	23.466	25.2803	21.4417	26.7488	31.9619	36.5803	32.2457	50.0032	43.9687	47.2685	37.8244	43.0364	74.768	75.1104	85.6956	90.723	98.5527	107.293	78.8968	90.1664	55.2586	43.7041	24.7266	29.7091	13.4486	8.31176	12.3534	23.3083	17.4284	11.5927	17.4332	9.74926	5.32418	15.9962	12.2555	8.70799
B2M1R7	7.23135	9.34202	11.5552	16.459	27.9023	12.9355	24.2605	18.0687	23.148	19.4983	22.8677	23.023	36.197	25.7187	31.8476	35.4708	34.5904	30.7897	46.0357	41.5303	55.86	46.6479	56.1583	53.1425	60.0769	58.6594	75.2967	72.8643	60.9431	67.8444	82.2316	72.816	83.5183	86.9583	92.3264	93.4629	102.171	82.2062	106.506	91.1125	83.476	94.8445	86.41	103.394	94.5713	100.667	98.2462	116.152	119.134
B2RQC6	2.44685	5.07136	11.1894	9.22137	10.3066	7.16548	16.071	5.52821	10.9106	11.0654	11.414	13.8283	18.5542	9.8192	14.075	13.9252	17.6543	15.7554	11.0763	12.759	25.0203	26.0155	19.1393	19.3704	21.0347	26.3068	20.4699	19.0818	12.6526	19.4359	13.4957	21.9732	23.8632	22.4774	21.6292	29.2157	26.2196	20.0635	17.212	12.0754	8.7432	15.7037	10.4237	16.233	15.1646	21.9253	4.66881	10.5555	15.9211
B2RQK7	0	0	0	0	0	0	0	0	0	0	0	0	0	0	0	0	0	0	0	0	0	0	0	0	0	0	0	0	0	0	0	0	0	0	0	0	0.773291	0.739819	0	0	0	37.4907	0	8.5811	0	0	4.31663	5.23627	5.95163
B2RQS1	0	0	0	0	12.4832	8.87304	6.93059	18.4161	11.355	18.9503	19.5999	23.5346	24.375	19.6047	26.1382	24.5365	25.1824	21.8455	19.8929	33.5783	31.9823	26.0379	56.6825	47.9013	59.7205	52.3639	63.4023	52.8343	43.5784	40.1455	45.3161	42.2135	56.3711	51.2546	60.6918	56.9803	71.3159	56.9219	62.694	70.8345	35.8484	102.206	17.2353	0	55.0936	0	233.072	8.43032	116.461
B2RSU7	0	0	0	0	0	0	0	0	0	0	0	3.63954	0	0	5.02078	0	2.3663	11.1486	4.77277	0	0	0	0	0	0	0	0	0	7.7604	0	0	0	4.84263	23.4596	0	0	0	0	0	0	0	0	0	2.06652	0	0	0	0	0
B2RUJ2	0	0	0	3.39935	0	0	0	2.65868	3.01799	3.30714	12.5518	4.5545	9.84205	8.11345	17.2908	18.6095	11.754	19.5808	34.4127	21.2377	48.7082	32.9106	38.232	42.2657	35.2223	34.0727	60.1558	49.6787	19.6791	47.2731	32.3658	32.9436	39.1086	46.0314	27.1917	83.4031	31.0003	24.1208	21.0031	20.3279	13.5668	27.4818	6.80909	9.04416	15.0218	12.6746	18.9778	41.9038	26.4922
B2RUS7	0	0	0	0	3.13582	0	18.2882	5.71058	6.47796	7.23541	11.9251	5.99816	13.8051	3.55461	7.65268	5.13175	12.722	8.94853	7.81955	11.3882	22.6335	5.47384	11.2611	22.87	22.8403	16.5022	28.5246	16.2677	1.60165	7.89047	9.99578	17.6825	16.7531	6.6965	10.4126	17.2122	6.21867	3.17563	3.54932	0	28.5588	0	0	0	0	0	6.14616	10.554	17.4591
B2RVY9	0	0	0	0	0	0	0	0	0	0	0	0	0	11.9583	39.8464	67.4052	80.7937	27.4487	6.39951	48.891	108.337	10.6594	53.8146	69.2684	25.8676	29.3713	55.8127	51.6821	34.115	46.8995	36.9757	46.0153	54.4239	41.0622	56.4794	89.3952	51.2219	46.9208	57.2986	30.8419	24.3384	29.8644	73.9922	19.2762	41.443	0	0	0	0
B2RXQ2	0	0	0	0	0	0	0	0	0	0	0	0	0	3.07379	0	3.70343	0	0	0	0	0	0	8.39228	0	0	0	0	0	0	0	0	0	0	2.28562	0	0	44.3214	8.33774	44.9082	60.9373	32.058	37.3823	3.44655	0	0	0	0	0	0
B2RXS4	5.07372	8.69844	19.5032	13.4413	24.6797	20.7113	28.16	22.4016	26.6577	25.1035	33.6199	41.6459	37.2676	36.6191	45.3382	44.2599	57.1777	46.6904	51.3229	45.1881	65.5305	61.2568	66.8116	66.0186	72.5478	79.8631	87.7255	85.5655	130.727	149.134	137.539	129.919	126.152	124.115	116.415	122.153	114.013	95.9218	96.6183	81.3791	63.7101	65.5996	53.2142	47.6161	37.515	35.5675	42.3943	41.8412	45.486
B2RXT3	8.54151	14.2069	26.0265	23.512	30.575	25.4059	39.992	40.4412	63.577	68.0103	93.4266	110.572	132.216	129.125	177.792	186.392	218.618	239.375	281.427	288.851	386.883	405.617	465.953	497.324	555.222	882.844	2627.81	5518.02	5905.28	3992.89	1994.35	1294.18	1240.32	1128.82	1084.37	1116.75	1108.43	1056.47	1173.67	1223.62	1119.79	1281.05	1324.44	1425.71	1602.5	1653.72	1813.85	2467.44	3178.47
B7FAU9	8.71964	9.29829	12.8311	17.0522	15.0763	14.53	15.7319	13.5015	18.7368	18.9431	17.1469	21.5412	28.7434	17.0379	21.5399	22.1518	21.8638	17.0305	23.6475	24.6688	28.0281	26.0417	31.3313	34.6767	44.5915	68.4195	71.4264	50.403	31.0232	31.6142	42.2917	33.5285	42.7728	58.6099	69.4182	61.8489	63.1242	58.4884	63.974	48.2096	28.2886	27.5185	22.7558	25.7604	16.9511	19.5241	22.0729	19.4396	13.2147
B7ZCM9	0	0	0	0	0	0	0	0	0	0	0	0	0	0	0	0	0	0	0	0	0	0	0	0	0	0	0	0	0	0	0	0	0	0	0	0	0	0	0	0	0	0	0	0	0	0	0	20.9372	0
B7ZNL2	1.88577	0	0	15.0056	0	0	0	0	2.29491	0	0	0	0	0	0	27.3494	6.05989	5.98658	24.3469	9.18732	0	42.042	15.0148	6.58089	5.35215	16.7424	15.4774	17.6751	21.8745	22.7995	33.3432	28.2244	15.6172	16.5252	59.2894	13.9385	18.4065	60.3625	36.8902	41.3542	30.7078	50.3542	29.2063	35.5209	26.533	48.625	94.9765	100.623	145.47
B7ZNU9	2.55057	9.82295	10.8613	16.4464	30.1945	5.50487	21.8938	8.43294	19.401	22.0831	19.9263	24.7881	22.9413	35.3859	30.3445	36.9738	34.7804	21.4634	28.6924	7.02887	32.9373	17.6255	79.7303	44.1783	56.7541	5.67394	26.7007	16.1318	15.5307	51.9	25.5997	0	14.7345	8.7001	16.7963	0	7.35866	5.99984	0	5.37957	0	4.72624	4.60258	0	5.21313	2.71327	7.3084	15.2928	29.6205
B8JJ66	0	4.68567	6.46872	8.7206	12.7305	14.9198	23.6411	27.0078	23.3887	34.666	19.8905	31.8746	31.3935	24.863	36.4382	47.1422	69.1831	32.0547	75.5588	46.0139	63.2227	61.2609	108.937	52.1517	59.8384	95.9289	107.662	141.65	115.385	150.192	108.27	106.699	131.644	110.934	49.578	77.2666	58.0422	62.6632	86.9221	101.869	119.185	108.783	80.904	70.6404	67.5173	44.9369	46.9508	23.3206	16.0743
B8JJM5	0	0	0	0	0	0	0	0	0	0	0	0	0	0	0	0	0.250086	0	0	0	0	0	0	0	0	0	0	0.964644	0	0	0	0	0	0	0	0.27758	0	0	0	0	0	0	0.25564	0	0	0.357705	0	1.52519	1.62263
B8JJM9	0	0	0	0	0	0	0	0	0	0	0	0	0	0	0	0	0	0	0	0	0	0	0	0	0	0	0	0	0	0	0	0	0	0	0	0	0	0	0	0	0	0	0	0	0	0	0	0	0
B8JK39	0	0	0	0	0	0	0	11.9881	12.5434	0	27.714	17.5541	20.4382	6.77255	13.8089	4.5277	17.9848	15.7557	15.0409	22.8109	33.8968	31.0385	41.5048	29.7501	26.4809	34.1009	38.7739	49.9885	31.0171	49.3477	37.5663	31.7377	21.4168	28.9582	30.798	18.1793	5.01364	11.5888	0	0	0	0	0	0	0	0	0	0	0
B9EHK9	0	12.403	3.89611	17.0206	17.9628	9.97218	15.6306	13.6415	15.1485	19.2396	22.6162	26.7877	19.38	30.8235	26.5184	31.0756	24.0777	18.1423	19.2659	27.0084	30.2758	20.7564	37.7063	33.4495	32.2871	32.4414	41.3726	33.6019	25.0533	28.3731	36.0781	31.8708	13.396	23.439	34.224	26.1633	32.0561	14.2543	6.25297	0	7.76151	0	0	0	0	0	0	0	0
D3YTQ3	0	0	0	22.394	12.5727	0	0	0	0	14.2488	10.5962	8.32146	0	0	0	0	0	0	0	0	15.1181	0	8.39922	0	9.79657	9.54844	10.5527	0	0	0	19.4516	0	11.0945	0	0	0	8.98114	0	0	18.8267	0	0	24.8879	0	0	10.6416	0	0	25.3937
D3YTQ9	0	15.28	10.8921	23.1157	20.9519	16.5398	31.6491	26.5279	44.7408	41.1713	51.899	27.0145	40.8054	45.0494	43.192	34.8778	48.5604	43.6727	47.5608	55.6024	64.4767	63.4592	54.7545	68.5525	60.4298	53.3909	68.4961	77.8207	66.1564	45.9588	43.7133	46.887	21.6506	38.9659	28.5449	27.2231	31.1192	4.73663	4.13871	16.7125	32.3133	7.32979	0	48.8282	20.2372	28.5148	79.2888	27.5857	27.8075
D3YTR6	0	0	0	0	8.57416	0	0	4.79054	16.4374	18.6483	25.5666	20.3517	42.1535	20.8223	32.3771	18.275	49.164	39.6147	53.9835	51.1852	61.4024	54.7497	54.8191	12.5659	40.0515	31.5299	60.7957	41.6145	68.239	82.0905	85.5322	59.9406	71.9215	52.4005	82.8022	59.9214	48.4178	49.1169	35.2952	25.0629	0	0	0	0	0	0	0	0	0
D3YU17	0	0	2.34339	8.15336	15.2835	7.44179	10.791	15.6787	9.51109	9.25902	16.2117	11.8522	15.0675	18.6529	19.8107	23.2612	16.8282	17.3239	13.6732	15.877	39.1826	30.9492	19.7259	22.8243	15.7677	19.2951	22.476	18.1217	19.6568	17.0082	8.23169	14.3359	5.58417	13.5463	12.86	12.6516	3.57624	9.18585	3.69162	2.16691	0	9.8472	0	0	0	0	0	0	0
D3YU22	4.87259	7.40146	6.94789	9.24001	15.5454	19.4708	0	2.12741	14.336	10.1274	26.0591	3.36933	24.9111	19.5374	9.16243	23.3337	7.51733	19.1935	29.1204	14.9692	33.2216	30.2845	29.108	40.6389	24.3416	13.4785	26.4381	29.8189	19.7051	28.4193	27.8667	35.2402	24.172	17.0464	34.3872	15.6009	39.3394	19.4302	15.0087	9.37813	6.51317	3.81526	23.514	34.3087	35.8664	32.4139	49.9188	69.4166	32.4559
D3YUM1	122.661	234.518	332.661	433.628	536.133	363.222	493.012	440.561	472.869	449.327	481.58	466.979	482.749	373.959	408.458	366.09	357.689	295.212	272.32	215.358	240.773	219.643	181.737	174.376	146.445	138.97	137.089	111.285	91.4392	85.0874	90.6936	74.6796	69.9098	65.54	65.5021	65.8715	63.4061	49.567	57.0923	47.0736	36.929	38.5599	35.7157	47.055	42.579	48.9688	50.0335	64.9397	59.3271
D3YUT2	0	0	0	0	0	0	0	0	0	0	0	0	0	0	1.55242	0	5.91412	0	0	0	0	0	0	0	0	0	0	0	0	0	0	0	0	1.2594	4.02248	0	0	0	0	0	0	9.21934	7.12398	4.87193	20.1632	18.4934	33.4087	84.3396	84.6863
D3YVF6	0	0	0	0	0	0	0	0	3.62234	0	0	7.0095	0	0	5.77075	9.36408	8.27302	0	7.08736	0	0	21.963	12.5874	33.29	48.0172	12.6274	41.2095	37.8454	14.7468	0	40.7986	21.9948	46.6871	50.4314	61.1756	60.6009	55.2542	36.1607	41.3493	0	12.0137	0	0	0	0	0	0	0	0
D3YVM8	0	2.17192	5.19146	4.11379	3.02233	11.877	8.99096	10.2791	11.0146	22.1427	17.6586	21.4547	30.3405	22.1576	31.5748	24.1707	30.4051	30.2954	10.9381	29.5537	61.9742	65.691	54.1977	56.3047	59.8503	73.5847	68.9782	80.4937	75.3814	54.3262	70.7348	64.6285	61.5285	79.2771	34.7384	66.8508	61.7717	52.5222	83.7691	63.3736	59.221	87.3404	51.4649	34.3825	20.2192	20.0943	0	0	0
D3YVP9	0	0	0	0	0	0	0	0	0	0	0	0	0	0	0	0	0	0	0	0	0	0	0	0	0	0	0	0	0	0	0	0	0	0	0	0	0	0	0	0	0	0	0	0	0	0	0	0	0
D3YVQ6	0	0	0	0	0	2.92475	0	2.74502	0	3.69295	10.2287	10.2554	0	9.76715	16.2563	16.6229	20.0173	11.8182	31.0772	15.0703	0	22.7875	18.0839	31.5546	43.5206	47.5929	56.4853	58.538	63.6344	67.3745	66.7865	83.2826	99.4722	82.8097	108.012	49.5758	121.143	86.4822	84.1913	101.523	68.968	74.8422	46.705	56.1166	45.5599	50.1416	32.1926	23.9258	15.5352
D3YVS1	0	0	0	0	0	0	0	0	0	0	0	0	0	0	4.98346	0	0	0	0	0	0	0	0	0	0	0	12.9209	0	0	0	0	0	8.32548	8.51881	7.53566	0	11.3917	0	0	22.7083	0	0	0	9.5324	14.5079	21.5434	17.3398	31.9925	81.8576
D3YVS7	0	0	0	7.68697	0	4.0082	0	12.0589	23.4458	20.3792	28.7864	36.9195	35.1103	10.6564	22.5898	40.5664	21.7461	18.7763	34.3814	27.7042	60.1042	27.6833	25.9563	54.1527	35.7986	40.6791	32.5446	15.3694	49.9811	0	0	63.3198	31.5046	37.5445	34.0674	39.0553	70.9773	68.0797	35.0423	0	60.2022	14.0615	0.947978	0	14.0074	1.93298	0	0	0
D3YVV9	0	0	0	0	0	0	0	25.5757	0	0	0	0	0	0	0	0	0	0	0	0	0	0	0	0	0	0	0	0	0	0	0	0	0	0	0	0	0	14.6482	0	0	0	0	0	0	0	12.5454	29.8516	47.9348	41.9693
D3YWF6	4.9	0	17.1181	0	8.68435	8.44191	12.7173	23.5871	26.3468	28.1277	12.0016	21.6301	28.8207	17.2711	32.4949	11.8921	17.4259	0.640868	26.9309	16.606	19.3925	20.6261	16.5837	35.1802	19.3414	30.792	0	16.112	11.6728	3.6118	25.0133	10.3292	23.1076	33.6037	35.2757	20.6652	39.0561	21.8537	41.5748	0	18.5744	14.4281	16.3084	13.9542	20.8326	22.7001	22.795	19.4341	28.4571
D3YWI4	0	0	5.85533	0	14.3991	0.998188	3.3978	10.9335	11.7413	8.37562	0	6.07966	4.98844	8.12595	4.06725	19.0889	32.1588	7.27855	5.29681	33.7156	0	5.57624	26.1147	34.6196	49.5514	30.1969	26.5908	48.0024	34.1084	10.0075	39.8943	37.8174	22.8818	63.8076	24.7064	22.8102	30.0549	34.0797	24.2122	50.4664	20.4538	31.6269	52.5306	18.896	19.4223	16.0854	8.45803	6.35507	20.6126
D3YWJ5	0	0	0	0	0	0	0	0	0	0	0	0	0	0	0	0	0	0	0	0	0	0	0	0	0	0	0	0	0	0	0	1.65029	0	0	0	23.5715	0	0	0	0	0	0	0	0	0	0	0	0	4.93966
D3YWT1	7.608	6.02225	14.6038	12.8648	11.9189	8.41566	18.1115	6.91072	10.9206	12.0869	4.11818	7.04908	12.1368	6.80453	12.9243	2.73111	12.3467	6.62396	6.82408	4.92847	42.1645	6.37263	8.68299	15.7797	9.4434	16.2683	7.82951	7.76255	5.44152	9.24624	11.8674	9.34118	7.1886	9.75928	11.3693	20.9578	6.31396	4.402	5.33046	7.59255	8.20957	5.01371	9.76483	20.3351	8.72314	11.318	1.69614	11.0378	10.4487
D3YXK2	0	0	0	0	0	0	0	0	0	0	1.15926	0	0	0	5.19416	0	0	0	0	0	0	0	0	0	0	1.76944	0	10.9183	2.02537	0	1.43692	0	0	2.4566	6.04729	0	3.43077	0.982598	6.61769	8.5899	4.1998	21.3281	45.0838	72.5668	89.5291	136.466	107.108	98.911	77.4767
D3YXN7	0	0	5.83374	0	12.0819	8.46825	16.1797	12.9719	22.4692	22.7838	34.5386	37.9573	57.2445	38.7137	45.337	56.9571	56.9013	44.3538	54.5603	62.4488	92.5636	73.6477	89.2153	118.705	34.8475	77.2016	90.8851	79.488	7.5886	88.1902	88.5062	47.4674	184.39	146.116	80.9726	83.2186	13.7247	67.5259	65.2825	80.434	73.8809	57.0042	32.3994	43.5273	31.2369	14.9104	0	0	0
D3YXZ3	0	0	0	0	0	0	0	1.11048	1.49319	0	0	0	0	0	2.01613	0.90981	6.86029	5.23977	0	3.77899	5.88041	2.48261	5.90454	4.78506	6.01525	9.90095	14.3972	15.135	7.95648	6.35006	4.80042	7.90444	2.98027	1.76544	4.90724	60.9744	11.3453	14.5423	24.8557	40.7529	15.6324	3.29622	0	0	0	0	0	0.963782	0
D3YY36	0	0	0	0	0	0	0	0	0	0	0	0	0	0	0	0	0	0	0	0	0	0	0	0	0	0	0	0	0	0	0	0	0	1.81833	0	0	0	0	0	0	0	0	0	0	0	0	6.72479	0	0
D3YYK8	0	0	0	0	0	0	0	0	0	0	0	0	0	0	0	0	0	1.35841	10.0357	0	0	0	7.23788	8.68974	8.58889	10.9021	18.1979	12.3266	14.2578	14.1386	20.0671	13.6692	22.8891	34.1712	18.8552	32.6549	19.6369	17.6925	16.2854	42.7282	18.5626	16.4156	25.3714	24.6256	25.7508	19.3785	31.6977	30.7331	48.5594
D3YYN1	0	0	0	0	0	0	0	0	0	0	0	0	0	0	0	0	0	0	0	0	0	0	0	1.77475	0	0	0	2.72533	4.51628	5.47043	0	4.35864	12.9065	11.2774	11.4848	3.7741	4.78631	8.0719	8.81622	3.98648	11.9332	0	0	0	0	0	0	0	0
D3YYR5	0	0	0	0	5.10982	0	0	0	8.05585	8.59485	10.1302	9.76494	22.0563	17.7351	22.3706	21.1643	3.1663	17.0343	25.9311	19.9923	21.7166	33.3949	35.1754	39.4078	37.9333	43.645	40.3923	37.7775	42.1911	35.2606	48.2419	25.8464	50.451	35.2581	45.3136	33.0343	26.1446	9.23198	18.5904	0	5.71097	0	0	0	0	0	0	0	0
D3YYS6	13.5885	7.91387	9.01505	18.1898	22.4811	16.5312	20.9664	23.1821	40.6096	37.6652	48.8159	50.7463	75.5858	61.738	82.8809	90.7798	94.502	104.658	108.543	110.322	149.279	149.398	183.727	202.703	211.322	238.471	289.139	265.675	221.521	276.183	293.558	308.757	369.512	381.217	394.227	435.93	396.739	380.472	420.433	393.431	281.252	291.233	216.682	231.863	199.039	156.712	136.87	121.951	110.432
D3YYS7	0	0	0	0	0	0	0	0	0	0	0	0	0	0	0	0	0	0	0	0	0	0	0	0	0	0	0	0	0	0	0	0	0	0	0	0	0	0	0	0	3.08889	0	2.95948	0	24.8798	18.7567	18.9764	8.46082	17.7309
D3YYT1	0	0	0	0	0	0	0	0	0	0	0	0	0	0	0	0	0	0	0	0	0	0	0	0	0	0	0	0	0	0	0	0	0	0	0	0	0	0	0	0	0	0	0	0	0	0	0	14.6868	23.1209
D3YZD8	0	0	0	0	0	0	0	0	0	0	0	0	0	3.59553	2.19062	0	0	0	5.28089	0	0	0	0	0	8.54863	3.93849	0	0	0	5.57274	0	0	12.8132	0	5.68066	0	4.30576	4.65454	5.26307	1.9328	0	0	6.27415	0	0	0	0	0	0
D3YZM0	0	0	0	0	0	0	0	0	0	0	0	0	0	0	0	0	0	0	0	0	0	0	0	0	0	0	0	0	0	0	0	0	0	0	0	0	0	0	0	0	0	0	0	0	0	0	0	0	0
D3YZZ5	9.44308	14.0431	17.6434	15.6003	20.6328	17.5458	30.4463	28.3096	30.7268	34.3649	34.867	44.1257	53.1918	40.3012	46.599	47.0538	45.9638	61.354	48.5261	45.1571	59.1085	55.2599	54.9899	61.6536	61.7597	55.1677	71.7513	56.1098	56.7992	49.0457	63.8933	50.4648	57.5238	51.203	49.026	67.8581	44.4182	55.1148	46.7551	43.7224	25.6724	25.394	18.4837	25.2696	16.6975	4.46007	6.60748	4.12857	4.11312
D3Z041	61.9226	94.2311	137.502	195.615	284.797	244.274	421.389	468.066	561.933	627.886	765.004	831.83	1124.72	957.105	1275	1350.85	1508.95	1562.27	1682.11	1546.76	1917.04	2054.85	2456.44	2746.46	2802.54	3075.67	3407.12	3378.68	3154.39	3619.06	3728.04	3824.89	4182.85	4222.25	4240.83	4354.08	4089.3	3774.22	3781.43	3347.95	2461.37	2180.16	1584.88	1376.19	1176.48	889.597	728.669	626.393	399.941
D3Z061	0	0	0	0	0	0	0	0	0	0	0	0	0	0	0	0.75282	0	0	0	0	0	0	0	0	0	0	0	0	0	0	0	0	12.7412	0	0	0	0	0	0	0	0	0	0	14.3148	0	0	0	0	2.43551
D3Z0F5	0	0	0	0	0	0	0	0	0	0	0	0	0	0	0	0	0	0	0	0	7.1851	12.6061	12.6657	27.9156	23.1461	14.6217	14.5049	19.3468	16.1014	10.1557	29.7653	28.0127	31.1698	37.908	38.7831	37.3041	49.26	55.2521	41.825	44.9768	46.8625	48.5815	34.1119	56.4028	44.9774	41.5097	43.1653	38.8194	20.919
D3Z0N2	0	0	0	0	0	0	0	0	0	0	0	0	0	0	0	0	0	0	0	0	0	0	0	0	0	0	0	0	0	0	0	0	0	0	0	0	0	0	0	0	0	0	0	0	0	0	0	0	32.0595
D3Z125	0	0	0	1.8548	3.19005	6.14861	11.4457	8.65129	18.3034	13.8685	21.501	22.7199	35.0783	29.775	24.0416	35.7272	29.8132	47.5751	41.4103	41.2247	46.441	49.3326	68.6219	65.7161	67.5696	74.3931	81.4632	108.781	117.829	120.184	129.397	137.811	125.362	138.306	144.497	168.723	172.634	146.632	205.526	127.559	107.855	86.7284	56.392	35.5438	52.2277	49.3413	50.7295	47.0322	21.8942
D3Z1D3	0	0	0	0	3.13923	0	0	0	0	0	0	0	0	0	0	0	0	0	0	0	0	0	0	0	0	7.14826	0	0	0	0	0	0	0	0.809696	4.07356	0	0	0.675259	0	0	0	0	0	0	3.39718	16.9838	27.7373	23.764	16.8892
D3Z1H9	0	0	0	7.10042	0	0	0	0	1.30546	0	0	0	0	1.70602	0	3.43455	13.2634	10.5645	9.66553	4.22584	13.9407	16.9587	19.0215	18.9996	28.947	47.4237	40.2456	37.1519	25.2043	47.4036	37.4208	69.5903	67.3465	55.0223	106.547	151.613	87.8386	59.5453	140.343	64.8507	82.9841	60.0919	18.3919	114.787	55.8906	82.1935	44.1052	90.8465	55.5712
D3Z1Z8	24.7703	23.5875	45.7895	50.3987	45.2641	39.0063	57.5088	41.1695	45.8801	46.4344	47.5097	60.1413	68.4116	35.1444	56.9582	49.9617	31.3958	58.8655	21.2552	18.4361	52.194	55.7507	66.2718	53.9849	58.7653	58.1487	67.4736	64.7718	64.5082	56.5953	59.9774	53.8092	69.0641	63.8897	67.8506	63.2886	73.1504	55.1457	62.3265	78.1186	68.3355	56.3571	48.3278	54.2473	57.1172	67.5307	39.3044	86.399	68.5538
D3Z2K2	0	4.38234	12.2148	15.5619	19.3001	12.4129	21.9247	8.70848	10.0272	3.43982	13.6329	4.92288	24.8126	22.1172	19.1169	28.4246	17.9319	23.9008	18.6654	19.6249	22.1923	14.2986	28.0972	15.7117	25.4844	43.9487	45.374	48.5735	37.8102	53.6051	46.1565	40.7449	65.6193	57.3015	48.4812	57.4179	49.2918	32.6503	13.7996	4.97888	1.95566	17.9355	0	3.14721	0	0	0	0	0
D3Z2Z1	0	0	3.84804	48.2788	32.1716	40.0176	10.5868	32.2054	58.4476	79.0827	34.1061	44.2763	40.7338	74.9522	50.557	41.8813	124.058	8.18279	3.60887	9.24854	73.2705	16.5	23.1581	27.3442	22.6721	31.9057	23.1303	40.1819	39.5603	51.7924	47.8965	43.4622	30.64	36.0627	16.6644	9.69213	0	6.79736	0	3.06196	16.2546	131.947	10.7603	84.0316	17.7481	2729.31	5.90192	348.707	87.6725
D3Z373	0	0	0	0	0	0	0	2.69077	11.2084	12.5473	6.4749	0	15.4696	9.25162	9.3213	0	0	0	12.0528	21.3819	12.4208	4.49463	13.6402	31.6596	8.44979	33.1142	14.7201	39.8694	28.9602	30.4211	44.0039	27.8097	39.4772	46.2617	38.6853	40.6002	56.6869	56.269	54.6597	95.9361	113.945	128.305	111.195	66.5579	36.4423	33.4039	20.1834	41.0759	45.9254
D3Z375	0	0	0	0	0	0	0	0	0	0	0	0	0	0	0	0	0	0	0	0	0	0	0	0	0	0	0	0	0	0	0	0	0	0	0	0	0	0	0	0	0	0	0	0	0	0	0	0	0
D3Z3A0	0	0	0	0	0	0	0	0	0	0	0	0	0	0	0	0	0	0	0	0	0	0	0	0	0	0	0	0	0	0	0	0	0	0	0	0	0	0	0	0	0	0	0	0	0	0	0	13.1791	25.7734
D3Z3Q3	0	0	0	0	0	0	0	0	0	0	0	0	0	0	0	0	0	34.598	0	0	0	0	0	20.3688	0	0	0	4.04024	0	0	0	12.8648	2.55283	0	0	0	0	4.39741	0	0	0	0	0	0	8.16523	12.2294	9.4752	29.429	25.0224
D3Z497	0	0	0	0	0	0	0	0	0	0	0	0	0	0	0	0	0	0	0	0	0	0	0	0	0	0	0	0	8.15357	0	0	0	0	0	0	0	0	0	0	0	0	8.7002	4.21646	24.7415	8.96688	29.9976	27.6796	35.2181	26.5683
D3Z4B2	5.30157	1.8953	7.95467	5.34431	8.58178	9.76442	8.36326	8.59233	10.0398	12.7499	14.4697	14.8169	20.9008	17.9607	22.5263	19.6041	24.2526	22.215	27.1516	27.7373	37.6598	27.2693	28.7888	42.4362	42.2531	34.0729	41.8965	44.4268	40.0603	34.3205	39.7743	32.3636	43.6693	37.2108	31.4172	41.2578	47.5504	38.7495	32.1118	32.8094	24.7364	29.0824	31.8144	30.9526	41.8579	32.3596	29.5309	38.4253	28.8579
D3Z4C9	7.11491	16.1311	14.9676	14.6098	22.6794	15.2884	16.9727	24.6069	16.0768	38.049	41.3363	27.6721	52.9814	29.7997	39.5259	54.5379	48.3083	50.7638	47.7798	51.5439	67.5266	67.0876	56.4357	62.3697	73.3034	79.6463	110.732	95.9284	90.953	99.8025	100.748	99.6868	111.164	110.843	113.828	117.05	110.765	96.1731	99.9315	94.9487	72.8522	75.7012	72.0266	59.5549	64.2588	71.6249	61.2957	48.3397	34.9078
D3Z4H6	0	0	0	0	0	0	0	0	0	0	0	0	0	0	0	0	0	0	0	0	0	0	0	0	0	0	0	0	0	0	0	0	0	0	0	0	0	0	0	0	0	0	0	0	0	0	0	0	0
D3Z4I3	0	0	0	0	0	0	0	0	0	0	0	0	0	0	0	0	0	0	0	0	0	0	8.84626	0	0	0	0	0	0	70.8055	0	20.2413	16.5946	0	10.875	6.25143	0	0	0	0	2.01804	0	0	16.9533	0	0	0	0	0
D3Z4J9	0	0	0	0	0	0	0	0	0	0	0	0	0	0	0	0	0	0	0	0	0	0	0	0	0	0	0	0	0	0	0	0	0	0	0	0	0	0	0	0	0	0	0	0	0	0	0	0	0
D3Z512	0	0	0	0	0	0	0	0	0	0	0	0	0	0	0	0	0	0	0	0	0	0	0	0	0	0	0	0	0	0	0	0	0	0	0	0	0	0	0	0	0	0	0	0	0	0	0	0	0
D3Z598	0	0	0	0	0	0	0	0	0	0	0	0	0	3.85374	0	0	0	0	0	0	0	0	0	0	0	0	0	0	0	0	0	0	0	0	0	0	0	0	0	0	0	0	24.1198	25.1197	32.9754	26.974	24.1923	12.8979	0
D3Z5R4	0	0	0	0	0	0	0	0	0	0	0	0	0	0	0	0	0	0	0	0	5.8805	0	0	2.95358	0	0	0	0	0	0	0	0	0	0	0	0	0	0	0	0	0	0	0	0	0	0	0	0	0
D3Z636	0	0	0	0	0	0	0	0	0	0	0	0	0	0	0	0	0	0	0	0	0	0	0	0	0	0	0	0	0	0	0	0	0	0	0	0	0	0	0	0	0	0	0	0	0	0	0	0	0
D3Z645	0	0	3.89725	2.98402	8.75448	12.4544	9.7041	19.1378	19.4237	14.0587	19.9925	21.8328	32.5218	24.7543	29.4843	29.7245	33.0837	24.6439	34.9393	43.7904	34.7789	36.7061	45.2282	50.9519	47.2077	41.5168	47.6022	44.8838	44.5621	41.3748	36.0646	44.5227	39.3255	37.236	33.8486	37.0986	34.3501	39.4878	80.5931	29.8661	30.9095	37.0157	55.2838	72.845	74.7091	91.1535	508.222	1590	1174.45
D3Z647	0	0	0	0	0	0	0	0	0	0	0	0	0	0	0	0	0	0	0	0	0	0	0	0	0	0	0	0	0	0	0	0	0	0	0	0	0	0	0	0	0	0	0	0	0	0	0	0	0
D3Z6G3	0	0	0	0	0	0	0	0	0	0	0	0	0	0	0	0	0	0	0	0	0	0	0	0	0	0	0	0	0	0	0	0	0	0	0	0	0	0	0	0	0	0	0	0	0	0	0	0	0
D3Z6I4	0	0	0	0	0	0	0	0	0	0	0	0	0	0	0	0	0	0	0	0	0	0	0	0	0	0	0	0	0	0	0	0	0	0	0	0	0	0	0	0	0	0	0	0	0	0	41.2081	0	0
D3Z742	0	0	0	0	0	0	0	0	0	0	0	0	0	0	0	0	0	0	0	0	0	0	0	0	0	0	0	0	0	0	0	0	0	0	0	0	0	0	0	0	0	0	0	0	0	0	0	0	3.86466
D3Z794	0	0	0	0	0	0	0	0	0	0	0	0	0	0	0	0	10.3198	0	0	0	0	0	0	22.6389	0	0	0	0	0	0	0	0	17.1583	0	0	0	0	0	20.8117	0	0	0	0	0	0	0	0	0	0
D3Z7E5	0	0	0	0	0	0	0	0	0	0	0	0	0	0	0	0	0	0	0	0	0	4.50855	8.45561	4.08072	0	0	0	0	0	0	0	0	0	0	0	0	0	0	0	0	0	0	0	0	1.09211	0	0	0	2.02064
D3Z7E6	0	0	0	0	2.66288	0	0	0	0	0	0	0	0	2.60726	0	0	0	0	0	0	0	0	0	1.84958	0	0	1.9784	0	0	0	4.2645	0	0	0	0	0	0	0	0	0	0	0	0	0	0	0	0	0	0
D3Z7P3	0	0	0	0	0	0	0	0	0	0	0	0	0	0	0	0	0	0	0	0	0	0	0	3.34381	0	1.6448	28.8298	8.02397	6.78297	1.81864	5.07229	0	8.011	4.98205	3.20027	2.81943	13.444	8.81341	18.7374	15.1247	12.8723	13.3156	6.14911	3.90675	9.32519	1.91199	4.83587	27.696	48.0004
D3Z7P3-2	0	0	0	0	0	0	0	0	10.0117	0	12.1451	13.2894	21.6583	3.09025	31.4325	12.7977	25.9144	20.0183	26.8064	44.0006	23.5716	17.4042	28.0095	42.7554	32.8557	31.2422	33.5273	44.1235	47.2306	40.6643	57.5143	31.8416	41.0624	49.0364	50.5905	59.5547	54.2845	73.233	50.3967	52.1658	63.6221	50.4222	56.8548	45.9657	37.1578	33.551	43.709	70.6573	78.3596
D3Z7Q2	26.0403	30.1749	30.1842	27.7994	28.5366	33.8487	38.601	56.7241	41.3985	52.7899	52.0688	52.1245	63.5666	57.723	85.6995	75.8922	88.9902	82.8951	93.7074	86.8022	127.625	118.483	161.13	187.303	208.04	232.163	289.362	324.554	305.121	361.619	396.612	391.031	446.09	482.165	540.698	558.505	609.861	592.134	626.898	575.165	462.52	367.468	281.708	233.561	182.961	171.347	133.386	111.456	85.359
D3Z7X0	15.829	26.7016	43.1457	39.2146	59.695	38.4897	80.1073	59.2933	61.8622	61.3439	72.9983	70.6645	75.6712	62.0353	74.6493	69.8368	67.031	61.9635	66.115	60.1036	84.2391	67.9398	76.3505	77.4371	80.5278	81.1629	105.154	103.436	83.8559	90.4841	112.685	110.483	138.753	138.461	180.109	227.892	215.014	148.796	172.089	142.545	131.777	177.726	168.373	200.118	221.509	296.097	384.535	685.372	1034.75
D6RFU9	0	13.3353	12.7287	34.0614	34.1993	45.0408	57.971	15.8361	25.9402	32.6539	29.0074	34.193	32.9399	29.2426	42.8153	55.802	31.5962	45.522	39.3018	40.3595	55.6043	78.7447	88.8966	66.28	79.4091	79.6291	92.1224	74.7981	92.1122	101.246	102.011	110.677	125.956	122.2	132.314	124.264	107.043	85.6155	91.446	88.0581	76.9359	35.9569	38.9913	41.0682	27.9805	100.024	8.314	10.1854	30.8306
D6RI20	0	1.35584	0	0	0	0	0	0	7.09606	11.1482	3.57272	0	6.71754	0	0	23.2432	23.478	19.6347	10.9498	23.7122	14.5922	17.0699	15.8057	15.851	14.9175	32.8094	39.7224	40.2264	26.059	0	18.4754	30.3511	33.3328	16.85	35.5138	34.401	37.4902	47.9115	16.0311	29.2948	0	18.4666	0	0	0	0	0	0	0
D6RJ76	0	0	0	0	0	0	0	0	0	0	0	0	0	0	0	0	0	0	0	0	0	0	0	0	0	0	0	0	0	0	0	0	0	0	0	0	0	0	0	0	0	0	0	0	0	0	0	0	12.6452
E0CX47	0	0	0	0	0	0	0	0	0	0	0	0	0	0	0	0	0	0	0	0	0	0	0	0	0	0	0	0	0	0	0	0	0	0	0	0	0	17.7367	8.60471	0	0	0	7.84567	0	6.00073	0	60.5911	76.4994	850.29
E0CXA9	0	0	0	0	0	6.35976	0	4.73028	8.96314	10.9474	18.4483	24.6965	10.5509	10.9006	22.2973	7.31434	31.9231	14.6059	24.7922	15.2949	36.5656	17.4711	35.1711	32.1994	58.734	28.8312	64.8534	51.8726	22.8798	54.6988	56.9699	58.7667	27.1305	46.0675	25.5375	79.9577	45.4859	80.9812	80.093	42.4087	3.2636	26.8514	15.5899	5.83381	5.07473	0	0	17.1689	44.2944
E0CXB9	0	0	0	0	7.80741	0	2.3246	4.05346	4.96378	2.59585	5.39484	6.06084	18.7656	12.9558	15.7132	20.5884	22.5376	22.8599	24.0385	23.8745	65.2568	39.4903	48.1678	59.2408	49.6315	56.7539	78.5107	67.0809	35.4134	47.8872	65.3883	47.8577	50.5624	55.9897	62.4467	89.2332	52.7524	33.3829	55.9511	28.02	23.068	27.5894	28.8873	41.87	32.4054	20.2086	13.6861	34.4667	33.3476
E0CYV0	0	0	0	0	0	8.82385	0	0	20.6264	0	0.817105	32.2324	0	0	15.9942	1.20197	0	0	0	0	0	0	0	0	13.0886	0	0	0	0	10.7496	5.17227	0	10.2298	8.41454	12.3175	0	17.4754	5.78738	0	0	0	0	0	0	36.567	19.8636	0	32.1634	6.98814
E0CZ81	0	0	0	0	0	0	0	0	0	0	0	0	0	0	0	0	0	0	0	0	0	0	0	0	15.8375	0	0	0	0	0	0	0	0	0	0	0	0	0	0	0	0	0	0	0	0	0	0	0	5.14102
E0CZE0	0	0	0	0	0	19.4226	0	0	0	0	0	0	6.04111	0	0	0	0	0	0	0	0	8.85212	0	0	0	0	0	0	0	0	0	0	0	0	0	0	0	0	0	0	0.993888	0	0	0	0	0	0	16.2052	39.78
E9PU87	0	0	0.941006	3.55032	4.94262	1.39528	4.77755	3.72995	1.75504	2.33469	3.99345	2.55288	6.71957	3.26783	9.70046	5.79777	5.47037	2.90742	10.1072	6.91701	12.6536	9.3705	10.9888	9.10779	17.9374	12.533	17.0272	8.91969	13.8888	10.1979	13.7741	13.5488	13.7336	14.7237	9.94224	13.7247	19.8587	12.2593	13.0868	13.7553	9.91352	6.88278	10.136	11.022	15.7144	12.3221	41.54	100.229	186.043
E9PUB0	0	0	0	0	0	0	0	0	0	0	0	0	0	0	0	0	0	0	1.02962	0	0	0	0	0	0	0	0	0	0	0	2.75138	0	0	0	0	0	0	0	0	0	0	0	0	0	0	3.9526	0	11.3857	12.4782
E9PUK2	0	5.23202	0	0	0	0	0	0	4.97913	4.25308	5.66842	1.46764	7.19721	3.7691	4.37096	7.50932	6.70417	5.38739	8.02656	10.0754	12.5092	6.83457	19.1441	11.9917	15.1634	12.5002	12.2989	16.0741	16.1835	19.8349	13.2942	9.04149	15.5098	9.79162	13.4344	9.80186	10.1827	10.8958	10.8099	9.85991	8.73817	5.93123	2.10465	2.31138	7.71118	0	0	0	0
E9PUQ5	2.02053	2.55851	9.13594	6.01699	7.43655	9.02868	9.39319	5.78076	11.0387	6.30149	17.6873	15.1029	19.71	12.8438	16.8485	25.3712	17.9582	16.6951	21.3936	20.8423	21.8831	23.155	22.9939	26.5506	31.3532	42.0409	46.8296	71.4245	53.9119	37.8853	28.3819	29.6053	13.7611	20.1424	21.2515	19.538	16.5639	8.15686	19.2171	11.7574	8.44608	5.63678	4.91207	18.0111	16.4956	11.7015	10.6477	13.2194	7.58874
E9PUR0	0	0	0	0	0	0	1.00129	0	0	0	0	0	0	0	2.01078	0	0	0	6.85761	0	0	0	0	0	0	21.6185	0	0	0	6.9748	5.9389	0	0	0	0	0	15.785	0	0	0	14.9578	0	8.77413	18.5217	26.0332	22.1765	16.3045	17.6296	22.9249
E9PUR2	0	0	0	0	0	0	0	0	0	0	0	0	0	0	0	0	0	0	0	0	0	0	0	0	0	0	0	0	0	0	0	0	37.7312	0	0	0	0	0	0	0	0	0	0	0	0	0	0	0	0
E9PUY9	0	0	0	0	0	0	0	0	0	0	0	0	0	0	0	0	0	0	0	0	0	0	0	0	0	0	0	0	0	0	0	0	0	0	0	0	0	0	0	0	0	0	3.67308	1.85552	0	1.57513	10.1039	24.9764	22.9161
E9PV24	0	0	0	0	0	0	0	0	0	4.22774	13.7677	0	4.60782	0	0	5.88551	0	8.34689	13.5659	0	6.38473	3.45837	0	5.57232	8.73882	19.1822	24.05	9.06312	22.7787	19.2771	12.9522	19.0237	26.4646	33.6648	63.7437	138.109	214.194	166.469	78.538	38.7606	24.0982	26.7282	29.288	13.7873	7.63479	0	0	8.59318	0
E9PV38	0	0	0	0	0	0	0	0	0	0	0	2.7357	0	0	0	0	0	0	0	0	0	0	0	0	0	0	0	0	0	0	0	0	0	10.4981	0	0	0	0	0	0	0	0	0	0	0	0	0	0	0
E9PV44	33.5683	70.1386	80.6856	117.182	155.252	138.662	147.203	178.672	199.178	204.59	218.109	283.771	266.439	249.876	259.734	276.07	304.894	279.72	280.429	264.614	306.022	308.558	292.726	280.235	261.179	253.031	257.773	212.316	181.904	169.149	144.858	119.513	101.447	94.5691	75.3678	70.8984	72.6979	61.3457	52.4863	49.6236	52.9549	51.5448	58.3843	51.9	57.7935	73.7955	71.4518	67.9707	63.4915
E9PV48	0	0	0	0	0	0	0	0	0	0	0	0	0	0	0	0	0	0	0	0	0	0	0	0	0	0	0	0	0	0	0	0	0	0	0	0	0	0	0	0	0	0	0	0	0	0	3.57912	12.3681	37.6968
E9PVC6	13.956	17.171	30.4095	23.5156	22.4981	13.916	14.7287	21.9999	24.1734	23.9785	20.8102	25.6614	28.8149	20.9461	30.3031	21.4128	21.9147	27.2364	24.962	33.299	30.0395	31.7815	33.7722	34.4214	34.8327	50.6342	41.5759	36.4197	39.8844	42.1777	49.4787	36.6798	50.5486	42.599	51.1712	52.7499	37.4795	28.884	32.0457	40.4794	28.2141	32.3545	33.6942	35.6272	45.9401	34.2113	32.3625	58.0226	47.1586
E9PVN6	5.4906	5.85906	8.35995	7.94623	14.0287	9.27073	14.2598	12.4513	10.8728	15.0484	17.8052	15.8594	13.1065	21.3822	16.5712	19.3609	17.8359	19.6421	25.4048	15.9318	25.8815	27	41.1646	42.8873	36.5759	34.8107	55.7033	34.5081	35.5231	44.1797	46.6112	37.2291	52.2208	41.217	44.6431	48.6489	42.3595	30.9697	34.7227	32.7627	25.6389	26.2255	25.0944	20.3451	17.4511	18.6958	5.81955	25.2418	0
E9PVU9	0	0	0	0	0	0	0	0	0	0	0	0	0	0	0	0	0	0	0.92655	1.40392	0	0	0	0	0	0	0	0	0	0	0	0	0	0	0	0	0	0	6.22644	0	1.31634	0	0	11.0096	0	0	0	0	0
E9PWE8	0	0	30.7457	0	26.6606	0	0	7.14162	0	0	0	7.43366	0	16.4551	8.85949	0	3.98969	0	8.42332	0	0	6.14553	30.5421	8.67423	12.7188	14.2496	39.7692	27.8751	11.2616	36.5104	22.1813	0	11.0312	37.1192	27.6836	14.6494	45.2297	15.6015	9.85124	69.7895	25.1782	45.5876	35.3687	51.6984	66.7125	80.7395	83.2461	101.436	69.8583
E9PWE9	0	0	0	0	0	0	0	0	0	0	0	0	0	0	0	0	0	0	0	0	0	0	0	0	0	0	0	0	0	0	0	0	0	0	0	0	2.45681	3.12453	0	0	0	0	0	3.26217	0	0	0	0	0
E9PWG4	0	0	0	0	0	0	0	0	0	0	0	0	0	0	0	0	0	0	0	0	0	0	0	0	0	0	0	0	0	0	0	19.1209	0	0	0	0	0	0	18.2455	0	4.72242	0	0	0	0	0	0	0	0
E9PWG9	0	0	0	0	0	77.8305	33.7046	24.7897	54.0557	38.548	33.8155	42.4638	91.8306	61.6634	9.63733	39.6571	8.43709	134.864	66.6565	82.9927	164.499	0	240.942	250.865	232.189	129.552	109.466	61.1613	55.659	213.571	0	4.03267	311.926	150.267	285.958	256.949	344.212	297.346	149.35	369.21	315.162	155.787	345.244	237.617	554.463	694.199	953.454	465.5	14.078
E9PX09	0	0	0	0	0	0	0	0	0	0	0	0	0	0	0	0	0	0	0	0	0	0	0	0	0	0	0	0	0	0	0	0	0	0	0	0	0	0	0	0	0	0	0	0	0	9.34684	44.0597	21.3869	0
E9PX24	0	0	0	0	0	0	0	0	0	0	0	0	0	0	0	0	0	0	0	0	0	0	0	0	0	0	0	0	0	0	3.5764	0	9.3258	12.4566	5.33765	17.4472	24.2197	40.2908	36.8099	42.5154	18.1774	50.5	29.6341	15.4294	25.7456	3.37193	7.78743	3.71046	19.744
E9PX53	0	0	0	0	0	0	0	0	0	0	0	0	0	0	0	0	0	0	0	0	0	0	0	0	0	0	0	0	0	0	0	0	0	0	0	0	0	0	9.77655	0	2.63235	0	0	0	0	14.9618	29.258	39.6197	7.0104
E9PXU2	0	0	0	0	6.80582	0	3.55498	6.05945	7.8132	11.5009	15.335	14.808	22.8996	14.7105	14.1919	17.2317	12.9265	27.0443	24.4368	4.16199	5.42504	27.8245	11.3179	36.6293	36.5277	21.9507	14.2186	20.1163	9.74023	27.6188	37.434	13.0078	26.4	24.0542	24.7781	10.1536	10.7966	15.4114	26.6126	7.52051	10.5867	0	0	0	0	0	0	0	0
E9PXY8	0	0	0	0	0	0	0	0	0	0	0	0	0	0	4.20415	0	0	4.52635	3.15636	4.21786	0	1.81467	0.466079	0	0	0	0	0	1.65588	2.32253	0	0	0	1.00169	0.914563	3.50087	1.75398	0.99209	0.448553	0.607455	0	0	0.987623	1.85892	13.5502	20.4846	23.4711	26.1433	8.13251
E9PYD5	0	0	0	0	0	0	0	0	0	0	0	0	0	0	0	0	0	0	0	0	0	0	2.2697	0	0	0	0	0	0	0	0	0	0	0	0	0	0	0	0	0	0	0	0	0	0	0	0	0	0
E9PYF4	0	0	0	0	0	0	0	0	17.2799	0	0	0	0	43.1234	18.9055	52.5383	0	6.15114	96.3749	76.1686	0	72.9688	32.6856	126.881	70.4011	135.667	86.6091	90.3102	102.785	170.131	161.556	217.429	259.881	225.395	132.781	242.767	266.942	114.858	158.504	223.526	141.714	70.3924	4.84972	7.23885	18.3702	21.6535	45.3973	80.8208	73.8807
E9PYG6	0	0	0	0	0	0	0	0	0	2.56504	0	0	0	0	0	0	0	0	0	0	0	5.19264	0	0	0	0	5.59654	5.59658	0	0	0	0	0	0	0	0	0	0	0	0	0	6.44333	0	12.8865	10.769	17.5816	10.0787	29.2559	77.4094
E9PYJ9	0	0	0	0	0	0	0	0	0	0	0	0	0	0	0	0	0	0	0	0	0	0	0	0	0	0	0	0	0	0	0	0	0	0	0	0	0	0	0	0	0	0	0	0	0	0	0	0	9.38965
E9PYT3	1.32197	1.5914	0.87246	2.84718	6.69368	5.13226	12.4037	6.37555	11.6073	6.21971	9.24542	10.036	11.4507	9.82787	11.3738	17.9023	14.7822	17.8509	18.7303	13.3176	24.0469	32.1531	38.4329	19.1446	23.8599	19.3702	22.7489	28.5846	25.3391	24.6903	27.8573	23.6539	24.3351	21.4106	20.6837	32.6788	25.4858	20.1275	24.5285	39.2257	17.3288	19.8115	20.7886	16.1575	23.4882	18.7951	0	4.69745	0
E9PZ00	25.2492	12.2572	33.3377	26.2476	31.7615	28.0414	47.7971	36.7529	51.0697	60.7531	68.3385	71.1139	82.7397	75.2263	103.773	102.001	108.907	118.882	136.444	147.61	182.977	171.753	231.641	232.476	247.629	244.191	292.064	305.188	297.494	315.061	326.286	342.559	373.313	386.371	391.793	458.216	427.352	440.615	472.403	451.669	410.069	397.644	373.1	379.456	373.515	343.864	405.064	431.457	378.024
E9PZ16	5.92251	9.06378	12.2587	20.5959	30.8721	27.6479	36.2749	43.1486	61.1534	68.002	82.5501	91.1623	103.063	86.1567	147.641	151.931	163.364	178.593	202.394	212.159	315.739	348.823	442.44	484.287	502.188	554.607	634.241	614.402	534.21	565.229	519.674	446.136	422.128	345.506	309.178	279.819	248.015	205	213.959	212.485	232.711	297.328	354.046	365.452	315.055	244.447	203.877	169.204	125.252
E9PZ88	0	0	0	0	0	0	0	0	0	0	0	0	0	0	0	0	0	0	0	0	0	0	0	0	0	11.3103	29.2607	2.66451	0	1.96828	0	2.01373	10.928	0	2.01365	7.5468	2.02199	3.14513	3.3931	8.68568	4.1862	12.5952	19.3609	26.269	40.5573	59.4375	50.9536	40.4003	15.439
E9PZD8	34.9529	23.0991	35.9878	41.7637	45.1514	36.2107	45.7244	41.3472	44.7199	59.7188	50.6036	65.0031	77.1257	60.3025	78.5318	74.6585	80.8845	85.354	78.4291	75.9499	112.258	100.017	133.142	131.552	131.173	129.134	175.519	159.804	148.308	157.233	160.156	154.31	178.032	163.241	153.308	173.481	142.253	118.039	122.275	89.1707	67.9522	71.4693	78.3745	62.7294	47.6955	60.7433	59.437	80.5867	110.716
E9PZF5	0	0.790223	1.93845	3.71248	2.87416	2.71883	3.65118	2.65711	3.11997	0.886109	0	0	1.33514	4.0984	1.86919	4.20772	1.02408	6.70349	0	0	14.0935	0	0	8.38951	0	0	0	69.4444	0	7.84275	2.70448	0	5.33404	2.66538	0	0	0	6.77485	7.22518	7.73334	0	0	0	6.89208	9.11358	11.4063	19.9114	133.512	198.195
E9Q0A7	0	0	0	0	0	0	0	0	0	0	0	0	0	0	0	0	0	0	0	0	0	0	0	0	0	0	0	0	0	3.78042	0	0	0	0	0	0	0	0	0	3.35713	3.53793	0	0	5.2246	16.9343	14.6087	19.8111	26.707	8.46224
E9Q0M9	0	0	0	0	0	0	0	0	0	0	0	0	0	0	0	0	0	0	0	23.7629	0	0	0	0	0	0	0	0	0	0	0	0	0	0	0	0	12.7378	0	0	0	0	5.75569	47.4026	67.4263	78.1379	49.762	25.903	16.2723	45.1919
E9Q0W8	32.3029	23.7064	61.5125	59.3934	57.5395	47.2151	59.4237	39.3309	62.7152	48.1749	58.3135	64.2428	60.5709	49.4081	62.8225	34.8998	66.5771	62.0235	64.5298	46.7459	45.0882	78.0325	63.6423	72.6414	42.399	67.4786	76.0066	57.2707	66.6597	70.6161	75.3631	56.1076	33.146	78.5485	95.4625	102.703	100.07	109.668	166.579	146.006	93.9118	94.9664	81.7471	140.598	171.966	183.138	128.717	118.261	72.3461
E9Q137	0	0	0	0	0	0	0	5.04983	10.0368	10.0346	13.6977	0	17.0384	20.5934	18.8012	23.9625	27.2275	28.2368	23.4887	30.5256	31.5147	22.8531	52.6428	42.3624	60.7249	41.5719	93.8136	65.5853	14.7808	61.8073	67.6764	73.7989	39.1194	28.5787	56.2465	35.869	56.4509	74.3712	48.8815	52.2941	22.6905	15.8564	25.083	0	9.96657	0	0	0	0
E9Q179	0	0	0	0	0	0	0	0	4.33022	0	0	0	14.7361	9.3808	7.54439	1.71373	11.0494	7.98587	4.11126	17.1826	6.88248	20.3861	16.8468	25.2056	31.8293	28.6964	47.0459	24.1343	19.6546	29.2365	28.9445	18.8969	11.5558	31.9233	26.3625	38.8337	28.8694	22.918	28.8815	24.6843	31.2786	21.6478	23.849	32.484	42.0177	57.4766	60.1943	94.9021	106.095
E9Q1L7	0	0	2.87397	2.71227	12.0296	3.82465	4.733	14.8353	13.9853	11.2082	16.1971	14.6761	25.1885	19.3875	22.6598	22.5834	27.7736	27.2232	22.4229	19.4853	31.731	30.4804	40.0995	28.4476	28.9745	29.0087	52.3811	42.3409	32.1715	21.4479	32.1125	26.8307	37.537	25.9223	24.2103	10.4241	22.5951	30.5015	17.212	15.2311	13.329	14.0691	11.8712	8.378	3.4372	9.74211	7.91416	8.76068	8.10775
E9Q1Q9	0	0	0	0	0	0	0	0	0	0	0	0	0	0	0	0	0	0	0	0	0	0	0	0	0	0	0	0	0	0	0	0	0	0	0	0	0	0	0	0	0	0	0	0	0	0	0	0	0
E9Q1S3	0	0.444872	2.54189	3.15055	6.03482	3.20366	3.57709	2.24524	2.33107	3.83513	3.05732	6.33414	6.90447	3.28371	4.94267	3.76515	2.96439	4.13397	5.23919	2.35095	6.26616	4.90688	5.77986	5.37149	6.751	7.40724	6.09014	3.47123	17.6639	5.11247	2.6065	3.21495	6.80124	3.76403	2.30307	4.5273	1.95686	1.99836	6.06187	4.36478	2.03867	4.44509	8.84416	12.9915	23.1816	60.1252	112.19	161.879	131.178
E9Q2S9	0	0	0	0	0	0	0	0	0	0	0	0	0	0	0	0	0	0	0	0	0	0	0	0	0	0	0	0	0	0	0	0	0	19.2882	0	0	0	0	0	0	0	0	0	0	0	0	0	0	0
E9Q3L2	0	8.39861	20.618	12.74	21.8416	11.5186	27.6719	18.8068	21.1059	32.1548	36.4182	30.1279	26.5865	24.2043	21.0832	29.745	38.1224	29.9318	27.9403	28.841	15.4838	26.3086	24.66	18.2164	12.739	17.6096	19.3844	15.6726	14.6158	22.8873	9.40964	11.1459	8.87252	12.2251	20.8909	27.2881	22.6102	2.35942	1.52919	0	0	0	8.86154	0	12.5471	17.144	0	0	9.92877
E9Q3M0	0	1.40588	0	0	0	0	0	0	0	0	0	1.85716	0	0	5.01513	4.0056	0	3.56526	0	5.77514	12.2833	4.92528	4.06627	8.08892	2.77972	10.717	13.1888	9.82963	8.62507	7.06203	13.3133	10.1039	6.41108	14.826	17.9181	24.6414	14.0462	11.0699	10.201	17.6326	10.9595	7.35777	7.67389	8.0343	11.1388	6.47304	12.3027	10.5595	9.50057
E9Q3U1	0	0	0	0	0	0	0	0	0	0	0	0	0	0	0	0	0	0	0	0	6.30184	0	0	0	0	3.9992	6.19247	0	1.09386	0	0	0	3.00297	4.09721	7.75273	0	0	0	0	0	0	0	0	0	0	0	0	0	14.7319
E9Q3X0	0	0	0	0	0	0	0	0	0	0	0	0	0	0	0	0	0	26.6629	36.9776	28.477	35.6223	14.5633	0	33.8196	34.8699	13.6549	0	0	0	0	0	0	0	0	0	0	0	0	0	0	0	0	0	0	0	0	0	0	0
E9Q401	13.1592	24.9097	38.9335	47.5692	60.57	44.4968	56.9061	57.0939	61.5453	54.5989	66.6599	70.2444	77.8008	67.0593	60.0245	74.9583	78.9492	55.462	69.2164	60.4739	66.4923	74.8991	71.6701	74.8476	63.598	54.396	71.0263	47.903	45.9645	36.5891	36.0643	32.1272	56.0415	37.7745	25.0014	43.7735	88.1543	50.5254	180.876	7.06056	33.9299	118.645	80.2464	224.288	119.181	642.775	274.957	385.889	349.47
E9Q448	0	0	0	0	0	0	0	0	0	0	0	0	0	0	0	0	0	0	0	0	0	0	0	0	0	0	0	0	0	0	0	0	0	0	0	0	0	0	0	191.087	479.057	387.069	108.179	51.1034	0	19.8086	0	24.313	28.4248
E9Q455	0	0	0	0	0	0	0	0	0	0	0	0	0	0	0	0	0	0	0	0	0	0	0	0	0	0	0	0	0	0	0	0	0	0	0	0	0	0	0	30.2474	11.9647	94.9773	319.476	181.535	76.8553	33.9828	8.70483	10.8472	11.4053
E9Q481	0	0	0	0	0	0	0	0	0	0	0	0	0	0	0	0	0	0	0	0	0	0	0	0	0	0	0	0	0	0	0	0	0	0	0	0	0	0	0	0	0	0	17.313	33.9201	0	26.1826	31.5215	15.0809	0
E9Q4M2	0	0	0	0	0	0	0	0	3.27095	0	13.5678	0	0	0	6.53667	29.5433	20.9877	15.1889	32.059	30.4345	25.5769	26.2655	45.262	50.293	42.5418	69.8744	19.5583	51.1702	49.3878	65.571	78.4842	51.2635	40.491	41.0682	50.7424	47.0254	35.6581	50.1747	44.6892	53.9395	28.3353	39.1145	24.9266	37.8112	8.05316	21.3239	11.0764	15.6725	6.969
E9Q4Z2	0	7.93025	10.8296	18.5864	19.1546	12.7065	24.793	3.97899	24.4788	24.6207	35.4331	19.6969	27.3305	26.5741	24.5388	22.0394	28.6909	29.675	27.0203	21.2184	41.343	41.8002	36.3976	25.9282	33.4135	37.2505	35.8361	39.6045	53.0863	39.9019	60.8932	30.7657	48.0076	37.3396	38.9972	48.9215	45.5397	41.428	54.6843	41.9778	51.4182	42.7779	46.9374	50.719	34.5666	22.9916	17.5116	15.9831	6.79329
E9Q557	21.2773	13.7641	41.5639	13.4045	35.4361	65.9607	146.564	107.901	70.5231	84.0428	34.2769	67.0056	78.9655	43.3952	22.4618	97.9586	48.7322	22.7352	48.2844	25.7621	55.868	42.1842	32.882	24.7159	128.092	99.7874	43.0386	50.9493	28.5983	60.7486	133.502	68.7832	102.694	101.077	109.936	42.4256	28.2398	32.3879	72.0072	39.5125	153.612	18.325	15.0128	519.627	51.5854	19.9546	39.6291	62.3472	49.9001
E9Q586	4.45669	6.08534	12.8476	13.6137	36.4338	22.0577	23.0548	23.3363	37.2225	27.1517	24.3065	26.6471	39.0656	25.2597	39.2446	41.8838	42.562	45.8099	64.3469	41.7063	63.6364	63.9692	55.4337	59.6109	62.2469	59.5065	68.7929	76.4319	62.2011	77.5464	104.03	133.872	166.312	355.891	398.056	319.317	152.28	72.7547	79.8722	47.6252	27.14	17.8834	8.90707	22.1675	52.8149	72.7192	8.46205	107.106	198.579
E9Q5E0	0	0	0	0	0	0	0	0	0	0	0	0	0	0	0	0	0	0	0	0	0	0	0	0	0	0	0	0	0	0	0	0	0	0	42.2383	0	35.5078	0	0	0	0	0	0	0	0	0	0	0	0
E9Q616	29.5981	28.8402	36.8118	48.6665	54.5476	45.175	63.1086	62.2313	67.6929	63.9253	67.2208	65.2997	84.0259	80.672	90.9286	95.7252	94.0434	101.868	102.215	99.0358	136.078	134.039	181.238	173.909	187.615	195.317	227.912	219.9	211.836	289.614	397.492	463.084	485.915	467.489	515.553	565.186	616.4	550.056	669.195	733.269	722.667	903.407	895.919	953.515	978.653	1078.34	1010.35	881.479	769.779
E9Q6A6	0	0	0	0	0	0	0	0	15.6336	0	0	0	0	0	0	0	0	8.71277	0	0	0	0	0	4.10756	0	0	0	17.5433	5.10116	1.66261	3.13689	7.20032	3.43654	0	10.6402	0	8.67641	46.0555	12.3591	12.6775	13.0582	11.2733	11.3983	10.8195	19.9404	32.9378	50.0916	52.2173	38.8657
E9Q6E5	0	0	0	0	0	0	0	0	0	0	0	0	0	0	0	0	0	3.9911	0	0	0	0	0	0	0	0	0	0	0	0	0	0	5.47456	0	4.06304	18.4762	6.90944	0	4.85178	0	5.70223	14.1493	13.135	19.1702	15.6883	42.9966	85.6925	98.2048	40.3917
E9Q6Q4	0	0	0	0	2.86508	0	0	0	0	1.65028	0	0	0	0	0	4.91497	0	0	0	0	0	0	0	9.10972	0	0	0	0	0	0	1.18136	6.84679	0	9.99192	9.75425	8.63904	12.9154	18.7835	0.724092	24.6378	2.85694	0	5.44703	0	10.5058	13.3539	0	0	0
E9Q6R7	0	2.40975	10.8964	2.08552	0	7.36323	21.6447	13.3815	33.3795	13.9103	19.8498	15.59	6.30416	32.1798	27.1606	27.2809	19.2803	19.2187	15.7583	16.2441	15.9546	15.51	12.6451	11.505	27.7553	15.6577	35.8892	21.8952	49.2014	17.6543	18.1725	20.571	22.1999	19.6494	13.0284	10.5062	13.5733	0	9.88268	15.9061	16.8346	10.5389	11.9389	0	0	0	5.25539	26.3238	12.8483
E9Q6U4	0	0	0	0	0	0	0	0	0	0	7.7583	0	0	0	0	0	0	0	0	0	0	0	0	0	0	14.0283	13.0427	0	0	0	0	0	0	0	0	0	8.61718	8.7037	39.7203	40.2388	33.2078	29.7764	27.4219	30.3626	40.5698	31.5825	48.8189	101.829	182.808
E9Q7Q3	75.8536	218.083	91.4529	172.676	192.735	103.835	112.116	85.2637	82.4739	59.2853	75.7139	47.622	57.213	21.6329	0	64.2128	26.0615	41.4325	31.0191	56.2818	31.4828	28.5632	65.6728	25.5524	42.2387	0	0	32.4271	61.6288	42.899	37.6813	38.1756	75.9869	42.9377	53.1172	147.045	80.4769	67.6338	463.685	0	433.469	84.0256	139.612	91.0093	591.865	30.4271	883.706	2174.08	1038.31
E9Q852	0	0	0	0	0	0	0	0	0	0	0	11.475	0	0	0	0	0	0	0	0	0	0	0	0	0	0	0	0	0	0	0	0	0	0	0	0	0	0	0	0	0	36.7984	30.3985	53.8035	35.52	30.0565	35.2035	41.1639	27.6415
E9Q8N5	0	0	0	0	0	0	0	0	0	0	0	0	0	0	0	0	0	0	0	0	0	7.17113	0	0	0	9.56851	0	0	0	0	0	0	0	0	0	0	0	0	0	0	9.05844	0	0	0	0	0	0	0	0
E9Q8P5	0	0	6.13555	5.06507	8.93169	4.17777	9.69136	6.98294	5.12281	13.655	9.03975	7.36695	19.3108	13.5408	16.5597	10.3111	13.5421	18.1379	16.2971	23.857	34.5619	20.0721	31.7614	9.07782	34.0541	23.7505	39.2324	44.5907	36.0034	35.3221	35.2673	44.4406	40.0996	50.5143	32.4503	26.6531	24.4572	19.9968	23.7919	34.876	20.3819	24.1139	33.5587	29.5349	23.2907	17.2274	46.3652	47.9255	36.0174
E9Q8T1	0	2.53793	4.06299	0	0	0	5.52798	10.0478	0	0	8.09862	0	0	4.49033	7.75992	5.35623	0.654179	3.09719	8.34841	23.3926	45.8287	6.13	31.9378	21.9669	30.488	33.6213	39.4607	47.9372	47.9825	51.6208	75.7308	56.5786	55.3868	53.7105	46.8723	51.1287	55.5335	38.6338	51.2475	37.3578	45.8264	33.1943	49.6343	34.0827	38.1558	48.0968	52.6446	72.955	46.9542
E9Q9T8	5.68183	10.7628	13.0232	15.5553	24.1791	17.5163	26.5487	19.158	24.0536	22.3931	29.3033	27.88	37.9381	32.2974	40.5974	45.981	50.7667	43.5419	45.9547	48.3231	63.3533	56.7554	60.8384	71.2002	65.8147	71.4194	75.9891	79.7971	66.0303	73.6669	98.3443	89.5077	93.6268	90.7424	97.8453	94.9107	101.205	96.2874	112.55	106.131	101.442	128.658	152.607	230.874	416.571	876.128	815.096	528.7	243.744
E9QAD4	0	0	0	2.02555	0	0	4.52294	0	0.979398	0	5.18558	1.10359	5.86126	0	4.07585	1.11209	5.62243	15.2179	3.62075	20.9234	22.5203	6.81598	11.369	28.1024	7.0207	4.45298	18.7637	10.3115	9.08604	18.3815	21.8138	0	18.8436	9.46408	18.5022	18.3161	19.6181	16.8328	19.6424	31.0994	24.7746	12.4788	21.4523	42.0614	27.8011	16.4562	8.53424	22.244	0
E9QAS7	0	0	0	21.7488	8.31829	11.571	18.8657	14.721	19.8444	14.1763	26.644	32.7967	38.9312	28.5477	40.084	31.2337	37.168	37.5842	33.6338	30.8795	47.3766	43.6715	85.2364	65.0367	64.7473	82.4766	53.8302	56.8344	74.3763	64.983	63.12	48.2033	56.4834	62.4495	54.4521	81.0081	53.1141	53.8501	59.4584	56.4543	39.4663	38.1616	38.0799	26.7601	26.5124	26.0489	19.0182	5.82475	7.5582
E9QAT9	0	0	0	0	7.86926	0.93811	2.85612	1.2903	3.44256	4.35888	22.7933	6.2724	7.41993	2.39867	13.9188	21.5868	11.0285	13.1174	13.4645	15.9271	36.9587	30.702	38.0044	49.8339	49.1958	48.9043	70.5487	52.1957	35.9322	51.6611	47.9276	66.9765	56.6392	53.0371	58.4534	78.6615	67.0396	58.8749	58.7551	56.9997	42.9686	37.871	40.0334	38.7556	33.7326	41.9034	36.9854	230.832	20.593
E9QB02	14.2918	8.78983	13.0708	9.2626	18.0817	16.2472	22.462	26.4235	31.9664	22.0516	32.366	30.9338	51.3104	38.2071	43.5108	38.8981	51.8147	42.8281	49.7181	41.2078	61.4479	58.1151	67.9184	61.7391	54.626	71.4943	74.7475	66.4085	65.7668	56.8814	60.2113	60.2127	54.033	51.029	51.5793	59.3156	58.58	53.2826	44.1504	43.3575	29.6656	36.6202	24.8855	28.845	28.8085	15.1102	13.7267	12.8611	18.792
E9QJS0	0	0	0	0	3.94354	0	0	0	4.28039	0	5.90894	19.9776	12.2024	10.0212	13.2862	8.33749	14.433	21.2667	23.9831	10.2427	23.4306	13.47	24.4098	15.4635	17.1233	25.9733	19.7361	31.5284	33.732	36.4747	40.6379	37.601	52.6354	42.6278	45.4994	41.9819	40.2501	20.0533	11.5544	16.1407	0	0	0	0	0	0	0	0	12.5541
E9QJW0	0	0	10.3956	14.0142	13.028	16.9146	17.3762	31.9777	23.5443	25.9837	20.0083	19.8649	18.6249	30.1593	21.9859	28.834	36.7811	12.0515	27.4277	18.9495	42.1508	37.5038	16.8285	63.9935	38.7257	19.5507	32.0515	13.4861	9.79577	30.5789	32.3054	29.8039	31.4728	28.2046	33.1991	28.71	8.67638	31.0474	0	7.45312	5.7449	7.61292	0	0	1.77113	0	0	0	0
E9QKB2	0	0	0	0	0	0	0	0	0	0	0	0	0	0	0	0	0	0	0	0	0	0	0	0	0	0	0	0	0	0	0	0	0	0	0	0	0	0	1.38936	0	0	0	0	0	0	0	0	0	0
E9QL65	0	0	0	0	0	10.079	6.42569	6.44971	17.1586	12.8895	11.1069	16.4916	18.434	20.9145	21.7085	33.6676	16.7733	22.8354	39.1624	19.7619	53.2221	51.9354	40.8437	56.2273	41.8812	64.8484	53.1363	44.0195	31.3528	38.737	19.5818	15.7382	26.6898	18.2323	15.7116	0	0	2.27038	0	0	0	0	0	0	0	0	0	0	0
E9QL80	0	3.15128	12.0118	10.3699	15.5061	11.7047	17.0043	13.0617	13.729	17.938	31.5705	27.2538	13.9005	10.9381	16.0737	17.8731	15.7527	21.3268	20.8097	14.095	23.7474	26.1574	23.4513	22.1585	26.5206	14.0054	18.4006	16.9035	50.3926	17.2005	22.5756	22.9599	22.1867	30.8915	37.5823	23.8673	22.9651	10.4316	18.3688	16.8825	5.40063	7.46761	1.28725	0	0	0	0	0	0
E9QLB2	0	0	0	0	0	0	0	0	0	0	0	0	0	0	0	0	0	0	0	0	0	0	0	0	0	0	0	0	0	0	0	0	0	0	0	0	0	0	0	0	0	0	0	0	0	0	0	0	0
E9QLJ0	0	1.87453	0	3.83361	0	0	7.83934	0	2.49173	13.6829	10.2628	15.0057	1.84221	6.2908	13.1799	18.4797	22.3571	11.1087	17.5871	11.3947	29.398	18.5633	24.3862	22.9712	23.5674	16.3292	18.7921	13.2992	23.9133	44.1221	49.2747	44.4813	47.2196	47.1887	50.6619	40.8226	40.5525	38.6641	40.3257	55.3211	62.9456	41.1542	40.2066	35.1819	35.081	33.8794	22.9498	39.1149	27.3575
E9QLR3	0	0	0	0	0	0	0	0	0	11.3621	0	0	15.8029	12.5249	0	16.5157	0	10.7819	0	0	0	0	0	23.6294	0	16.1539	2.30167	61.4872	24.3484	24.375	20.573	55.4011	0	2.38993	0	25.8652	48.8616	53.9047	30.2676	38.4527	17.4678	0	0	10.1232	0	0	0	0	0
E9QM38	0	0	17.066	0	12.0706	0	0	6.92322	16.4851	18.5226	10.8471	4.10097	9.35053	14.5572	15.5251	17.8748	9.25025	13.9645	19.1096	22.4956	36.4474	17.2773	28.5457	29.8483	24.5518	18.1206	33.5771	11.0305	17.2331	26.135	0	7.10346	30.591	0	15.1648	0	0	0	0	0	0	0.976243	0.843076	0.677866	0	0	0	0	0
E9QM90	0	0	0	0	0	0	0	0	1.7915	0	0	0	0	0	0	2.6032	0	4.61161	0.937886	2.018	7.34019	2.68142	2.43235	5.55306	3.11623	4.92168	1.59745	2.0717	2.21621	12.7063	4.61876	2.40982	4.35084	3.31346	3.9673	3.53925	6.87015	2.50685	7.66391	7.04071	12.8262	16.1003	13.1051	8.35754	0	0	0	0.931868	1.52016
E9QMB7	0	0	0	0	0	0	0	5.52099	0	0	0	0	0	0	0	0	0	0	0	0	0	0	0	0	0	0	0	0	0	0	0	0	0	0	0	0	0	3.20907	0	0	0	0	0	0	0	0	0	14.3079	0
E9QMK9	0	0	0	0	4.83616	4.82668	0	0	5.96489	5.66995	6.29592	12.6702	19.9717	15.1726	17.3761	18.7103	14.8598	21.0464	84.9443	29.0132	23.9921	34.7532	34.9428	39.3241	38.3949	42.6352	50.4004	54.6021	46.4352	57.9919	55.6251	53.0232	54.882	52.1912	51.0117	55.1845	55.8182	48.6905	51.2824	40.5706	31.9337	42.6761	37.8922	39.6574	48.1294	49.6042	63.0699	87.126	98.2997
E9QMY1	0	0	2.94374	2.5357	10.2938	14.313	36.0819	28.7319	34.1003	40.4593	55.6145	48.5653	79.6956	73.798	34.7726	50.0607	47.3703	48.448	75.9816	58.1894	70.3275	84.2613	86.0011	108.439	87.5056	97.4496	83.2747	85.8174	115.76	101.493	77.4998	78.3829	87.6059	95.5902	93.0223	149.998	76.2167	70.7572	77.3952	87.1857	49.4975	60.4915	53.2144	32.3344	30.8151	47.2316	38.5209	29.633	24.0066
E9QN12	0	0	0	0	0	0	1.54536	2.47341	3.55493	0	4.54604	1.50323	8.26138	12.5046	11.8463	18.5819	20.4607	24.3665	12.6155	16.3716	25.241	30.3451	32.5005	25.0878	30.3995	26.4171	38.0143	37.9927	23.1549	38.0934	26.4991	34.3794	29.3458	28.2591	26.5438	30.9692	33.6468	22.3712	27.856	8.70637	9.91762	11.4751	3.30537	3.41017	0	0	0	0	0
E9QN44	0	0	0	0	0	0	0	0	0	0	0	0	0	0	0	0	0	0	0	0	0	0	0	0	0	14.0351	0	0	0	0	0	0	0	0	0	0	0	0	0	0	0	0	40.3978	0	0	0	0	0	0
E9QN70	4.09239	4.50145	7.84666	11.6199	25.8039	22.1429	38.6675	52.7194	76.142	61.1256	69.7552	70.4662	93.6231	77.2652	98.0836	106.195	102.221	98.9707	117.454	85.563	128.299	164.327	358.956	277.276	189.904	171.862	133.101	94.0284	95.2243	75.4177	63.3807	50.9464	47.9122	50.9405	58.1213	62.7349	56.2342	36.0927	32.8935	36.492	12.263	0	17.2735	17.3792	10.1504	23.7799	38.9455	34.4583	35.6539
E9QNP0	313.634	284.546	346.164	498.5	563.995	468.573	654.405	567.34	570.375	601.007	644.208	694.674	755.782	706.808	756.181	773.048	826.821	757.66	772.174	732.515	990.909	895.22	1031.47	1120.15	1189.83	1121.73	1273.85	1189.19	1028.68	1089.02	1240.88	1116.09	1227	1160.14	1078.48	1105.23	1068.52	936.92	956.736	833.609	704.397	714.556	601.29	622.149	567.829	548.59	620.996	655.547	547.607
E9QNW6	0	0	0	0	0	0	0	0	0	0	0	0	0	0	0	0	0	0	0	0	0	0	0	0	0	4.29888	13.0012	5.38761	11.6607	4.81428	0	7.41744	10.8893	37.3132	19.8355	13.514	35.6947	17.3745	21.8384	14.9961	17.5653	6.54262	18.067	9.91217	0	0	0	0	0
E9QP49	18.7084	46.0213	3.14615	197.297	292.044	80.7601	10.3275	0	10.7245	14.4341	13.2838	5.27367	12.0675	15.0804	14.932	19.4748	25.4156	20.5164	19.1473	18.4411	24.9761	22.4397	32.1657	32.5088	31.1872	39.8137	34.1911	58.3274	33.6026	18.7939	25.7289	32.5926	62.0675	80.1667	90.1656	71.4497	76.2906	50.7597	48.6624	40.674	37.0786	25.9158	35.7103	45.7198	37.4383	45.9852	45.2204	23.3029	36.114
E9QP62	3.32221	0	6.94808	5.26499	20.8327	11.2594	12.1882	22.0028	25.4088	18.4668	18.1138	17.9157	22.1143	24.7476	21.0461	29.7039	22.8439	21.1857	28.1598	17.4337	20.9115	24.2659	28.3379	28.1226	19.2494	27.6748	20.5362	22.7669	24.868	21.4623	27.4372	22.6629	21.7074	15.9616	6.10107	16.8635	14.5436	5.23314	9.13068	4.44755	10.9877	0	0	3.10219	17.6713	8.4719	16.3985	16.1839	25.5388
E9QPD7	3.37886	2.40462	0	9.23237	14.1538	13.6531	5.81971	11.3525	10.5474	13.518	15.3406	8.82025	18.2426	14.5382	22.4972	15.4975	15.7293	12.8609	12.6437	15.7811	34.8124	21.3215	26.4614	27.4854	25.0796	32.4183	37.3818	28.8257	32.8977	27.6615	32.1122	27.585	33.2131	24.8944	30.0158	29.4036	35.7497	30.9465	35.8494	35.2663	32.4658	35.7764	49.261	114.078	252.247	411.345	428.698	432.62	442.712
E9QPX1	0	0	0	0	4.74463	0	0	9.64181	0	0	0	0	24.5836	15.1385	17.218	14.2006	13.7656	2.20529	0	0	0	0	0	0	0	0	0	19.3141	0	0	0	0	22.1479	17.308	24.9639	53.7546	28.065	61.9952	62.8994	86.4557	73.596	83.6703	41.3931	5.78008	23.0558	30.2342	0	0	0
E9QPX3	45.9573	101.7	154.849	192.451	267.525	167.837	240.006	212.458	340.225	342.032	364.927	358.822	348.567	290.22	303.13	257.548	251.871	230.618	193.249	169.949	174.198	163.545	149.465	115.522	100.477	98.7056	106.995	79.5716	64.9445	59.8086	58.0668	55.8585	51.2666	49.047	44.8909	54.8592	44.5585	36.3919	37.2832	31.0481	29.2648	30.4364	29.5972	30.9616	26.1569	25.4568	29.5641	45.0228	281.442
F2Z3U3	0	0	0	0	0	0	0	0	0	0	0	0.746188	0	1.2821	0	0	0	0	0	0	0	0	0	0	0	0	0	0	0.944439	0	1.31685	0	0	0	0	0	0	0	0	0	14.7072	0	0	0	0	0	2.92913	0	1.30176
F2Z3X6	0	0	0	0	0	0	0	0	0	10.8475	0	0	0	0	0	0	0	0	0	0	0	0	0	0	0	0	0	0	0	0	0	0	0	0	0	0	0	0	9.3694	0	0	0	0	0	0	0	0	16.2965	20.1091
F2Z490	0	0	0	0	0	0	0	2.20534	2.76866	10.2097	8.23301	2.90529	21.6393	8.05356	11.0222	16.0385	11.4373	6.62924	7.61511	6.52607	26.1121	9.47983	9.64861	32.2639	27.8196	13.5446	20.4455	19.4133	11.8757	19.6162	15.918	10.7853	21.1257	10.6344	14.0609	16.6653	14.9236	6.39001	15.4155	4.8707	0	0	0	0	0	0	0	0	0
F6QGM0	0	0	0	0	0	0	0	0	0	0	0	0	0	0	0	0	0	0	0	0	0	0	0	0	0	0	0	0	0	0	0	0	0	0	0	0	0	0	0	0	0	0	0	0	0	0	0	0	0
F6RJ39	0	0	0	0	0	0	0	0	0	0	0	0	0	0	0	0	0	0	0	0	0	0	0	0	0	0	0	0	0	0	0	0	0	0	0	0	0	0	18.1027	51.1571	69.5713	129.078	156.227	141.443	113.111	83.9801	52.9964	51.1262	10.6747
F6RPJ9	1.48915	3.15698	4.63866	3.31364	13.9155	6.20523	9.2182	11.8756	8.52964	5.64682	6.78512	5.01698	9.90232	5.76679	5.15807	3.91268	9.42011	5.20907	0.660303	4.51795	12.4795	9.19792	6.19784	9.33218	6.95921	2.98248	3.9359	3.19928	5.34815	9.59902	32.0677	2.71627	12.5722	12.0071	11.8823	14.3665	63.8448	3.47688	18.0583	15.9199	15.77	13.1517	17.5575	43.2812	22.6821	61.5452	225.724	641.722	406.329
F6SQM4	3.87883	0.747341	6.48713	15.1886	22.7071	10.3842	17.3224	16.0061	15.2473	24.9415	19.536	24.5193	31.578	15.8685	31.5168	24.7048	38.0351	33.0726	33.8925	37.2533	37.3191	32.3048	48.8024	44.0257	44.7507	50.6029	72.6014	47.6276	44.1154	61.0027	56.9598	53.9053	52.0314	40.828	45.5356	68.3038	46.8971	28.7715	30.6833	31.6951	26.8157	23.9884	10.8655	22.7433	10.0882	20.9914	70.521	0	0
F6SX81	0	0	0	5.35896	0	9.99271	9.63251	3.74041	11.4388	0	19.8038	2.18531	28.3838	12.3813	4.53039	8.03805	0	28.8648	5.23253	0	3.53671	13.0288	0.88625	36.9843	16.5343	17.4076	8.82506	8.85842	5.93226	6.83107	16.92	11.9711	10.4281	16.6983	7.93985	27.1515	7.8085	12.4369	33.6677	20.1264	8.93033	7.3467	0	0	4.88409	0	12.5814	17.5044	24.0612
F6TVX7	0	1.74105	6.85462	0	11.7815	6.50726	6.35066	8.00649	7.69547	14.1437	13.2625	16.2027	27.0946	19.1687	23.7898	24.5079	34.6364	24.5932	34.0214	28.0518	33.0252	34.4681	40.2501	36.308	32.0501	43.9885	53.7464	42.9786	37.7343	46.2726	45.9332	42.409	42.6265	40.6041	38.6998	39.0125	35.3115	19.621	25.461	26.3594	18.1968	17.8452	16.4063	15.6427	11.514	6.6535	20.4559	6.74215	0
F6UNW2	0	0	0	0	0	0	0	0	0	24.7167	20.2522	25.6579	19.8712	27.5054	21.9603	32.3501	61.7812	30.9608	39.6961	40.5589	26.4338	35.5253	80.2579	54.2421	56.9063	41.4791	46.8234	91.6798	45.8334	70.0508	65.5841	45.7873	72.3419	55.875	55.3067	41.1653	50.3888	59.0404	19.5317	31.5133	8.86185	0	0	0	0	0	0	0	0
F6V6T4	10.4868	13.6206	25.9206	36.8104	50.8368	38.8444	58.8809	54.133	65.1625	66.3506	68.7699	42.1285	83.7391	99.9087	85.5069	106.394	89.7273	83.3112	88.5897	6.74676	99.8536	90.3153	106.747	62.4456	114.212	53.5127	59.4714	35.4169	88.0655	41.9614	106.759	53.4917	92.7796	91.9775	41.64	91.679	75.6178	74.7887	42.9223	54.5537	40.8715	40.634	23.1209	27.4993	7.75458	4.50623	0	0	0
F6WHQ7	0	0	0	0	0	0	0	0	0	0	0	0	0	0	0	0	0	0	0	0	0	0	0	0	0	0	0	0	0	0	0	23.799	0	7.94156	0	0	0	0	0	0	0	0	0	0	0	22.3545	0	0	38.7167
F6WR04	0	0	0	0	0	0	0	0	0	0	0	0	0	0	0	0	0	62.9627	0	0	0	0	0	0	0	0	0	0	0	0	0	0	0	0	0	0	0	0	0	0	0	0	0	0	0	0	0	0	0
F6XC25	0	0	0	0	0	0	0	0	0	0	0	0	0	0	0	0	0	0	0	0	0	0	0	0	0	0	0	0	0	0	0	0	0	0	0	0	0	0	0	0	0	0	0	0	0	0	20.5175	23.3612	48.4173
F6YVP7	24.8799	31.2945	47.0126	72.1183	81.0808	68.2349	104.095	97.7064	115.701	107.851	121.721	111.094	150.527	129.132	169.919	165.151	180.049	153.338	155.763	150.38	171.272	179.354	237.15	270.799	249.105	261.699	270.38	254.861	214.666	233.042	248.305	207.609	209.443	189.936	172.857	172.247	167.371	133.127	136.094	117.545	95.1458	90.1456	64.7625	65.4117	50.174	48.6064	47.1143	45.4664	33.1887
F6Z1R4	0	0	0	7.93485	0	8.01327	0	0	3.73595	0	0	0	15.9151	8.31331	8.2272	0	0	7.70737	0	5.50858	0	19.8341	50.5424	55.8453	34.4582	0	0	0	0	0	0	0	0	0	0	0	0	0	0	0	0	0	0	0	0	0	0	0	0
F6ZFT1	31.5529	74.3655	102.368	127.007	110.527	89.2373	141.986	147.647	168.679	129.34	140.033	141.98	163.603	118.514	113.718	126.057	102.41	94.6931	128.756	111.876	126.983	109.059	86.0319	92.0346	93.7621	91.3111	72.8995	77.5593	61.53	67.8501	69.6992	62.0874	53.6798	54.7899	58.8404	56.8226	49.7186	47.7308	44.7628	40.8352	35.3244	46.9431	46.8658	56.2514	51.8433	54.21	72.9311	110.481	165.294
F7A1B4	0	0	0	27.8817	42.2793	21.5479	41.3709	67.1988	68.7965	57.2454	68.3788	63.341	87.5274	71.3592	74.7699	45.5256	60.8443	99.62	59.0722	89.4678	156.398	81.5795	96.0766	92.1777	96.5962	117.265	109.729	92.7686	93.2999	105.482	80.9679	73.0232	87.6856	91.8002	85.6758	89.7639	54.6209	44.063	113.894	62.2562	119.918	104.693	39.8659	7.47897	0	0	208.388	0	0
F7AA26	0	0	0	0	0	0	0	0	16.6547	0	0	0	7.01946	0	0	0	0	0	2.96809	0	0	0	11.1019	0	0	0	0	19.291	0	9.41743	0	0	0	0	0	0	2.36485	8.67512	6.56881	7.2718	9.35188	15.1104	22.6228	35.8497	35.7125	43.212	26.8364	71.1995	35.5892
F7AEH4	1.97996	8.29325	18.5985	14.0357	14.2565	13.1412	15.4558	16.4162	21.2866	21.0755	21.8234	23.2904	30.0867	26.0959	29.9344	32.609	31.1968	29.2241	31.4721	40.9171	48.8939	43.3932	45.6966	56.9953	55.948	58.6597	69.9421	62.6763	54.7226	69.6255	69.3039	67.309	70.8789	72.8383	73.7694	87.7396	83.2065	75.2223	90.06	77.1762	64.2493	69.8037	72.1661	72.7501	68.215	78.6097	61.8767	62.4846	55.9744
F7BP55	0	0	0	0	0	0	0	0	0	0	0	0	0	0	0	0	0	0	0	0	0	0	0	0	0	0	0	0	0	0	0	0	0	0	0	0	0	0	0	0	0	0	0	0	0	0	0	0	0
F7BWP1	0	0	0	0	0	8.41805	0	0	0	0	0	0	0	0.923626	0	5.68047	0	1.45907	2.53826	2.25534	0	0	0	7.98021	0	0	0	1.7114	0	0	0	0	0	0	0	0	2.07911	4.84596	0	0	0	0	0	0	11.7294	5.314	8.6934	7.49011	24.7204
F7C0H6	10.5322	0	16.5673	39.5224	58.0591	44.3349	133.004	162.872	152.145	177.825	177.837	181.021	211.498	237.099	134.067	252.016	275.482	260.65	323.872	290.754	310.43	0	440.988	411.703	221.384	405.401	234.332	502.465	454.377	509.987	233.23	521.196	523.725	223.222	474.381	498.915	530.172	503.084	547.125	486.743	231.511	487.861	496.823	0	0	699.226	364.212	234.601	86.3149
F7C846	5.17638	12.8625	14.9782	17.6001	17.7759	18.6902	25.6598	31.2199	22.6015	26.1214	32.22	30.4257	34.9351	26.3344	42.3562	37.5035	33.5029	27.5394	32.6397	33.1138	47.2745	47.173	59.301	51.3455	51.1551	48.0017	59.6392	44.5126	65.6701	45.4311	53.2609	54.7849	82.6896	66.8065	65.6077	83.7948	77.552	62.277	77.252	93.4676	72.4633	59.9598	57.3535	49.7441	45.6812	31.1479	38.8362	27.6175	19.3377
F7DBB3	0	5.23448	16.3212	15.4818	0	19.9435	21.3368	38.0254	11.557	31.8682	5.66371	15.5789	157.908	12.0415	13.3338	19.1293	48.2835	28.2413	43.9395	30.7489	41.6147	43.8496	61.4721	49.2106	81.9935	48.338	86.6053	92.2048	71.4145	110.451	113.037	117.608	98.901	103.816	136.214	62.0525	143.139	110.619	81.0778	60.3552	92.4921	89.2404	83.0741	75.1721	55.7537	91.4869	75.7109	74.0624	50.6677
F7DEU6	0	0	0	2.49944	0	0	0	0	0	0	0	0	0	0	0	1.42542	0	0	0	0	0	0	0	0	0	0	0	2.85892	0	0	0	6.34844	0	6.7943	5.77063	19.7741	4.56209	17.7034	25.0626	8.44802	14.8257	16.9599	17.0907	24.2225	26.8889	17.7847	26.0139	54.1288	43.8578
F8VPU2	0	0	0	0	0	0	0	0	0	0	0	0	0	0	0	0	5.92765	0	0	0	0	0	0	10.8721	0	0	0	0	0	0	0	0	0	0	0	0	9.44642	0	0	0	0	0	0	0	0	0	26.9304	64.1273	14.3416
F8VQ75	1.38724	0.636713	0.655255	0.914288	0.247897	1.24709	0.3339	0	0	0.490526	1.25589	0.442426	1.12033	0.376404	0.612726	0	1.9436	1.89012	1.931	8.78839	0	0.674939	0	0.381488	0.838483	0	1.45013	0.672936	2.82293	0.903156	0.737249	6.63668	0	2.58746	0.543292	0.445054	2.20965	2.06465	2.28658	8.97746	6.82904	7.89341	9.75099	13.6566	11.7824	6.2851	4.17085	7.77364	7.51461
F8VQC7	7.65593	5.61614	8.38267	12.4371	13.7287	8.71768	12.0179	16.0098	17.0531	14.3133	13.6386	13.4284	22.7854	17.7413	15.7694	16.5985	21.1696	21.6609	21.6564	33.0711	53.0021	55.4073	92.8588	81.2328	60.4195	57.2359	44.2803	34.53	17.1582	13.1283	12.329	11.8119	14.7382	8.24548	11.9155	12.7872	8.56808	5.0172	11.416	1.24577	5.86326	6.96148	2.1248	10.054	2.104	11.8108	0	28.3306	42.5975
F8VQD7	0	0	0	0	0	0	0	0	3.82095	3.05174	3.06045	0	6.28999	8.97717	8.01733	10.3888	10.5135	11.8394	12.223	3.56759	18.959	18.837	17.0693	25.0801	22.8245	20.3834	29.7531	19.6169	12.2606	23.6709	17.5366	13.2803	15.8292	15.2426	9.26368	20.5964	9.3102	3.11081	19.364	34.6494	34.7576	20.6254	6.73482	5.75692	3.28708	0	0	0	0
F8VQJ3	0	9.05293	8.42605	19.7033	23.9384	18.0618	25.3514	36.1586	46.9429	89.8713	89.5391	86.6823	123.356	128.413	168.253	158.071	205.305	216.379	261.718	250.733	449.603	763.935	1703.65	1498.88	906.427	628.06	433.608	224.325	122.986	93.3498	73.9472	60.5174	46.4854	52.8586	54.9317	50.4368	44.1323	31.7646	37.4502	26.9788	35.6092	27.1794	35.7162	25.3434	20.1309	57.4855	40.016	18.8876	13.7221
F8WGG3	0	0	0	0	0	0	0	0	0	4.79284	0	0	0	0	0	0	0	22.3668	0	0	0	0	46.2397	10.3893	58.9933	32.6103	0	0	77.4846	92.3783	0	0	0	60.9981	0	0	0	0	0	0	0	0	0	0	0	0	0	0	0
F8WGT1	0	0	0	0	0	0	0	0	0	0	0	3.07553	3.4444	0	2.21195	11.0297	4.95208	0	6.50248	3.5477	14.0339	12.3623	14.7944	9.81214	9.41034	5.47343	10.4553	0	4.78709	6.73134	0	0	6.64661	4.85758	0	0	6.62291	0	6.13965	0	0	0	12.1744	26.6553	41.3021	63.256	56.2376	127.57	62.034
F8WHM5	5.75664	5.49579	6.31531	9.30188	12.4516	13.3559	16.5639	18.7074	19.1224	21.3432	26.8224	24.7077	27.3483	33.4718	31.849	29.4038	32.4973	32.4654	37.2991	43.0744	45.8088	54.3052	54.8145	43.4064	51.2544	57.1898	54.6588	47.7241	43.2376	43.9918	38.9317	60.6005	60.9675	57.7246	51.546	54.9901	50.5385	42.0716	42.7425	34.7262	20.1327	19.1238	12.5254	12.8484	10.8023	38.1058	41.0815	36.5332	29.2501
F8WHW3	0	0	0	0	4.06795	0	8.54959	3.69514	3.68419	6.84633	7.10888	7.01502	15.0029	4.10846	14.0995	11.776	16.2476	16.0969	19.334	15.0051	24.1784	23.4882	23.1112	27.1757	26.3716	34.6517	33.2161	35.1123	25.1476	27.044	25.4865	24.9726	9.60567	26.669	22.1197	14.3917	8.4283	9.42599	7.8417	0	0	0	0	0	0	0	0	0	0
F8WI88	0	0	0	0	0	0	0	0	0	0	0	0	0	0	0	0	50.9246	0	0	0	0	0	0	0	0	0	0	0	0	0	0	0	3.1146	0	0	0	0	0	0	0	0	0	0	0	0	0	0	0	0
F8WIJ0	0	6.59769	21.7695	41.4407	18.5021	37.6815	13.0532	16.787	21.847	23.6732	20.9132	22.3796	30.7899	36.9988	33.4278	30.0123	35.8039	33.3834	40.7129	48.2325	64.6453	50.3347	53.4797	50.2865	52.4491	55.0443	59.9575	53.1898	41.487	48.0855	45.8941	46.8696	39.3113	42.9703	32.655	46.8178	31.5015	28.7254	37.1727	16.7744	42.1649	11.8792	12.7031	15.4811	14.4936	0	5.87879	11.4166	0
F8WIS9	0	11.0784	18.2616	14.574	35.9302	32.3377	28.7866	28.414	17.7948	40.4238	40.6949	40.05	32.2906	19.1146	67.5408	66.3916	50.4923	62.3489	74.3636	82.9848	118.883	78.4376	51.3137	99.7156	104.195	115.665	110.058	58.7077	58.9174	62.9652	66.427	45.5667	88.0392	34.2271	77.6424	62.6727	41.6025	19.5985	24.2738	9.13234	8.31126	9.62344	4.37879	0	0	0	1.9023	0	3.35879
F8WIU1	0	0	0	0	0	0	0	0	0	0	0	0	0	0	0	0	0	0	0	0	0	0	0	0	0	0	0	0	0	0	0	0	0	0	0	0	0	0	0	0	0	0	0	0	0	0	0	0	0
F8WJK8	0	0	0	4.28697	0	0	0	0	0	0	0	0	15.5601	0	1.50486	0	0	0	0	2.44469	0	0	0	8.20504	0	4.7432	0	0	2.41747	0	0	0	2.28472	0	4.85387	0	2.5435	0	0	9.37642	3.77922	11.6252	8.4938	13.361	16.4262	64.2797	142.209	204.334	125.257
G3UW46	0	0	0	0	0	0	0	0	0	0	0	3.85643	0	5.1421	17.9197	7.35887	9.20099	1.46092	6.41585	3.68051	25.9009	21.1462	41.0541	30.7464	23.6708	14.8287	47.0997	5.46012	32.5367	30.9397	28.0218	24.7365	23.6075	29.8768	12.9337	15.4249	38.7884	27.004	19.6328	30.618	8.89988	10.2081	8.71879	0	0	0	0	0	0
G3UW70	0	2.79373	6.31464	16.5445	23.4869	12.8536	26.9104	26.3273	30.9784	30.4358	38.2647	41.0426	70.7716	55.1232	74.8581	76.6741	73.0943	118.43	112.61	135.576	179.698	145.414	201.469	230.72	246.728	240.363	299.69	258.362	235.126	262.593	299.013	265.175	284.972	298.283	219.128	265.878	222.079	98.2069	177.967	108.928	72.204	99.4972	74.5615	74.7647	65.2476	50.0941	96.5381	299.379	437.347
G3UWC2	0	4.14074	11.1082	14.5044	28.5228	23.2839	41.5167	28.7783	42.041	55.2759	51.4163	45.5318	63.5994	59.3237	58.3946	69.6678	70.4081	74.3754	72.1168	68.0105	85.4911	89.0357	100.633	101.694	103.388	131.03	155.021	150.94	127.35	127.226	118.443	126.987	111.378	97.5738	104.027	91.4711	98.6142	72.3934	65.0348	59.862	46.9238	54.9296	50.6297	56.1764	46.5336	32.7607	41.0532	29.5403	0
G3UWJ5	21.2655	66.3078	65.0709	87.8654	172.117	72.7593	86.2668	92.6369	116.812	110.31	119.261	141.806	156.942	133.809	136.738	71.2095	62.036	140.928	162.311	93.1512	72.7456	186.391	111.472	238.874	287.514	256.759	183.057	400.894	341.829	315.677	283.333	290.36	130.087	143.1	147.437	153.9	170.112	185.782	183	195.675	153.426	357.664	0	193.29	246.345	0	0	0	0
G3UXL2	0	5.58183	5.31743	4.15041	19.4351	10.7068	20.9706	12.8102	19.2538	17.0791	19.6709	26.9319	23.3779	22.9049	28.3458	29.6459	31.5952	32.652	39.3003	34.0077	53.507	47.1168	69.2649	59.8539	73.868	62.9295	88.4911	77.4852	57.6665	80.2885	93.9617	96.7456	100.361	108.805	111.244	117.707	117.59	84.7999	99.5934	81.7464	62.7445	79.7505	59.362	68.5226	64.7955	62.4794	64.5135	92.2807	90.0509
G3UXT7	0	2.19984	0	0	1.29049	0	3.44266	8.19732	6.81175	1.12633	0	5.13299	10.2268	10.1299	14.0471	16.5062	22.8863	15.2953	16.6033	13.7158	16.3087	9.09166	7.90803	6.86579	44.5786	25.762	34.0271	11.05	25.179	24.13	34.5007	20.5872	27.7472	28.9595	7.34771	25.6741	19.1264	4.02484	112.157	16.1591	15.4352	9.25698	4.91581	3.36287	3.62916	0	25.6609	0	0
G3UXZ5	43.4716	1.86066	1.95068	0	9.86199	3.27507	4.98618	2.10638	6.24598	5.19189	8.04836	1.0523	8.5695	7.8488	39.8724	11.22	5.47762	7.27784	11.9296	11.5015	9.02021	20.5465	28.994	31.4074	32.643	36.1843	44.0046	38.414	34.8806	44.756	61.4695	63.378	65.1267	60.7572	74.8097	86.3266	74.8969	77.8704	121.53	154.279	104.876	87.6575	61.8184	58.7935	51.2574	68.5367	82.6959	229.116	518.451
G3UYD0	0	0	0	12.3011	10.6507	3.641	3.8306	0	6.47963	6.22916	8.99554	4.33367	0	12.6993	3.57841	7.23504	2.44327	3.84858	7.00417	0	4.74484	11.763	4.81234	5.80607	0	11.5244	24.2538	6.79511	18.2384	15.3206	5.8627	7.38897	31.7724	12.29	11.2967	13.8353	7.86787	6.48914	12.3151	22.5755	24.4666	16.5633	26.1753	110.998	161.405	176.272	141.404	96.8733	56.831
G3UYV7	99.2025	102.034	180.615	236.21	206.827	33.647	47.9474	160.233	220.039	40.7951	188.317	292.19	288.178	30.6994	98.5797	105.88	122.977	110.647	109.214	76.2264	160.029	128.076	135.208	161.317	119.497	146.855	199.793	141.388	162.84	144.434	175.358	152.741	160.888	161.412	174.543	212.665	188.768	166.187	230.668	236.28	196.325	207.127	215.054	261.602	261.6	308.432	286.359	377.92	348.749
G3UZP7	49.1784	5.49132	14.0579	12.4093	25.8195	25.2283	26.571	27.0519	33.4324	26.5524	53.1285	43.9487	70.3104	71.1296	86.9971	89.8774	87.1406	86.7083	109.972	100.962	113.471	133.785	149.77	158.481	133.488	151.78	159.894	178.332	145.469	163.737	179.308	164.444	178.253	160.659	160.395	171.586	151.12	124.335	128.149	96.8101	74.5246	78.9473	58.9115	47.2348	39.7655	51.0122	50.0257	51.0052	0
G3UZY2	0	0	0	0	0	0	0	0	0	0	0	0	0	0	0	0	0	0	0	0	0	0	0	0	0	0	0	0	0	0	0	0	0	0	0	0	0	3.13718	0	0	0	0	0	0	0	0	5.56991	0	0
G3X8P6	0	0	0	0	0	0	0	0	0	0	0	0	0	0	0	0	0	0	0	0	0	0	0	0	0	0	0	0	0	0	0	0	0	0	0	0	0	0	8.4357	0	0	4.59276	19.2477	20.8291	20.2581	15.5137	20.4955	13.9032	27.96
G3X8P9	0	0	0	0	0	0	0	0	0	0	0	0	0	0	0	0	0	0	0	0	0	0	0	0	0	0	0	0	0	0	0	0	0	0	0	0	0	0	0	0	0	0	0	0	0	0	6.23244	59.0057	26.8219
G3X8Q5	0	0	0	0.592109	0	2.25956	4.90384	1.28875	0	2.33436	0.887401	7.61046	9.75095	3.86443	8.50959	5.46587	6.8248	7.87035	10.7638	7.90621	9.63008	2.07538	13.4	12.3204	15.2942	15.9321	20.3746	18.3441	9.90715	20.0601	18.8894	16.4591	13.545	18.3568	17.598	21.0126	18.2969	17.0485	13.3471	9.94244	3.35278	3.49374	3.7446	0	0	0	2.96713	9.82883	8.18681
G3X8R0	12.7725	21.3817	26.9911	37.2346	58.3371	53.0915	89.1534	91.5489	136.171	145.367	174.009	187.239	232.806	229.884	265.493	288.936	331.553	322.542	329.671	313.689	391.204	403.797	469.833	555.857	580.477	611.166	676.505	664.382	623.838	717.272	774.602	815.584	872.483	887.957	917.558	930.859	958.501	949.626	925.054	792.836	666.665	544.036	436.054	326.988	261.73	223.899	160.937	130.63	87.4082
G3X8R1	0	0	0	0	0	0	0	0	0	0	0	0	0	0	0	0	0	0	0	0	0	0	0	0.906492	0	0	0	0	0	0	0	0	0	0	0	0	0	0	0	0	13.1836	0	0	0	0	0	0	0	11.4562
G3X8R2	0	0	0	0	0	0	0	0	0	0	0	0	0	0	0	0	0	0	0	0	0	0	0	0	0	0	0	0	0	0	0	0	0	0	0	0	0	0	0	0	0	0	0	0	0	0	0	15.1508	24.4909
G3X8T3	0	0	0	6.06106	0	0	0	0	0	3.55429	0	0	0	0	57.6932	0	0	10.6122	0	0	0	0.675594	0	0	2.01414	16.9893	5.78376	0	0	0	0	0	11.9673	16.2124	7.11466	25.4282	25.4543	23.4099	39.5433	51.6003	65.0507	44.8428	28.4552	28.1781	24.7462	33.0269	28.3973	92.1389	66.5039
G3X8U3	0	0	0	0	0	0	0	0	0	0	0	0	0	0	0	0	0	0	0	0	0	11.4908	0	0	0	0	0	0	0	0	0	19.4035	0	0	0	0	0	1.95149	0	0	0	0	5.65535	0	0	0	9.988	0	0
G3X8X7	27.2749	28.0067	132.364	0	64.2656	122.492	348.691	160.787	24.2398	18.7082	41.9252	137.454	115.782	58.2081	7.56213	148.008	83.1573	24.0331	29.3232	0	22.4897	53.3514	25.5597	14.0877	149.593	149.548	28.6782	13.3313	29.0833	40.6882	108.146	45.3812	13.5625	30.3803	148.315	64.0557	0	20.3918	88.3744	58.5204	75.6458	0	20.8964	673.042	63.0943	129.693	25.6603	84.5613	0
G3X8Y1	0	0	0	0	0	0	0	0	0	0	4.1286	0	0	2.06153	3.6283	9.03633	0	6.23222	9.07937	5.07908	13.0874	20.5265	4.3849	18.1347	30.4056	15.6658	18.0978	29.2505	19.6723	4.53774	16.2453	42.12	30.9573	19.382	26.3317	12.0422	24.146	24.6664	20.0492	29.6274	25.1895	16.724	0	0	0	0	0	16.1861	0
G3X924	0	0	0	0	0	0	0	0	0	0	20.4191	0	0	0	0	28.9035	0	5.50103	0	0	0	0	10.4652	9.65833	6.71127	8.03455	15.5939	36.1883	19.0665	12.2693	24.0473	25.9643	18.2252	32.5523	20.2818	48.1137	31.3765	24.2231	8.39324	18.3078	32.5001	41.001	39.6078	51.1859	26.8598	34.257	24.6039	28.8328	9.59789
G3X956	4.00579	4.12455	4.80922	9.13838	15.6642	7.12639	17.1988	8.33931	6.67318	0	12.4997	11.9825	5.00739	12.0744	13.638	9.07536	3.68393	7.23888	7.59999	7.46691	23.6303	10.6194	25.221	24.1658	21.6389	6.35527	24.8745	19.4314	11.3345	10.7709	15.6841	18.0303	8.45599	20.2075	18.9893	0	8.31081	0	14.1548	10.2589	0	0	8.4734	30.6054	23.8591	41.279	41.8238	18.3358	0
G3X973	0	0	0	12.5422	0	8.03659	1.78723	6.96955	18.2386	26.627	19.469	17.3103	22.5744	12.6932	21.895	21.2692	12.1926	19.5693	11.5583	28.6102	10.1133	38.1004	25.2331	44.8544	36.0802	23.0926	26.3215	19.7418	29.8408	30.5775	36.3887	25.3432	24.9255	30.2969	26.9699	39.2782	32.7863	37.1494	36.1675	31.7879	25.9981	25.2179	34.5925	32.1624	21.7455	18.6741	6.4372	13.337	0
G3X975	0	0	0	0	0	0	0	0	0	0	0	0	0	0	0	0	0	0	0	0	0	0	0	0	0	0	0	0	0	0	0	0	0	0	0	0	0	0	0	0	0	0	0	0	0	0	0	0	0
G3X9I1	0	0	0	0	0	2.22133	0	1.59106	7.53822	0	6.95909	0	20.9322	5.23384	26.6768	25.7208	19.8431	17.829	11.1417	17.5211	36.8241	27.783	43.7316	50.0488	38.0506	37.032	54.1969	15.3503	42.404	35.0443	59.2829	60.7495	23.9566	21.0301	64.4767	88.2742	37.6026	53.6189	23.9537	39.5054	21.2441	24.6033	31.2754	11.2755	21.9651	0	10.7058	0	0
G3X9J1	29.7857	28.5431	37.1678	49.6152	62.7021	43.3218	60.8645	78.9705	94.7822	108.684	113.075	132.036	154.261	112.963	171.066	186.075	181.712	193.542	215.709	206.172	301.701	254.322	278.981	340.054	304.222	330.521	393.009	329.514	445.887	551.117	602.5	571.485	611.552	547.859	548.345	535.929	443.274	340.778	345.985	250.661	174.533	161.132	136.851	141.505	117.489	91.6487	70.366	79.8275	71.9127
G3X9M0	0	4.05657	5.78797	4.30955	15.0519	8.3688	16.1865	15.9498	21.6965	23.5987	27.4411	26.292	45.191	32.1538	36.0119	35.1065	46.0591	44.1911	58.7456	53.116	79.8914	57.6669	66.7532	68.5267	90.0909	81.4989	106.459	101.424	90.9963	126.743	152.38	143.765	155.084	164.553	169.88	164.947	136.201	77.4822	51.3686	46.6215	30.922	17.2919	18.913	11.2494	16.249	10.2278	29.5266	0	120.462
G3X9Y5	0	0	0	0	0	1.35093	0	0	0	8.94039	5.27253	3.70259	11.9461	4.97646	13.9719	15.1019	15.356	17.8548	16.887	17.967	24.718	22.8612	23.8778	34.0354	20.9425	38.8174	35.7247	26.1638	25.377	34.3931	27.5009	28.2889	25.6592	28.189	27.0769	21.1776	23.1069	16.0948	21.6619	15.1711	12.6155	14.0649	13.4935	22.0201	32.337	47.2832	61.4686	56.315	63.8327
G3XA48	2.47938	0	0	0	0	0	0	0	2.98592	0	4.32563	3.13538	4.56147	2.74129	0	8.41429	2.89639	0	3.56853	2.56847	9.82951	6.18995	0	0	0	0	7.13205	0	0	0	0	0	0	0	0	0	0	0	0	5.87348	8.8691	0	0	9.08064	5.33504	6.4614	11.2341	5.88117	0
G5E814	40.7095	33.6117	37.2981	22.9471	54.4255	36.9022	35.5537	76.5264	66.2325	42.8292	42.5132	56.6297	42.9861	29.5222	37.1914	30.4916	37.1391	27.9744	55.1985	45.3214	32.3873	46.2491	39.8815	37.0249	58.8991	78.0001	43.3075	49.0075	43.3642	45.3005	59.3908	44.515	46.6673	38.1388	35.0375	29.4632	41.7343	47.7658	52.7261	40.5789	35.5088	38.0298	30.3525	27.6695	36.5597	0	28.8315	0	0
G5E850	18.94	23.1017	27.0814	29.5327	43.0586	37.6356	59.3412	57.5551	64.1148	72.2167	77.4951	89.0301	97.9728	103.174	134.402	130.564	163.548	167.319	194.514	196.194	234.879	281.718	370.15	403.507	446.668	496.593	616.954	617.646	620.014	784.29	785.855	819.819	893.935	971.599	1029.43	1132.5	1229.99	1149.8	1175.69	1117.72	972.901	804.143	719.093	533.095	492.511	454.526	378.964	322.733	235.435
G5E861	0	0	0	0	0	0	0	0	0	18.1092	0	23.2745	21.611	0	53.0392	48.6124	25.4169	41.8634	63.2189	55.6232	63.2679	72.8088	115.136	49.8139	107.414	93.8011	50.4934	50.7916	95.5035	83.7735	51.016	45.4201	90.224	96.6218	74.6975	59.9239	27.4981	31.8773	35.1894	0	15.7806	14.6402	0	0	14.5231	17.1537	0	0	0
G5E866	0	0	4.21337	0	0	10.3414	0	0	0	0	0	0	22.7073	25.998	1.37588	25.5351	17.8133	0	0	0	0	0	10.8423	3.55054	0	21.5881	0	0	0	0	16.8503	0	0	0	14.6949	0	14.6199	8.68774	8.95221	8.75767	0	0	0	9.73831	7.716	0	0	0	0
G5E881	0	0	11.5292	8.73692	20.9812	14.5384	17.341	9.72649	31.4107	19.1297	49.7701	28.774	16.812	11.7442	23.0812	23.2309	29.1513	27.7281	33.3498	17.3184	79.4559	29.7187	35.3371	40.7404	28.846	19.2964	27.0961	36.8569	25.0921	34.4081	34.0949	15.8786	23.745	26.2965	21.8061	16.9692	51.7395	16.2812	66.3625	47.4864	39.2269	35.135	37.0863	25.8264	9.5775	30.5047	19.9414	7.51517	0
G5E889	0	0	0	0	0	0	0	0	0	0	0	0	0	5.309	0	4.16296	5.83798	1.2389	4.00319	3.93183	5.95825	5.17447	1.89186	9.01082	5.19525	3.53772	8.90238	1.91894	7.10512	2.86901	4.19506	8.30215	8.12512	6.97059	7.98196	17.117	6.4741	7.59686	9.71287	14.8558	7.42169	6.62566	9.18131	10.5964	12.2375	19.6896	25.6478	35.9997	36.4786
G5E895	0	0	0	0	30.8679	0	4.77767	0	0.772319	0	0	0	0	0	0	1.87608	0	2.52502	0	0	5.64643	9.10987	0	0	0.572993	0.506479	0	30.6802	29.2491	0	2.70032	0	0	0	1.85256	9.34597	0	0	16.914	0	0	2.05127	0	9.95652	2.29319	4.01044	4.40876	0	7.38018
G5E897	0	0	0	0	0	0	0	1.90732	0	0	0	0	0	0	3.47761	0	0	0	0	0	0	0	0	0	0	0	0	0	0	0	0	7.75601	0	0	0	0	0	0	7.78114	0	0	0	0	0	0	8.98801	8.29102	0	0
G5E8J6	22.0639	29.3659	37.2888	41.0771	57.1475	46.3028	62.379	68.8411	73.3814	90.5498	92.9487	117.993	120.309	134.809	158.252	167.02	197.05	233.66	255.565	258.476	364.797	392.235	481.93	562.553	643.775	770.059	937.042	941.335	866.126	1037.74	1093.52	1094.61	1133.25	1227.42	1179.96	1253.32	1299.89	1138.97	1053.8	997.328	967.442	842.824	794.587	663.403	650.798	763.756	688.531	555.972	391.99
G5E8T9	0	0	0	0	0	0	0	0	0	0	0	7.02824	0	10.0103	2.02753	7.46331	0	1.75499	0.667824	8.54891	29.2704	13.4994	12.5974	11.0725	2.58904	9.62682	3.62255	33.2312	10.2975	15.1521	16.6688	24.7103	14.7152	9.20326	16.3626	63.6957	16.6242	14.281	11.852	12.8651	15.3336	6.07225	10.9995	25.1976	9.50272	13.9554	15.4997	11.7335	9.98226
G5E8V9	0	0	0	3.05225	9.91391	0	11.2391	8.96946	23.7282	27.0542	13.2092	26.5607	27.2621	11.5524	22.4297	20.4248	17.4602	27.7619	19.6114	23.791	28.1358	32.2595	35.1076	30.2607	38.7821	38.6746	50.9846	48.4615	42.9261	45.1221	58.7967	48.7598	51.5374	54.0102	55.8583	56.0383	64.1187	54.2861	50.6794	39.312	33.5097	24.6094	27.7218	29.2024	21.8729	25.2083	10.0043	35.5021	9.58131
G5E8X1	0	0	0	0	0	0	0	0	0	0	0	0	0	0	0	0	0	0	0	0	0	0	0	0	0	0	0	0	0	0	0	0	0	0	0	0	0	0	0	0	0	0	0	0	0	0	0	0	0
G5E902	207.028	344.343	489.973	603.319	741.439	532.449	809.559	768.06	928.65	942.48	1019.1	1189.97	1263.23	1020.22	1345.89	1279.67	1308.7	1429.13	1506.22	1447.12	1724.82	1804.06	2055.17	2195.01	2174.36	2286.17	2599.13	2423.59	2359.36	2829.72	2752.19	2693.56	3085.71	3086.82	3071.19	3010.98	2835.59	2630.91	2620.07	2358.26	1814.01	1742.2	1365.11	1117.45	976.343	758.4	608.032	506.334	360.383
G5E924	0	0	14.4907	3.12843	0	9.68534	8.90625	17.6158	9.76864	12.8854	11.3169	12.805	18.785	17.181	18.9783	15.3704	18.2046	20.0962	18.0615	19.4301	31.083	23.1823	32.5547	35.391	32.6624	39.2286	39.9319	52.2577	54.3109	57.6649	57.0558	55.6732	72.6467	70.6004	77.8071	89.6146	80.0436	88.8149	84.4056	99.9886	80.9093	84.0751	74.9697	73.6599	75.0296	73.7979	51.7995	44.5899	58.967
H3BJ07	0	0	0	0	0	0	0	0	0	0	0	0	0	0	0	0	0	0	0	0	0	0	0	0	0	0	0	0	0	0	0	0	0	0	0	0	0	0	0	0	0	0	0	0	0	0	0	0	0
H3BJI4	0	0	0	0	0	0	0	0	0	0	0	0	0	0	0	0	0	0	0	0	0	0	0	0	0	0	0	0	0	0	0	0	0	0	0	0	0	0	0	0	0	0	0	0	0	0	0	0	0
H3BJL6	0	0	0	0	0	0	0	0	0	0	0	0	0	0	0	0	0	0	0	0	0	4.64745	0	0	0	38.8128	0	0	0	0	0	0	0	81.6225	0	30.9759	0	0	0	0	0	0	0	0	14.761	0	0	0	0
H3BK03	0	0	0	0	0	0	0	0	0	3.58207	6.54113	2.84248	0	0	12.9758	16.6388	13.2625	24.5374	15.0415	26.1565	37.0984	38.1388	64.0866	41.5282	61.9579	63.7237	71.8444	53.2859	59.6604	78.0338	80.1729	92.8752	44.3051	99.8151	104.688	120.461	111.187	44.2148	107.964	72.6382	54.7111	19.9443	51.8235	46.1756	43.2593	27.3862	0	18.0535	19.1667
H3BK65	0	0	0	0	0	2.36365	0	0	4.60803	3.8744	5.9941	5.2459	4.30623	3.57488	9.72222	9.31351	6.43418	27.4629	15.2791	18.0551	12.6906	19.615	2.93396	7.90959	17.8394	13.6363	22.4803	33.701	19.6957	15.8052	16.2008	19.3058	34.3757	39.5264	37.8779	40.1864	28.2597	19.5205	31.4209	29.2506	23.5244	30.7242	19.0756	25.556	15.635	24.4697	20.9148	23.7401	4.17728
H3BK73	0	0	0	0	0	0	0	0	0	0	0	0	0	0	1.57103	0	0	0	0	3.8336	0	0	0	0	0	1.73546	0	3.12673	5.16876	0	1.01655	7.48597	11.837	3.91684	8.72129	17.9534	12.465	9.20077	12.9699	6.85721	3.82651	5.0619	1.6246	5.02118	20.0717	5.23848	0	0	7.19835
H3BKN0	0	5.2701	1.32243	2.83793	1.97192	0	0	0	0	0	0	0	0	0.829063	3.00817	0	0	2.14014	0	0	0	4.29029	0	0	0	0	0	0	0	0	0	0.563172	0	0	0	12.7463	0	0	0	0	0	0	9.63219	11.2471	12.9377	0	21.2689	35.6011	55.6406
H3BKT0	0	0	0	0	2.66713	1.10112	0	2.92812	6.26644	3.79257	14.1799	10.1883	12.7381	13.1764	18.9968	12.408	21.7883	14.5386	16.8091	19.5607	21.7229	28.3733	31.5017	18.7003	25.3563	25.3254	23.9101	28.5214	9.88591	15.8338	11.163	0	12.2654	6.11178	0	0	0	6.87083	35.5766	43.0388	20.9666	0	20.9831	0	0	0	0	0	0
H3BKY1	0	0	0	0	0	0	0	0	0	0	0	0	0	0	0	0	0	0	0	0	0	0	0	25.674	21.3342	25.8803	28.3413	47.6331	12.1772	26.0636	33.022	63.2545	36.5116	39.1201	29.6612	27.0131	47.5466	29.838	78.7477	31.352	8.41696	36.1117	24.9829	49.5421	22.9376	31.0725	25.9173	44.3505	0
H3BLB2	0	0	0	0	0	0	0	0	0	0	0	0	0	7.85565	2.27161	0	5.37547	14.0652	0	0	0	8.84859	0	21.6015	0	13.7038	5.06878	0	0	4.32287	27.979	0	0	1.92067	0	0	1.26177	14.6157	0	4.44001	0	31.2045	0	18.8075	8.30367	33.7161	41.6088	80.5275	58.6256
H3BLL2	0	0	0	0	0	0	0	0	0	0	2.82588	0	0	0	0	0	30.1027	5.78851	0	0	0	0	0	11.5017	12.6386	0	11.0747	20.9921	25.3618	26.7648	17.5681	10.3473	23.4466	4.16257	22.5262	2.09724	18.0798	3.99301	4.92995	8.97742	26.665	1.72399	7.5751	7.89845	20.1863	11.203	36.9886	24.3679	38.2466
H7BWY6	0	0	0	0	0	0	0	0	0	0	0	0	0	0	0	0	0	0	0	0	0	0	0	0	0	0	0	0	0	0	0	0	0	0	0	0	0	0	0	0	0	0	0	0	0	0	0	0	0
H7BWZ3	0	0	0	0	13.3362	0	0	0	0	0	5.14874	0	4.23243	9.63605	0	0	0	76.6862	0	0	0	9.77909	26.7806	0	0	0	0	3.22538	0	6.20419	22.1762	0	1.7776	6.09821	15.3746	0	7.7004	0	0	4.71027	0	23.0401	18.6229	14.5166	20.0688	13.2314	22.9199	125.475	242.465
H7BX64	24.595	51.5308	77.4217	113.615	137.624	119.028	167.726	161.211	203.323	205.57	232.356	258.424	309.777	271.829	316.42	324.487	366.592	338.236	641.766	563.514	699.141	663.965	652.152	674.79	610.822	572.077	589.106	494.258	369.924	358.263	318.734	249.66	236.285	188.515	158.689	144.048	110.633	79.5791	87.4903	72.4189	64.0031	71.1014	53.1974	54.2453	44.6165	39.3451	37.1418	49.21	48.948
H7BX88	2.14175	6.47661	8.78883	12.9865	19.2731	10.1581	14.5215	11.5763	15.9579	18.2631	17.0151	23.9778	23.2741	17.0461	26.5016	26.0149	27.1604	24.1375	32.3424	31.3295	35.4508	38.7336	44.7602	46.5554	44.1606	51.5556	63.2403	56.3815	51.5952	54.1222	60.0305	53.8914	58.7866	51.0441	57.5248	62.6172	55.0417	43.7046	52.3966	51.7228	35.9596	58.2513	46.836	47.9635	42.1914	51.7098	58.3986	83.0814	83.3562
I1E4X7	0	0	0	0	0	0	0	0	0	0	0	0	0	0	0	0	0	0	0	0	0	0	0	0	0	3.65005	0	0	0	0	0	0	0	0	0	0	0	0	0	4.88483	0	0	0	8.21903	0	3.3344	0	0	8.32287
I3ITR1	0	0	0	0	0	0	0	0	0	0	14.7891	0	30.0828	0	0	26.2588	0	30.0885	4.55859	8.44669	0	0	0	0	0	36.204	0	58.4781	9.16425	17.42	0	5.4346	0	8.64042	0	29.3632	17.0051	0	54.8272	23.3747	8.75734	0	0	69.828	26.5262	67.0212	59.3883	152.613	174.422
I7HJS2	0	2.87965	0	0	0	0	4.23157	0	3.67446	10.3511	3.31939	11.368	19.0936	5.61249	12.5449	9.44525	15.7905	10.4457	22.5128	9.00853	41.8451	23.1509	48.1437	39.3697	35.1957	36.3856	41.8442	45.1766	55.7803	29.3849	37.6113	34.9446	80.0418	36.0164	46.3463	61.5397	49.2072	40.7789	43.588	25.6341	25.7471	57.1022	21.4926	18.0205	14.6396	30.7653	10.9313	18.8825	0
J3QMF2	0	0	0	0	0	0	0	0	0	0	0	0	0	0	0	0	0	0	0	0	0	0	0	0	0	0	0	0	0	0	0	0	0	0	0	0	0	0	0	0	0	0	0	0	0	0	0	74.4983	416.288
J3QMG3	43.8664	85.237	106.124	130.671	163.537	114.531	172.614	151.581	173.901	150.667	163.076	173.576	181.107	116.951	145.096	122.296	122.295	100.317	97.7551	90.568	97.9614	89.1442	111.075	105.257	104.125	91.8417	97.0157	76.9398	67.2065	66.269	84.1383	59.7061	64.7614	62.8639	58.394	63.3328	49.4885	46.7572	46.2717	39.7481	36.8276	34.8913	35.5658	38.7185	32.5732	30.2781	28.0908	28.5339	22.5884
J3QMM7	0	0	0	0	11.3457	0	0.704746	0.540292	0	2.91555	0	0	0	4.46336	5.17756	7.63822	0	5.37557	6.8134	2.46032	3.88994	6.95615	10.7576	15.4028	14.9488	9.29404	12.698	14.3679	11.873	10.6182	12.3892	12.7458	13.0375	10.5117	8.36926	6.88558	11.2682	7.84985	7.84776	5.16909	4.5828	4.85337	1.68084	5.49549	4.12169	3.90112	2.3148	3.37677	11.5005
J3QMN4	0	0	0	0	0	0	0	0	0	0	0	0	0	0	0	0	0	0.995734	0	0	11.2847	0	0	0	0	0	13.9704	11.9153	0	2.23528	0	3.87498	0	0	0	0	0	2.96227	11.6089	0	3.74037	3.26615	0	5.29457	10.8653	14.1429	8.71922	40.9728	48.3783
J3QMX0	0	0	0	0	0	0	0	0	0	0	0	0	0	0	0	0	0	0	0	0	0	0	0	0	0	0	0	0	0	0	0	0	0	0	0	0	0	0	0	0	0	0	0	0	0	0	0	0	0
J3QN89	0	0	0	0	0	0	0	0	0	0	0	0	0	0	0	0	0	0	0	0	0	0	0	0	0	0	0	0	0	0	0	0	0	0	0	0	0	0	0	0	0	0	0	0	0	0	0	0	48.2457
J3QNT7	0	0	0	0	0	0	0	0	0	0	0	0	0	0	0	0	0	0	0	0	0	5.17814	0	0	0	0	0	0	0	0	0	0	0	0	0	0	0	0	0	0	0	0	0	0	0	23.0422	28.0973	32.1015	31.6242
J3QP56	0	2.12719	0	5.4926	8.68215	8.4407	4.74497	5.87775	3.82984	5.24651	17.0896	13.3089	19.9479	26.2578	28.8202	14.6451	7.78597	34.7846	18.408	14.2962	51.2247	28.6777	50.1128	20.3176	41.4388	34.8046	60.0818	57.8701	50.7847	37.4548	65.08	40.7278	116.04	53.6715	46.3178	83.6082	57.404	54.6656	62.5754	63.4754	67.0892	72.3005	59.6816	64.1639	66.6012	53.834	58.008	70.0572	50.6843
J3QQ13	50.5945	66.9184	96.2106	93.9502	90.4258	63.0128	73.6347	73.1347	67.1394	60.1926	76.2694	74.9063	89.4632	80.2444	81.9893	84.7688	87.7946	79.4536	88.188	72.8297	89.3915	99.0478	97.4256	109.621	113.024	112.043	135.932	135.206	111.638	134.313	151.481	146.693	145.413	140.312	135.233	135.228	125.793	113.879	122.385	103.955	118.43	135.429	172.765	266.646	480.989	1023.56	1422.92	1242.58	804.184
J3QSN2	0	0	0	0	0	0	0	0	0	0	0	0	0	0	0	0	0	0	0	0	0	0	0	0	0	0	0	0	0	0	0	0	0	0	0	0	0	0	0	0	0	0	0	0	0	0	0	0	3.15379
K3W4Q8	54.1588	61.861	122.643	162.078	204.273	199.965	289.397	315.381	398.891	469.352	556.571	621.078	685.794	702.477	827.367	849.477	962.554	960.55	1088.37	997.156	1228.5	1294.29	1474.62	1548.62	1632.16	1658.31	1858.76	1733.52	1742.11	1870.62	1757.88	1735.77	1780.97	1690.39	1500.71	1510.54	1426.46	1148.47	1054.24	883.415	621.375	502.772	426.56	323.379	281.544	224.117	185.216	160.283	121.79
K3W4T3	16.3552	19.7836	33.762	21.6907	40.2206	40.1924	48.8593	43.3157	37.5433	35.9139	40.039	48.2223	66.9138	30.3291	27.764	30.984	46.3173	38.2408	28.2757	63.58	77.355	77.5815	60.04	35.3846	52.4539	48.7482	51.4403	87.3075	61.2215	62.7463	46.3942	40.6277	49.3831	45.65	41.9618	30.1984	47.0252	54.1495	56.2273	2.58585	2.25049	46.4372	13.2614	0	0	3.76308	0	0	0
L7N466	0	0	0	0	0	0	0	0	0	0	0	0	0	0	0	0	0	0	0	0	0	0	0	0	0	0	0	0	0	0	0	0	0	0	0	0	0	0	0	0	0	0	0	0	0	0	0	0	4.36855
O08528	2.69029	8.22012	11.2301	12.1052	17.4369	12.8701	19.0908	18.0239	24.8295	21.8093	26.4869	32.4013	34.7736	28.664	37.2021	42.5009	41.8663	42.7545	57.4754	61.269	77.5586	79.3099	97.4886	107.207	107.447	120.528	136.497	136.907	121.14	138.065	142.373	145.793	158.814	152.118	153.122	161.523	160.076	149.772	153.441	137.105	110.465	107.915	100.32	102.883	105.603	132.306	161.544	247.641	395.057
O08529	0	0	0	0	0	0	0.789363	6.90726	0	2.68447	0	8.86766	3.33879	0	2.47223	0	7.18472	0	0	0	0	3.65876	0	0	23.0304	10.5827	7.64504	0	0	4.82588	10.3061	0	15.6405	10.2126	20.6432	12.419	18.8839	10.7252	12.1958	1.8147	11.9346	9.09509	11.2627	12.1346	12.6342	18.6711	12.4972	33.2707	34.3504
O08532	5.59753	11.3136	19.1172	25.7127	39.07	29.3699	47.4907	48.4731	57.4335	65.3087	78.3056	90.5661	106.359	103.513	116.534	132.573	144.208	134.442	164.429	158.45	206.879	206.804	225.947	248.935	261.459	271.488	320.345	285.921	268.428	310.169	317.376	296.005	331.31	295.495	276.58	249.637	246.55	202.796	189.129	155.289	119.453	105.354	86.0213	78.6311	57.1432	58.5817	58.5726	54.4776	48.3616
O08547	7.81989	8.45462	14.7861	17.151	22.7611	18.8932	24.3402	22.2412	27.9626	29.4596	28.1648	36.5029	40.8019	31.1723	28.2605	38.5308	35.555	34.1201	42.741	32.1631	47.7468	41.0773	43.6101	35.6533	40.2814	53.0204	47.7083	51.5063	42.7924	52.8967	57.1507	58.264	62.3471	63.6788	57.9202	49.3449	49.6213	35.4497	45.8181	46.6911	34.0097	29.285	18.1476	25.2004	23.3951	14.3507	13.2773	2.82973	0
O08553	1.82062	1.79608	7.01679	1.14688	3.83537	5.82187	3.24555	4.26561	0	7.24166	7.0077	11.6473	13.1627	6.14779	6.00154	14.0168	13.0136	6.35851	9.09195	12.777	11.4213	12.044	18.465	10.2173	20.4139	19.8178	17.2524	14.9781	20.496	20.4948	22.5144	20.793	27.1381	25.6834	44.1589	34.6948	30.6086	33.5539	36.4107	35.8389	47.9819	45.2587	51.1574	93.8683	135.393	329.319	922.737	1416.43	807.735
O08579	0	3.65654	2.15186	9.52343	9.75987	9.74511	13.9716	7.84928	13.3821	5.22942	12.8456	14.544	10.9324	19.1315	11.25	13.1735	12.5677	9.97642	12.6345	18.6279	17.3462	15.5416	17.2732	11.7625	28.3916	16.4239	22.2483	15.2284	15.972	9.07289	19.2004	11.9164	7.59829	20.147	20.0226	23.7514	14.7849	19.4186	17.1847	11.0834	0	3.29201	0	0	0	0	4.41177	0	0
O08582	0	0	0	0	0	0	1.97591	0	0	1.34315	4.53512	0	7.55875	1.31677	3.42258	6.50142	5.96534	2.69958	6.28704	2.42061	4.90326	1.94227	7.52492	0	5.48149	8.27916	5.97372	0	0	0	4.82299	2.06716	0	0	6.30084	0	0	0	0	0	0	0	0	3.19029	0	0	0	0	0
O08583	0	1.12844	0	0	0	0	0	0	2.30534	0.522398	0	2.41583	1.18629	2.02441	0	1.57421	0	0	0	0	0	0	0	0	4.44744	0	0	0	0	0	0	0	0	0	0	0	0	0	0	0	0	0	0	0	0	2.95825	9.5367	21.1636	73.1376
O08600	0	10.4962	6.26536	5.62673	13.2105	10.9953	8.15747	6.99239	6.50684	8.45307	8.58602	9.19865	23.062	6.81664	11.5149	9.51662	14.3957	15.3926	7.11878	10.6624	19.4156	12.6983	13.3397	15.8614	20.7949	24.0475	27.3914	18.4032	14.8638	17.0778	21.6619	21.6936	27.1822	15.9562	22.3734	28.8833	20.6261	23.0973	24.0465	24.1328	22.2134	20.4179	31.935	39.7322	41.6119	54.6391	62.9208	101.328	134.12
O08663	0	0	0	0	0	0	0	0	0	0	0	0	0	0	2.56474	0	0	0	0	0	0	0	0	0	0	0	0	0	0	0	0	0	0	0	0	0	0	0	0	0	5.22238	0	0	3.01283	0	0	0	0	0
O08715	0	0	0	5.33398	22.3762	7.64256	11.095	18.904	13.698	20.9111	9.99813	17.8724	23.3801	22.2141	20.7784	30.364	29.4422	27.7238	28.1038	33.4219	35.3905	26.0882	39.5774	37.2439	35.0857	40.5265	45.1808	20.7949	30.6234	56.1938	24.8779	51.5236	15.0372	34.7021	35.6345	13.783	17.2307	25.2774	38.8751	22.7601	21.6963	24.7265	12.5268	12.754	32.7232	31.139	35.231	34.3176	19.6211
O08734	0	0	0	5.85507	0	0	0	3.6635	4.13966	0	7.88859	0	7.77697	0	0	4.33184	5.76511	3.07516	15.6512	0	4.75565	0	9.02681	14.6923	10.8299	26.7311	21.5304	27.4198	30.0358	28.0544	12.1756	28.2312	32.89	26.6742	37.4847	32.3305	35.7607	31.8317	34.5448	24.7668	23.7577	0	0	0	0	0	0	0.5657	0
O08738	0	0	0	0	0	0	0	0	8.82515	0	8.31941	0	0	15.6321	0	16.0592	18.4216	19.0281	0	0	23.0035	0	34.0712	77.3312	46.5108	42.8217	86.5531	48.8089	46.6098	48.0388	0	76.0291	0	69.7681	0	0	0	0	167.021	0	296.376	186.735	317.811	132.284	240.537	215.341	0	0	0
O08749	7.14811	8.65579	14.5672	15.0307	29.4685	15.6126	19.4412	23.1707	25.3565	28.8133	33.7112	34.8257	46.5924	38.5393	49.0134	49.0822	57.1236	91.6755	357.426	894.628	1211.06	792.633	381.63	343.638	354.44	397.373	715.991	1322.87	1606	1438.09	1096.9	1031.42	1145.94	1258.2	1340.48	1492.65	1707.15	1811.26	2126.12	2109.24	2220.75	2708.18	3108.21	3400.53	3931.81	4569.93	5288.8	6350.49	6304.39
O08759	0	0	0	0	0	0	0	0	0	7.99845	4.65454	0	0	0	0	4.14559	0	0	31.4303	2.56663	10.6479	4.61617	6.63742	8.50338	8.69363	8.07617	18.1962	14.7375	19.2028	19.8637	20.9762	18.9298	22.3648	26.9212	17.6147	17.4637	62.4635	22.407	27.3791	25.5932	30.9588	16.8816	39.8282	34.0697	13.5742	26.6687	19.2573	25.7339	52.1231
O08795	0	0	0	0	0	0	0	0	0	0	0	0	0	0	7.84191	7.85155	0	12.4864	20.9689	0	6.44311	16.911	38.2637	12.8523	16.4761	20.4866	11.1466	24.7092	36.7718	29.718	31.4585	49.4182	78.0537	197.245	314.868	327.674	246.266	129.561	93.315	82.4099	67.8423	54.1716	40.6167	56.0505	52.4021	143.154	324.663	301.535	174.844
O08797	0	0	0	0	3.56291	0	0	0	0	0	0	0	0	0	0.824366	0	0	0	0	0	0	0	0	1.92718	2.26182	0	0	0	0	2.6822	2.36168	1.35287	3.48141	0	3.70654	5.50706	3.47447	4.2318	3.31396	0.591386	0	0	1.47123	0	2.74041	0	3.42995	4.88939	8.33253
O08804	0	0	0	0	0	0	0	4.93139	0	0	0	0	0	0	0	0	0	0	0	0	0	0	0	0	0	0	0	5.05005	0	6.97102	0	0	0	2.18711	0	0	5.46112	0	1.65268	2.25153	0	7.23067	0	0	0	3.77048	2.89722	6.27303	14.9321
O08807	9.10356	4.3885	9.87745	4.22237	10.532	8.46812	11.7235	14.5636	17.2327	15.9397	19.4375	12.8941	17.451	29.2867	21.4781	25.9586	27.973	16.294	25.7806	28.3825	32.5072	21.2657	38.1895	35.1602	42.5984	38.9342	58.0607	34.585	32.501	59.4148	63.6298	38.8476	47.796	44.2671	43.3278	53.2409	57.5082	63.7197	75.8074	93.2879	134.089	129.206	257.664	341.141	506.501	323.604	308.567	240.085	113.884
O08848	0	0	0	0	0	3.74659	6.80947	0	0	1.72405	0	0	7.70934	1.4609	0	4.2936	17.477	0	4.49786	0	0	0	6.2221	0	46.1634	2.19313	0	0	0	0	55.6685	0	0	0	26.9927	0	0	23.7312	0	0	0	7.75736	0	15.0341	31.0673	53.5781	17.6163	24.1475	29.4826
O08911	0	0	0	0	0	0	0	0	0	0	0	0	0	0	0	0	0	0	0	0	0	0	0	0	0	0	0	0	0	0	0	0	0	0	0	0	0	0	0	0	0	0	0	0	0	0	0	0	0
O08915	1.59	0.782615	2.11875	5.94656	8.96469	4.19701	7.76705	1.65163	7.81466	8.32217	2.31167	12.3713	3.98733	6.69875	5.51042	11.1651	7.818	10.5108	6.95153	11.9709	6.1923	15.4004	15.2863	0	14.8638	12.5809	9.39002	21.8394	8.4837	27.8632	14.0819	17.5197	18.5685	14.3028	22.9108	20.2535	18.4677	22.1698	30.982	18.4421	18.1972	23.3625	26.83	42.9045	31.6517	29.0782	21.2457	25.4124	23.7627
O08917	13.6457	17.7876	30.1464	25.172	29.0061	23.705	31.3811	38.1524	38.4462	34.2978	43.342	36.9854	43.034	31.358	40.2055	29.9668	35.4995	29.8396	51.606	34.9168	51.5691	39.6016	29.8999	39.1609	37.0155	40.5839	34.7086	34.8606	25.1481	35.4286	32.2018	24.2048	23.662	29.9092	18.5293	24.2286	23.1594	17.6595	20.1369	15.4384	14.025	6.61075	12.7736	4.61933	0	19.1122	0	0	0
O08992	3.28495	21.1502	46.1042	55.3915	64.7334	61.3566	71.1101	63.2086	65.6366	58.5301	55.6518	62.9321	54.5683	51.4326	48.9468	51.9397	38.0069	50.496	42.9934	27.2341	35.3861	23.7043	40.1321	46.6262	30.4216	37.5132	4.24553	13.6364	27.7939	25.4612	28.6077	21.1415	22.9717	20.3863	20.9381	1.38846	7.80778	8.83857	11.0628	0	3.90559	0	0	5.50893	0	0	0	8.09094	0
O08997	0	0	0	0	0	0	0	0	0	14.1417	0	0	0	0	0	0	0	0	0	0	0	0	0	0	0	0	0	0	0	0	0	0	0	0	0	0	0	0	0	0	0	0	0	0	0	0	0	0	0
O09005	0	0	5.66177	5.83927	21.4498	9.74045	15.4828	15.7532	14.9721	24.4297	24.9732	27.1209	29.9099	29.0297	32.9238	30.0009	30.746	41.2939	12.4546	44.9133	59.4589	42.5369	55.3334	45.9928	36.3622	62.5766	26.1834	37.2916	19.0683	50.2624	30.3371	29.4982	36.4617	34.1521	57.3748	88.1692	39.5975	32.1667	83.7056	38.9585	58.6937	43.2472	31.3849	0	0	0	0	0	0
O09030	0	0	0	0	0	0	0	0	0	0	0	0	0	0	0	1.17244	0	0	0	2.64062	0	0	0	12.1179	15.6563	12.7671	33.1005	27.9026	16.3805	18.7281	9.81982	30.1599	26.0389	27.9715	26.8227	20.5737	29.4778	4.45711	11.6916	0	4.45078	3.56188	0	0	0	0	0	0	0
O09061	8.38477	7.38528	9.25745	13.1299	15.1686	11.8381	15.7775	15.153	21.3857	20.0992	20.0358	24.7516	31.249	26.2043	31.2156	31.1371	34.7641	26.3964	38.9615	34.7995	49.3183	36.9274	51.8494	57.8368	71.1888	63.6551	98.9689	74.084	76.8468	81.8372	120.32	149.955	269.045	303.159	252.173	159.342	130.444	151.993	207.429	374.872	701.143	1149.78	606.025	242.314	139.949	82.044	56.467	44.0942	29.9437
O09111	212.287	361.534	465.139	626.013	755.951	586.623	1448.69	1341.21	1427.4	1394.54	1436.14	1454.24	1385.19	1151.58	1129.33	998.344	1012.63	876.317	862.11	703.325	770.534	722.569	693.838	642.14	580.007	555.378	568.817	446.187	395.732	449.078	467.19	466.877	488.573	474.6	455.588	439.183	408.193	380.712	377.794	340.582	281.185	264.149	208.182	174.629	156.137	191.159	140.041	128.632	86.7697
O09114	0	0	0	0	0	1.82059	0	0	0	0	0	0	0	24.9552	0	0	0	0	0	25.6532	3.91206	0	0	0	9.60064	0	0	0	0	0	0	0	6.43671	0	3.42508	2.23848	0	0	0	0	13.3838	0	0	0	3.36437	18.5401	0	0	0
O09131	23.0092	6.03859	2.3313	0	580.584	7.36609	11.121	6.4793	11.4116	8.96067	5.84198	11.3412	1.94211	10.7669	13.0527	7.17428	6.9338	6.17697	11.138	6.63239	0	10.3515	13.0515	15.3333	7.3606	0	16.3808	0	7.29818	5.61137	20.9351	6.11522	10.8963	16.2487	9.61116	0	0	2.76037	8.11539	8.06214	8.4461	22.5408	14.3036	8.93155	11.4296	19.0824	0	0	0
O09161	39.3685	81.7828	127.024	173.099	252.266	202.078	301.237	309.408	383.101	418.2	508.802	572.544	672.621	567.611	723.613	738.032	782.855	795.208	913.517	874.062	1123.2	1096.09	1260.74	1336	1367.77	1414.2	1663.56	1435.99	1224.58	1460.17	1509.06	1438.34	1536.61	1527.21	1543.6	1689.02	1598.35	1520.77	1584.12	1568.92	1404.44	1589.48	1785.91	2052.33	2584.94	2777.06	3113.65	3662.92	3636.76
O09164	0	0	0	0	0	0	0	0	0	0	0	0	0	0	0	0	0	0	0	0	0	0	0	2.58177	0	0	0	0	0	0	4.72571	0	0	0	0	0	0	0	3.23631	0	0	0	0	2.94889	7.11453	13.3513	19.9775	62.381	70.1884
O09172	0	0	0	0	0	0	0	0	0	0	0	0	0	0	0	0	0	0	0	0	0	0	0	19.1126	0	0	0	0	0	0	0	2.09906	0	0	0	0	0	1.60668	0	0	0	20.3918	0	0	0	0	0	9.93327	5.80923
O09174	0	0	0	0	0	0	0	0	0	0	0	0	0	0	0	0	0	0	0	0	0	0	0	0	215.91	0	0	6.44583	0	0	0	0	0	0	4.21081	0	0	0	5.59904	3.21415	0	0	0	9.68267	2.03011	11.7592	11.0397	20.6239	24.1806
O35074	0	0	0	0	22.066	11.3897	4.6721	16.2123	15.9527	34.2415	20.5782	15.1946	23.6379	21.3602	38.2146	19.6204	32.2116	27.768	50.8023	48.0762	66.1539	48.73	63.561	55.9062	55.1913	56.3079	78.8083	54.3121	60.3846	70.4848	74.6392	65.4625	73.2986	71.1247	67.4209	68.5757	74.5431	69.4563	65.2619	54.6458	28.6038	50.4822	50.9842	46.934	37.8075	14.1909	38.9709	0	0
O35114	5.57583	12.1887	11.5232	19.6045	26.2878	27.0501	39.0038	36.0885	50.1643	48.0679	60.6278	76.4115	82.7698	73.4384	97.0324	100.856	104.96	107.906	117.291	142.383	151.741	140.485	172.951	165.79	176.166	170.675	219.781	195.069	163.089	192.68	195.087	193.956	190.688	186.161	205.198	207.314	191.774	165.148	167.787	150.527	100.813	96.4498	91.0785	82.8759	58.6095	63.6558	57.2247	56.7133	48.3067
O35129	70.0011	117.493	239.402	299.831	371.323	266.096	340.725	292.91	351.305	320.607	338.064	344.762	377.946	279.556	338.569	290.198	280.679	257.786	253.069	204.853	250.768	226.635	230.693	183.058	150.122	147.235	137.097	118.031	97.9679	101.161	92.8906	80.5452	75.7827	62.5992	68.2969	66.8604	60.0224	43.4818	55.7716	44.9668	42.1888	42.1452	38.4469	42.9898	35.7249	37.0922	35.888	45.9058	34.8398
O35215	0	0	0	0	0	0	0	0	0	0	0	0	0	0	0	0	0	0	0	0	0	0	0	0	0	0	0	0	0	0	0	0	0	0	0	0	0	0	0	0	0	0	0	0	0	0	0	0	0
O35226	0	0	0	0	0	0	0	0	0	0	0	17.1251	35.3946	2.94771	42.4797	22.2644	48.2168	31.6431	52.8779	31.5694	47.1251	55.5064	81.1981	88.3904	48.6245	62.0159	62.2994	23.5867	17.799	36.6058	83.0339	39.2451	46.0334	59.6627	49.2049	83.5833	85.7914	89.0076	56.9287	24.9187	37.4624	35.3918	48.5811	105.297	39.4382	69.2123	14.039	3.7603	23.3053
O35295	0	1.08374	1.84471	4.72246	4.01245	8.10814	6.39698	9.00584	8.0623	10.2784	14.4099	8.73841	14.1575	12.0359	5.62139	18.8072	20.2073	9.14867	18.8807	10.1416	11.8902	15.0406	16.8438	18.261	29.3327	24.2747	18.0848	20.6047	22.304	9.59699	28.9861	20.2645	19.8077	19.8961	14.1744	21.2458	17.6117	15.3997	17.5251	25.2492	9.63819	15.8092	22.0295	25.9781	29.5372	48.465	32.9304	64.7539	28.0601
O35309	0	0	0	0	0	0	0	0	0	0	0	0	0	0	0	0	0	0	0	0	0	0	0	0	0	0	0	0	0	0	0	0	0	0	0	0	0	0	0	0	0	0	0	0	0	43.7488	46.1907	39.7606	49.5382
O35344	0	0	0	3.8794	0	0	1.10367	0	5.13834	2.45783	3.51895	0	3.29793	1.8446	0	0	0	2.97075	2.47659	1.13619	2.31375	8.88117	1.67947	5.70205	7.75446	0	6.91627	2.39447	0	0	12.4445	7.55597	9.02825	4.4969	7.69517	0	5.58534	8.96161	16.7921	13.4759	16.6315	16.5543	17.2141	27.5619	29.2699	40.0553	40.8997	59.2864	43.9872
O35345	0	3.08887	3.71789	0	0	0	0	0	0	0	0	0	0	0	1.65508	2.43911	0	0	0	3.83298	5.4888	6.05601	0	4.56875	0	5.30115	0	0	0.626302	0	0	0	0	0	0	0	0	0	0	0	0	0	0	0	0	13.414	0	21.8815	68.5909
O35379	0	0	0	0	0	0	11.6891	4.08991	8.60159	11.6859	8.60872	12.8787	14.518	15.9361	17.4802	17.3479	19.7919	8.29291	21.3105	11.0599	17.2763	26.4225	18.4777	31.695	34.1859	36.7299	26.0353	32.5379	27.6718	21.8818	37.4858	23.8567	28.6375	18.7402	32.8527	26.5712	25.4423	19.5915	26.5789	18.6669	12.897	13.9173	7.18007	25.7436	2.84465	0	11.8319	10.8751	2.54577
O35381	0	0	0	0	0	1.15531	0	0	3.99733	0	0	0	0	0.846364	0	11.2905	0	21.6435	2.19974	4.48941	0	25.5782	12.9635	6.77731	2.24803	4.81796	4.89697	4.081	0	11.977	19.6959	3.35944	3.63549	2.53545	5.41819	4.86658	6.39605	9.83491	5.11023	1.29274	5.94145	18.7309	21.2919	23.8206	14.6718	21.8317	44.0397	209.178	742.053
O35386	0	0	0	0	0	0	0	0	11.7213	0	0	0	0	4.16272	0	17.5936	0	0	0	0	0	19.2936	0	0	0	0	0	0	0	0	0	0	5.05553	0	7.98604	0	0	7.72509	0	0.998839	0	0	4.46186	0	0	0	0	4.33778	15.3157
O35393	0	0	0	0	5.40471	4.34354	9.9608	11.266	10.59	15.7179	25.5499	19.8525	29.8448	21.6748	27.9281	31.2698	36.6192	15.5217	43.2025	34.1322	41.5008	54.0292	31.8648	37.0281	33.6655	38.4844	34.4881	55.0353	61.8611	54.2691	58.4359	35.4957	48.0617	37.0583	58.8341	26.0582	42.2929	36.9796	47.4335	30.8898	6.6496	13.037	8.17868	1.09868	13.7582	0	0	0	0
O35405	0	0	0	0	0	0	0	0	0	3.56555	3.38763	2.47143	0	7.14855	0.955648	12.6002	0	4.79426	17.0078	0	16.3785	7.98955	14.3449	1.3172	10.2669	18.1374	9.9286	17.9982	9.19411	27.1327	9.54589	7.81273	2.1179	16.3258	4.74535	2.30182	20.4287	7.83696	10.5729	1.54923	16.2033	1.23917	0	6.09553	0	0	0.989401	23.4775	40.054
O35448	0	0	0	0	0	0	0	0	0	0	0	0	0	0	0	0	0	0	0	0	0	0	0	0	0	0	0	0	0	0	0	0	0	0	0	0	4.26995	1.18043	0	0	0	0	0	0	0	0	0	0	0
O35459	3.08119	4.69562	5.57989	8.6157	22.8003	11.3506	13.2046	12.9584	14.3507	14.4658	11.7999	15.317	17.8029	19.6406	19.3399	19.4541	18.9609	20.4282	23.6827	29.1921	40.6007	29.9392	39.0524	37.5939	39.5847	42.1822	51.2626	49.7502	46.005	43.1737	41.5639	42.8984	41.8028	41.679	50.5919	50.2659	55.9295	49.5456	55.3169	57.6053	48.4175	66.497	62.2708	90.042	146.408	295.34	684.509	1476.58	2412.68
O35465-2	0	1.97149	4.07504	6.57151	16.6866	5.80208	11.6642	20.0475	25.3141	31.8419	27.4266	31.6592	17.5092	34.4965	26.0301	42.065	55.3018	25.9275	55.6347	26.1845	70.1741	57.5448	31.2032	98.1255	47.6395	54.7032	43.1533	40.6632	48.7162	48.1044	52.4041	65.1392	43.5641	42.323	35.9645	67.094	51.8213	43.6098	17.3952	31.3321	18.2252	29.0278	24.6941	6.44952	8.48857	0	19.7842	0	344.39
O35566	11.692	5.30447	7.95103	61.8397	97.0932	34.5861	10.996	69.4576	25.0288	52.0625	29.1962	33.2069	24.3542	25.5081	30.1595	63.6676	50.9017	56.8516	37.7986	54.1761	58.281	71.4222	67.2677	85.8619	64.5117	94.4218	120.402	80.2135	76.0106	120.856	76.405	115.97	71.062	91.3417	77.553	80.6573	71.9868	65.8593	62.5358	59.8913	31.2218	38.4273	25.3665	62.3181	129.714	22.0017	13.3009	85.6407	4.90708
O35593	12.2888	23.8812	32.7854	49.846	40.6725	31.4516	31.8454	31.0472	90.4154	58.5931	68.8135	79.9389	83.9416	86.7336	105.727	87.7395	100.066	109.096	130.318	122.567	178.729	174.45	234.484	238.553	271.753	293.624	366.137	350.31	320.869	350.055	386.505	465.239	624.101	749.006	758.489	650.785	644.196	575.419	450.138	230.678	106.005	73.6763	74.9655	102.26	91.4434	60.9008	42.6347	74.011	32.6324
O35598	0	0	0	0	0	0	0	4.98012	0	0	8.00837	8.92857	15.1249	13.4343	13.1714	15.9186	10.0045	16.1781	13.4054	21.5717	22.5206	19.5421	29.2581	29.5489	33.7351	44.118	39.8556	37.027	39.8514	44.4373	44.1421	49.3602	45.4819	53.185	46.2494	45.9877	46.498	27.5516	37.9665	27.5005	17.0108	25.4644	11.1576	9.78763	8.35316	17.5878	0	13.9353	12.1915
O35604	0	7.06579	10.0641	6.48422	13.0698	14.2186	18.7485	24.9458	30.3088	38.6672	28.7054	41.4624	48.2707	41.3086	56.7986	26.779	54.7452	35.5781	40.9885	64.7008	91.2329	28.9408	120.317	65.5702	101.415	69.5124	128.066	81.7061	115.347	90.832	80.543	108.412	97.3407	55.0089	83.7879	81.7936	77.2325	59.5822	48.9871	41.472	33.1713	66.1881	34.7427	10.1666	5.36078	15.834	3.78726	4.21298	0
O35643	10.6862	13.4661	20.3037	24.1288	26.0959	21.2371	29.0489	28.2211	19.5419	17.0529	15.2195	18.3997	25.8894	31.1666	32.0818	32.9575	28.4167	27.0611	29.2425	34.1362	30.0001	37.3558	24.5369	29.9825	28.3233	34.2699	41.9197	40.8069	29.7108	30.7951	42.7408	30.4457	48.0758	40.8074	33.7412	38.6726	45.9779	42.0924	50.929	62.226	62.3422	59.8825	106.613	181.358	313.733	245.2	116.82	57.4167	46.5029
O35657	0	0	0	0	0	0	0	0	0	0	0	0	0	0	0	0	0	0	0	0	0	0	0	0	0	9.69685	0	0	0	0	8.12549	0	0	0	0	0	0	0	0	9.95597	0	0	6.56966	0	0	23.7555	45.8517	13.6014	51.6494
O35680	0	0	0	0	3.39998	0	11.1099	0	0	17.8124	28.5455	36.91	23.1737	26.8389	19.4185	27.1263	39.2817	16.4364	29.7101	58.9765	48.0747	41.2751	54.1291	55.5081	45.5203	47.394	52.421	76.9207	86.7214	89.735	57.9643	74.3981	102.083	76.92	79.2827	81.4435	49.8044	40.3358	30.2523	0	0	0	0	0	0	0	0	0	0
O35682	22.8161	43.9224	49.7361	9.8036	88.1181	34.8976	83.6236	16.9984	18.647	73.1611	20.8279	19.7813	16.8183	16.2318	64.1447	26.429	73.7729	16.9757	19.6151	16.684	27.6169	26.9618	24.1219	25.0367	37.9782	37.0866	35.1325	40.4368	40.147	68.2633	64.6726	69.4228	68.9086	79.649	81.5603	78.5906	83.1389	77.1318	69.5253	63.6463	46.9032	32.8768	30.3398	48.9296	25.4191	37.6033	25.2885	15.3602	0
O35683	112.816	27.6551	54.062	58.4214	56.4883	56.2624	54.0359	48.7903	32.7645	31.792	41.0313	51.5166	52.3993	53.3582	52.7659	67.6794	47.9829	30.8313	38.8577	69.5741	49.5028	48.1003	58.2336	20.9175	0	0	18.341	0	0	18.7824	0	0	0	0	11.326	0	0	0	0	0	0	0	0	21.6324	0	0	0	0	0
O35737	14.9244	21.661	25.359	11.9426	25.4646	17.7209	28.1333	19.4632	32.7394	37.6796	36.6583	38.6625	41.8186	36.5915	47.0015	47.1958	53.6973	54.8225	53.772	51.9282	80.029	59.5111	70.855	74.5376	77.6203	78.8941	100.354	86.6502	72.795	86.6442	110.573	88.8661	93.8969	100.994	103.006	125.088	107.849	93.7581	108.043	104.974	91.9903	97.6498	98.6346	107.818	101.976	107.444	105.545	137.891	152.993
O35855	0	0	0	0	2.70395	0.727552	2.60108	4.37447	0	5.89398	12.6325	5.08097	19.2619	8.12958	13.04	37.1558	17.6723	20.9402	11.2903	22.6218	33.0034	13.5995	18.397	17.0254	35.8039	37.8402	44.6948	40.6202	31.9548	42.4506	48.1183	36.1498	29.6694	36.3031	39.2281	19.5038	40.8683	36.5796	37.1881	38.0487	35.097	28.8299	33.9034	55.6273	42.4447	60.6386	74.1928	46.8719	47.7164
O35857	5.03964	6.57826	10.795	16.3454	22.1061	15.8474	30.1998	30.438	38.2952	39.4325	45.3535	47.7226	66.7163	58.1776	74.547	82.5109	87.9887	89.2958	95.1106	93.546	127.316	124.402	149.089	179.784	177.798	206.574	240.995	229.022	218.675	255.225	284.819	303.643	339.32	365.285	411.706	454.107	476.192	456.964	503.224	521.008	439.883	427.691	328.742	310.125	268.406	223.573	171.548	162.291	114.8
O35887	3.14345	3.47769	15.1593	13.226	15.7506	4.69649	9.29652	7.04723	17.1122	13.3531	10.4941	3.50117	9.90262	10.9329	8.62224	18.8036	7.12733	0	193.398	4.70695	7.72185	12.3413	26.0764	15.5756	6.06265	8.97876	11.9049	15.7054	0	9.47925	31.2647	13.7038	0	23.3887	43.8363	63.1833	22.3266	20.4934	36.1906	2.15145	24.9939	42.0911	46.9152	145.683	286.657	148.477	228.43	573.789	1677.72
O35943	0	0	0	0	0	0	0	0	0	0	0	0	0	0	0	0	0	0	0	0	0	0	0	0	0	0	0	0	0	0	0	0	0	0	0	0	0	0	0	0	0	0	0	0	0	0	0	0	0
O35955	0	0	0	0	0	0	0	0	0	0	0	0	0	0	0	24.3379	0	30.7651	1.83497	2.42353	23.4379	26.779	22.0425	54.6212	20.3645	65.4481	44.9889	63.8325	69.9133	20.5131	77.9766	36.7225	129.563	144.851	122.354	109.114	28.6685	74.1696	123.462	45.6342	75.9157	355.4	70.6972	114.571	62.6726	66.7013	4.99081	0	14.07
O35972	0	8.57492	34.8768	23.96	24.5617	37.6085	30.6116	27.9996	47.103	29.1722	47.9642	32.8038	43.7272	38.0666	53.3805	58.2915	50.0433	49.9856	53.3122	79.2675	88.5769	77.4157	112	61.5958	70.1832	133.129	134.458	112.753	107.124	105.427	107.738	109.348	131.014	85.3604	75.7945	82.5554	54.0207	41.712	54.2634	25.6653	20.4843	15.0731	13.7022	20.2203	18.6655	11.5551	15.0502	18.9805	0
O54692	0	0	0	0	6.02997	0	3.66058	0.982025	6.10157	7.87509	6.42708	6.4591	7.77807	4.4571	10.3074	14.733	12.0231	10.5441	12.9406	9.08178	9.73106	5.09796	4.35127	6.44119	6.91596	5.32952	3.66998	9.98423	0	1.39837	0	0	0	1.58268	0	0	0	0	0	0	0	0	0	0	0	0	0	0	0
O54724	24.6039	44.8134	62.4238	83.4592	170.814	142.223	199.812	208.751	231.976	274.664	306.978	323.018	421.725	394.344	457.677	519.573	575.024	578.072	604.395	578.607	780.741	797.382	939.955	1071.6	1098.67	1175.41	1323.41	1261.82	1154.68	1212.52	1075.04	826.79	605.114	372.579	250.867	175.398	132.877	99.4045	93.6708	75.4666	66.0795	61.8234	51.45	57.3152	51.9871	54.0576	49.5389	62.5167	53.6431
O54782	0	0	0	0	6.82997	3.95131	0	2.02316	6.39064	5.17376	0	2.38527	5.73316	2.34362	0	0	0	2.01416	4.12988	0	0	4.7913	6.88973	3.40812	1.1318	0.792959	3.57758	0	3.5769	3.79532	1.52626	0	4.31614	0.970463	0	0	4.34642	0	0	13.3251	1.7357	3.033	1.18448	0	0	0	0	0	7.69215
O54833	0	0	0	0	0	0	0	0	0	0	0	0	0	0	6.34653	0	0	7.5199	5.27532	0	4.07223	0	0	10.8853	6.33322	2.35875	6.7008	11.3001	5.84886	18.4114	11.809	13.5206	16.6144	27.1473	18.6637	11.566	0	8.79516	11.5933	0	7.00745	14.4469	32.3895	24.8445	26.9177	29.5787	19.6402	13.4074	2.75407
O54890	0	0	0	0	0	0	0	0	2.96391	10.4965	2.39561	10.9782	11.9287	21.3291	10.9308	24.5835	2.59416	13.3586	20.3946	16.0612	29.4685	21.6925	26.3465	19.5697	27.8856	36.5692	22.835	17.7178	16.8703	11.7534	23.3649	29.0473	22.1637	19.316	19.607	25.429	18.9917	31.7397	21.1726	10.0282	0	10.3334	13.074	3.46526	0	1.53618	0	0	18.6261
O54946	0	0	0	10.3871	0	0	0	0	0	0	0	0	0	2.07107	0	6.34835	0.946218	0	0	7.96505	24.3985	0	13.0153	0	6.33497	0	1.41948	3.88753	0	14.2984	0	0	3.12429	0	0	0	0	0	0	19.1035	0	2.34647	0	0	0	9.01301	0	0	0
O54950	0	2.77507	10.3315	0	13.977	17.1872	22.5491	2.66114	13.4021	17.5355	14.4485	16.9662	26.0246	20.5008	21.3181	15.7481	26.3196	22.1113	26.718	26.1906	31.2786	35.5985	35.9672	39.94	30.1967	31.6298	44.1668	36.5971	43.2045	35.5553	40.824	47.7802	47.2161	49.824	44.1498	48.1504	51.2088	37.7632	51.7673	47.2768	42.739	38.462	46.4807	43.1072	31.1292	35.6321	38.3585	40.0347	51.4181
O54962	0	0	0	0	2.01875	0	0	0	0	0	0	0	0	0	0	0	0	0	0	1.44397	0	0	0	0	0	10.3633	0	0	0	0	0	0	0	0	0	0	0	0	0	0	0	0	0	11.8471	0	0	0	0	0
O54984	5.60104	10.738	17.6613	13.0485	20.9039	14.945	25.9781	25.888	36.4319	31.0061	29.1243	42.5033	43.4804	45.1868	37.0526	45.3982	53.5874	54.1721	61.7167	57.5935	84.659	82.1823	117.394	118.656	122.097	133.539	150.975	149.934	135.278	190.398	200.22	328.041	410.676	418.277	464.036	573.044	558.872	520.823	596.586	547.252	481.493	440.797	350.225	323.241	268.488	234.344	182.893	171.424	132.795
O54998	0	0	0	0	0	0	0	0	0	0	0	0	0	0	0	0	0	0	0	0	0	0	0	0	0	0	0	0	0	0	0	0	0	0	0	0	0	0	0	0	0	0	0	0	0	0	0	30.4793	52.6873
O55003	0	0	1.78819	4.41631	5.15232	7.38551	0	6.04536	7.45889	10.1105	8.91473	14.059	16.8261	10.985	16.3276	15.5273	15.5623	20.7716	20.0397	16.9878	26.9168	22.2038	23.787	24.6619	20.4916	15.4877	29.8433	34.8257	31.4675	28.726	39.9328	28.9909	24.0919	32.1969	16.5441	19.518	11.6918	13.3022	11.7518	18.5254	6.32031	20.5826	3.62226	0	0	0	0	12.9684	0
O55013	3.84444	16.9627	21.2719	10.8006	38.3216	48.0881	44.1514	46.9281	49.8762	45.8514	73.028	85.2007	80.9372	64.3625	16.4648	22.1215	73.3221	57.6895	129.959	75.3566	96.5038	117.573	157.528	98.8616	116.917	91.2068	70.3235	123.608	168.794	118.717	166.808	105.164	167.714	128.156	91.2652	121.89	132.746	104.537	208.467	152.923	229.264	168.343	143.842	61.0132	58.0989	86.982	75.7743	49.8488	117.171
O55026	1.82691	3.96711	10.0736	20.8016	14.9269	12.2016	16.1701	17.1203	21.1594	20.3022	26.3176	24.4429	30.3386	27.0431	36.1022	46.1526	54.9209	50.7104	62.3941	92.9652	139.597	146.899	173.656	193.841	178.606	198.772	253.383	239.278	186.537	249.557	263.22	247.013	260.452	255.91	244.143	221.732	217.809	176.931	174.144	121.427	85.479	74.7397	56.0112	53.9991	37.7524	31.5621	29.0808	23.3666	19.4223
O55028	5.02556	11.0545	5.27336	3.2431	10.7268	1.13529	4.33388	2.49631	5.0332	9.32586	16.8112	9.68243	16.1283	13.476	12.1196	7.60162	9.86884	21.5515	15.4313	18.9736	2.27655	45.4033	21.1975	33.7948	19.7529	24.8955	46.3972	38.0742	57.5768	85.5917	104.649	63.9522	61.5093	47.7251	43.6663	46.4847	40.521	28.6026	48.2343	43.6368	29.7211	47.7032	46.4878	57.9477	52.7768	58.915	76.6445	87.2533	66.9359
O55029	10.6746	2.68282	17.1611	9.98335	32.6081	12.484	14.7634	15.5433	24.6374	26.8068	21.8077	25.8346	32.245	23.6131	34.819	30.4975	43.7595	42.0956	62.7712	35.6494	67.2718	46.3791	76.3854	41.1886	57.9064	48.5689	72.2082	61.8741	54.4964	54.3765	45.3303	36.4376	61.0544	39.3437	51.1735	63.7556	59.4282	38.6064	70.0192	85.8765	69.2974	54.5423	40.4922	34.404	28.2349	27.0696	29.922	27.2725	0
O55033	0	0	0	0	0	0	0	0	0	0	0	0	0	0	0	0	0	0	0	0	0	0	0	0	0	0	0	0	0	0	0	0	0	0	0	0	0	0	0	0	0	0	0	0	0	0	0	0	0
O55057	0	0	0	0	0	0	0	0	0	0	0	0	0	0	0	0	0	0	0	0	0	0	0	0	0	0	0	0	0	0	0	0	0	0	0	0	0	0	0	0	0	0	0	0	0	0	0	0	0
O55091	0	0	0	0	0	0	0	1.88659	0	0	0	0	0	0	0	0	0	0	0	0	0	0	0	0	8.27769	0	0	0	0	0	0	0	0	0	0	0	0	0	0	0	0	0	0	0	0	0	0	0	0
O55100-2	0	3.65764	30.7422	24.3199	99.4476	62.6447	59.1232	72.8181	38.1038	47.5066	85.5808	84.6914	95.5053	110.771	99.0748	63.8653	109.048	73.7064	125.462	80.5884	147.094	144.068	196.177	138.688	151.112	136.409	190.54	164.942	154.586	195.462	248.512	228.264	313.362	146.64	267.264	235.627	219.618	178.785	171.692	131.124	145.765	146.66	112.83	100.439	142.229	212.921	180.064	154.132	58.0121
O55106	0	0	0	0	0	0	16.7018	11.4989	16.3513	10.9833	36.0372	11.9262	21.799	15.222	31.34	9.32108	9.24466	16.9257	7.63399	17.7079	21.9366	21.9025	31.7217	25.7001	35.3145	16.9052	26.4357	28.8624	33.6437	12.9589	23.1262	16.8594	18.2694	55.7957	20.751	29.9681	31.1964	34.9751	26.31	6.91483	7.2967	0	1.31881	0	0	8.30582	2.13973	11.7795	7.80892
O55111	0	14.3588	0	4.084	0	0	0	5.16743	8.12102	10.0082	9.25106	7.05321	15.6716	14.0416	14.2536	11.3571	15.6394	14.1097	20.3157	19.2927	23.967	21.0778	25.1215	26.2297	27.1537	21.274	28.0087	32.2107	19.5596	31.1013	37.6831	27.8614	30.337	26.1919	31.4838	28.432	25.2736	20.2767	22.1302	22.4271	20.1592	15.5105	18.5594	14.1187	13.5692	10.1546	0	29.1284	28.8842
O55126	49.6866	61.6273	84.1648	113.338	148.235	129.342	174.821	191.636	219.04	251.856	278.873	304.077	356.1	352.805	411.901	416.505	439.465	445.892	459.975	491.548	572.876	573.256	575.322	629.255	633.774	656.797	723.948	711.674	623.942	677.057	676.434	694.523	665.982	687.755	674.249	675.301	655.858	614.793	631.48	585.552	510.621	454.739	396.644	356.572	314.77	270.961	234.302	188.132	138.35
O55135	5.26833	1.76875	9.96412	2.55107	14.7032	0.622426	11.0978	2.51594	5.48945	11.4453	8.05513	0.767426	18.0802	5.21096	16.7009	13.2341	15.8511	12.5906	1.80416	0	1.56539	14.0271	1.3794	3.26019	5.86781	1.68295	2.45098	9.26739	13.7885	16.0194	17.6872	0	10.0005	1.04866	0.879221	0	0	0.888043	0.806074	0	5.84065	9.10682	0	4.60212	5.2854	0.792346	7.84112	15.1119	4.0165
O55137	0	0	1.36276	15.2415	17.1902	5.0296	8.68104	4.09107	2.68894	5.41407	8.4382	10.8984	15.472	11.7555	5.23491	13.4549	18.1403	16.2309	21.1382	23.5797	31.4889	19.7114	32.8182	24.8276	30.0524	30.4689	33.6805	23.9631	35.6013	47.1978	38.2012	34.5746	46.6234	44.3054	47.0922	53.9119	43.3176	45.6828	42.1521	33.982	24.7037	35.3412	51.3783	32.8914	30.5826	31.4762	50.2424	56.2888	55.4487
O55143	274.136	507.698	789.947	1200.4	1599	1438.24	2173	2315.82	2761.28	3090.34	3732.47	4270.06	5351.39	4322.2	5777.63	5927.25	6339.1	6937.92	7184.41	6593.96	7884.89	8327.51	8636.01	9518.57	9313.36	9724.97	10211.7	9120.46	8423.02	10221.8	9816.34	9275.78	9831.68	9584.5	9118.54	8333.55	7740.87	6619.1	6241.31	5840.74	4447.21	3753.82	3047.81	2901.91	2586.41	1922.98	1550.37	1218.37	820.235
O55143-2	252.182	583.373	1136.56	1849.68	2359.71	1747.94	3132.94	2772.01	3711.28	4032.88	4534.64	5123.54	5976.34	4397.65	5760.74	5707.24	6995.06	6388.4	6417.65	4261.79	6960.25	7147.34	7910.57	9474.05	7969.82	8937.22	9154.98	8707.82	8596.45	9067.67	8486.48	7499.03	9212.9	8623.48	8867.4	9078.42	8472.58	6545.81	7196.49	7540.84	6054.64	5702.62	4942.21	3981.71	3397.79	3649.75	2668.6	2262.04	1513.88
O55186	14.174	24.7568	24.842	41.4909	41.0675	39.0176	47.9714	54.5137	42.4379	57.412	56.9819	46.5261	55.7125	36.8041	39.1726	54.4391	39.4657	43.006	38.2661	38.6518	38.1357	56.1208	27.4849	47.2591	68.5584	36.3902	73.4209	63.8914	63.1246	69.0411	69.3068	85.389	59.2153	89.2911	76.1819	92.1984	87.4942	72.766	78.5474	88.0062	73.3895	53.9229	44.6632	25.7567	26.1785	22.768	25.3775	12.6583	0
O55222	1.89292	8.80243	18.9343	9.14383	15.185	17.1674	12.8408	15.0278	22.409	17.4956	23.5231	42.3477	23.4169	24.8341	20.7336	24.5389	33.3162	24.361	32.3747	28.1021	40.8952	30.2654	23.9261	43.9191	31.0122	30.9309	46.1085	41.7385	27.1514	28.3777	27.0205	18.8797	25.8636	23.5025	11.1031	12.2602	42.3681	10.6911	35.273	12.9121	7.90972	15.61	9.82909	17.3217	11.369	20.9112	49.7264	39.5629	24.7726
O55229	0	0	0	0	0	0	0	0	0	0	0	0	0	0	0	9.45706	0	0	0	0	0	0	0	0	0	0	0	0	0	0	0	0	0	0	1.88213	0	0	0	0	26.2911	0	0	0	0	0	0	0	0	2.06915
O55234	0	0.490522	2.69211	0	2.04925	5.57464	11.0145	6.24741	5.13291	8.41804	9.79679	12.1606	10.4039	9.15755	12.0067	15.5196	18.2447	17.1438	20.4539	14.6304	27.0385	30.8872	35.767	35.8831	46.2704	49.7817	68.0402	66.6528	66.4365	67.6971	101.09	136.182	259.205	299.639	270.922	185.522	157.674	166.217	227.242	404.132	876.04	1210.2	804.535	288.098	130.898	67.069	40.1853	31.9544	27.298
O55242	0	0	0	0	0	0	0	0	0	0	0	0	0	0	0	11.3269	0	20.2739	0	0	0	24.9914	0	13.424	30.989	32.2942	10.7624	0	0	37.8437	16.0009	31.0284	34.2076	40.0172	33.9439	30.6839	19.4128	43.8913	35.8007	29.3469	43.3129	42.4775	33.7443	19.7511	28.1932	0	0	0	0
O70152	3.92067	0	4.94137	0	0	2.58566	10.2185	8.05823	5.73184	12.3651	15.7162	6.06993	22.6564	15.8289	11.8629	21.3067	28.2106	21.4576	24.9701	43.5296	23.1566	29.0174	34.1868	39.3967	40.8424	37.0693	47.6416	50.5441	34.5126	68.2232	50.4735	36.1412	48.5965	51.5681	56.9967	45.9983	40.7503	41.2019	36.9046	35.8901	33.0748	24.7036	18.0008	22.5309	36.1032	10.8508	13.4489	20.5818	0
O70172	0	0	0	0	0	0	0	0	0	0	0	0	0	0	0	0	0	0	0	0	0	0	0	0	0	0	0	0	0	0	0	0	0	0	0	0	0	0	0	0	0	0	28.5622	9.94047	3.43382	18.4079	29.804	49.263	37.9883
O70194	18.7323	10.8789	13.6676	13.1529	28.1747	18.2404	28.5228	14.2314	11.2022	18.2222	17.6381	20.8444	21.5486	20.8106	20.0386	29.6502	23.9918	27.8525	21.3422	33.9198	38.4165	37.9005	47.1286	41.7769	42.7676	52.0209	55.6103	52.0209	37.3776	61.6821	47.8043	58.0483	86.1812	184.039	383.558	363.239	173.788	63.6355	38.1149	30.1971	23.5612	28.8381	25.9699	15.6807	38.5769	31.662	35.3124	19.368	14.4047
O70250	0	0	0	10.0153	4.99864	2.10698	0	0.942733	0	0	2.40378	5.41801	4.22318	0	15.4075	0	0	0	12.4088	0	12.2212	0	20.1779	36.5848	13.0763	38.4064	51.2977	27.3926	6.91682	18.0259	0	0	11.1317	13.7153	0	0	17.8996	0	7.01448	19.1599	8.62245	26.0352	0	7.4495	9.405	8.67477	71.4862	115.221	30.0297
O70251	0	0	7.67204	8.29377	32.6258	19.8345	36.432	34.563	18.2519	28.3973	12.1983	15.499	44.741	5.96702	9.89359	36.2392	8.08598	8.8963	15.1901	18.7821	16.1841	34.5365	29.8595	9.1076	19.7271	19.4521	25.8425	23.2924	21.5239	24.3245	37.1199	37.3446	53.5875	34.5925	51.9449	58.0678	69.2464	72.3186	61.6476	81.442	73.0145	78.1369	114.784	137.355	207.272	162.922	301.964	253.568	136.174
O70252	0	0	0	14.614	12.7348	14.777	16.3933	10.7589	14.2152	23.2378	16.6942	18.7317	23.2971	17.4999	22.8251	24.4678	18.7089	31.6995	34.2371	46.3076	51.9756	40.3221	61.5271	57.6218	56.5015	54.5511	69.0206	66.8377	57.7543	50.3132	56.2074	67.4923	64.9699	65.0933	75.9487	74.9344	73.4888	61.7352	55.7198	35.6271	32.1553	24.7403	26.1608	25.1214	23.3737	21.4487	12.2937	11.5441	3.88025
O70309	0	0	0	0	0	1.17743	4.71411	9.2524	20.3552	11.3882	16.5446	20.4591	28.9753	16.6837	29.0835	25.4628	32.485	32.9161	39.0446	37.3912	29.2838	29.9554	64.1204	35.0273	24.5904	47.2445	40.1686	74.3649	45.8513	84.0229	43.7618	42.104	36.9849	41.0446	47.9711	40.6056	49.3347	29.7014	22.9867	20.3894	10.5189	9.28638	9.34668	0	13.2816	2.94124	0	0	19.1914
O70310	0	0	3.36246	0	33.6509	0	0	0	0	7.93037	0	0	22.8655	1.29611	0	0	21.4128	1.85712	0	0.967176	0	0	0	0	2.22989	0	11.4762	0	0	0	0	0	0	5.45253	0	0	0	0	0	0	0	0	0	0	0	0	0	0	0
O70318	0	0	0	0	0	0	0	0	5.48213	0	4.06753	4.00751	6.64008	7.37072	0	6.80473	0	22.3634	7.91839	8.10425	19.62	9.57344	14.6249	19.0175	23.4775	19.0493	20.8592	21.0212	7.0637	9.70789	20.8495	11.867	18.0717	11.4141	13.243	8.48469	12.0665	20.723	20.8345	27.1034	28.172	34.2749	40.4223	35.0178	34.3774	45.9614	33.5688	37.5699	26.4235
O70325	3.92461	15.3645	16.342	26.3461	43.4406	30.2062	38.4064	44.9285	49.2616	43.7204	53.9529	58.0981	81.7734	61.0986	72.0322	75.0357	92.2839	74.2863	90.2012	78.2311	94.3396	92.0144	117.084	118.219	117.734	128.952	156.063	142.079	127.758	150.86	133.269	143.563	143.571	140.938	208.963	222.906	202.689	192.381	176.489	162.078	122.295	111.526	94.9907	92.304	94.6836	95.1687	100.347	112.902	93.8999
O70362	0	0	0	0	0	0	0	0	0	3.41902	0	0	0	0	3.35151	9.52564	13.7623	13.7423	13.4516	6.45823	11.0918	10.2277	12.4232	28.4484	21.4942	37.9913	35.2529	43.7336	39.3493	34.7356	40.0225	33.6104	49.9504	48.5743	41.8133	44.6551	46.4651	37.8644	44.1193	43.3813	40.3426	30.6719	30.5274	23.72	30.4067	21.2115	15.8073	28.5903	19.8628
O70400	0	0	0	0	0	0	0	0	0	5.29602	16.1448	0	0	0	6.67156	2.54106	0	0	0	0	0	38.4416	0	14.0689	4.41394	0	7.59761	0	35.0848	13.3875	22.7779	6.39474	9.67543	3.69626	4.71604	0	0	1.26489	12.7135	28.0612	35.7493	20.1253	11.5359	9.42996	10.5434	22.2884	18.6269	37.8645	68.2242
O70423	0	4.15044	0	13.7854	14.4098	12.2744	13.9544	25.4164	28.8446	20.1426	38.8693	37.9961	31.2353	40.4577	34.0489	47.7255	44.2036	46.6003	62.812	48.1304	76.8478	74.6136	80.5653	74.8458	69.9149	66.9908	98.4847	102.419	78.6547	87.0847	91.9086	77.3137	90.5393	85.8127	67.9987	78.1396	68.434	53.8779	50.4851	45.5642	51.6143	45.3274	30.1648	35.6779	9.56214	33.2714	1.47618	46.6097	5.94176
O70433	26.3277	17.6697	23.2465	29.4303	40.3453	32.8577	47.9324	47.9779	53.0981	55.8357	62.8779	60.3261	75.8905	70.6514	89.3105	83.9876	84.9644	83.2696	88.2016	93.1067	107.722	105.639	112.767	111.603	119.173	122.948	137.025	146.063	125.711	127.757	129.614	123.106	115.703	111.692	107.661	105.567	100.557	87.2156	85.8345	84.1175	75.3795	84.229	74.6547	79.187	90.0398	135.658	143.13	128.5	137.663
O70435	9.52976	7.23827	9.97195	8.07844	9.17296	14.259	19.9236	12.0126	18.9182	23.951	18.9318	21.4801	28.079	24.8934	32.1963	29.8949	33.5303	32.1275	41.6099	42.6051	54.9157	49.4949	54.2037	63.0574	89.2897	94.4735	113.793	123.833	113.601	129.956	168.339	234.371	403.502	501.705	383.867	320.839	267.128	465.047	668.964	1161.38	2464.08	3520.2	2060.35	707.531	303.577	204.509	121.462	86.7441	56.8995
O70439	7.53033	13.8441	20.608	29.4718	45.0598	34.9921	47.9055	62.1701	47.5393	57.0798	66.9994	78.2738	91.5342	81.4927	97.4256	108.074	115.175	108.413	129.137	140.146	161.044	180.235	155.007	163.96	192.732	207.434	212.166	216.898	176.617	205.995	202.985	215.322	199.06	204.912	221.619	179.461	184.041	163.749	132.422	114.86	103.072	100.336	75.9204	62.5946	42.855	39.562	32.5448	39.5961	17.2614
O70456	0	0	0	0	9.38363	0	16.8019	0	0	10.4421	0	0	0	0	0	0	0	0	0	0	0	0	0	0	0	0	0	0	0	0	342.316	0	0	0	0	0	0	0	0	0	13.387	0	0	0	0	0	0	0	0
O70468	0	0	0	0	0	0	0	0	0	0	0	0	0	0	0	0	0	0	0	0	0	0	0	0	16.4733	0	9.69251	6.2439	9.81335	7.81188	10.2818	2.29494	5.02253	12.1614	14.3477	12.065	7.44618	0	5.76737	0	6.4902	4.41502	15.6242	21.4339	46.9722	100.225	103.874	57.5865	37.659
O70493	2.13951	4.70974	5.41306	7.49993	6.49585	7.72748	11.843	6.30298	3.26158	11.8145	4.04527	2.48726	5.19967	9.08414	8.92455	8.98372	9.22946	9.63098	11.4922	0	10.0959	11.7193	4.44262	10.3645	6.38907	12.5591	14.5459	5.90991	14.7888	6.58535	8.72666	12.3736	5.29622	0	6.53815	11.7762	11.4272	0	9.97421	6.02273	18.4667	9.14709	4.02163	13.5593	0	14.7329	12.8501	16.7978	0
O70503	0	0	0	3.89299	49.7813	10.968	20.4094	29.8365	46.0126	37.5804	55.2102	8.06554	14.5197	8.72347	54.8638	62.0591	44.3301	17.1263	8.62906	30.7834	69.1631	19.3539	52.2772	64.845	100.255	33.4928	62.4195	80.1866	84.5469	58.9193	49.223	48.0219	17.8077	75.641	0	6.03549	13.7473	64.0102	0	0	0	0	0	0	0	0	0	0	0
O70548	0	0	0	0	18.2189	0	0	4.63047	5.62573	4.33605	2.53699	3.63523	5.49341	3.39615	11.8066	3.59841	6.87346	6.00254	9.00677	8.64598	14.7007	9.15729	18.608	13.7554	14.2911	15.813	20.0093	13.8468	12.9212	14.2189	18.9197	14.8818	28.5404	17.9094	18.7519	16.7826	17.3775	12.5212	22.7798	17.8849	11.669	9.41185	8.4103	12.6056	13.0138	21.4865	23.0206	29.385	28.5405
O70571	0	0	0	2.53293	19.8235	8.42929	4.92245	5.49298	9.39379	14.1195	9.8845	10.0977	22.4923	11.7151	17.1442	16.7621	20.0066	29.4471	79.7248	109.886	159.101	104.056	56.1911	44.4301	42.5855	44.1446	54.8704	46.6357	29.662	43.8483	42.3773	38.8226	39.8551	48.6673	50.9953	32.9176	51.0695	32.8932	54.3922	54.1699	46.9083	55.7542	54.4884	33.3815	49.6903	78.0823	65.9961	78.0204	89.0059
O70572	0	4.45701	8.31866	14.7464	17.5366	21.8019	22.192	28.2274	26.3437	29.0776	35.5476	33.4922	39.5745	47.9275	36.5256	41.0433	40.1539	45.1152	54.5219	54.6648	62.26	74.1516	80.0878	71.3011	61.5558	65.8126	49.9575	58.7155	57.8815	54.1879	52.6386	41.0914	56.7071	55.0118	62.6968	46.8731	55.8493	35.2087	31.8172	34.7446	21.0109	39.6038	35.0087	11.2638	24.2072	6.39515	0	0	6.11723
O70591	0	0	0	0	0	0	0	0	0	4.53238	0	0	0	11.2554	13.0738	7.65216	5.84544	6.49403	0	0	7.27462	8.7636	5.64446	11.8341	7.56911	8.79964	16.5433	14.7939	21.6947	0	21.5811	11.137	0	17.9906	25.2742	0	35.0119	24.3264	31.1024	47.7284	41.6926	28.9555	28.5712	32.3828	46.1673	37.3838	67.8071	144.062	250.17
O70622-2	5.39938	10.9333	14.5145	17.3769	25.8305	24.9403	32.0102	28.9737	44.4347	41.6523	61.9205	61.5027	75.1739	74.2305	91.2113	103.369	126.452	121.26	143.411	155.497	168.136	185.899	223.335	240.231	269.164	297.461	308.637	406.8	375.369	412.564	361.405	384.639	479.668	505.087	515.782	553.982	538.657	534.036	507.164	458.414	356.047	348.26	282.422	215.136	184.379	162.733	132.497	120.44	80.1776
O88271	0	0	0	0	0	0	0	0	0	0	0	0	0	0	0	0	0	0	0	0	0	0	0	0	0	0	0	0	0	0	0	0	0	0	0	0	0	0	0	0	0	0	0	0	0	0	0	21.1663	88.594
O88325	0	0	0	0	0	0	0	0	0	0	0	0	0	0	0	0	0	5.57167	0	0	0	0	0	0	0	0	0	0	0	0	0	1.3826	0	41.512	18.9822	0	0	10.3226	19.1895	5.60157	0	0	4.29622	5.52324	20.141	30.56	36.3634	46.5283	28.4112
O88342	0	1.8888	6.20342	0	5.99837	0	8.63352	0	2.14614	4.32347	3.90558	7.29646	5.07855	7.11501	11.2646	4.39623	16.9803	0	10.9981	13.3125	9.02167	14.7178	8.46922	17.9351	18.4058	13.7729	10.7421	0	38.4886	37.9227	1.36242	2.36093	8.68291	8.20021	25.326	16.462	19.9452	10.906	10.3046	21.8993	20.0274	0	5.98881	7.6559	8.71486	12.1083	8.02526	12.2968	5.95312
O88384	0	11.163	16.2744	16.6395	20.9525	19.5292	33.0198	34.0841	31.4707	30.1337	38.4839	39.7534	52.3019	38.5377	43.4621	44.7271	62.4558	48.7752	52.9619	50.6514	58.8176	65.6186	63.6876	66.5738	66.4792	69.9015	83.8173	99.652	47.9348	96.9248	94.2053	50.8518	42.553	41.9673	61.9257	56.9877	61.6969	35.5683	30.3003	37.6731	7.32473	14.1701	11.4684	4.32659	0	0	0	0	0
O88396	0	0	2.75255	0	0	0	0	0	0	0	0	0	0	0	0	0	0	0	0	0	0	0	0	0	0	0	0	0	0	0	0	0	0	0	0	0	0	1.64255	0	0	0	0	0	0	0	0	0	5.67836	13.0839
O88456	5.20571	3.08654	5.2433	9.87068	13.2687	4.86047	6.11606	12.4773	4.99047	8.7744	7.67929	5.17295	6.95234	2.04104	7.97687	5.91365	7.66895	10.6656	6.85715	4.30506	11.1775	3.88959	4.48494	6.712	17.9382	6.4049	6.4866	5.83924	6.40139	10.7224	11.8711	13.0487	11.1228	17.5903	15.9195	18.7487	13.5007	14.1483	12.0206	20.0086	15.524	17.5377	24.3046	24.163	17.708	22.8861	14.8169	29.9634	49.5156
O88531	0	9.84067	1.67696	4.56326	7.30244	4.40072	11.83	35.0312	57.0169	16.1912	59.926	22.9234	18.174	23.6508	27.6329	25.1902	26.5786	32.7741	33.2953	40.1768	52.4103	41.3092	58.9299	60.5638	62.3579	58.0508	86.2395	80.7911	79.1057	85.3208	87.4142	83.8279	83.8134	93.3191	98.399	119.63	114.293	97.6115	117.131	102.653	88.535	86.0947	82.6871	84.0973	70.1108	78.8693	90.4943	106.544	111.02
O88533	0	0	0	0	0	0	0	0	0	0	0	0	0	0	0	0	0	0	0	0	0	0	0	0	0	0	0	0	0	0	0	0	0	0	0	0	0	0	0	0	0	0	0	0	0	0	0	0	0
O88543	0	1.14716	0	0	2.13654	1.68011	0	0	0	3.88388	2.67858	2.49674	7.82057	1.91647	4.14655	6.90925	8.45988	5.05201	6.02344	3.62418	13.2658	11.9943	17.1379	20.048	19.3949	17.9252	39.1667	27.2454	18.4634	33.692	31.8267	35.8223	40.5552	40.844	50.4359	38.4223	41.1497	37.5737	48.1572	46.7012	55.7231	143.757	91.1907	68.4724	65.9727	149.871	52.2851	37.6973	25.5543
O88544	0	8.59012	11.6693	15.64	4.59206	8.90041	12.3383	15.0718	12.1978	12.6926	10.8815	12.456	15.0043	8.82806	16.4736	27.8289	23.6816	28.2095	28.9364	12.9012	28.4054	32.1282	33.7414	42.8762	25.854	20.0373	42.9179	33.9207	43.6753	35.4787	20.3987	30.6052	24.918	24.1196	30.3301	31.8784	29.7456	32.4406	29.268	35.8203	41.216	54.169	67.5395	110.583	146.518	77.5741	46.6672	26.34	23.849
O88569	28.8986	26.9423	39.1295	37.2444	45.1112	32.9348	44.2502	40.1255	52.511	44.1696	48.026	62.3354	49.9617	53.6553	60.4083	46.456	48.6692	47.4864	52.7255	42.2855	71.3223	67.3887	99.8877	77.1793	83.1104	79.2175	105.362	73.4098	77.4072	103.643	125.145	92.7135	95.799	98.498	108.877	135.102	121.786	97.9091	106.533	105.649	101.65	100.363	100.025	93.1971	101.72	114.227	119.371	145.79	136.4
O88587	0	0	0	2.67114	9.16745	5.37444	12.1573	8.82285	10.7141	18.6979	26.5916	25.001	39.9162	19.4516	37.8861	41.0064	31.8812	53.3787	33.5583	32.7376	80.2019	35.9956	70.6452	67.7697	71.3825	80.429	102.375	58.5864	56.5272	77.7068	80.1896	90.5174	98.4878	100.509	88.5645	143.284	99.4435	70.4103	72.6892	54.5921	68.9996	48.6495	42.8329	52.4005	34.1474	38.7961	23.9537	29.1185	28.0318
O88653	0	0	0	0	10.3035	9.17518	6.95173	12.0722	17.7608	10.9373	17.6029	18.5808	28.2893	11.327	26.4356	24.0935	31.2925	35.8551	39.7704	38.4934	65.5517	60.8891	62.6811	63.4554	88.8995	99.116	121.599	84.824	65.9136	86.0957	93.5167	81.1411	92.5849	104.989	81.6668	117.856	82.9043	56.0697	67.6638	44.5196	37.4505	32.1486	26.9228	37.3226	28.5868	36.1486	37.1352	118.043	126.506
O88667	5.16246	5.09947	6.09212	7.11688	10.1236	8.71942	22.0044	19.3848	14.853	17.5389	22.0561	20.8217	20.7976	19.506	31.6964	20.1138	36.4331	22.0568	31.2471	30.384	50.5085	49.0811	53.0949	43.8157	33.8752	40.1483	37.8644	30.5009	32.5547	50.4407	31.2974	42.3866	47.5288	47.0241	38.9153	32.7266	35.1909	33.2223	25.8559	13.0504	3.25463	13.6123	11.7906	16.9672	14.9221	19.0813	24.6994	25.7982	9.58072
O88668	0	0	0	0	0	0	0	0	0	0	8.96276	3.72554	0	0	11.0464	6.27831	13.3181	5.63974	22.1813	21.5608	33.0832	16.5403	6.21196	17.6171	32.0349	35.7905	13.3858	25.1188	19.9893	32.1458	17.4851	5.8513	3.93604	16.9429	19.7272	24.654	29.7682	3.59298	15.7988	14.5021	7.38397	5.82543	2.42256	23.7156	5.97372	12.1761	26.9503	41.5082	56.0734
O88685	4.88514	6.99805	15.9535	18.9899	26.0066	16.7727	32.1669	27.1368	35.457	38.546	41.8643	47.4951	75.5458	50.4412	70.2283	70.9458	89.4241	94.3253	105.343	91.2215	149.589	143.022	172.858	178.812	184.864	209.98	271.63	263.419	229.587	472.865	541.34	611.595	948.708	1098.89	1051.2	1037.94	845.882	685.313	635.158	280.405	128.669	92.2923	69.6722	69.1244	56.4816	64.0073	63.7326	87.9631	90.4769
O88696	0	0	0	1.54102	0	2.96575	0	6.59255	5.07682	3.05221	9.63073	2.74801	8.30663	13.9147	16.9695	14.2028	14.0212	31.6382	27.5621	32.1407	39.1699	31.5803	44.4308	29.2445	34.5509	35.8393	47.7304	47.5559	37.0261	42.792	41.5137	43.3531	54.0389	41.781	48.9757	59.6753	58.1153	65.5504	58.6022	59.3606	68.4278	66.3795	70.3843	88.8822	136.551	342.937	950.826	1032.02	406.29
O88736	0	0	0	2.21343	19.2909	9.60781	16.5552	12.6594	20.0468	13.6766	25.9569	13.7796	19.5508	20.5346	21.4286	58.9096	26.6801	20.6662	12.089	34.0176	35.8772	40.6503	46.5119	35.9229	60.4014	41.5262	48.1032	47.893	46.5222	50.6089	45.612	46.6164	56.2771	60.8627	65.2377	81.3634	62.168	62.159	47.7322	53.7376	44.2941	34.7643	34.0467	42.1028	23.3063	23.0135	12.0194	15.0499	54.2164
O88746	1.1492	2.59417	3.94939	11.28	13.1976	9.51375	18.2223	14.7738	23.5299	21.0773	20.7235	21.8661	23.3291	20.3874	23.9687	22.232	17.8697	30.5858	20.2902	21.8048	34.3121	24.7052	31.5286	39.6146	42.377	37.8316	55.7815	45.3374	39.131	45.9062	48.4109	42.6029	62.9447	50.7118	52.164	69.9688	51.2168	44.6944	41.4225	43.5848	40.891	42.5276	37.7945	61.3226	70.8907	125.61	345.714	498.226	307.365
O88792	0	0	0	0	0	5.07338	19.3803	17.0189	28.1	33.6198	37.9494	33.1259	36.1026	45.2498	49.0316	56.1642	56.5857	68.0281	82.4432	78.3328	101.383	107.306	109.799	136.705	143.444	157.947	157.016	152.886	151.442	155.996	150.145	190.08	174.187	167.761	154.69	184.71	215.894	182.382	158.028	135.285	107.626	77.9149	67.7061	51.2037	48.3833	38.5624	36.9352	0	21.0209
O88796	0	0	0	0	0	0	0	0	0	0	0	0	1.75768	0	0	0	0	0	0	0	0	0	0	0	4.08624	0	0	0	0	0	1.9	0	0	0	0	0	0	0	0	0	0	10.5962	19.5287	13.556	6.22336	2.22279	0	0	0
O88844	8.01985	24.3422	37.5193	38.2586	64.5878	39.4175	47.6112	51.2353	78.4412	36.6416	92.0884	92.8926	137.869	95.7188	95.1901	131.176	110.861	123.356	114.687	134.201	124.959	118.551	145.84	188.288	161.222	140.933	197.327	248.118	118.768	163.544	154.755	180.694	184.754	144.009	165.695	173.476	162.884	175.016	213.434	190.143	210.437	198.777	247.481	193.551	228.029	276.335	243.411	250.403	215.016
O88851	0	0	0	0	0	0	0	0	0	0	0	0	0	0	0	0	0	0	0	0	0	0	0	0	0	0	0	0	0	0	0	0	0	0	0	0	0	0	0	0	0	0	0	0	0	0	0	0	0
O88947	0	0	0	0	0	0	0	0	0	0	0	0	0	0	0	0	0	0	0	0	0	0	0	0	0	0	0	0	0	0	0	0	0	0	0	0	0	0	0	0	0	0	0	0	0	0	0	0	74.932
O88952	0	0	0	7.95065	0	0	0	14.5126	2.91308	6.21892	6.49866	0	18.9463	34.5772	19.1579	22.5651	22.7235	32.1719	0	29.5248	35.54	30.3024	13.4873	31.5498	38.8386	38.7734	50.2464	43.4885	26.0487	0	33.7503	28.8775	14.8708	22.8582	37.1796	45.0651	33.3122	16.483	37.09	24.2415	18.6512	30.1315	32.6141	43.8538	47.1835	31.6942	37.2663	36.0475	9.3156
O88958	0	0	0	0	0	0	0	0	0	0	0	0	0	11.4113	0	0	0	0	9.31006	0	0	4.12908	0	1.243	0	0	0	0	0	0	0	0	0	0	0	1.06496	0	0	0	4.2567	0	0	0	0	18.826	28.5277	14.3913	66.5022	37.9735
O88967	0	8.0823	12.2378	11.3345	18.7683	16.0583	31.7384	28.6276	25.5887	34.3181	48.5783	31.6773	27.8602	43.0716	35.9928	40.2051	50.7559	29.9919	64.4148	40.4811	58.2418	42.193	40.2499	53.6065	34.8386	48.2244	50.7236	24.3721	68.7386	42.1585	67.2021	17.982	52.3975	8.71388	19.0095	18.3045	13.7818	19.8462	0	42.4645	0	1.83418	0	5.10033	0	0	0	2.9117	0
O88968	0	0	0	0	0	0	2.77075	0	0	0	0	0	0	0	2.88061	0	0	3.76431	0	0	0	0	0	0	0	17.7381	0	0	0	0	0	0	0	2.13047	0	0	0	0	0	0	0	0	0	1.13507	0	0	0	0	3.8379
O88983	0	7.57891	18.7905	27.9057	31.637	19.8359	33.7595	35.1384	44.6246	33.1527	47.4954	54.5501	38.7615	30.5659	41.0918	38.8102	41.6771	48.9969	60.12	36.7671	48.4995	48.1256	59.0241	89.4776	66.068	69.5287	89.5423	79.0233	45.4757	67.2191	68.2072	55.077	65.3122	53.87	60.3236	82.9366	35.7271	29.9831	50.4808	22.0844	32.2145	30.5554	4.22331	12.4709	0	8.22792	0	0	0
O88986	0	0	0	0	13.4456	0	0	0	0	0	0	0	0	0	1.61943	0	0	0	0	0	0	6.04663	6.56785	20.6872	41.3115	0	7.53803	8.31119	30.0666	16.5627	10.6646	16.0344	33.1723	9.02182	13.9334	19.0619	0	14.4612	10.065	26.8655	0	0	0	0	30.0486	96.9477	31.8435	62.4764	15.2066
O89001	0	0	0	0	5.62128	0	5.36476	0	13.7909	15.5516	20.9955	10.1943	23.7356	24.5904	24.5383	36.6496	32.9801	31.4234	38.6528	35.6286	51.0846	46.0771	41.9099	48.348	50.068	55.6293	61.6471	50.5632	55.5869	48.4685	50.8114	40.1632	54.8347	42.8965	35.2082	46.2712	32.7514	16.0541	23.9064	20.7183	7.16614	0	0	0	0	0	0	0	0
O89017	0	0	0	0	0	0	0	0	0	0	0	0	1.736	1.93139	4.62711	0.860034	2.51875	4.56268	6.30762	1.46336	6.69626	6.15835	5.122	10.0959	9.84893	5.08404	16.5717	7.36289	6.22437	8.407	9.24746	8.90087	9.35565	13.5873	11.9581	19.3013	9.9699	5.20974	11.0209	5.74353	3.89033	9.16585	11.5145	8.25121	5.75817	12.6178	10.215	29.057	9.43157
O89023	6.80542	4.39286	4.86495	4.48065	11.8344	7.53036	11.5414	13.7779	9.84466	14.6342	9.39538	16.6789	16.165	8.17976	19.6647	16.339	22.0935	20.9714	17.8165	27.2468	26.3718	23.3824	35.177	36.111	40.3158	34.2221	43.8074	43.6576	47.2701	45.5629	52.9932	51.1076	47.4767	59.1072	49.537	56.3194	58.3578	57.3551	52.9227	44.0593	38.2886	38.0869	35.0149	28.996	28.0045	30.2859	27.8203	37.324	22.1786
O89032	0	9.42502	56.6347	0	0	0	0	0	0	0	0	0	0	0	0	0	0	0	0	0	0	0	0	0	0	0	0	0	0	0	0	0	0	0	0	0	0	0	0	0	0	0	0	0	88.3214	33.5088	0	181.02	307.025
O89050	0	0	0	0	0	0	0	0	0	0	0	0	0	0	2.16896	0	0	0	2.96568	0	0	0	0	0	5.0929	0	3.68295	0	0	0	0	5.66872	8.01854	5.37181	0	0	0	0	0	0	0	0	0	0	0	0	0	0	0
O89051	0	5.0865	0	6.18652	9.05003	3.44894	13.754	18.5552	20.187	21.6207	27.2935	22.0472	33.4863	37.9081	27.7747	40.1238	34.4683	24.2254	29.9924	37.1119	36.5411	41.3176	37.8104	49.8389	52.4186	59.9639	67.514	43.8016	44.9148	26.2326	60.7567	51.7517	60.6969	47.123	37.3169	44.3981	19.5335	41.6573	13.6126	31.9882	18.2392	7.28388	23.7346	2.46267	8.56024	14.4369	7.06416	0	4.28445
O89053	0	0	0	0	0	0	0	0	0	0	0	0	11.2599	0	0	0	0	0	0	0	0	0	0	0	0	21.9107	0	0	0	0	0	0	0	2.85461	0	0	0	0	0	0	0	0	0	0	0	0	20.8824	30.062	24.1687
O89079	0	0	0	18.4699	0	2.8386	20.3113	44.3039	32.8568	9.29419	9.78894	7.99182	15.641	18.3615	11.2927	15.6906	13.6601	17.0084	21.8978	21.2054	30.9816	32.8286	27.8169	35.1834	31.8769	24.0572	32.9964	29.2278	30.8438	35.6466	26.3012	25.9354	32.0691	17.5476	32.2189	36.5254	25.2564	32.945	74.5169	61.0857	77.4505	47.1293	15.0733	6.90495	4.72326	17.3338	0	0	18.7536
O89103	0	4.93083	0	2.41476	13.4299	8.10559	16.3786	12.6039	12.6951	25.2698	25.3832	18.5	25.5808	23.5097	22.9578	23.7851	30.9834	26.2593	38.2615	32.3994	46.0949	32.3741	42.6242	50.1825	51.7551	42.0106	52.064	46.5145	45.8251	55.3473	50.7776	42.5511	53.0692	29	62.771	48.5105	55.7293	35.5634	54.4483	37.0275	24.0008	34.8377	25.9107	36.7613	69.1164	100.307	50.1314	32.5622	25.8948
P00158	56.2928	23.3255	26.2722	32.852	42.632	39.8765	51.8425	53.1546	62.937	55.5378	73.3699	84.2345	70.6594	41.4378	51.4152	38.7603	47.8981	46.6054	49.9618	27.434	42.4562	47.9328	32.8079	42.2512	43.4185	28.889	45.9836	64.285	46.1946	41.0178	39.2679	34.3317	52.4016	33.2925	32.6641	19.2523	38.2779	19.0149	13.1354	36.8474	20.4265	7.24782	7.02787	8.95692	6.24308	6.7658	0	0	5.44444
P00329	0	0	0	0	0	0	0	0	0	6.72215	0	0	5.7941	0	0	5.79774	3.46891	0	0	0	0	16.9091	0	0	0	7.69441	0	3.10243	0	9.31815	105.057	0	2.17106	14.0094	19.4146	2.59217	0	10.2364	19.9103	14.7249	5.84871	7.72288	9.12547	7.25672	6.3605	10.7679	0	27.2458	0
P00397	15.1423	65.4241	105.694	98.4806	6.08865	105.465	147.94	144.051	142.337	177.314	163.915	224.241	173.439	140.729	86.0773	65.4455	109.29	47.5496	53.0466	61.4852	75.4469	64.4944	61.3499	45.893	49.0391	50.2515	21.5069	18.4854	17.9459	18.5926	20.9133	0	0	0	0	15.5858	2.73849	0	0	7.67966	0	0	0	0	0	0	0	0	0
P00405	385.673	569.983	947.375	1252.36	1446.21	985.454	1131.34	1012.59	1064.71	1069.38	1128.16	1086.6	1094.81	714.037	869.132	760.178	612.114	751.518	628.511	431.141	467.56	453.002	342.008	334.563	270.657	318.251	258.332	188.696	187.077	229.047	195.885	156.998	184.3	177.986	154.07	147.478	136.445	121.398	108.91	123.431	97.704	95.9819	86.7207	104.689	92.9867	73.9057	76.8387	71.8302	65.2047
P00416	9.14207	9.88886	19.7812	20.6957	22.0879	18.2519	21.3221	12.0566	20.2847	19.0242	18.3633	24.5763	22.7849	19.4377	28.7843	13.8364	18.4839	16.631	7.54297	3.39563	3.82599	10.2888	12.4143	10.1329	2.46061	9.56207	8.05688	5.58171	9.90117	9.81817	14.0379	3.62709	6.78861	0	0	0	0	0	1.31802	0	0	3.26365	0	0	0	0	0	0	0
P00493	5.64695	5.48207	10.2909	12.2616	10.2941	8.99281	16.7354	9.45033	16.7512	18.4705	14.7292	16.7934	23.6535	7.16447	14.7604	16.7505	27.5193	20.9892	15.7265	15.4846	14.6061	24.499	18.8832	19.6462	4.34886	3.61135	27.477	10.8897	18.8709	8.19967	10.4667	12.8734	18.7853	30.6185	24.4325	13.8465	23.6058	21.7152	18.2835	26.8482	24.5243	20.4892	22.061	7.77698	10.135	37.7153	17.4455	41.8007	32.8968
P00848	0	0.730099	2.99803	2.12857	3.03679	1.82711	6.10532	5.8848	6.2308	10.5451	9.3178	16.1373	11.2281	10.0249	12.3394	12.2408	13.745	16.2558	9.78121	10.972	14.9953	18.1649	12.3383	10.0744	11.7077	6.2371	8.4816	3.60529	10.9722	10.2215	10.2167	3.63473	0	0	0	0	2.62018	0	0	0	0	0	0	0	0	0	0	0	0
P00920	0	0	0	0	0	43.7475	0	0	0	0	0	0	0	0	0	0	2.82616	0	0	0	0	6.07914	0	0	0	0	0	0	0	3.6558	20.8009	0	0	0	0	0	47.9369	0	0	0	0	0	0	0	0	0	0	0	0
P01027	2.79067	4.61042	8.33404	11.3531	6.58787	0	10.2055	3.00648	10.6748	9.80201	11.3092	11.0856	10.9164	12.7392	19.9236	14.6703	15.6676	20.9512	18.5878	22.4235	27.397	30.6045	46.5951	32.7365	31.4879	31.0089	27.1417	25.834	26.2068	21.8196	22.1203	26.3247	18.6619	20.0002	19.7141	25.0661	13.5576	14.1219	17.7756	17.0687	19.5935	24.4213	17.9686	22.4052	19.5108	24.3187	31.9244	69.2358	150.532
P01654	0	0	0	0	0	0	0	0	0	0	0	0	0	0	0	0	0	0	0	0	0	0	0	0	0	0	0	0	0	0	6.62189	16.1143	33.7419	61.7016	64.9086	59.4878	50.3216	22.5623	18.9246	12.4723	4.90351	0	7.74724	8.83682	2.25398	6.99517	22.5224	29.0497	25.4642
P01887	25.0801	31.4364	60.068	51.2027	103.134	92.6291	138.004	111.882	133.79	199.538	266.517	128.643	114.349	276.188	155.378	146.085	328.591	370.655	410.975	273.079	372.182	377.753	453.387	452.078	505.136	505.153	642.487	537.329	555.662	557.516	680.114	600.928	658.148	652.854	587.902	591.147	605.479	506.319	435.008	426.13	294.098	240.65	178.101	160.134	124.042	120.142	93.2183	80.1734	61.9242
P01898	0	0	0	0	0	0	0	0	0	0	0	0	0	11.5535	0	0	0	0	0	0	0	0	0	17.9001	0	0	0	0	0	0	0	0	0	0	0	0	0	0	0	0	0	0	0	0	0	0	0	0	0
P01901	0	3.89792	6.36644	19.2785	17.2508	19.7461	18.6893	16.0173	27.1236	22.4087	38.8207	52.5004	55.1138	37.5718	50.0554	43.1192	49.8767	53.2296	54.078	55.8694	77.9337	65.889	87.3275	94.9362	99.0801	97.6954	106.875	104.189	103.786	105.61	113.663	96.8891	95.7959	99.2427	93.2299	101.269	88.2795	87.5018	73.7081	62.9021	65.5036	32.644	28.7507	31.5498	35.615	28.7848	29.772	48.7538	23.6759
P02301	61.6922	46.414	46.3339	55.6395	58.6342	57.5029	71.7294	58.8674	57.581	86.1156	61.0704	84.8496	80.8342	97.068	56.9923	66.4217	59.9254	66.3659	87.4803	56.9406	83.2391	84.9706	73.327	76.9885	97.6659	75.7584	84.6137	69.0475	67.0255	83.7364	169.315	89.3625	99.4569	90.3882	91.1695	95.9879	103.216	78.5557	84.7135	87.4625	96.2515	78.0325	89.0743	66.0684	76.2051	79.4153	85.5553	91.0525	85.1721
P02463	4.06607	6.72801	6.68508	2.31819	6.62407	7.53426	0	0	0	0	0	0	0	12.702	0	4.9609	0	0	0	0	0	0	53.6004	0	0	0	0	0	0	0	0	0	25.5216	0	0	0	8.83329	0	0	32.4643	11.7373	0	11.3407	0	0	0	0	0	0
P03888	31.3499	41.5888	42.7896	50.5581	51.8575	52.9489	66.9572	54.3173	59.737	66.4664	63.1931	71.3534	79.3449	59.4754	66.315	44.9929	54.9269	46.2691	50.0199	28.6048	37.4438	160.707	8.92764	87.2101	27.1531	85.5236	102.031	0	0	0	0	0	71.6857	0	0	46.3453	0	0	0	10.231	0	0	0	0	0	0	0	0	0
P03899	44.8422	81.2865	80.368	112.273	106.907	116.886	157.664	128.129	156.873	157.866	180.784	174.891	181.815	137.911	169.361	160.026	141.176	118.549	108.435	123.286	119.902	121.222	107.894	94.8913	77.4428	81.1879	87.9482	73.2905	57.4493	67.5022	50.3944	61.6655	50.0616	49.3073	24.9467	48.1195	47.9458	41.3354	38.0857	34.7851	31.744	12.8737	0	25.5529	23.5636	8.29232	0	0	0
P03921	9.95017	33.0998	42.4072	39.6237	40.6094	39.2965	53.0971	45.7608	41.8169	54.6688	28.2822	76.6763	57.4304	49.4993	56.7588	39.0659	44.8544	9.64094	33.4145	1.38886	24.8961	0	19.1133	3.90163	8.57937	0	2.60475	0	0	0	0	1.05537	0	0	0	11.5605	0	0	10.3143	0	1.47784	0	0	0	0	0	3.42398	3.28393	0
P03930	168.212	448.39	693.154	967.188	1292.81	1031.5	1551.52	1638.31	1793.91	2027.38	2339.66	2621.58	2776.17	2603.01	2864.44	3079.58	3221.19	2901.16	3148.16	2820.4	3261.21	3266.45	3086.48	3260.96	3182.12	3094.92	3241.51	2887.52	2232.55	2163.8	1938.59	1593.49	1506.29	1199.79	1017.32	853.542	756.865	582.269	536.965	404.863	315.373	253.15	201.344	186.735	162.984	158.584	148.567	139.403	96.0872
P04104	16.4862	15.6498	227.027	64.9459	70.5154	125.92	233.696	174.976	87.7922	255.396	112.904	134.293	89.0869	56.8467	52.6204	381.734	113.719	38.592	169.291	101.536	228.954	117.961	86.9043	48.4883	432.854	387.526	239.557	236.68	95.1865	154.123	86.1986	260.424	215.936	617.733	749.327	312.962	45.7533	206.306	355.366	182.424	786.748	132.564	23.0424	803.164	357.663	77.6904	418.299	171.854	138.897
P04117	0	7.27112	11.2064	7.31419	12.2826	10.5188	14.6439	10.5122	8.9181	13.3538	9.21043	22.3375	18.0471	14.3321	17.1715	17.8286	13.198	17.1208	22.5374	12.7932	23.2253	19.0837	19.2048	71.2343	29.4534	32.9757	28.7248	33.2066	24.0896	25.8556	28.884	25.8989	29.976	31.7131	24.6972	31.1331	38.6212	22.0041	23.4237	27.1134	20.8655	23.9663	24.7599	23.6339	19.4006	26.1613	23.5826	48.8639	25.4653
P04247	16.8074	10.9835	17.4631	19.2742	28.0241	19.5154	27.5269	28.9295	29.4956	31.4324	37.8142	42.9465	48.9669	49.6636	62.8839	64.384	78.963	81.0097	82.4909	100.043	131.781	119.627	146.955	153.845	164.463	192.896	228.924	255.097	222.509	265.151	265.528	291.871	297.57	333.676	336.44	401.927	440.269	462.08	494.227	489.179	465.71	461.81	423.107	413.414	383.729	325.096	340.384	335.532	294.609
P04441	0	0	0	7.21544	17.9477	8.03205	0	10.8637	25.3911	36.1842	19.4267	28.8749	12.4281	14.1828	12.0252	31.4567	45.4103	13.1963	12.8673	18.2215	44.4996	29.2826	31.4909	40.5496	26.6928	34.7771	49.7579	55.6237	42.9177	33.0747	54.8587	35.508	35.1416	39.2745	42.3587	38.0104	37.1036	24.0845	35.4666	13.3328	20.8717	15.2814	0	0	0	0	0	0	0
P05064	15.9169	10.4402	10.3183	18.1463	22.9244	12.6461	24.6173	24.0827	23.5939	20.1978	12.9105	21.147	21.9511	24.5982	27.2553	28.5709	27.6094	22.1201	36.8112	43.5678	39.9387	34.0363	43.8093	34.8426	56.3808	37.0396	53.8603	42.075	43.098	49.9685	158.319	48.6644	48.5355	50.8593	58.0417	55.5619	37.674	56.6206	46.7015	44.582	49.4956	36.2056	39.7661	47.4253	40.3172	59.1508	83.3481	159.059	981.305
P05125	0	0	0	4.13413	0	0	0	0	8.00992	0	0	0	0	7.56283	18.4099	5.14532	4.89644	0	6.20744	0	10.3104	8.33971	0	0	11.1129	9.82406	29.5917	0	24.419	0	16.5653	23.2456	0	11.8359	23.2043	23.4253	6.98791	22.0396	7.59564	11.2501	0	10.5982	0	0	0	0	0	0	0
P05132	0	0	1.50374	0	17.2838	1.45141	0.912344	1.99646	4.41729	3.40468	4.2548	9.23816	8.96234	6.38376	14.5814	8.03301	10.7575	8.82703	8.9462	7.21945	17.1598	10.9769	21.5779	7.94338	12.3368	13.971	19.0006	15.8097	14.339	8.65588	13.2853	17.7301	12.2968	26.4572	15.583	22.442	27.2651	24.5925	29.1934	32.4717	19.8933	29.5862	48.2913	76.4089	101.358	237.704	228.719	212.975	116.091
P05202	14.2824	14.1305	17.4134	24.4636	64.759	17.0876	26.7178	24.3238	28.7368	32.8165	30.265	41.934	45.5834	43.0969	52.1836	49.0606	44.1746	58.1626	167.687	257.799	262.252	142.584	102.027	73.4715	77.4749	96.9211	140.474	119.884	89.8443	87.4583	69.0051	72.5993	63.5312	57.9579	62.2733	68.0995	71.2578	60.7338	79.0129	74.6539	54.754	51.464	49.6709	60.1237	56.1848	68.2945	97.7855	155.518	181.323
P05213	55.3492	77.6608	113.084	145.907	195.336	135.847	224.878	196.477	229.305	235.376	261.276	266.388	344.169	282.206	356.032	346.095	373.57	368.936	394.351	359.149	469.697	446.076	511.118	516.42	537.573	539.87	589.234	553.541	479.605	545.181	607.702	502.941	592.756	562.484	572.861	657.504	568.165	535.283	594.92	539.742	493.09	595.324	501.989	479.662	470.129	481.907	409.222	435.189	345.747
P05784	85.5762	76.2164	85.8088	114.647	125.991	86.0815	132.417	84.9776	83.5614	98.6345	91.6319	125.044	116.552	98.2198	102.737	109.637	91.4653	100.395	104.736	101.932	118.764	111.977	138.8	114.279	110.972	133.357	123.218	114.633	103.783	120.157	103.384	97.822	91.7697	108.606	106.596	106.299	115.321	97.8565	87.4306	89.1449	80.9381	100.495	90.2764	84.2388	74.5002	86.4033	84.655	98.6688	74.1064
P06151	38.5245	131.634	134.816	19.7656	71.775	99.6897	38.6898	23.9188	27.5062	29.9988	25.9241	32.6365	50.7737	29.2573	42.7229	28.051	35.1423	33.3307	44.9337	32.5646	52.3335	47.2582	74.2845	61.6224	70.5542	77.6716	87.2167	87.7381	76.6776	86.4298	122.5	82.7278	93.8468	78.4781	83.1966	80.5428	97.9109	80.0824	103.57	104.102	94.5731	111.746	99.9171	124.1	127.61	153.182	188.974	333.814	901.18
P06339	0	0	0	0	0	0	0	0	0	0	0	0	0	0	0	0	0	23.2091	0	0	0	0	0	0	0	0	0	0	9.59237	0	13.456	0	6.55109	2.26989	0	6.68602	7.33823	0	0	0	0	0	0	0	0	0	0	0	0
P06684	0	0	0	0	0	0	0	0	0	0	0	0	0	0	0	0	0	0	0	0	0	0	0	0	0	0	0	0	0	0	0	0	0	0	0	0	0	0	0	0	0	0	0	0	0	0	0	41.6595	52.1445
P06728	0	3.3861	10.2269	5.94534	2.59539	0	11.1753	12.1305	16.0603	14.593	13.4484	20.1948	23.8855	18.3641	25.4139	18.9728	18.3437	23.0832	33.1155	23.4858	37.256	51.377	43.8479	44.9929	51.2656	54.6183	61.5653	60.6094	53.034	65.5158	59.3863	89.6648	77.1084	70.0055	62.5218	85.9562	70.4749	48.3033	68.0303	55.6975	46.1315	43.1475	40.3969	38.0956	26.6941	31.9917	24.1787	25.0442	12.7713
P06745	12.0641	4.64108	9.84027	12.6121	9.51991	8.08397	8.84183	14.4559	10.578	13.1828	18.0738	10.7775	36.442	10.6239	10.4103	18.2902	15.9331	11.4574	5.83533	17.2678	17.3532	13.0264	45.5527	14.0799	11.3162	18.1328	17.3597	14.5353	55.4899	12.3387	28.492	11.5491	14.2265	15.2817	10.7885	19.6368	20.9624	16.8217	17.9746	22.5307	17.2203	8.73478	11.2336	9.06203	19.8274	13.7407	18.2091	18.0106	21.3816
P06795	0	7.34056	4.65777	4.13631	12.8929	12.722	13.6662	11.6125	17.3985	18.5025	21.7658	22.4667	16.9238	19.4309	20.0622	23.2766	20.6962	24.0181	23.5396	22.6066	25.2855	36.3746	24.9535	29.1262	29.4778	27.6734	31.4294	28.6145	27.8246	35.2049	34.6763	31.8756	30.9281	23.5382	32.6402	31.8952	20.8238	13.1515	23.0921	8.51653	7.35255	0	0	0	0	0	5.96163	0	0
P06797	0	0	0	0	0	0	0	7.55029	0	0	0	0	0	0	0	0	0	0	0	0	0	0	0	0	0	0	0	0	0	0	0	0	0	0	0	0	0	0	0	0	0	0	0	0	0	0	0	0	0
P06800	0	0	0	0	3.36924	0	4.26915	6.57225	22.0367	15.6336	16.8883	17.2972	23.9736	18.756	26.558	16.2143	20.9864	33.5604	26.6685	38.5065	31.7141	33.3793	23.8071	49.5706	46.9882	50.8756	32.5051	40.1869	31.119	35.5176	35.9884	21.0843	34.9669	36.4272	51.5053	38.5259	38.7474	27.1457	36.9099	17.9791	4.53941	11.4085	0	0	0	0	0	0	0
P07309	0	0	0	0	0	0	0	0	0	0	0	0	0	0	0	0	0	0	0	0	0	0	0	0	10.9878	4.51057	7.92034	0	4.48321	0	0	9.6296	0	0	0	0	0	0	9.45368	0	0	0	0	0	0	0	5.67571	27.1712	25.2634
P07310	1.90399	7.7008	15.3304	10.3275	31.947	24.9785	18.1461	14.0645	21.6611	33.2497	22.4319	57.6505	65.2047	28.732	46.7403	23.7881	26.9912	26.3456	36.5879	29.648	42.2686	39.285	80.1307	63.283	66.823	87.0692	163.806	89.7882	35.2965	47.8998	44.521	49.2383	46.8063	40.2082	52.8655	64.4136	56.0592	50.0723	115.363	64.0076	41.6771	43.43	42.6916	46.074	46.8718	55.9409	63.9374	81.2847	123.933
P07356	23.0768	16.0895	33.542	27.5582	39.0363	44.6232	65.1714	78.1731	59.3854	53.8654	35.3506	43.5226	49.0155	40.5905	38.5687	52.3952	48.1422	36.2436	51.5407	42.3859	60.9301	47.6518	51.5541	52.0367	169.204	70.7916	69.6526	60.756	52.4151	64.95	129.619	70.5674	86.1528	78.4515	83.5994	80.7792	65.0979	59.7947	73.9166	69.1463	82.7066	62.8983	56.8022	170.564	62.0748	66.5668	78.867	89.0636	89.4864
P07724	8.16168	8.01064	7.95157	8.81859	17.847	12.2984	11.8847	20.979	17.1266	15.4906	18.4224	21.7355	24.075	24.231	25.1927	31.2283	34.125	33.5334	38.5745	38.1314	47.8994	46.8254	64.46	61.1783	67.2822	66.3711	80.4057	70.245	51.4566	61.7939	66.4732	59.0216	60.1858	58.562	56.5218	61.2903	66.0149	60.9665	67.2599	64.2024	55.6122	60.0308	65.352	86.1414	101.389	137.746	177.859	272.68	411.575
P07901	23.0498	13.0978	21.9514	31.9887	24.2407	25.9537	26.6991	20.5673	30.2924	22.2063	41.3851	41.7716	26.4455	34.1599	45.2858	71.6412	50.5119	53.2805	70.0316	64.9244	77.2148	67.693	67.4637	94.5791	77.0566	84.5896	92.3557	96.124	76.3746	102.762	135.253	85.9897	109.244	95.849	107.755	112.859	115.677	105.92	118.281	130.167	130.515	314.829	1237.45	1787.02	1027.91	482.056	267.386	166.474	81.9001
P07934	0	0	0	3.40663	0	2.39526	10.683	21.9856	10.9296	19.6471	22.9007	16.3188	27.6814	27.1101	27.4587	31.763	31.7497	33.3925	33.1562	40.7354	46.5303	21.6602	43.9004	30.7266	42.653	45.7399	27.9361	29.4455	36.0237	27.6642	40.471	48.352	48.7422	26.0603	53.9844	33.6113	28.9598	56.3272	43.4889	47.7968	27.3193	25.1087	0	41.3886	0	0	0	0	12.2033
P08030	0	0	0	0	0	0	0	0	0	0	0	0	0	6.6803	0	0	0	0	0	0	0	0	0	0	0	0	0	0	0	0	0	0	0	0	0	0	0	0	0	0	0	0	0	0	0	0	0	0	0
P08074	0	0	0	0	0	0	0	0	0	0	0	0	0	0	0	0	0	0	0	0	0	0	0	0	0	0	0	0	0	0	0	0	0	0	0	0	0	0	0	0	0	0	0	0	0	0	0	0	0
P08113	35.6415	29.0601	29.1025	39.4535	51.0612	37.4405	52.1764	51.4323	61.5672	62.2301	78.6096	84.1298	99.1563	96.0515	111.702	115.112	136.657	137.702	155.669	150.58	210.255	207.083	251.807	285.068	295.97	314.383	374.318	370.726	336.25	382.755	397.477	388.35	439.706	439.194	483.087	541.719	562.835	522.512	562.385	585.362	952.702	3777.14	7601.65	5808.03	3588.44	3195.63	2574.92	1614.47	647.961
P08122	3.38098	1.76304	11.501	16.0524	20.2154	9.78734	3.22797	0	0	0	11.0198	0	0	10.3715	39.1462	4.088	15.016	9.41778	0	11.8206	0	4.88674	0	0	0	0	0	0	0	0	0	0	8.56815	3.31575	9.57382	20.7512	25.9574	18.7011	14.2768	12.517	0	2.86977	0	2.55672	0	0	0	6.97226	8.26224
P08207	0	2.85948	3.52268	4.61008	8.17191	2.43488	11.078	10.7692	5.0689	7.13262	3.98671	5.5932	9.15922	10.094	0	14.1158	0	8.83036	24.4602	4.31106	30.5948	19.7426	31.2953	30.5823	68.1828	22.7945	40.3009	82.164	45.2074	68.4227	99.0915	68.684	50.6644	58.6635	52.6149	61.7584	83.7757	53.3579	52.652	46.0697	56.3534	44.2011	50.6011	40.1505	59.5334	40.7374	46.2363	71.6475	45.1248
P08226	1.58946	9.02732	6.09142	11.051	17.7438	14.5896	22.7166	16.1102	22.8252	28.3312	32.4971	34.466	49.0231	43.9982	54.8733	63.6771	45.5361	66.0414	71.2461	78.1209	91.6098	107.173	114.76	127.846	120.758	136.053	131.084	121.656	133.819	148.777	148.238	155.307	177.866	185.281	187.359	204.692	198.357	183.998	197.56	195.183	157.748	147.846	119.908	107.522	94.0259	80.1556	67.5449	83.0796	69.8116
P08228	0	0	0	0	8.48192	0	0	0	0	0	0	0	0	5.86825	0	1.28275	0	0	0	0	0	0	3.89768	0	14.7317	2.15302	5.91135	8.51995	0	0	0	0	0	0	4.26873	0	4.04032	0	0	0	0	2.02791	0	3.81871	0	0	0	0	0
P08249	19.6269	24.3484	31.5372	32.2794	111.619	34.9252	42.6933	39.1388	43.6521	50.2996	37.3299	59.4266	57.7964	46.6303	52.9164	55.405	53.8941	51.458	60.6966	60.5239	92.1312	67.0863	117.224	78.8255	82.3318	109.741	169.5	132.864	105.082	106.895	94.4823	94.7469	78.9797	83.6933	83.3382	80.4806	83.0247	64.5922	96.4822	74.1795	60.3187	65.1068	53.7012	96.1648	66.2749	78.7193	103.425	131.01	168.887
P08752	19.2017	12.9141	21.3945	24.5447	33.9407	27.9696	46.6469	48.3713	64.5718	66.0161	80.9613	86.9467	104.944	90.4441	117.221	118.325	122.983	132.914	155.252	225.7	299.229	289.812	340.095	358.829	368.392	401.652	496.608	458.639	414.629	493.062	512.198	481.434	531.848	534.93	510.926	518.147	481.753	427.274	414.546	327.789	242.744	210.207	178.414	168.389	143.86	131.922	115.952	117.13	102.088
P08905	0	0	0	0	0	0	0	0	0	0	0	0	0	0	0	0	0	0	0	0	0	0	0	0	0	0	0	0	0	0	0	0	0	0	0	0	0	0	0	0	0	44.4221	0	0	0	0	0	0	0
P09041	0	0	0	0	0	0	0	0	0	0	0	0	0	0	0	0	0	0	0	0	0	0	0	0	0	0	0	0	0	0	0	0	0	0	0	0	0	0	0	0	0	0	0	0	0	0	0	0	0
P09055	5.42871	9.95625	15.0628	21.6867	34.1217	28.3397	47.5971	50.174	61.21	78.115	106.207	108.739	141.044	129.65	157.715	161.726	184.437	199.439	224.353	227.846	282.881	267.228	307.999	313.423	329.946	319.014	381.68	354.013	494.717	525.041	487.034	449.455	431.005	379.343	330.356	312.322	254.011	182.448	163.982	121.982	95.7387	74.4103	59.0535	47.2647	39.6236	38.1922	37.454	40.0425	31.8187
P09055-2	0	8.56895	0	14.4373	15.552	16.6408	19.6544	33.0732	28.7496	41.2095	42.367	55.4086	60.3773	60.0378	74.2508	46.9914	78.203	85.9986	108.7	74.145	140.237	71.3141	126.608	135.783	149.817	134.464	160.457	111.706	154.459	149.929	141.069	76.7037	124.323	99.2031	28.1801	93.7208	106.137	38.3142	90.6523	47.6159	62.9398	94.7124	17.1362	0	0	0	0	0	0
P09103	10.3055	11.9597	14.2216	15.3508	31.3464	20.1978	20.6624	14.5988	25.9313	20.5431	27.4769	23.135	22.5495	17.3261	16.778	24.3317	24.3671	21.4826	24.4396	22.4753	37.5189	36.085	40.5812	45.8791	40.9467	43.1759	53.1469	52.6869	40.8489	48.2184	104.814	43.1106	49.8171	50.2198	66.3724	83.5148	67.275	74.955	87.9888	83.8682	95.2182	180.025	614.864	1362.62	1045.94	448.071	264.608	307.27	858.274
P09242	11.616	25.709	52.6482	67.5675	72.2394	43.9757	56.2224	45.2487	47.3137	46.5965	63.3573	55.0298	50.9913	25.9555	48.8324	36.5776	31.2023	13.7158	17.9029	42.7734	28.6745	34.6381	9.81955	19.5623	48.0201	18.0682	30.7697	28.7893	26.7498	31.8215	29.3837	27.2775	61.4954	29.5329	46.9899	27.0238	18.1632	20.4774	43.6164	32.779	18.3215	23.6772	12.4214	0	0	0	0	0	0
P09405	16.1048	16.3975	19.3684	24.369	37.0266	23.2578	28.578	23.2995	24.6631	26.0977	26.4353	29.996	45.1249	30.5022	25.1844	27.9758	34.9429	29.3391	28.5089	28.6683	37.3068	28.1304	33.6428	33.0651	36.8494	28.7355	48.2981	34.67	41.1624	39.9414	44.1638	40.307	48.8888	44.9223	52.0115	58.9955	52.4294	53.0443	59.1129	73.9419	65.4593	119.732	221.917	540.725	594.106	530.085	315.854	283.758	370.668
P09411	34.3018	27.0184	42.1086	60.3428	52.9366	35.7249	32.2737	39.2917	44.4426	63.1751	43.4884	56.1961	56.6748	45.1876	48.5874	59.1142	52.9799	49.1137	60.4101	41.5772	93.1825	82.773	96.8462	80.7555	70.7641	76.702	76.9098	52.3009	59.5625	66.8392	74.6632	68.4113	59.2848	69.9609	65.0533	75.7962	67.957	48.8629	46.7878	57.6885	51.564	43.2231	54.4478	46.4497	44.1736	58.1306	51.1617	61.7575	43.5363
P09470	0	10.9393	9.13825	24.1814	19.0537	14.7383	35.0129	22.3082	39.7194	43.8277	50.6264	55.9444	64.9016	58.3513	68.8316	82.9596	92.8402	61.5562	102.655	76.4087	98.6677	79.1909	188.616	198.996	188.19	188.421	237.699	221.302	198.854	217.934	180.669	280.595	196.763	179.434	172.822	155.919	133.394	110.655	100.184	82.204	63.8521	63.3753	45.5004	24.3039	24.7779	30.6473	105.479	192.276	105.218
P09542	15.4059	24.1935	21.2754	22.7784	29.5493	24.6407	30.3634	30.6195	40.8679	38.0672	49.4662	45.4047	55.2961	51.9728	62.9745	67.8864	60.9826	65.8189	75.6503	79.3128	98.3877	100.28	131.665	125.661	140.564	139.789	172.157	173.506	167.37	196.918	199.761	204.638	208.602	235.991	238.156	294.71	305.319	284.983	296.531	273.357	255.911	237.147	242.8	236.727	261.22	279.698	299.984	363.501	421.184
P09581	0	0	0	1.96887	0	0	0	0	0	6.51792	0	9.49856	8.50896	7.25058	15.0375	24.3826	14.2625	9.80887	13.0212	7.33677	11.3797	3.32537	19.7504	7.3051	9.29297	7.5365	7.70154	8.86917	11.3787	25.9838	24.7597	18.8175	4.51138	8.46745	10.1499	4.33712	9.17851	10.6433	21.0274	8.36632	0	0	3.80178	0	0	0	8.6026	23.716	21.7887
P09671	15.7103	20.315	20.3683	19.2424	44.7107	15.2842	27.0534	22.473	25.9457	36.9635	28.2415	42.1707	48.0114	39.893	45.1561	32.2316	39.3072	46.3405	110.881	169.103	167.999	91.6236	77.5666	63.562	79.3011	82.2055	133.114	90.6754	63.7472	72.4677	69.9588	70.4463	56.7249	67.6909	61.7794	72.6252	65.417	68.216	96.5518	75.8644	62.5825	67.9916	60.961	52.4158	61.943	81.9796	105.845	136.768	184.971
P09813	13.1208	12.7978	17.0412	14.6265	20.6241	9.41963	24.4126	25.1407	18.3488	19.3751	36.1273	38.0194	40.6853	45.7523	67.5045	58.1557	70.9445	92.5177	106.378	128.102	179.454	184.265	269.453	301.174	339.309	412.673	525.035	592.419	582.908	769.747	863.968	921.318	1236.21	1361.89	1572.46	1873.2	2263.14	2410.82	2536.81	2790.6	2454.02	2232.39	2203.62	1751.67	1411.7	1113	782.617	578.064	416.903
P0C0A3	0	0	0	0	0	0	0	0	0	3.62985	0	0	0	0	0	8.15629	0	0	0	0	0	0	0	0	0	0	13.0177	0	0	16.8395	53.104	44.7146	64.9152	86.3319	77.6386	125.815	134.021	123.806	79.9495	89.2038	83.5894	54.6288	50.6852	53.0849	26.7307	32.5595	30.0363	11.3266	0
P0C5K1	0	0	0	0	0	0	0	0	0	0	0	0	0	0	0	0	0	0	0	0	0	0	0	0	0	0	0	0	0	0	0	0	0	0	0	0	0	0	0	0	0	0	0	0	0	0	0	85.7035	68.2145
P0C605	0	0	0	0	0	0	0	0	0	0	0	0	0	0	0	0	0	0	0	0	0	25.2875	0	0	0	0	0	0	0	33.2121	0	0	0	0	0	19.7777	0	0	0	10.0848	0	0	0	0	0	22.1006	30.9233	41.7255	115.265
P0DN34	90.9232	159.52	215.724	330.145	269.605	289.064	356.871	257.332	368.431	295.118	399.083	284.584	288.939	224.707	343.561	278.027	227.303	245.216	201.087	189.172	241.131	201.002	183.383	156.804	145.367	160.643	123.672	140.999	117.596	120.928	137.562	124.881	117.108	108.399	130.719	98.9431	133.601	92.7206	161.557	104.986	86.8784	95.3398	75.9936	83.2486	120.498	105.52	97.1203	101.04	65.1811
P0DP26	28.9019	35.4822	48.5919	50.9967	67.0683	47.6812	89.5986	103.032	145.421	87.2941	78.3781	87.3097	82.9918	79.7523	86.3832	82.1416	85.2332	81.2347	90.3846	65.8151	98.682	90.2714	97.6525	77.3969	140.197	108.626	112.779	82.0643	96.6057	91.4828	128.518	86.5748	84.1515	91.5765	96.5244	98.9261	100.365	89.0251	101.268	92.2083	127.107	120.116	118.965	187.042	139.201	142.728	139.54	151.914	137.113
P10107	17.2616	14.268	15.8679	19.9479	50.8274	25.2806	39.6434	28.1794	31.2728	47.7722	51.6291	60.4098	67.6347	17.3637	19.1368	21.2172	28.4297	12.0329	27.5651	15.2962	29.2275	20.161	46.9525	66.5734	59.0542	53.7422	63.0573	42.2538	16.3788	13.0655	72.7944	35.512	27.0579	11.3321	17.7868	59.8564	44.6954	31.4546	46.6856	23.9651	18.7766	16.7767	42.9429	35.3681	24.2932	17.1015	27.2046	20.7682	17.3508
P10126	83.5007	70.0722	89.2113	108.119	120.015	100.73	151.57	147.263	124.331	131.984	143.148	148.448	163.87	141.269	158.104	168.047	176.943	158.985	177.549	170.105	215.144	200.031	224.217	212.796	234.961	217.553	230.891	232.295	228.899	256.666	439.601	242.475	276.09	296.027	335.938	391.877	430.12	452.523	521.397	465.612	392.17	440.879	474.478	610.143	586.994	528.212	490.954	526.347	437.1
P10493	3.56327	4.93574	10.9741	17.6263	25.5777	24.6222	59.0136	68.3316	110.164	92.3664	96.7162	112.285	125.866	86.4055	97.3272	101.81	196.554	124.003	148.906	220.21	259.1	462.558	1021.07	907.401	493.493	312.466	211.815	168.348	123.921	102.658	72.0433	73.936	65.8192	60.413	52.4039	55.0972	49.6671	45.6138	48.8471	49.2216	41.4481	47.029	42.2354	51.832	51.8639	60.5241	74.1246	101.094	133.123
P10518	0	0	0	0	13.4749	14.6718	31.5893	0	16.3666	21.3341	20.6613	27.5461	0	0	39.1817	29.6176	0	0	23.4812	6.93478	28.7035	0	0	51.9936	6.25151	24.055	0	19.2141	0	0	0	0	0	0	0	0	0	0	0	0	0	0	0	1.42551	4.3301	28.347	52.5653	175.799	108.099
P10605	0	0	3.52399	0	1.20955	6.36055	7.72349	9.07654	13.6329	10.5792	10.1758	16.2247	16.1719	17.9777	17.2105	21.0976	22.7768	14.3517	20.7825	24.4238	20.5612	28.5687	40.2271	40.9521	43.2521	31.051	50.9053	52.9884	49.5751	35.7875	39.5432	29.3632	41.5068	37.7399	41.8831	46.3562	50.7759	36.0222	45.3797	33.1595	35.7598	38.702	37.9727	40.2208	39.3496	35.4952	38.5937	37.712	67.9097
P10630	167.174	52.7085	83.6432	96.0067	99.0524	180.604	95.8037	72.9995	66.3247	87.5335	94.69	178.277	193.502	144.665	171.097	156.567	187.07	155.022	188.727	172.193	204.973	201.201	204.536	197.393	195.259	189.629	189.352	179.383	192.708	181.064	241.743	160.385	183.601	167.095	170.514	205.202	177.848	147.235	160.607	177.667	156.871	171.729	163.633	177.283	174.19	181.772	189.035	187.232	152.277
P10639	8.93016	28.4305	18.6306	23.2045	15.2973	36.7749	37.6473	31.4699	44.5603	54.0137	29.4286	43.5733	44.3387	47.2883	42.3906	48.2004	46.1865	46.2963	60.0443	51.1993	65.2782	67.7177	76.7865	71.0932	131.954	88.9349	81.231	83.7459	86.6672	91.3956	106.262	97.988	103.46	106.943	109.184	105.234	113.559	99.769	111.528	101.133	113.163	94.5344	97.7016	149.945	154.903	233.672	294.661	285.955	268.352
P10833	0	0	10.3992	9.02826	10.397	11.0745	21.3891	12.3638	11.6039	15.6059	31.5218	30.6796	20.3035	32.8119	40.3637	53.7545	42.741	40.3692	53.0865	65.3224	83.8712	72.3692	92.3086	79.5926	98.7527	101.419	117.874	106.835	91.8341	109.174	136.616	147.558	163.681	139.627	145.15	163.444	142.282	128.661	142.429	104.177	101.402	90.5373	72.6299	65.4567	70.9567	70.702	69.243	47.3826	61.1008
P10852	0	16.343	0	0	22.6769	0	42.2952	40.4261	40.1751	81.2901	76.8976	54.121	101.781	73.0137	96.4282	118.527	125.271	147.245	149.887	135.544	164.061	162.125	123.121	123.066	174.419	236.982	143.892	199.073	161.656	134.868	205.404	167.024	122.651	182.486	219.306	172.759	173.62	153.009	143.485	96.6173	82.8838	80.3908	85.2319	129.959	131.888	57.2857	25.4627	84.5271	0
P10922	4.37662	8.25154	3.9147	12.7206	15.5872	15.1162	9.82528	0	11.2579	13.5232	14.0915	14.4673	41.8499	14.7763	20.5273	21.4203	15.7263	25.9649	15.8543	12.2966	33.079	3.64135	13.0923	32.6467	22.5067	16.9504	16.735	19.0555	35.3448	24.8238	20.4296	25.0392	26.092	28.0955	33.504	15.7108	0	17.5485	0	0	0	0	0	14.3998	13.8464	0	24.2152	18.818	17.7224
P11152	9.11753	15.9221	19.9898	30.8999	35.0063	35.4409	38.1641	40.4343	51.9674	44.0471	55.6441	57.7474	69.3509	73.7439	116.528	105.746	119.811	120.549	118.249	124.92	153.602	149.357	156.265	169.932	177.974	175.817	207.314	189.053	168.101	170.319	168.387	174.512	174.49	166.827	159.13	169.227	160.733	138.599	144.481	112.155	95.3523	97.7335	84.1208	81.8032	77.167	84.2344	73.901	84.1178	73.6733
P11247	0	0	0	3.08173	2.19139	9.6237	5.38542	3.05291	4.18265	0	0	1.43145	3.65867	2.22246	1.20678	0	2.44203	0	3.88919	0	0	0	0	4.04764	11.4778	0	1.01264	0	0	0	28.3567	0	5.66886	3.30591	3.13693	0	0	0	0	0	2.63172	7.13454	0	0	0	0	0	0	0
P11352	0	0	2.22509	3.75091	9.18488	0	0	0	11.3641	0	21.24	17.7589	4.42207	26.3065	9.98211	25.3592	24.1013	14.0723	32.1577	28.3783	49.6737	25.5094	41.0037	35.3236	31.7139	30.866	51.0868	34.7106	38.7883	34.8361	39.8754	22.7237	35.4029	31.3804	49.7521	40.5464	40.94	41.2004	26.9524	40.4451	34.6064	45.1815	31.2863	62.8226	68.2359	79.2997	97.6251	114.328	95.9332
P11404	50.3271	53.4399	59.7727	92.0478	304.115	75.0185	89.6529	83.1427	86.6105	74.0771	89.4546	121.087	107.931	78.5873	79.6019	89.2599	103.384	95.8567	98.1111	79.4747	97.7961	85.8106	182.845	91.4365	121.668	114.712	91.2458	199.074	183.802	179.048	125.948	123.614	125.777	174.146	118.504	98.9561	133.244	127.056	153.862	140.667	100.977	110.92	78.9504	127.687	120.448	82.5574	86.4548	106.853	159.1
P11438	14.7697	19.3136	59.8139	38.9617	42.6565	35.8961	61.7348	103.45	95.282	109.948	118.268	155.852	177.803	187.883	204.94	206.867	218.688	249.011	260.956	255.85	287.323	336.464	364.426	379.81	754.308	769.07	905.152	889.375	832.521	884.058	867.653	857.18	876.859	893.615	784.279	762.893	748.449	616.064	571.877	472.279	357.643	261.053	214.135	189.628	128.441	112.453	101.289	136.59	108.692
P11499	39.0279	33.691	45.0481	60.1744	80.8484	62.3894	88.3216	96.7757	106.758	118.572	135.061	142.841	177.06	167.365	195.434	204.354	226.78	220.237	246.604	244.101	301.464	309.829	357.866	402.809	431.16	459.907	540.16	536.974	520.384	597.583	669.447	606.456	665.71	696.811	733.468	792.146	857.352	830.974	905.421	895.712	896.577	1267.9	2840.55	3738.76	3035.6	2577.19	1987.6	1365.68	641.446
P11531	11.6301	18.3097	24.6397	36.2767	37.8325	33.2792	36.2404	40.463	47.0256	45.5725	50.3107	50.5939	61.4399	45.2954	62.8182	64.4883	65.812	58.7338	73.7759	68.7527	88.9282	76.9852	81.0468	67.1612	73.8087	75.0425	101.582	94.4941	68.3399	77.6697	86.8157	72.7426	93.5989	75.4787	60.0548	54.6779	51.8597	41.6741	54.3282	59.5543	64.3546	49.4377	55.0388	61.8461	57.6677	41.444	49.4984	66.2547	55.2257
P11679	115.1	101.798	131.064	165.445	154.632	121.738	174.55	120.919	139.532	142.446	152.913	166.591	170.433	136.136	147.228	181.553	139.96	99.2395	116.054	91.0442	141.851	129.024	117.964	115.099	135.941	183.901	138.227	113.698	90.3336	158.59	76.1663	92.7041	110.806	103.687	167.399	120.369	106.826	88.6667	84.8872	109.162	95.6264	99.5972	111.295	87.4796	101.45	110.094	108.15	112.988	99.8882
P11688	0	8.40459	7.57723	9.15333	15.6125	23.2818	26.7162	22.578	31.2211	41.367	31.7398	36.6029	47.5629	47.1793	41.5277	54.4152	65.6251	49.5929	48.7183	56.2775	73.8388	59.0245	65.6594	91.3592	95.9467	75.433	113.405	94.9472	66.9419	74.8563	84.983	81.0675	72.011	65.588	73.4263	65.6258	42.6392	52.9013	38.1399	40.0283	19.8002	43.3964	35.3285	9.37362	0	13.6373	0	0	6.21422
P11930	0	0	0	0	0	0	0	0	0	0	0	0	0	9.08578	0	0	0	0.453882	4.6542	0	0	0.830275	5.88424	7.63453	7.88469	9.02483	2.44576	12.2103	3.80043	10.3517	6.8508	6.7414	13.8064	12.8261	10.6157	13.8816	10.5364	6.47902	19.8773	6.5799	14.064	12.6169	15.8991	14.9506	23.4258	21.6115	17.7019	15.9061	29.5095
P11983	10.8404	10.0622	8.19344	21.742	19.3825	9.78267	13.8345	18.4135	17.9092	18.8033	18.3141	24.2017	25.6403	22.4277	29.8324	26.0755	25.1086	29.7791	29.1897	26.1	37.6049	34.2095	36.6845	49.6596	45.0356	47.3427	50.647	50.053	41.5763	47.1973	63.1648	46.2842	49.9965	54.9445	60.6372	70.0184	72.431	77.4323	106.034	194.288	448.402	974.664	698.339	347.811	233.461	131.668	87.7518	75.099	54.7038
P12265	0	0	0	0	0	0	0	0	0	0	0	0	0	0	0	0	9.74599	0	0	0	0	0	0	0	0	0	3.95362	0	0	0	7.77869	0	0	0	1.24362	0	0	0	0	0.787767	0	0	4.36225	4.76557	5.97619	10.5632	22.27	107.908	89.1883
P12382	0	0	0	0	3.39636	0	0	3.51741	6.19006	3.79231	5.55753	7.85655	13.8091	6.0964	9.25708	10.6733	14.4956	12.1551	13.7352	8.24664	26.477	15.2109	29.1858	17.2739	21.3803	19.0116	24.0892	21.2521	36.7206	32.3259	29.2679	27.7888	28.769	25.4843	32.9993	30.8742	31.7904	25.4663	32.2325	28.3077	33.0285	28.8256	24.9059	34.1501	24.085	30.7822	36.3351	34.6122	33.2127
P12787	470.839	774.016	1087.56	1438.9	1597.62	1238.13	1489.5	1431.91	1428.25	1411.12	1394.19	1442.2	1321.93	1080.24	1061.55	997.193	877.021	830.027	777.992	616.076	636.49	607.582	511.325	467.791	445.74	410.814	427.377	309.389	287.063	323.499	297.473	299.058	292.486	298.538	283.259	294.803	272.963	246.438	253.037	227.353	184.983	189.372	172.565	149.083	135.448	123.478	120.285	123.281	114.59
P12815	0	3.88353	2.38338	1.0525	0	8.30048	11.9978	11.1523	6.30122	9.57568	9.62902	6.58283	4.02458	8.70872	11.4777	9.72697	12.0483	12.1748	17.5467	8.97368	18.9255	11.3677	11.081	27.7135	17.3645	27.7458	30.2771	18.2286	26.04	29.3882	37.9667	33.8837	25.215	34.5139	49.9506	50.6877	42.3127	47.4669	57.4812	74.0225	55.5155	72.1844	43.1334	37.8671	43.4886	39.7867	34.0712	25.7723	24.9174
P12970	26.2745	29.0084	25.1492	25.4968	28.2756	28.647	35.5019	31.4614	34.9721	33.7737	36.7332	46.6914	36.9944	30.0517	36.4783	38.4811	37.2432	22.4725	25.5319	63.5477	70.2246	19.6783	88.0414	76.199	69.7595	35.3318	43.9468	60.4031	56.8676	27.0353	49.2045	42.8691	45.4464	41.0929	70.9317	69.5666	31.419	28.6365	54.4576	28.7416	20.113	34.5213	57.0476	35.4291	66.5173	21.0093	51.7423	78.8181	11.9778
P13020-2	2.60881	3.60407	8.02736	1.39039	8.80593	7.54898	11.4578	3.55364	9.55957	5.98352	1.72137	11.4701	7.67096	5.94185	9.67246	12.2781	2.75613	3.23778	1.58042	0	0	4.01281	0	5.44701	6.61214	0	0	14.5027	11.1042	6.70093	23.7744	0	26.3039	11.8232	14.1517	9.56523	1.69542	5.84846	0	9.61726	6.50565	4.28713	14.083	21.4263	3.88295	3.88617	18.4544	32.7106	42.7915
P13597	0	2.27226	6.69183	15.1922	25.6479	13.9601	29.6268	23.6157	21.3976	18.1998	31.0005	34.8059	53.8657	27.644	51.9929	64.534	38.3867	56.8204	53.0507	77.3862	93.2594	49.9117	96.6348	94.0908	105.888	64.5405	159.362	112.254	91.8578	99.0308	99.9376	137.581	125.917	103.643	101.656	102.025	64.8143	40.65	72.7959	51.8404	36.6274	38.7583	28.7346	22.7152	13.7373	0	13.8417	25.9302	13.0303
P13634	0	7.49605	0	0	0	0	0	0	4.19058	0	0	0	0	0	0	0	3.6168	0	0	0	0	0	0	0	0	32.5017	0	0	0	14.6632	0	0	0	0	15.3502	0	0	0	0	0	0	0	0	0	0	0	0	0	0
P14069	38.7747	63.4308	43.2143	54.7614	96.4746	57.1266	105.512	118.385	71.5007	121.005	125.576	117.676	119.441	122.092	128.76	82.6139	61.6986	120.234	78.804	92.198	145.172	129.855	175.753	85.353	228.215	164.772	182.42	180.622	182.866	188.513	240.386	108.924	241.384	223.463	239.782	276.654	256.303	258.449	247.42	287.581	285.12	249.794	221.866	99.3736	149.357	182.455	157.001	169.814	153.161
P14094	59.5454	107.898	142.54	219.745	412.032	367.493	526.878	543.482	651.125	720.799	870.168	939.757	1130.16	1087.89	1256.61	1296.56	1450.51	1449.23	1559.92	1437.02	1760.66	1828.25	2025.28	2166.7	2212.03	2303.12	2579.5	2456.36	2266.96	2411.82	2361.27	2240.78	2249.65	2110.45	1936.77	1896.9	1702.04	1439.97	1308.9	1057.31	813.13	660.662	541.407	480.222	426.638	370.268	255.072	188.99	133.784
P14115	28.9296	49.609	26.3758	7.06507	75.5067	20.1273	44.2158	27.3223	36.99	83.8387	57.9814	58.6183	118.456	94.2382	99.8865	26.1668	54.5198	49.9747	59.996	35.3806	51.1249	27.5348	12.1955	29.9	26.4549	24.3141	44.4325	0	8.6507	20.8342	17.6283	9.29283	0	22.2615	11.2837	0	0	11.645	7.1578	8.00942	0	5.73177	0	5.48299	19.2874	6.06816	0	0	6.20777
P14131	40.4124	33.9003	48.9547	51.5774	64.9106	57.1692	79.7721	66.0106	82.0366	87.8758	88.1296	101.535	127.616	100.747	123.601	132.617	121.856	126.467	125.66	111.486	157.133	161.11	225.635	244.397	221.881	254.315	291.722	253.063	209.787	225.195	234.343	186.491	202.078	173.378	175.143	131.822	111.189	89.6942	102.765	91.1927	72.0687	63.7404	59.6846	59.5731	53.488	59.2286	58.2659	85.219	95.3997
P14142	91.0826	36.0549	74.4107	98.2016	113.82	124.527	185.352	175.723	223.955	252.548	274.751	492.485	643.127	546.65	736.825	710.786	774.865	822.297	961.719	986.232	1322.75	1265.71	1489.74	1708.98	1768.02	1846.07	2054.48	2051.35	1581.35	1934.98	1837.85	1876.19	2126.24	2061.02	2032.08	2418.83	1931.09	1621.64	1595.47	1048.54	781.888	681.081	525.37	447.434	372.587	276.452	234.499	255.642	122.205
P14152	12.3378	7.96758	12.8448	17.2187	34.3445	17.4468	28.2964	20.8852	24.1975	29.1569	24.0362	53.8003	51.5676	35.4181	48.9413	37.8014	39.5152	34.5126	44.7164	45.664	56.8961	48.2908	97.1612	68.8126	81.775	102.602	138.131	95.2383	65.2789	74.3277	83.0756	77.222	76.8536	78.7559	82.6838	97.254	96.013	80.9099	126.657	108.656	72.9626	90.2021	99.6809	154.52	212.964	292.859	453.54	709.561	662.046
P14206	21.4123	20.1775	17.9015	28.8144	29.9374	19.5947	41.3497	43.2246	46.7459	50.3434	53.5325	57.9279	68.5645	52.2196	72.1047	59.5147	72.9025	67.8125	74.9303	63.9044	91.3111	87.6266	101.017	101.418	95.2966	103.974	123.373	130.272	107.093	103.825	146.004	99.8078	107.551	105.139	109.458	125.607	122.805	102.637	123.533	112.589	100.676	108.272	111.03	117.411	126.072	163.649	192.821	249.538	253.759
P14211	15.9829	14.9874	14.9578	19.4934	24.4633	24.2873	21.8144	15.4341	18.0054	18.2296	14.6481	18.6157	36.589	19.2238	20.0243	17.8167	18.4208	14.832	14.8769	16.5522	50.1018	33.9861	44.0509	41.227	47.2867	35.8472	40.8108	51.0093	27.6765	32.8459	66.747	38.3555	34.2353	34.7129	35.7144	33.3308	42.0094	33.9886	33.7411	33.9781	22.3486	31.2711	31.2606	42.2205	45.9173	92.8293	873.683	7016.2	9822.79
P14231	0	0	0	0	0	0	0	0	0	0	0	0	0	0	0	0	0	0	0	4.07939	14.8135	9.38838	11.7716	12.1365	10.9403	33.5105	11.2816	46.9091	45.3279	32.8363	43.078	29.434	30.1405	23.8517	26.2142	22.0691	28.3014	14.5469	12.0433	0	8.85423	0	0	0	0	0	0	0	0
P14434	0	0	0	0	0	0	0	8.29334	19.402	40.5104	31.4572	21.8736	48.8386	33.5088	42.2435	28.8941	24.9901	16.593	42.0409	52.0809	57.9432	28.7092	38.1029	28.4076	30.8739	38.5246	36.753	42.5581	32.2631	35.6282	41.2909	36.3049	36.8924	26.8266	37.0702	47.1596	31.3365	23.058	36.716	39.8836	69.09	50.0197	33.1406	30.2024	36.4612	0	0	0	0
P14483	0	0	0	0	0	0	0	16.1292	19.7457	20.542	48.0825	22.287	23.8295	28.1051	36.0507	19.1182	42.1673	32.584	28.1476	39.295	49.5704	37.0204	51.5169	42.5552	60.1266	60.2871	63.4655	64.4816	51.4056	59.1571	71.9965	53.0459	61.8988	73.8776	60.0424	75.5193	67.4992	52.2942	47.5669	37.3645	19.0596	11.553	56.6542	12.7089	1.25645	0	2.49828	16.1916	0
P14576	0	0	1.74662	3.69548	3.35663	0	7.39748	2.54606	9.1739	8.77034	11.555	10.0207	4.031	8.58597	2.8977	11.6146	11.7947	7.47774	15.1321	3.94925	7.39089	12.6866	22.6406	17.8908	18.6165	11.0612	25.7579	31.119	9.57462	10.6623	20.5633	14.9885	15.2747	13.9829	25.2401	10.904	7.84861	17.7842	19.2654	9.97479	27.7105	14.0878	9.05383	6.85185	3.24835	50.6357	2.10242	0	0
P14602	11.1202	17.4003	17.0052	20.054	36.182	19.9401	46.9158	69.2178	32.1399	28.5264	29.1153	28.9073	31.4002	29.6782	33.3882	38.598	43.8716	45.6869	49.34	48.5785	66.1153	64.1573	77.8798	70.7644	97.3222	100.878	109.274	104.724	96.7009	111.4	146.228	119.812	136.645	143.407	160.758	178.299	210.298	223.15	280.681	322.404	409.953	750.213	1260.92	1759.96	1809.17	1438.78	919.679	653.762	537.125
P14685	2.56894	5.2961	11.0186	8.24298	14.3955	9.88642	17.482	14.7341	19.2377	18.0527	23.2218	26.5545	32.4935	21.63	28.9074	33.4033	36.7102	30.4848	33.7425	34.3279	41.2292	46.1986	49.6021	50.7957	53.8174	58.2444	68.1488	64.8023	64.0098	73.3125	81.1753	86.1279	114.86	121.952	291.388	254.667	248.754	230.581	177.33	91.5025	49.9394	38.8674	33.0173	46.1526	34.7258	29.4844	23.943	17.3215	21.6633
P14824	0	39.6636	5.08385	9.7453	20.3983	5.78134	26.9914	11.1267	33.269	17.7195	6.84952	15.522	20.7301	12.5361	14.9857	13.1077	13.8754	12.7344	16.3691	15.6866	15.3989	20.3981	30.2847	22.5179	23.0348	23.911	31.8712	20.5925	17.9387	16.0743	23.2692	20.1967	21.7615	18.8807	20.7678	67.6038	22.7954	17.8671	29.5986	27.2395	20.4293	17.1439	23.0606	17.8889	19.2181	22.8932	23.4978	33.1072	35.7839
P14869	21.6048	24.7552	26.9539	41.641	49.2716	35.5239	46.9766	39.8636	43.6611	46.6988	39.4177	36.0699	53.5132	29.4844	41.1595	39.5933	40.639	34.7655	44.9895	32.6836	49.5207	47.0034	59.0178	54.981	43.6609	54.9232	50.5008	47.9717	38.5115	45.6699	69.9329	33.5163	48.6844	42.7495	45.6236	67.177	42.7638	27.4604	37.7513	35.8338	28.0994	44.0062	41.1167	55.3799	50.5651	52.3199	51.9734	49.8246	41.0755
P15105	0	0	0	0	0	0	4.31818	1.5984	3.85655	0	2.73019	5.42485	2.12948	6.34943	3.81751	5.22147	3.1868	8.6788	5.79436	7.88093	0	1.13932	11.1787	4.28632	8.31787	11.6774	14.4859	5.96313	5.65996	10.7635	17.5727	9.75164	3.90098	9.72286	5.74999	2.24818	9.81575	9.09265	10.0076	8.94326	5.29155	10.4068	13.0315	17.0507	24.5601	40.0815	69.4819	132.981	81.3983
P15116	3.29385	12.7712	21.2452	28.0687	42.7767	25.164	49.0563	44.7676	51.0326	54.4158	69.3782	75.0812	111.079	79.2047	104.376	110.336	119.066	117.554	132.082	143.137	211.405	185.069	195.014	221.675	225.77	232.4	266.4	231.821	196.145	233.348	232.872	186.489	212.03	192.292	173.288	209.473	182.074	155.974	164.65	136.298	100.339	105.391	81.9526	81.9088	69.9602	81.1954	136.686	199.271	292.031
P15306	0	0	5.08698	14.1951	5.44758	12.8456	19.9015	25.1874	33.653	28.1864	41.2791	55.5389	53.8283	26.3233	60.1021	68.6799	43.4042	75.3713	95.6427	64.6826	45.1373	92.2986	117.386	113.683	56.7699	129.324	132.677	67.7119	12.7347	76.4278	117.856	105.326	93.9764	78.6853	88.6701	69.3931	71.9229	48.6335	46.7246	19.9082	39.1114	12.0841	7.92029	9.5078	3.38254	0	10.6237	0	0
P15532	16.0812	16.3216	14.934	21.5847	35.5071	21.386	34.8447	37.792	33.7537	39.6906	33.429	40.7143	50.72	42.9897	44.2198	44.7605	50.5325	42.0705	61.2167	52.1963	69.3558	61.1701	84.633	70.919	77.4856	77.1825	97.1844	94.3259	68.6802	88.9621	116.81	95.9094	104.962	112.141	97.8691	100.509	109.042	109.194	121.021	96.1866	91.7245	82.6613	78.5415	72.7368	68.2255	70.307	74.8495	90.8541	95.3249
P15626	0	0	0	6.78173	24.1795	0	0	0	0	8.35262	6.56783	0	0	15.0374	0	9.80604	0.752913	0	23.0033	13.0516	18.5305	25.975	13.3715	4.61184	0	10.0993	29.2781	0	6.94247	13.4466	29.358	2.67569	0	8.68606	18.1977	20.4252	15.6734	5.86524	8.43806	11.151	0	2.85674	10.5943	26.2517	18.9584	25.9535	319.949	16.6165	14.0077
P15864	0	0	0	0	0	0	0	0	0	6.62301	0	0	0	0	8.8204	0	0	0	0	0	0	0	0	4.82539	0	0	0	10.5373	7.80513	0	0	11.4865	0	0	0	0	0	0	0	0	0	0	0	0	0	0	17.9845	38.0681	19.5441
P16045	0.88012	1.1454	1.10021	1.20457	4.33226	3.96999	5.58684	5.29644	9.60468	5.88478	9.04502	8.57006	11.29	12.2361	10.1327	8.01634	11.7276	12.5435	13.9637	11.7348	16.6851	18.328	23.9606	25.578	30.7162	34.0053	36.2768	34.7088	35.5937	33.6335	34.9459	36.1358	35.239	40.1377	40.1524	42.5565	44.469	32.2705	38.1819	37.3807	30.7033	30.8081	32.3419	35.4972	40.2619	40.5797	46.2207	56.3537	54.8642
P16110	0	0	0	0	0	0	0	0	0	0	0	0	0	0	0	0	0	0	0	0	0	0	0	0	0	0	0	0	0	0	12.9714	0	0	0	0	0	0	0	0	0	0	0	0	0	0	0	0	0	0
P16125	32.3979	33.7832	70.0019	49.642	68.3149	43.3718	55.7321	35.2354	57.087	39.1803	44.7763	48.4548	53.655	39.6844	50.5428	45.3652	50.4635	45.2305	59.0653	48.2931	64.2523	63.7534	82.162	82.7894	77.4236	78.4371	94.4844	77.8692	83.7099	90.7087	106.339	92.51	102.982	99.139	96.4076	107.303	105.271	99.1028	118.918	122.777	99.9549	106.796	115.087	106.816	112.801	145.54	176.051	378.969	1811.37
P16254	5.88691	4.32833	12.1592	11.9088	12.3971	14.1111	8.59464	4.25056	9.8872	11.9492	12.834	18.0756	13.931	12.0017	23.1377	17.9915	20.472	11.2602	14.757	19.6727	39.3332	29.2161	33.4318	39.6088	33.1632	17.9189	40.0543	33.6665	20.6775	27.2696	13.0195	11.4871	22.0735	45.4895	19.746	25.7105	19.727	25.547	35.0916	19.4376	27.2475	39.3675	25.1228	48.0991	19.3698	17.5231	23.9928	16.5286	19.5195
P16283	0.939209	3.06442	9.64575	12.8264	14.7757	11.0482	20.7228	20.586	28.1568	30.3861	25.7278	28.392	31.1188	47.5582	29.6427	19.6314	52.0369	46.8447	52.9268	30.4835	15.5788	36.0632	18.3681	20.3559	14.1079	31.5233	21.2294	17.8905	36.0536	31.7847	34.7946	19.3901	38.5624	20.8523	12.8155	15.4421	21.6697	19.8466	3.91024	5.28334	0	2.70309	0	0	0	0	0	0	0
P16332	0	0	0	0	70.4984	0	0	0.890746	0	0	0	3.56617	1.04675	0	4.53281	3.03547	0	2.80868	10.9042	9.00067	4.44993	11.6099	11.2613	7.31262	12.883	19.3003	4.81105	19.6801	22.0937	4.41483	18.7978	18.808	19.0817	24.7836	31.786	22.8073	28.353	24.0732	28.6232	29.9932	23.6437	21.864	22.8555	38.0271	32.3	46.434	79.3065	358.154	1580.31
P16406	0	0	4.11177	0	10.2584	7.77019	14.3913	18.7448	22.6118	20.8809	26.9102	27.2853	31.2688	27.4545	36.4972	40.274	43.3716	45.7062	40.8686	42.064	64.2715	64.6683	70.381	75.0536	72.4474	65.7254	56.8653	59.686	57.3797	83.1441	69.6603	64.9146	66.5164	52.7	55.0676	52.1086	42.5047	32.6916	31.1781	22.2152	21.0983	1.51677	0	0	0	0	0	6.17966	30.3766
P16546-2	0	0	0	0	0	0	0	0	0	0	0	5.60434	15.0729	27.0592	58.1629	33.8588	4.26232	0	0	0	0	0	0	0	0	0	0	0	0	0	0	0	0	0	0	0	0	0	0	0	0	0	0	0	0	0	0	0	0
P16858	49.2102	47.1658	62.6901	65.7987	105.953	72.1553	96.8425	91.6321	88.137	99.0626	97.6101	101.699	131.129	111.909	133.793	138.458	139.237	143.636	167.563	158.804	209.351	193.193	265.264	243.942	269.26	290.162	319.267	289.887	269.798	323.585	353.695	348.912	373.831	407.74	442.425	467.849	485.873	466.374	549.874	530.814	496.553	563.834	516.119	577.867	549.986	545.167	574.001	618.194	683.468
P17182	101.401	80.2997	96.7302	156.333	123.095	91.7706	138.446	206.164	171.038	163.807	177.427	206.295	181.912	149.07	160.345	160.621	157.71	145.807	151.623	135.997	173.466	162.432	181.304	171.601	188.715	177.81	188.341	169.936	166.777	167.55	300.446	157.911	200.981	177.606	189.158	203.142	192.415	172.683	167.869	173.763	166.299	149.561	158.78	172.349	151.09	160.923	150.419	172.741	169.182
P17183	0	0	0	0	0	0	0	0	0	0	0	0	0	0	0	0	0	0	0	0	0	0	0	0	0	19.0518	0	0	2.41171	0	35.4217	37.6234	43.0666	31.206	19.5836	25.2064	28.9705	27.8847	73.3322	6.64176	48.3507	56.8609	29.1313	23.5272	20.3713	28.7597	27.5009	53.1707	14.505
P17426	7.09876	11.8106	13.6057	24.1908	29.8482	18.5409	25.7853	17.6725	22.2427	19.2045	17.7077	23.4109	35.8778	16.3993	25.3423	24.3619	26.401	21.9998	26.0375	19.8995	25.1559	24.3902	31.6303	38.9621	32.7823	36.2895	41.607	40.569	33.1348	39.8442	39.4606	33.0739	36.7727	38.0466	48.3037	47.8515	31.0955	28.7532	47.2781	56.0297	43.1123	63.3746	60.4622	79.3053	87.9124	93.757	69.248	63.9489	24.3762
P17427	0	1.89126	5.65647	8.68479	11.1654	10.1111	5.07172	8.11243	9.73093	3.95825	4.05781	5.8861	11.5425	7.80421	8.96236	10.5843	12.7927	9.0287	7.60348	11.4983	10.6364	10.1072	17.2647	8.5578	12.1384	16.9309	13.2581	19.5674	16.9804	16.6888	18.8784	18.0365	22.2225	26.3843	18.6268	10.4048	22.5063	24.2687	27.81	17.4276	16.8898	21.632	21.4915	34.8878	35.5227	38.4646	28.2542	26.4127	12.713
P17439	0	0	0	0	0	7.14499	0	2.71452	2.80538	0	7.88993	5.85359	15.0777	9.39967	12.0377	12.3062	12.2875	13.7109	16.6386	14.7903	20.8031	19.6669	28.3926	24.4509	21.1542	25.2101	21.1135	19.249	24.8575	20.3669	23.3824	14.9656	25.3271	20.822	22.5948	26.29	22.7236	12.7764	14.173	18.3685	15.4812	13.4273	15.8543	13.8908	7.80642	9.32339	16.0122	13.0426	8.21925
P17563	3.33244	3.03729	10.7394	2.93629	146.369	4.0508	8.1165	4.45287	14.7965	8.17455	8.14361	12.6615	7.64021	9.31798	11.0213	11.1768	21.1731	11.9146	14.2417	17.2156	29.4024	20.6638	32.9504	27.4174	22.9849	24.8582	36.4683	31.355	19.8428	29.0312	40.0372	42.0775	48.3717	45.2337	51.4821	65.2327	52.1926	43.3864	55.1787	38.6452	35.1732	41.7059	37.5455	54.8007	56.1345	63.157	75.4752	110.454	132.606
P17665	945.285	1718.99	2148.37	3039.89	3559.03	2504.3	3193.29	2897.14	3139.78	3005.23	3070.03	3069.48	2790.04	2337.59	2388.6	2030.61	1984.82	1634.09	1478.68	1284.52	1292.12	1120.91	1121.74	967.278	863.791	857.27	778.807	601.439	568.968	583.064	567.065	520.085	459.202	460.831	435.699	389.124	394.056	413.104	375.24	401.86	300.571	327.61	250.823	238.801	240.629	240.696	187.833	174.606	156.135
P17710-3	13.2238	22.142	33.0152	35.0574	52.4716	30.7718	42.4661	34.4757	43.1	38.5837	42.5583	41.8206	43.974	33.6901	39.9026	37.9835	37.9108	36.7044	44.7464	35.0433	53.372	42.8212	64.869	55.3492	60.1847	59.8351	70.4029	62.6534	56.6192	66.849	69.3545	70.6883	71.5331	71.0425	65.6263	85.5566	70.0432	58.6007	71.433	65.204	51.5485	56.6336	48.5443	66.9127	60.9246	60.5588	78.7452	74.9114	99.5849
P17742	191.575	116.515	609.756	843.744	288.949	173.025	230.854	508.864	171.991	232.928	221.132	598.377	287.268	253.643	161.489	131.426	220.7	219.926	185.427	151.03	265.414	403.151	459.911	538.888	240.911	202.988	427.916	463.616	232.818	202.088	296.863	260.499	231.621	241.517	261.536	289.596	2089.03	265.552	274.067	658.11	117.405	344.475	352.964	243.903	188.029	174.171	190.59	362.919	227.741
P17751	8.10143	7.85279	8.72325	8.33255	15.8772	11.7626	18.1038	17.7051	16.5247	20.7818	17.2021	25.8035	25.972	25.288	28.0555	27.6657	31.2119	29.7944	36.1221	39.3556	51.2913	46.0618	55.6948	53.2114	61.632	69.2414	85.4401	84.4505	77.5942	89.9129	109.171	83.6227	91.7712	86.4445	84.1862	90.0044	85.2898	84.7732	85.7623	76.0935	77.1902	82.15	71.188	99.7379	93.8387	105.411	134.068	190.642	215.251
P17809	13.2585	9.50274	40.7151	31.0063	46.1612	66.561	21.8725	8.60724	71.2219	68.6263	20.0142	66.3963	85.1153	19.6909	19.5964	20.9124	97.9102	37.1691	29.9002	20.5749	51.0665	34.189	58.8008	68.5707	61.1831	73.15	97.701	66.2429	69.6731	76.5076	98.0344	84.1912	103.887	102.678	108.611	132.799	75.6523	149.323	82.0624	65.3028	44.5779	49.8464	32.7973	31.0076	13.6693	39.1681	0	9.29606	5.90187
P17897	86.349	43.3498	196.462	81.6666	150.397	697.446	398.109	179.144	274.029	263.551	64.7786	184.844	130.924	537.013	85.2526	245.165	128.337	127.244	209.205	93.475	74.2407	67.7103	101.218	183.748	3116.18	197.301	85.0594	78.4084	93.9994	102.897	160.16	261.042	131.31	170.731	288.654	133.58	236.813	73.8402	303.392	114.662	339.254	119.693	46.2833	62.2295	182.755	42.3915	64.0218	177.084	68.1399
P18242	7.46993	9.13264	12.4916	13.3752	24.2643	20.5129	32.8675	30.1663	36.3519	37.9877	39.547	48.2401	53.1581	50.4384	66.0392	69.4872	75.1257	79.5294	81.1817	78.5515	108.755	104.181	160.109	135.722	151.067	158.014	190.456	181.408	159.781	205.087	212.372	221.57	237.885	239.681	255.674	285.341	276.975	242.842	282.625	246.974	225.666	221.736	208.996	215.85	201.927	204.163	188.764	216.907	181.676
P18468	2.4411	0	0	0	0	3.69035	2.95824	0	15.9498	0	0	3.70917	8.29583	13.0228	19.1882	14.5409	21.4694	0	23.2885	11.1467	28.3708	21.604	32.0063	23.4366	29.0598	28.3379	21.5602	33.538	29.6696	27.0712	20.822	22.0012	35.3189	35.2893	22.2519	7.69165	28.8914	24.4281	0	6.5366	0	0	0	6.83498	0	0	0	17.8008	0
P18654	3.55432	4.4327	5.59053	0	2.07205	6.84443	8.72421	4.46904	2.84822	8.07878	3.98766	8.09439	5.41947	2.95657	6.37383	12.4511	12.524	13.3312	13.8679	14.3815	11.7848	15.9971	13.9823	0	11.4441	22.7748	21.5985	21.6005	20.4752	10.0056	22.1433	18.2293	10.6456	11.7673	15.7889	16.4184	25.7391	16.1993	17.7023	13.3717	7.94657	2.02974	6.60759	9.26503	20.1813	10.9051	7.33431	15.1326	28.2878
P18760	34.4153	33.6359	56.6205	42.7151	54.8107	48.1902	60.012	51.2341	54.4533	62.7007	56.8886	66.8233	67.1318	56.228	60.1712	69.35	68.9886	63.1548	73.5195	65.2149	87.5167	88.9434	86.9365	96.4813	94.1278	85.6988	104.225	93.9905	81.1071	95.4485	174.303	93.0772	101.806	96.0233	103.266	111.17	103.425	95.585	100.933	110.116	115.632	104.805	103.025	107.133	97.7084	103.448	115.424	126.198	121.093
P18872	0	0	0	20.3176	12.7036	6.09693	18.7524	37.5907	26.7697	39.6114	26.8232	38.0721	25.3598	28.0811	47.7831	18.3045	61.7472	20.1058	61.823	37.7181	51.6748	33.3944	47.3139	41.4827	43.8143	45.1586	53.6292	52.7809	42.4761	50.1419	54.2574	45.4145	99.6676	97.5301	88.9556	91.4968	87.4223	76.048	74.9379	61.5914	47.817	38.7952	62.3136	42.0098	42.7612	38.677	28.4065	74.7723	41.3103
P19123	23.4923	29.8764	33.6703	31.3958	38.7338	24.8017	34.5758	36.6345	38.5096	42.1773	52.609	51.3682	70.5563	53.6051	71.611	70.0387	77.8299	88.8378	86.6283	89.4376	122.715	129.552	167.882	156.185	174.875	181.063	228.653	201.559	195.36	236.666	249.606	241.754	265.83	279.279	277.284	447.126	345.754	336.957	352.364	336.141	284.792	310.883	345.125	382.172	538.618	867.552	1227.93	1435.07	1217.41
P19157	0	0	0	0	25.3479	0	0	0	0	0	0	0	0	0	0	0	0	0.616298	0	8.67695	20.5033	7.66004	7.69599	1.36451	0	0.797184	14.9268	13.2259	0	0	10.9419	19.2868	5.39251	7.46546	8.3533	9.27046	15.9065	7.91209	20.0099	16.0664	13.2084	13.7881	15.4132	16.795	11.0323	11.1476	12.6678	23.8783	16.2651
P19221	0	0	2.51368	0	0	0	0	0	0	0	0	0	0	0	0	4.69638	0	0	0	0	20.2545	0	0	0	0	29.2129	0	0	4.29202	0	9.49612	0	0	0	0	0	0	0	0	0	0	0	0	0	2.16942	0	86.102	0	31.1205
P19324	5.95717	11.0995	11.5079	18.2254	24.0556	15.8787	23.8412	20.2978	21.9784	32.1026	27.7389	38.2296	35.3538	45.3733	60.7017	57.6819	62.8155	71.3913	67.1488	68.9981	98.078	88.5629	100.175	107.615	112.109	122.345	129.971	127.465	105.701	128.192	137.284	122.45	125.799	127.084	126.02	145.089	138.824	120.036	133.346	105.678	96.5952	101.975	104.989	100.938	98.6899	96.604	92.8995	101.553	73.8744
P19536	244.414	589.92	841.377	1063.78	1219.39	1035.56	1136.48	1111.94	1214.76	1123.29	1108.06	1246.98	1105.7	867.604	873.154	817.639	775.352	688.395	604.003	465.983	509.183	446.395	367.277	326.093	319.79	292.656	296.763	250.525	218.906	213.808	211.929	196.629	201.317	178.509	166.59	166.621	164.036	134.376	148.316	133.124	114.438	100.092	95.7802	101.902	103.798	100.037	101.544	109.832	114.307
P19783	565.691	1001.05	1396.99	1790	2094.38	1555.07	1910.37	1757.17	1827.33	1798.08	1784.5	1889.99	1739.14	1392.65	1359.64	1294.02	1158.28	1081.25	994.367	768.644	793.034	780.991	617.843	595.779	539.471	536.409	549.427	465.487	429.648	431.323	405.359	381.946	381.294	370.67	386.496	343.872	356.741	304.462	316.232	297.062	239.836	226.568	199.142	190.195	168.997	152.137	140.61	129.563	110.167
P20029	23.7976	27.6107	38.4534	50.1077	70.8226	60.2398	86.9458	87.9034	99.0644	106.992	124.454	132.479	170.47	164.453	206.971	213.826	235.403	243.257	263.626	266.541	335.712	334.644	394.264	424.03	446.824	473.393	521.517	491.162	425.897	476.47	530.994	517.15	538.748	544.61	582.066	606.067	652.525	651.531	731.091	766.368	754.245	893.229	1032.04	1290.9	1746.61	2181.32	2559.9	3471.95	3391.28
P20060	0	0	0	0	0	0	0	0	0	0	0	0	0	0	0	0	0	0	5.25993	0	0	0	0	0	0	0	0	0	0	0	0	0	0	0	0	0	0	0	0	0	0	0	0	0	0	4.20224	23.0514	48.4873	69.4604
P20065-2	0	0	0	0	0	17.4665	0	0	0	0	0	0	0	23.8223	0	0	0	0	0	0	0	0	0	0	88.8307	0	0	0	0	0	0	0	0	0	0	0	0	0	0	0	0	0	0	0	0	0	0	0	0
P20108	29.3627	43.8208	76.7658	97.1682	145.916	94.5193	154.199	126.751	169.99	192.025	203.629	226.174	258.1	211.564	266.266	252.899	273.328	278.626	309.115	276.799	354.53	354.27	415.03	425.159	425.063	432.477	541.259	479.697	415.658	494.345	470.559	466.678	503.122	481.937	492.816	559.878	527.002	472.104	578.13	601.392	741.159	1097.4	2125.45	4924.7	8871.05	7805.81	4484.22	3891.65	3118.64
P20152	71.032	71.6719	66.8252	66.8224	71.0355	47.8256	60.7482	53.1298	52.4954	46.6443	44.0284	48.2381	54.4095	50.401	51.8131	49.8392	48.2674	48.5591	51.5167	50.1184	64.4113	57.5611	60.6365	59.819	58.9101	55.9675	60.5615	56.7884	47.8526	52.9851	65.3492	58.5116	65.6098	65.9412	74.2349	82.623	81.5213	74.1625	79.9121	76.5509	77.3036	96.0234	94.319	90.2139	88.2444	91.1767	77.3888	77.8101	74.2854
P20491	0	0	0	0	0	0	0	0	2.81427	3.07789	2.77843	6.25197	1.19229	4.72927	13.1931	8.37486	6.74004	10.7997	13.8228	11.4529	17.0713	14.2783	18.1753	19.6565	22.4804	21.6416	31.3503	22.4274	23.1173	36.0198	23.7661	31.1879	27.5342	20.8469	13.0301	31.164	19.1407	16.235	16.5269	2.8763	20.0441	4.78584	11.4771	0	0	0	0	0	0
P21107-2	18.1185	203.649	526.692	18.1492	316.478	22.4396	27.372	72.9169	90.881	66.8465	120.796	104.622	99.6741	89.8402	403.722	106.338	451.139	372.809	117.639	111.33	102.565	104.361	509.429	112.012	186.551	113.524	94.9687	101.376	97.0963	110.269	115.667	105.821	84.6412	76.2841	113.436	68.362	79.2324	78.2741	106.264	136.403	269.068	933.366	2717.73	2130.37	817.443	380.461	259.796	194.896	144.158
P21126	0	0	0	3.29914	8.73596	2.91306	10.3367	11.8088	13.2461	14.9699	15.6679	17.8764	25.6279	23.5919	24.5562	25.0788	25.9052	22.0219	28.0489	13.0546	31.1625	27.2195	26.2001	27.9839	35.6488	35.809	40.8944	41.4765	33.6585	34.379	41.3364	36.8347	33.0808	39.7348	35.501	35.3784	36.7813	31.7112	24.7095	20.8605	19.4391	12.807	4.9119	23.3066	0	0	0	13.457	13.7073
P21278	8.55469	11.5808	15.2938	16.1387	39.5251	26.167	42.2244	43.9035	70.8752	57.8478	68.7636	74.8786	79.5971	88.7232	82.6422	83.526	103.432	101.727	117.106	116.573	138.942	161.44	152.328	183.636	183.699	188.594	195.012	197.917	186.401	207.032	221.349	208.449	254.38	267.423	228.79	228.131	224.735	204.128	222.817	178.829	131.107	117.633	83.6865	91.6044	107.695	65.7927	75.5574	80.7718	63.4297
P21279	0	0	8.83506	17.1178	27.123	23.0445	23.5602	27.4335	34.1746	36.6266	46.4869	54.0149	58.0383	54.0019	78.0676	72.4188	52.3021	71.2871	50.9602	55.3241	92.4378	104.243	104.367	85.1097	84.2305	98.8545	88.6244	100.179	121.541	115.155	187.621	168.268	167.363	148.072	178.93	174.689	194.82	160.665	161.955	132.045	124.05	83.0069	82.2355	62.3163	56.2435	42.6335	39.5394	38.1124	24.1923
P21460	0	0	0	0	0	0	0	0	0	0	0	0	0	0	0	0	0	0	0	0	0	0	0	0	0	0	0	0	0	0	0	0	0	0	0	0	0	0	0	0	0	0	0	0	24.8739	0	0	55.0584	25.0564
P21550	32.1767	24.7007	106.134	53.9554	90.4803	47.9283	40.9038	34.812	48.0749	40.0592	42.5268	41.6376	47.7069	41.0875	51.3247	54.7169	52.3768	57.0823	71.2013	66.8291	87.4189	88.0136	96.5994	104.198	116.451	114.932	157.085	137.823	123.317	137.712	164.912	158.675	165.729	159.418	177.823	210.995	211.775	204.63	230.802	232.619	211.028	252.593	239.972	244.919	210.107	215.647	199.98	206.155	203.796
P21614	0	0	0	0	0	0	0	0	0	0	0	0	0	0	0	0	0	5.7845	0	0	0	0	0	0	0	0	0	0	0	0	0	0	0	0	0	0	0	0	0	0	0	0	0	0	0	0	5.17783	28.8303	26.6178
P21956	6.50828	8.07015	8.44498	13.5583	16.6446	8.68352	16.966	18.0661	16.9317	15.6639	19.848	26.68	26.656	20.6545	29.8481	28.1617	35.2348	25.6408	29.2673	15.5765	27.0894	32.1885	47.4069	44.196	53.9893	43.7758	57.2455	48.512	62.7992	56.6928	49.3694	55.2531	59.1323	39.8834	53.1868	46.9301	53.4223	41.915	45.555	37.1309	44.6576	43.1841	32.7916	17.6469	24.5598	35.4568	33.4083	0	7.29492
P21981	0	0	0	0	8.66731	3.56369	0	0	0	2.51418	7.02883	0	10.5178	5.77463	0	0	0	0	11.6692	17.4373	0	4.00909	12.2583	4.93188	7.52628	0	5.91502	14.3549	0	12.2721	16.4354	0	19.2655	7.0651	0	51.6722	2.59129	1.57862	11.2915	13.3147	5.08185	0	45.9197	11.2576	33.7309	35.8995	35.1734	31.2917	46.2527
P22437	0	0	0	0	0	0	4.5771	3.02179	12.686	12.1555	0	13.1567	21.9342	13.6936	12.9945	15.3188	22.0615	18.8727	18.0698	33.0063	26.0938	26.439	35.9357	45.2482	34.2738	52.5201	43.676	60.1179	50.9191	54.8841	47.609	65.4887	66.3527	55.4975	59.0111	62.3903	82.4445	59.5835	62.8988	58.7263	37.1623	30.0043	24.706	20.9396	40.2075	21.7603	6.90019	0	7.10772
P22599	0	0	0	0	0	0	0	0	0	0	0	0	0	0	0	0	13.9445	0	0	0	0	0	10.6638	9.82464	13.556	0	0	7.07106	11.9808	0	6.95892	0	0	0	0	0	0	0	0	12.9157	0	0	0	8.25887	0	13.192	21.9598	34.5024	32.9644
P22892	0	0	3.93833	0	0	0	9.7264	10.369	0	9.43138	0	0	5.81012	18.0397	0	0	0	0	0	0	0	0	0	3.41125	0	4.60993	0	5.35989	3.53883	0	0	32.1474	0	0	7.15866	0	0	0	0	5.69185	8.54176	20.2688	31.3189	42.0986	55.4034	43.6086	55.2918	43.5778	14.5256
P22907	0	0	0	0	0	0	0	0	0	0	0	0	0	0	0	0	1.87545	0	0	0	0	0	0	0	0	0	0	0	0	0	0	0	1.40342	0	0	0	0	0	0	0	0	0	0	0	0	0	0	0	0
P23116	7.87669	10.0045	12.1621	23.7423	22.5924	15.1442	23.19	23.0156	21.4383	23.8172	30.9444	32.8986	40.5141	30.8972	31.7442	44.4464	44.9995	47.0338	49.1157	45.5088	80.6687	60.8835	79.472	77.2823	77.8039	76.8465	93.2275	87.0217	75.8031	95.0548	99.0608	101.551	177.983	376.653	838.468	761.432	336.593	120.1	75.8185	61.2936	50.6119	51.9032	42.5331	47.9677	30.8055	24.1068	30.7606	45.349	19.4874
P23188	0	0	0	0	0	0	0	0	0	0	0	0	0	0	0	0	0	0	0	0	0	0	7.57188	0	19.0431	0	0	0	0	0	0	0	6.16734	6.29157	10.5025	0	0	0	0	0	0	0	0	0	0	0	0	0	0
P23198	10.3793	12.7251	16.7476	13.9915	23.6873	17.0519	22.0984	27.2338	24.0678	24.8752	15.2476	21.341	28.6537	18.9362	23.0313	17.8466	12.2243	22.9271	23.618	23.1368	12.1884	10.4442	22.176	36.3497	32.5596	12.5157	34.4448	30.2929	24.8401	0	9.71485	0	14.5436	6.59501	32.7404	15.5825	13.1413	18.9488	0	10.283	7.445	10.3863	4.07658	11.633	12.8836	9.18329	29.0632	12.5757	15.5577
P23242	4.65696	10.5601	12.4656	10.8282	17.9786	16.1927	21.6164	19.322	19.2554	29.3403	23.2772	29.7243	29.1165	32.8775	32.011	37.7403	44.6053	41.7042	34.564	32.4622	55.4725	42.3856	53.456	45.0269	40.8804	44.1355	45.0938	51.9676	41.7295	39.5759	38.5551	38.7421	38.1957	35.1654	29.629	28.6756	30.4142	23.0662	27.7456	23.9211	11.4525	9.06721	10.5241	15.3193	7.70301	0	0.948827	0	5.14407
P23591	0	0	0	0	0	0	0	0	0	0	0	0	0	0	0	0	0	0	0	0	0	0	0	0	0	2.7236	1.07783	0	6.33826	0	0	0	0	2.1046	6.49195	0	0	0	0	0	1.78598	0	3.11193	0	0	0	0	0	0
P23780	0	0	0	20.7818	0	7.6311	0	0	0	4.40232	0	94.9249	0	127.27	0	0	0	0	0	0	0	0	128.825	107.636	0	2.12475	3.65847	0	5.30198	3.98675	0	3.21347	0	23.2815	9.7015	24.8393	28.2517	20.158	53.5415	90.067	93.1286	70.966	37.4953	64.1626	23.405	31.1573	44.8374	11.0885	38.2868
P23927	26.238	27.4776	35.0716	42.8927	60.0522	44.1327	59.586	71.9711	70.0258	73.393	76.33	92.2408	113.124	89.1403	109.376	109.53	116.877	124.457	122.167	130.532	169.652	166.53	184.801	194.991	198.956	220.129	253.135	235.207	211.823	260.776	290.507	283.602	310.111	328.43	359.964	440.206	488.597	589.748	766.127	936.553	1515.92	3103.76	5772.75	7531.77	8458.34	6186.2	3397.7	1687.75	814.806
P23953	0	0	0	0	0	0	17.3645	19.3203	0	0	345.433	0	78.7301	0	0	0	0	33.102	0	0	0	0	0	0	0	0	0	0	0	0	0	3.0592	0	0	0	0	0	28.3599	32.0367	15.6396	0	10.1077	0	0	50.1568	0	57.4942	720.189	1198.23
P24270	0	0	4.98777	0	0	13.491	12.6571	10.7752	8.80768	8.91674	1.99044	6.36659	8.76507	4.02496	7.09024	13.688	9.38312	8.93892	8.04892	16.1264	11.3754	10.7231	16.5685	20.0147	20.4845	16.8182	24.5972	19.7885	19.3556	17.0979	27.6135	21.9967	22.9245	22.3839	20.9608	27.5619	26.3632	20.9551	27.9973	36.1738	34.9086	41.5617	50.7346	85.5065	139.101	251.039	444.861	845.376	2415.71
P24369	18.3062	5.46214	15.6598	7.40302	17.6819	10.1592	13.9394	22.5298	21.934	21.4489	23.7951	24.27	37.5534	26.5041	15.8305	34.0346	37.5175	23.7064	50.3869	34.9291	25.7212	37.1373	51.7775	41.2528	46.6042	39.8484	51.8911	28.2799	60.4408	34.982	44.075	43.065	59.5031	52.9021	61.7783	59.3541	65.3659	36.7704	26.4937	25.3708	0	58.6423	41.5106	54.711	25.4404	51.678	36.9085	56.9599	33.8695
P24472	0	0	0	0	0	0	0	0	0	0	0	0	0	0	0	0	0	0	0	0	0	0	0	0	0	0	0	0	0	0	0	0	0	0	0	0	0	0	0	0	0	0	0	0	0	0	0	0	0
P24527	4.37087	2.8739	3.81082	9.18888	9.26696	5.84496	12.9227	9.02236	10.6399	15.3938	16.1455	12.4979	18.6325	12.3958	16.0593	16.5969	10.2316	15.2828	8.90018	16.6408	14.8131	14.1254	17.2611	8.26983	0	23.9507	0	15.157	0	0	15.8114	11.5762	13.1311	0	0	0	0	0	0	0	0	0	11.6918	0	0	10.1894	0	17.3383	117.577
P24547	9.78857	0	15.4488	13.2786	25.1972	16.3428	22.8739	15.6787	11.9549	20.2651	25.0455	23.6769	29.0596	20.8357	32.2104	33.8283	6.77522	12.5003	21.8576	0	55.0068	34.3257	0	6.12857	32.9023	39.318	24.0438	10.2714	23.7283	26.8176	8.82571	19.0332	11.6548	9.71425	9.41821	15.5941	10.1122	13.6599	16.242	15.7923	13.3965	20.4961	23.4449	33.5338	42.6339	56.1677	72.2227	94.6052	87.8803
P24549	0	0	0	0	0	0	0	0	0	13.9404	0	0	0	0	3.53166	0	0	11.1589	194.068	8.17969	0	37.4286	49.9768	14.1989	79.5729	11.1313	21.9224	10.1566	0	0	0	0	0	0	0	0	0	33.518	2.5104	0	1.36032	2.36413	195.832	0	16.4997	30.0182	31.5348	40.5609	45.9473
P24668	0	5.55753	12.718	21.7615	21.985	14.5586	25.2961	34.057	42.5892	33.4405	36.2579	43.2993	41.7296	32.748	35.9889	30.6058	52.9504	37.0269	41.7781	45.3682	43.5547	56.0715	80.1957	50.7697	45.87	63.6941	62.2302	86.0399	65.7592	73.9911	67.3379	61.7304	80.1705	70.8871	64.9682	63.4181	65.4129	52.1584	69.8177	54.8719	60.1668	53.3036	46.6216	25.8891	47.4448	33.4555	41.2483	38.328	10.5889
P25206	88.8356	54.9246	117.03	148.75	68.0628	102.525	143.461	84.6085	132.088	128.31	113.689	64.5645	155.009	89.1359	128.45	134.033	155.092	118.857	52.3143	67.5523	166.242	130.913	125.492	156.365	120.202	134.592	139.415	124.857	117.839	121.177	136.673	103.366	147.161	128.443	76.8605	145.761	139.175	88.644	68.8976	146.786	131.829	137.302	125.1	129.254	103.395	154.783	111.093	134.625	100.156
P25444	9.25451	17.2391	24.9793	37.9272	46.3109	31.0374	55.4335	55.3396	58.3992	64.7644	66.6848	65.4384	87.3223	87.4784	102.522	100.135	112.341	104.726	95.8956	92.7468	114.822	105.775	120.211	136.477	130.883	110.35	142.017	120.936	103.097	88.5931	87.2067	71.0821	62.031	55.8528	47.0458	47.2903	44.89	41.8288	34.7992	35.9308	29.8589	24.4621	26.8848	27.2332	20.7651	21.0197	30.2514	24.505	24.6639
P26039	1.39122	4.85587	7.56	13.4065	8.72322	6.00018	12.339	11.2796	12.7469	9.45028	13.9555	13.8753	15.0347	13.3153	12.7955	14.3375	11.9827	18.6409	20.9113	22.3526	21.6274	27.2422	26.1746	32.7495	39.0177	38.5454	47.3903	50.0816	37.5721	48.9186	55.436	55.8136	58.8002	60.7773	72.592	83.4685	77.6136	66.365	85.9722	73.3617	74.9308	102.555	99.2456	112.743	109.825	196.384	252.011	190.098	70.7068
P26041	0.825757	2.50191	5.85521	3.64758	10.0466	3.44779	10.6361	9.46886	11.1888	6.82703	16.187	11.8579	12.6435	9.12411	8.79535	15.3423	13.1124	13.4644	11.3091	0	9.79047	18.6026	9.57059	13.7251	12.2004	1.74698	13.5663	11.0322	15.4835	0	22.631	15.8915	9.84041	13.507	7.05726	19.8631	12.9711	18.5667	12.0033	7.04262	19.5421	17.7783	10.3753	17.5109	29.7224	41.5964	38.277	70.9793	206.992
P26043	14.2719	11.5221	26.552	22.0875	28.3639	19.8742	27.6869	23.2793	31.1495	33.6529	36.7198	35.831	37.941	26.5871	34.1724	37.1914	34.4282	38.6264	34.5571	30.4996	45.3149	42.5737	66.3188	43.2279	45.826	40.33	58.1184	44.9389	42.4604	41.7383	77.7489	40.2994	50.4688	47.335	50.6951	63.7163	46.5306	42.1977	56.747	53.1549	68.7526	69.4142	65.4052	132.469	217.555	264.78	210.035	532.485	1335.72
P26231	3.66363	6.26333	8.56159	11.9672	19.0987	13.3959	17.5423	20.0283	23.3197	28.8454	36.2142	36.5754	45.7753	39.6377	53.0411	54.5764	62.7961	54.0614	67.0716	68.0698	92.8252	85.5306	96.7619	110.288	114.14	104.363	111.27	108.726	81.3055	95.1194	102.658	91.7904	97.1749	93.8142	91.331	93.8864	90.8261	73.3068	80.7547	79.5311	64.6256	75.4076	59.7868	72.6633	67.9499	52.5714	44.01	51.4918	56.0469
P26262	0	0	0	0	0	0	0	0	0	0	28.1046	0	0	0	0	27.7773	0	0	0	0	0	0	0	0	0	0	0	0	0	0	0	0	0	0	0	0	0	0	0	0	0	0	0	0	0	0	0	0	24.9642
P26443	0	2.7336	0	1.36923	102.551	0	13.1909	0	9.48168	7.02445	1.69708	7.60058	5.2198	14.0997	15.7013	16.3389	10.6144	17.0926	18.37	17.352	28.288	21.7725	25.0014	30.9784	30.9057	28.4333	40.3129	32.1796	33.0437	36.2736	42.9818	30.2482	39.2217	39.5878	50.3224	50.8105	50.8459	49.299	59.0853	54.6864	48.6112	68.6699	85.9332	181.449	261.64	513.035	1599.23	4903.7	4024.01
P26450	0	1585.5	1943.74	5719.47	3056.68	5361.49	2368.72	4489.01	2512.48	2396.56	4633.39	2629.11	4148.83	3676.19	1765.9	1554.48	2804.68	0	0	0	2321.47	0	1431.6	667.229	676.704	568.219	12.6482	518.558	439.693	10.249	6.46674	0	18.1849	554.657	227.341	274.167	138.239	150.252	221.262	218.498	121.613	112.923	313.833	8.71822	66.1488	270.265	92.8908	452.393	243.163
P26516	7.28217	3.27672	13.6044	13.1252	16.1303	16.2455	13.1886	21.8512	26.7427	23.339	24.5708	22.0788	30.2294	32.5808	22.8813	27.6224	36.5496	36.3588	36.5824	43.3671	52.0679	56.8466	60.9993	72.494	65.958	75.2488	106.743	84.2326	66.5695	86.738	98.3455	146.605	165.794	185.353	384.166	419.14	365.164	337.15	241.127	87.6317	46.2613	37.9068	38.6462	50.2533	42.8751	24.4055	22.8252	12.9	10.1311
P26638	11.1203	9.77192	19.9964	25.2918	25.3227	19.0004	20.5378	14.471	22.5516	14.9596	20.8981	24.4234	26.0125	17.8768	20.8449	20.9867	24.3523	12.6737	21.7478	1.82617	24.852	19.5901	32.2494	25.0325	23.6243	29.0602	27.3988	21.8739	16.5268	17.1602	11.6003	22.3779	20.3646	21.45	20.6296	26.9728	18.4132	16.0705	24.5605	10.8497	23.2783	21.6404	19.0994	18.2299	26.5846	48.8555	14.7996	36.6051	70.0357
P27546	59.4181	100.932	0	14.0468	9.25722	13.0284	14.3739	11.0372	23.3302	17.0921	11.5283	17.8949	15.3757	11.7599	15.0351	22.2093	18.0735	16.8149	20.6771	14.6738	17.0726	22.2506	22.3929	22.944	22.8003	19.9542	35.2059	28.5196	27.951	28.8509	30.4881	24.1648	26.4449	31.7122	38.5304	66.768	114.692	142.57	310.043	169.643	157.981	120.324	106.949	89.5335	62.7753	60.7734	50.9096	51.5629	55.4086
P27601	1.12478	4.88041	4.40831	9.26816	5.31665	9.74848	16.6352	10.5976	19.0101	21.7675	20.2918	26.1652	30.9203	20.695	30.4673	26.3208	32.5875	30.1606	30.4971	41.4784	51.9311	34.5433	42.5065	48.6554	44.5525	46.2124	50.2625	55.3705	53.3227	56.5197	64.0784	63.494	59.6531	55.0604	49.2636	59.2931	59.2574	49.078	58.6824	61.8189	34.9689	42.1466	26.9127	29.6496	39.2744	19.945	28.3837	28.0251	12.9653
P27612	0	2.20621	0	0	0	0	0	0	0	0	0	0	0	0	0	0	0	0	0	0	0	0	0	9.48617	0	0	0	0	0	0	2.14364	0	0	0	3.93361	0	1.1489	0	11.8096	0	0	3.0619	1.97459	2.62912	17.9833	0	0	5.38817	36.1302
P27641	1.38999	0	0	0	3.20463	3.67132	0	0	0	0	0	0	0	0	0	0	0	0	55.0272	0	0	0	0	0	0	0.534411	0	0	48.0302	1.57006	0	0	0	0	2.13932	0	3.30444	2.64836	1.18704	3.06079	0	4.94019	1.76559	4.35797	5.47803	6.65568	3.8216	112.114	42.3818
P27661	578.206	142.147	182.796	432.165	439.475	351.482	446.197	375.366	458.282	465.342	412.536	487.255	481.92	555.757	429.257	392.973	425.355	391.477	400.016	346.434	415.962	397.081	493.346	459.764	501.24	458.224	428.94	436.583	434.432	489.637	1043.27	420.171	453.04	398.987	417.336	496.824	389.636	318.747	345.161	354.555	340.828	371.897	358.272	332.454	335.029	352.444	379.598	397.965	335.569
P27773	4.72004	10.4479	12.7917	14.8084	12.4173	8.9005	15.1864	13.2145	17.4483	15.4696	16.1217	15.3202	15.5132	14.3091	14.7773	17.2723	20.6962	26.6198	26.7396	22.036	28.5873	30.5708	30.6869	31.8726	36.3748	34.0711	37.4012	33.0793	23.0779	31.8089	40.2153	27.438	31.2418	30.9304	34.1089	36.7382	32.9307	25.4303	31.1418	30.9624	27.8247	28.6827	28.1491	30.3074	31.9298	39.849	58.8346	119.986	115.197
P28063	0	0	0	2.35875	51.3318	0	0	0	0	0	0	4.0025	9.4592	25.8232	8.31091	0	0	0	25.5985	0	0	21.5176	23.4771	39.2925	29.7179	23.2697	39.3263	40.2212	68.4307	42.9079	43.5846	41.7409	80.434	113.463	83.5682	89.8975	57.1805	51.4985	72.9229	86.5503	154.178	220.162	139.511	77.3847	41.4519	34.5995	16.1825	0	0
P28271	0	0.961295	0	0	27.8331	0	0	0	0	0	2.23114	0	2.47411	0	1.69932	0	2.07972	1.65313	1.33129	0	0	35.4211	0.682276	0	2.98646	7.44305	3.34507	0	0	0.737181	25.8435	0	2.64317	4.7643	2.04288	4.60823	5.93116	0	4.20933	0.791204	4.01717	1.83468	9.48955	5.63765	1.96954	8.27703	9.14526	21.409	6.96589
P28474	0	0	0	0	0	6.01911	0	1.45446	0	6.08216	0	0	0	0	0.603092	22.1336	0	0	0	0	0	14.3818	0.194687	30.4089	0	3.208	1.54528	6.5472	1.08465	0.214532	39.5732	0	0	0	0	0	4.59245	3.26992	3.37577	0	0	0	0	0	4.15874	7.65601	0	9.57391	0
P28650	0	0	0	0	0	0	0	0	0	0	0	0	0	0	24.85	0	0	0	0	0	0	0	0	0	0	0	0	0	0	0	0	0	0	0	0	45.3355	0	10.2271	6.8494	0	1.60646	2.31221	0	0	0	0	20.811	0	9.4212
P28651	0	0	0	0	0	0	0	0	0	0	0	0	0	0	0	0	0	0	0	0	0	0	0	0	0	0	0	0	0	0	0	0	0	0	0	0	0	0	0	0	0	0	0	0	0	0	0	0	0
P28653	0	0	0	0	7.57028	0	3.57912	1.12929	15.6086	0.533802	8.35799	7.81662	17.1732	6.62273	11.5518	9.29058	19.8172	10.3993	11.7564	4.33785	28.365	22.4063	30.3192	30.7735	21.7064	35.2382	33.4827	36.2558	33.4617	42.4879	47.6155	59.6811	71.9702	84.4589	95.2798	96.3394	160.708	191.434	166.148	183.95	182.735	194.154	530.229	427.216	312.285	219.421	151.737	118.792	65.3046
P28654	0	0	0	0	5.39716	0	0	122.449	0	0.903279	0	4.71886	4.2912	3.30877	5.41162	0.768636	8.43942	4.44574	1.78429	12.2486	3.19063	15.962	12.3027	10.766	12.5663	14.9751	15.396	14.6896	12.0887	24.5342	20.134	21.894	23.9538	28.9259	31.0297	41.375	43.0667	52.8942	76.6645	90.5675	149.271	272.816	485.289	674.429	1019.85	1311.5	1455.19	1343.75	837.348
P28656	4.58116	8.37622	10.4905	6.99882	3.13612	7.41162	9.0994	5.56465	24.9146	7.52262	14.4721	22.3266	12.4833	4.93191	11.8844	18.6222	9.32282	10.9032	7.81086	13.7388	17.8126	11.8991	26.8465	11.1716	15.9009	23.0522	0	15.1722	18.2394	10.7532	10.5366	24.7544	3.80523	37.2245	28.5976	11.5705	24.7973	26.4897	26.7157	21.0043	19.3653	13.2199	22.1697	24.9463	16.4533	23.6967	35.0651	41.0889	59.9225
P28828	0	0	0	3.47842	3.63144	6.3379	6.22998	11.2749	9.75459	8.4795	14.623	19.7008	20.8008	22.8758	26.0793	23.4711	22.4226	24.9184	26.5425	29.8705	34.494	34.684	48.9475	25.7679	30.4434	51.3503	30.1069	42.239	38.7724	19.8762	25.3451	21.2003	21.7008	23.9524	15.5955	26.7023	15.5338	13.2879	3.26023	9.30105	0	3.46959	24.9735	43.4496	71.6159	55.0187	36.8856	20.8845	0
P28843	0	0	0	3.2744	4.60484	4.36842	11.8465	20.3739	33.744	18.6866	16.1948	19.4717	20.8019	19.9128	22.6249	14.283	26.5745	20.8368	19.5372	21.7943	36.3695	33.065	50.1546	48.4097	38.2467	37.3075	34.0634	43.4747	37.0299	51.5603	38.1844	34.9545	40.6322	41.0864	34.7902	35.7976	30.8264	17.1874	34.2437	13.3301	6.539	9.5989	0	4.82184	4.58546	0	0	17.6	3.17659
P29341	7.14874	7.93026	10.4868	10.7758	12.7058	9.53886	15.3608	14.669	17.8084	16.3796	18.7304	19.8618	23.6248	23.1749	28.2119	27.2247	26.5872	24.6075	28.4327	30.0078	40.6803	30.9276	41.2123	43.3765	46.4468	41.3959	54.3398	51.9195	39.4959	50.4136	70.0334	56.4988	72.1949	82.0245	95.8394	107.711	179.709	171.806	217.502	195.065	161.732	184.153	162.34	167.339	153.149	139.047	130.094	124.506	85.5642
P29595	60.1833	41.0382	44.9904	63.7051	48.1717	51.3475	82.6012	73.3472	78.3647	63.4584	73.3781	84.9145	81.3417	69.938	67.1606	80.3702	93.7509	52.384	85.7553	81.8772	83.1685	77.9549	109.673	68.9797	68.64	82.4008	73.0345	82.2907	78.5844	83.0218	41.2068	72.1267	94.0373	71.0532	86.5302	100.963	58.9429	67.2928	63.2141	48.4749	48.4134	36.6306	8.6953	52.157	76.8459	76.4058	80.2979	71.8336	62.0149
P29758	0	0	1.04491	0	12.8976	1.78216	0.307598	0	0	1.00075	2.99596	7.37594	4.13849	3.41796	2.60379	0	0.272225	6.80837	0	4.85381	2.72574	5.62	7.96821	8.2639	5.24686	3.34379	8.97944	7.74915	2.6606	5.27865	0.735465	13.4501	3.03089	2.17749	3.7087	7.9904	5.51421	30.5922	10.1531	74.6794	2.20728	0	17.7635	5.65529	20.3777	6.53148	12.0771	13.7501	23.9118
P29788	0	0	0	11.2233	4.13875	6.96165	143.447	20.0027	12.3949	18.4602	18.2604	15.8338	15.5224	20.6561	10.8062	14.0649	20.6713	15.2102	24.5861	21.9134	28.4248	15.7386	141.881	25.6926	31.6079	118.887	39.9157	15.6238	11.4722	77.7778	44.3429	15.6879	29.725	14.0562	18.7565	28.842	29.8223	93.3374	26.3819	13.4877	21.6172	49.5315	0	14.4016	7.59136	17.761	27.6601	29.1765	29.6743
P30115	0	0	0	0	0	0	0	0	0	0	0	0	0	0	0	0	0	0	0	0	0	0	0	0	0	0	0	0	0	0	0	0	0	0	0	0	0	0	0	0	0	4.03905	0	0	0	0	0	0	0
P30275	23.5903	47.7999	60.2065	83.736	116.263	72.0604	110.619	92.6055	112.371	116.212	151.966	145.287	183.135	141.475	193.858	198.674	171.606	180.026	214.106	195.166	238.79	275.903	269.52	255.304	307.862	339.636	334.434	339.568	355.314	328.747	320.786	331.638	361.223	354.075	389.444	362.623	355.183	351.315	387.355	372.127	324.503	371.472	387.617	515.204	621.319	1965.98	10154	21481.4	18639.7
P30412	0	0	11.8008	14.9039	1.65277	0	2.94373	1.22297	3.11221	2.46892	1.93466	20.1873	28.5583	8.00644	7.52843	11.4109	12.2255	15.9338	11.3438	4.32823	20.2981	19.6808	33.9104	24.0707	21.8801	19.6714	38.0627	34.4257	29.5016	41.7325	45.8745	31.5665	40.4221	51.2084	43.9341	63.2957	49.5069	33.4218	49.8973	30.1142	24.5395	23.0701	18.0709	14.9419	9.01844	11.5511	9.2445	5.21976	6.76729
P30416	0	0	0	5.30977	0	0	0	0	0	1.61412	0	7.15661	3.87114	0	0	0	0	0	0	0	0	4.23446	0	0	0	0	0	0	0.996382	7.26321	0	0	0	0	0	0	4.00982	0	0	0	0	2.63126	6.44902	20.2612	15.5749	21.5875	17.9475	51.0374	34.4049
P30681	0	0	0	0	0	0	0	0	0	0	0	0	0	0	0	0	0	0	0	0	0	0	0	0	0	0	0	0	0	0	0	0	0	0	0	0	0	0	0	0	0	0	0	0	0	0	0	0	0
P30993	0	0	0	0	0	0	0	0	0	0	0	0	11.1888	0	9.90776	4.20768	0	6.07987	19.0026	9.3588	13.8007	21.5545	9.38305	11.606	21.5366	29.8229	31.1523	0	0	15.5286	9.04037	15.4849	29.6797	32.4625	27.5655	24.2149	10.5029	4.97772	17.1389	7.12575	0	0	0	0	0	0	0	0	0
P31001	25.0607	33.2328	54.5042	45.3034	45.572	62.8118	120.375	161.755	75.2632	118.052	69.0061	79.6347	105.985	69.4119	550.293	48.0195	65.5644	75.9328	182.51	124.518	142.725	182.663	221.396	168.4	1371.96	223.289	128.864	119.218	91.3366	157.347	244.968	145.175	164.773	170.297	175.822	210.139	77.3106	106.845	129.433	83.9594	81.0717	58.7791	71.9578	101.162	75.2735	84.2595	170.337	95.9474	180.444
P31230	2.33614	5.98226	7.82265	6.7837	13.64	11.5153	16.6894	16.909	20.2737	23.3924	22.5839	25.9504	27.3761	30.0155	33.5848	33.33	41.6366	40.7753	39.6348	41.6659	57.1997	52.4841	58.1134	50.3352	54.6455	62.9369	59.1786	61.2698	49.0492	55.316	54.1938	52.0408	54.9417	56.2409	62.0054	69.6937	75.3644	80.8694	86.7512	79.0539	79.9956	74.0016	55.6028	61.326	54.1012	50.3155	33.7109	31.6622	34.6498
P31428	24.1528	61.1774	108.118	137.525	143.321	127.666	159.378	148.49	203.358	199.478	213.254	224.556	257.009	182.99	212.772	198.072	194.06	202.705	212.551	195.687	235.18	256.634	303.894	293.207	279.694	310.639	362.819	319.059	302.311	338.12	331.503	328.804	350.615	326.465	307.591	335.377	251.96	241.892	248.601	191.532	208.995	128.977	108.433	152.042	127.82	161.079	113.504	134.059	48.1112
P31750	0	0	0	0	0	0	0	0	0	0	0	0	0	0	0	0	0	0	8.54447	0	0	0	0	0	0	0	0	0	0	0	4.88963	11.5242	0	0	0	0	0	0	0	0	0	0	0	0	0	0	0	0	0
P31786	0	0	0	0	0	0	0	0	0	0	5.32925	4.66395	0	1.77819	0	0	0	2.95212	0	0	0	0	0	0	0	0	0	0	0	2.75174	0	3.44028	0	0	12.5614	0	0	2.2298	6.07205	0	0	0	0	0	0	0	0	0	0
P31809	0	0	0	0	0	0	0	0	0	0	0	0	0	0	0	6.74667	0	9.90518	9.28659	5.77481	0	24.7337	32.9138	3.28129	0	20.8017	25.2551	11.9128	0	6.71436	33.7948	2.89438	12.8937	14.6345	0	16.5583	7.97415	0	12.6811	0	0	0	0	0	0	0	0	0	0
P31938	0	0	0	0	0	0	0	0	0	0	0	0	0	0	0	0	0	0	0	0	0	0	0	0	0	0	0	0	0	0	0	0	0	0	0	56.9215	0	0	0	0	0	3.13271	0	0	0	0	0	0	0
P32020	5.13077	11.438	4.24527	9.72554	17.8106	9.97968	10.2671	7.72595	9.79224	9.88486	23.4056	9.01328	16.682	17.2328	17.5191	17.9487	10.524	17.1146	15.9072	18.6936	37.001	32.3307	41.6237	34.0145	26.3555	36.5138	37.7939	40.9551	33.0159	39.9682	43.085	44.7345	48.941	48.7315	56.5612	52.1033	58.8435	59.7805	72.8073	80.5011	65.7753	81.4032	80.965	75.1551	83.4284	97.678	93.3626	97.9614	86.9397
P32037	0	0	0	0	0	0	0	0	2.99942	0	3.1602	0	5.64165	2.13318	7.07939	10.9233	11.2355	14.2591	6.9992	7.42718	17.9948	12.1363	23.9304	21.5532	21.123	12.7592	35.825	26.7373	30.7618	31.0812	35.9825	28.4599	41.4089	35.8855	23.507	55.5656	35.8834	25.6208	33.224	25.639	13.0501	15.5122	7.92046	12.4135	0	0	3.21289	6.46553	0
P32067	0	0	0	0	0	0	0	1.90397	0	0	0	0	2.08335	3.39593	2.46681	7.05041	0	7.84617	3.2795	4.63916	5.44318	11.8266	13.1608	18.7661	14.3233	15.0316	10.2596	12.0031	5.09974	15.3714	23.0198	16.0126	15.9164	14.517	18.3924	21.9288	16.6987	8.40957	13.0031	14.0436	11.3826	12.654	9.95478	27.1695	18.6367	25.4594	26.2613	35.9998	82.7719
P32261	0	0	0	0	6.3054	0	0	20.4306	0	0	2.82647	8.03429	0	0	0	0	0	0	0	0	22.2548	0	0	0	0	0	0	0	0	0	0	0	16.0965	4.32362	0	0	12.3055	0	21.2098	0	9.92426	15.1314	0	2.35506	0	0	51.2637	0	10.2378
P32507-2	0	0	0	2.85271	5.3085	1.29255	2.09333	9.56513	10.2219	11.5053	14.8758	23.7733	29.9385	18.5264	38.4861	33.4084	45.5073	30.6278	24.482	24.1788	32.2012	31.1156	53.8999	70.4575	49.2367	74.6769	59.9989	57.728	47.8342	49.6575	62.0266	62.186	83.7432	60.3021	52.6249	56.8525	47.4289	42.2973	34.6578	36.4467	26.5964	24.4796	25.5252	11.2853	17.2466	5.74603	6.81478	10.4769	5.65983
P32883-2	0	0	0	6.49647	0	0	9.67997	3.09279	0	0	0	5.98032	20.4505	13.7772	22.3722	21.169	19.8336	31.2771	35.846	33.3704	62.0666	50.6045	101.351	101.189	89.4362	96.6265	144.103	116.063	85.0631	130.093	125.607	161.362	88.8016	85.3015	185.586	123.381	94.1312	114.029	117.523	92.9607	81.6708	73.2355	56.0817	73.1421	58.914	18.8042	60.1239	26.7409	35.9294
P32921-2	0	0	1.26925	0	12.8957	0	0	1.82411	0	0	0	0	0	0	3.27867	0	0	10.2687	0	0	0	0	0	4.69138	0	3.61278	4.91189	5.8441	33.7317	0	8.30915	14.949	4.42127	7.42787	7.60207	0	6.22506	4.99681	14.1055	3.62974	2.63871	15.0784	7.59939	10.3663	68.629	43.7199	8.22294	33.2547	39.1804
P34022	4.77057	6.86234	5.71571	12.5574	11.1552	10.2989	13.5565	10.3008	14.8033	13.8111	14.4627	20.392	15.1259	19.1756	16.8077	21.1119	8.28117	10.8276	14.95	15.9377	25.0464	10.0374	16.3585	32.5816	33.5197	11.2604	14.3132	21.4508	14.2391	15.8388	12.5316	19.7227	0	22.1223	27.654	10.734	25.9639	21.9215	8.2985	27.3172	7.95007	0	34.1635	23.5602	18.2688	30.8929	31.8886	15.4017	25.6076
P34884	23.2261	17.2356	34.7864	25.3252	118.704	26.9271	30.7442	16.9949	53.5857	42.0396	36.3843	49.0258	55.6562	74.2432	43.2501	30.9149	51.4119	8.73829	30.3548	16.9386	24.9861	38.3449	56.3032	109.269	7.41365	23.382	23.1016	33.3245	48.979	44.3201	63.3968	68.0719	41.9506	46.6571	44.5809	51.3569	52.0933	46.0243	50.1454	49.7313	44.0043	46.2413	40.1368	18.3741	39.9999	28.8143	39.5844	33.3341	65.3167
P34914	0	1.21106	0	0	89.286	1.54529	77.7845	0	0	0	12.9009	0	15.1688	8.17136	11.7832	27.4913	16.5116	9.8891	23.5637	11.2124	27.3197	16.3721	29.2437	28.2702	35.3943	40.09	43.7611	33.1092	31.1176	34.7439	35.1854	30.8845	43.4873	38.566	46.0144	44.1355	41.6946	38.4215	40.4505	43.8901	39.1386	35.6075	49.5789	65.092	89.0344	119.025	144.977	183.756	212.619
P35235-1	0	0	0	0	0	0	0	0	6.15935	0	7.34302	0	34.1556	45.0475	0	13.1097	3.62397	2.75129	0	0	0	0	4.89133	8.64602	1.3209	5.67204	9.09735	8.33919	60.4725	29.6315	0	11.1876	1.07651	5.01621	30.0545	17.218	8.71938	15.9404	13.3423	0.914426	4.46605	15.4876	11.713	10.3681	9.89753	13.526	18.73	26.9022	29.0924
P35276	0	0	0	0	0	0	0	11.6181	0	9.33389	20.8723	0	28.7028	48.1317	0	7.11625	37.0774	13.121	15.795	5.29623	30.2644	18.6603	28.2238	35.1291	31.6807	51.3512	80.0436	33.61	35.7155	59.0059	74.3128	45.2926	74.6506	79.2494	66.3982	85.5046	57.9339	43.3368	48.7406	47.0766	27.6599	23.9876	16.6138	24.2921	0	0	0	0	0
P35278	3.08069	8.76784	8.43997	16.9183	12.0325	18.44	30.7459	34.3965	33.9754	34.0209	34.1276	38.4787	50.7432	44.6902	53.0652	51.9586	66.0156	70.2114	66.7846	64.8139	101.935	86.4816	97.5786	123.157	127.114	130.044	164.685	143.863	129.841	157.042	171.327	161.492	183.648	201.927	196.124	219.72	208.077	174.862	182.006	183.282	134.578	113.773	80.9353	76.9014	69.9939	70.6788	42.6346	45.2446	28.6536
P35279	10.7281	15.5923	27.447	22.948	38.2878	22.392	36.371	39.4017	51.2895	68.2824	66.2005	65.3134	102.14	86.2576	97.6677	103.976	110.637	107.252	139.559	125.596	160.126	133.94	214.386	229.764	224.539	213.966	275.094	270.009	239.296	275.422	286.38	478.657	521.596	548.024	562.686	566.511	574.186	537.276	530.049	467.755	311.612	288.942	205.162	194.049	162.753	131.024	117.068	99.0185	68.1426
P35282	0.820493	8.75982	7.93916	15.2534	20.97	16.3581	17.4338	23.5621	27.3885	23.1217	38.2429	32.933	45.6076	42.0443	38.5205	54.2805	62.8216	56.8814	68.024	53.9386	72.6369	58.0167	68.4474	66.7148	114.377	132.184	151.529	154.816	142.167	152.797	163.593	175.563	195.719	196.555	190.991	222.12	230.618	218.095	210.931	193.876	138.456	121.686	102.88	84.143	66.0845	68.3412	53.5743	50.0505	33.7149
P35290	0	0	2.62378	0	7.81611	6.8503	1.82946	0	17.6204	0	36.0794	0	23.3973	22.6859	19.9153	4.3214	16.23	10.6547	0.797859	65.5536	38.4938	76.3714	5.67865	27.4391	46.9219	44.7052	50.4676	56.3028	34.8186	63.6361	71.8197	57.091	50.3959	47.2867	50.6359	73.9221	52.8443	35.2936	45.6021	46.7151	39.2177	38.1934	35.7037	40.0217	31.0462	45.637	5.39227	0	0
P35330	0	0	7.9985	20.7764	28.8434	24.6774	47.3796	61.1336	64.6834	62.3939	57.3195	121.918	66.8366	73.1817	117.825	82.0208	53.1715	47.3208	58.778	51.0985	63.1326	142.927	97.6484	110.527	90.1991	109.306	122.509	50.7604	95.474	77.7338	91.9771	124.104	98.0284	104.58	87.0701	109.772	123.794	95.0445	76.986	83.7152	122.829	85.1701	92.3661	76.8455	51.6755	57.2187	50.8277	51.7229	22.6915
P35385	0	0	0	0	0	0	0	0	0	0	0	0	0	0	0	0	0	0	0	0	0	0	0	0	0	0	0	0	0	0	0	0	2.19153	7.53114	5.93845	9.23631	0	0	0	0	0	1.0184	0	0	0	0	0	5.73633	17.9661
P35441	2.76927	6.27894	6.54714	5.03637	24.9208	8.08473	13.226	17.6797	12.5546	17.2741	17.435	14.7521	29.3137	28.6641	18.0486	16.1817	15.483	19.9549	35.6259	24.7159	36.9433	51.2955	44.32	46.7364	56.1591	32.5442	55.9403	37.6463	42.0734	32.0912	55.0923	33.0177	31.7011	41.6148	22.4236	34.6189	32.2568	12.2859	11.628	9.94387	0	6.76236	15.8184	0	0	26.0436	10.3303	27.0774	32.8986
P35486	34.8938	41.938	47.113	65.3443	92.0421	80.6959	104.213	120.775	150.66	168.03	197.674	250.033	287.445	274.268	351.36	374.602	440.215	947.736	5734.49	12979	16522.3	11867	5059.1	4330.16	3766.82	3745.83	3630.36	2870.95	2678.77	2956.24	3022.4	2960.06	3385.18	3626.13	3912.2	3641.17	3729.94	3486.74	3811.98	4353.85	4214.13	5117.3	5398.23	5982.69	7109.98	7314.4	8959.83	9406.18	10214.5
P35487	20.073	44.4218	54.8852	63.8424	79.7729	65.5707	120.324	123.293	151.707	176.953	182.208	254.131	244.945	289.959	284.805	269.513	310.012	793.097	639.875	3741.43	5093.55	7045.08	3404.83	2674.9	2098.2	2492.18	1875.5	1075.48	1335.13	1424.28	1525.31	817.375	2127.98	2059.98	2240.05	1750.32	1687.41	1492.81	1668.2	2044.81	1973.69	3115.61	2887.25	3995.89	4500.58	3026.08	4244.43	3408.12	2904.46
P35492	0	0	0	0	0	0	4.93644	28.5491	0	9.59907	0	0	0	0	0	0	0	0	0	0	0	0	0	0	0	0	0	0	0	0	32.6564	0	0	0	0	0	0	0	0	0	0	0	0	16.0319	0	0	0	0	0
P35505	0	0	0	0	0	0	0	0	0	0	0	0	0	0	0	0	0	0	0	0	0	0	0	0	0	0	0	0	0	0	0	0	0	0	2.0094	0	0	0	0	0	0	0	0	0	0	1.86936	0	0	0
P35564	11.4163	17.931	33.9162	43.6188	69.2952	42.7285	76.2068	76.8935	93.0349	108.578	125.01	138.71	182.536	165.259	350.118	374.752	420.912	415.908	480.837	441.46	582.481	562.105	607.595	706.348	689.593	715.244	871.746	843.901	757.843	815.801	760.674	685.607	701.969	680.988	634.702	600.524	534.56	427.061	419.665	330.904	262.251	235.037	216.175	175.828	149.605	122.085	90.5352	126.69	133.904
P35585	0	0	6.4845	0	5.25281	1.34549	1.49399	0	1.40651	0.931323	0	1.44565	0	0	0	1.02235	3.89258	0	0	0	0	5.6918	0	0	0	0	0	14.2067	2.39349	1.70786	41.1628	0	0	0	0	6.52651	7.53666	7.90228	6.69793	20.1849	5.59785	16.1957	25.7605	75.1162	123.183	116.242	49.5297	29.5439	14.5252
P35700	23.148	21.6217	31.963	41.4805	59.0248	50.9483	74.8547	73.8896	80.3501	71.1216	73.5748	82.7067	86.9049	78.8592	84.3764	90.7242	100.567	89.7267	102.69	86.8233	108.407	103.129	114.163	123.651	136.795	129.113	140.062	135.696	129.544	146.47	163.496	123.735	148.22	143.938	143.084	138.546	149.715	139.67	158.357	169.088	172.005	176.283	186.222	215.207	278.307	479.467	801.563	938.851	498.677
P35762	4.04016	6.59639	9.10889	9.86209	20.7406	14.5523	29.5434	28.1939	26.8193	31.6339	42.0466	36.5761	45.4787	39.2748	55.1888	56.6896	58.9894	66.2469	71.767	79.2174	111.775	100.062	122.371	121.768	138.09	160.802	180.282	159.23	116.162	181.235	181.801	177.028	226.696	199.553	226.907	248.915	217.205	188.77	233.482	140.338	116.733	98.1947	85.1904	83.8886	56.7095	42.5869	36.5531	32.7359	24.2436
P35802	0	0	0	0	0	0	0	0	0	3.0462	7.43833	32.7983	19.7801	8.7913	12.119	14.6043	12.4485	4.47573	21.1873	14.9152	25.6129	30.9157	22.9134	37.5852	25.4845	34.0588	22.5389	35.2398	44.5317	68.3637	56.1582	45.8095	35.0537	43.6994	37.3511	47.198	52.3893	52.1128	53.2309	54.4375	38.3633	18.7411	14.0159	3.18222	0	0	0	0	48.353
P36552	0	0	0	0	24.9952	0	0	0	2.75437	1.90754	2.35027	3.47681	5.3348	6.96037	11.2413	2.43219	6.88694	0	1.36642	1.54853	0	0	1.58793	4.72561	10.7793	8.38899	6.19729	7.21541	11.2669	7.12384	0	11.2463	10.7357	9.20601	7.20707	33.8201	16.7454	15.0066	14.7238	12.3537	1.73124	0	9.07145	0	8.19489	11.7324	12.3116	6.57462	19.8485
P36916	0	0	0	0	0	0	2.12463	0	0	0	0	0	0	0	0	0	0	0	0	0	0	0	0	0	0	1.872	0	0	0	0	0	0	0	0	0	0	0	0	0	0	0	0	0	0	0	0	0	5.1686	8.13364
P36993	0	0	0	0	0	0	0	0	0	0	0	0	0	0	0	0	3.84261	0	0	0	0	0	0	0	0	4.82224	23.0629	7.59426	0	4.42867	9.73953	0	20.1837	60.8529	15.8279	5.08799	38.573	29.85	47.1373	43.9992	44.3929	47.4371	33.1879	34.403	8.7569	56.2275	48.3523	47.6736	46.354
P37040	18.439	15.069	25.2816	23.5609	30.6783	26.065	41.1693	32.7366	43.069	40.9951	54.1426	58.8008	73.3365	59.43	75.1819	78.3146	85.2773	86.1348	96.8543	102.373	122.375	127.733	155.329	150.013	162.9	175.817	200.569	199.266	182.95	185.046	218.514	189.394	204.877	192.867	196.174	183.321	172.569	139.663	137.186	108.092	91.6091	73.4549	66.9239	53.4281	47.1574	36.8484	60.0049	34.4227	8.40012
P37804	0	0	0	0	0	0	0	0	0	0	0	0	0	0	0	0	82.0808	0	0	0	0	0	0	1.54623	1.33215	1.48078	0	0.792289	0	0	0	0	0	0	0	0	0	0	0	0	0	0	0	0	0	2.00086	0	0	0
P38060	0	0	0	0	68.6748	0	3.04381	14.6605	26.993	4.28338	17.6337	15.8428	21.5195	11.8589	14.4766	20.2318	12.4101	13.3412	32.0115	21.8255	41.9744	25.1178	34.2208	29.8443	33.6247	32.5533	42.0997	37.8611	27.7599	32.6773	39.9503	36.4805	39.7656	39.3641	42.1018	64.034	41.8026	40.6813	46.4838	38.2492	30.3226	45.2578	35.1969	43.5423	32.0222	39.9268	39.9106	56.1479	57.1699
P38647	11.1905	16.5858	23.6372	31.0134	45.4462	39.1646	51.0689	53.061	65.0623	70.2526	84.613	87.9997	112.519	102.951	122.891	121.008	137.112	146.155	159.944	170.231	207.818	207.838	238.624	254.096	259.011	280.975	319.214	337.467	306.583	343.971	369.868	384.991	421.639	471.053	523.348	541.859	585.583	604.763	690.353	685.473	649.653	766.551	799.521	1056.19	1557.69	2303.41	2852.56	3623.64	3307.48
P39054-2	0.835124	5.67525	12.4242	9.94537	9.03871	4.14468	15.6457	20.8304	16.4287	13.4396	16.386	8.79862	23.7543	18.3547	11.1322	14.7993	18.1953	28.6252	37.4227	14.0022	26.4703	24.8269	13.2093	49.5316	26.2671	29.1196	26.6185	26.8468	37.5391	30.0143	47.5563	40.6144	47.7465	34.4183	40.697	31.8431	47.7624	39.448	52.7809	35.9994	55.2786	62.5554	70.3461	83.0385	56.868	57.6521	52.8095	36.9217	26.6539
P39429	0	0	0	0	0	0	0	0	0	0	0	0	0	0	0	0.825516	0	0	0	0	0	0	0	0	0	0	0	0	0	0	0	0	0	0	0	0	0	0	0	4.88715	3.05191	5.20004	8.6902	11.5298	1.61044	9.47542	7.45205	6.36018	4.16761
P40142	9.98553	8.14569	5.24499	11.329	11.2288	8.93859	8.21341	12.8884	10.9946	9.58375	9.34473	5.10419	6.19095	11.5025	13.0071	6.41354	14.877	8.66309	4.45421	9.33333	9.5777	5.26058	18.2708	14.1272	6.8232	12.639	4.89472	17.8213	7.42999	12.5637	23.4054	7.30682	8.28201	7.15591	9.67174	8.0195	3.81341	7.62515	3.35029	4.46452	9.99468	11.0108	2.74561	7.19172	9.87152	11.4746	3.72687	13.9764	7.57919
P40237	0	0	0	0	0	0	4.14513	0	3.2194	6.49335	0	0	14.9372	8.75499	2.75734	13.0628	25.2592	12.1822	13.3434	15.6209	24.4507	10.9531	36.2052	11.209	19.8227	48.0148	20.9511	24.8795	26.8626	25.9271	7.54827	31.3976	36.2932	4.7903	8.42819	37.1659	27.2699	33.9038	25.8423	27.0697	22.9315	17.5734	16.339	28.7999	18.8257	5.40384	0	10.9607	25.8459
P40240	0	0	0	0	0	4.39732	0	0	2.87991	9.08805	0	0.982756	2.51862	7.54282	0	10.9529	10.2694	7.14572	9.03995	10.4984	24.2084	9.13644	27.9389	20.2327	17.4766	32.2919	27.8845	20.8469	32.6338	24.087	22.942	42.8525	36.9854	33.2325	31.9453	41.1	26.8423	28.6802	32.1235	49.4574	27.9593	32.4343	13.6424	18.7294	5.24064	12.3062	5.45588	3.81864	0
P40336	0	0	0	0	9.86213	0	44.8729	42.8781	42.7274	14.1706	23.587	25.2742	32.1611	27.3825	39.2063	43.1351	38.1441	37.786	40.9403	42.3624	53.832	68.3578	68.2565	74.359	81.9505	89.0199	91.4037	100.293	79.4157	78.3501	67.4161	72.6407	75.7752	76.6785	74.0365	86.5581	64.6865	72.8784	60.1593	71.4946	63.4365	55.1946	53.8662	68.9979	84.8029	124.973	827.609	2792.2	2027.31
P40936	0	0	0	0	0	0	0	0	0	0	0	0	0	0	0	0	0	0	0	0	0	0	0	0	0	0	15.0451	49.4919	0	0	0	0	0	0	14.0131	0	0	0	0	0	0	0	0	0	0	0	0	0	0
P41105	9.18097	9.68986	16.3654	16.3074	27.8163	16.69	16.617	10.1567	23.4312	14.336	25.3654	21.8909	20.4675	7.63201	16.8997	9.86646	2.7143	1.71298	4.54276	0	0	0	0	3.07369	0	0	0	0	0	0	19.5871	0	0	0	2.52561	27.7949	0	0	0	0	0	14.3708	0	0	0	0	0	0	0
P41241	0	0	0	0	0	0	0	0	0	0	0	0	0	0	0	28.1558	0	0	0	0	0	0	0	0	0	0	0	0	0	0	0	0	0	0	0	0	0	0	0	0	0	0	0	0	0	0	0	0	0
P42125	15.8227	25.0284	32.3846	39.8505	61.3554	38.946	64.1277	71.1798	72.2667	87.245	92.9395	96.5318	128.727	118.412	150.584	165.416	176.654	196.387	248.868	303.599	376.093	351.287	459.342	509.951	562.397	657.669	778.336	781.919	742.546	848.58	912.757	915.908	993.756	1061.71	1177.25	1202.85	1361.63	1510.04	1905.1	2067.73	1999.04	2420.23	2195.14	2262.73	1985.23	1726.73	1423.25	1247.93	865.515
P42227	0	0	2.71804	0	3.21219	0	1.17013	6.94854	4.13496	6.97709	12.5473	16.1713	11.2307	7.00941	7.76841	13.6299	13.367	11.0335	13.558	15.8965	12.5061	14.7475	15.5064	18.22	18.263	23.7082	37.8094	35.1386	21.1487	23.738	34.3223	27.2159	26.9059	26.9179	23.9145	25.7624	25.7563	19.2487	24.4856	23.6329	11.5058	11.3345	16.6911	16.4689	19.4399	10.6585	7.29507	10.8659	3.91643
P42232	0	0	0	0	0	0	0	0	0	0	0	0	0	0	0	0	0	12.7813	0	1.67736	0	0	0	0	0	0	0	0	0.549986	0	0	0	0	0	0	0	6.19319	3.11198	0	0	2.9659	0	0	2.54692	2.22533	10.7502	5.38022	18.089	36.6118
P42669	6.70597	15.0924	17.9477	18.9045	24.2447	13.3512	21.5267	22.1781	39.768	23.2167	15.6486	21.5573	42.2073	41.4083	25.5286	30.8396	38.595	29.1038	41.3704	49.782	55.4531	59.7497	64.1758	71.0545	61.4504	66.4821	72.262	63.2277	53.6614	72.9763	65.3776	62.2355	70.9984	65.4433	72.4119	68.2828	72.8069	76.3918	70.798	84.2953	64.1243	88.9422	86.6094	113.509	143.43	189.564	190.526	191.018	94.7669
P42925	0	0	0	0	11.7864	0	0	5.70949	7.02046	9.68896	5.91442	7.9479	12.0762	13.7389	17.0628	10.2599	12.3169	17.9236	19.3441	13.1472	21.3537	19.3929	10.5844	25.8647	26.7675	28.5999	24.8986	30.1647	21.2054	31.6598	34.4592	27.2471	29.6519	29.0947	28.3267	41.8111	39.9998	37.3588	30.2424	36.7926	22.8418	24.069	8.20347	17.1734	18.0612	40.9823	14.5744	14.1636	8.4132
P42932	22.5135	16.6765	17.0988	31.3022	27.7521	27.1893	29.6708	25.8	31.6943	31.2698	35.9478	33.1048	39.77	37.9597	45.7185	40.9238	54.0314	43.1228	55.9293	57.4287	68.9652	72.7512	94.0199	93.9726	97.5994	95.1245	113.546	106.826	95.0655	102.404	125.164	113.835	128.997	127.195	153.888	177.382	213.875	224.623	309.727	582.657	1539.19	3060.5	2240.27	934.101	427.921	274.73	206.539	186.295	154.513
P43023	43.1362	128.538	167.48	180.276	123.104	156.213	143.929	186.433	214.515	231.013	188.176	205.864	219.732	175.712	178.645	97.0155	156.714	121.372	105.499	99.5269	106.985	92.7212	69.8724	56.3677	61.9006	70.996	63.676	67.5518	58.3083	70.5987	49.1396	49.772	62.0343	38.1631	46.3826	34.3961	34.4068	34.728	35.6562	31.4301	26.9606	30.8858	32.6189	31.3801	27.6271	23.7528	12.7503	27.8827	28.9473
P43274	43.8015	68.9424	136.543	89.9747	111.317	105.892	99.5052	93.6747	110.925	115.963	112.645	125.923	119.138	145.758	113.163	139.903	145.414	120.411	151.534	175.852	158.363	165.936	198.145	150.441	223.125	169.169	204.424	184.602	189.526	227.923	247.603	241.384	205.147	209.13	213.098	230.112	141.245	120.326	73.0574	148.531	102.996	96.2041	144.377	142.536	143.243	58.1447	126.293	204.046	124.858
P43277	44.4969	32.0607	44.1197	56.5173	53.8224	40.114	61.2112	52.0719	65.9217	58.3644	60.4616	55.4825	96.444	84.9649	88.3817	91.1305	71.5722	74.351	78.4075	65.9149	88.8906	89.6621	88.3017	90.1351	103.718	85.6603	95.1087	113.04	99.8987	114.074	152.754	110.918	97.432	97.216	79.1633	78.504	77.0968	63.8433	53.2202	52.9053	58.5222	63.8927	51.2941	55.8056	41.6469	58.6806	99.2446	157.559	108.817
P43406	0	0	3.12288	5.23391	8.64259	6.08501	13.4486	12.5384	17.943	17.3897	24.4168	22.3703	26.7595	25.1648	26.5381	33.1751	35.3119	31.0816	37.6656	40.4418	50.8563	41.1704	56.7716	56.1421	55.7914	50.5654	56.1059	60.1592	65.5464	60.2302	53.2731	48.529	55.4668	44.3756	43.3183	53.4553	39.1667	30.5957	33.9292	27.2082	23.6433	14.0523	9.74299	5.43777	8.43352	3.22316	4.48756	0	0
P43883	0	1.34608	7.57055	19.3851	13.8824	16.387	19.918	21.5853	23.7546	17.3679	15.894	23.1555	36.2003	21.8017	28.7931	32.864	36.1032	37.1429	51.7831	42.7613	57.0214	56.5718	63.9176	61.2635	70.7345	62.973	78.7295	62.7449	70.9961	82.0811	86.1027	86.9713	87.7194	100.787	96.6958	120.015	164.999	146.524	159.482	149.545	109.447	111.391	80.7169	74.4738	56.4132	48.2221	38.3369	38.6031	30.4432
P45591	0	3.11239	0	1.01191	3.58546	0	0	0	0	1.82555	2.06033	0	3.21768	3.20212	0	0	0	0	0	2.36967	0	0	3.3146	0	272.796	6.80143	1.71013	0	0	0	7.44299	0	0	3.0506	7.51694	11.0408	7.33809	7.41949	17.3833	25.1765	18.1395	20.7271	16.2841	22.4256	15.5498	11.8953	15.5482	18.8573	0
P45952	19.4777	24.9358	33.1232	50.402	81.2467	44.3956	65.3659	64.1983	81.3141	79.5835	94.1304	108.19	124.859	102.09	132.795	128.407	140.988	137.607	144.85	151.924	191.382	186.307	225.503	226.345	243.925	244.575	277.73	284.285	242.476	264.024	276.861	274.261	273.848	290.114	295.839	302.586	308.002	297.314	316.612	302.044	243.074	276.655	269.193	243.573	254.686	328.248	403.034	1274.48	7104.78
P46061	0	0	0	0	0	0	0	0	0	0	0	0	0	0	0	0	0	0	0	0	0	0	0	0	0	0	0	0	0	0	0	0	0	0	3.68772	0	0	2.17298	0	4.34455	0	0	0	0	25.3603	6.4898	5.23257	4.5328	29.2386
P46412	0	0	0	10.361	0	5.91828	0	10.2497	8.46535	0	7.53158	8.95675	30.3625	32.5597	32.6218	15.2979	28.7856	23.1509	14.2688	29.2065	37.3147	38.0731	45.977	15.2832	41.0206	37.7837	69.6074	23.193	55.5207	40.6018	40.9073	36.0825	23.1228	54.0832	55.4087	35.3639	66.6002	66.1957	67.5266	47.9815	74.9984	80.5984	68.3279	80.7355	73.7719	86.8292	104.171	119.703	129.764
P46460	0	5.43323	4.5414	5.22908	8.89576	30.3106	11.8429	9.02735	15.5935	17.3012	10.7883	10.4944	18.3287	14.6144	25.376	18.5442	21.1929	19.8444	20.4591	25.6536	34.0147	28.9605	38.68	40.1922	49.0288	52.2594	66.6561	56.9685	48.5514	56.567	56.9905	58.6059	61.6793	70.0772	66.2638	66.3195	68.2915	60.5024	63.8152	62.4494	54.1518	46.4282	46.2444	61.4161	49.8258	43.2532	43.3395	45.2148	39.892
P46467	0.940127	2.0946	0	7.69495	11.632	7.74978	13.5901	5.26787	12.6965	12.724	42.9801	8.84483	19.2349	11.7988	13.6514	15.7992	23.143	9.24144	7.9908	200.246	0	0	30.3223	33.5073	17.8946	30.7824	24.4417	34.7584	29.1043	40.4563	54.7707	40.096	44.6003	37.8774	63.405	44.8264	66.1734	38.9543	69.3936	45.8058	60.0523	30.9237	50.3318	55.544	42.4084	30.4581	46.4538	38.025	37.4761
P46471	6.37654	11.9202	13.9927	9.5647	19.8233	12.8079	17.4185	20.1856	27.99	25.0072	26.7578	29.6748	38.0666	39.7935	58.9669	66.5034	70.0399	65.9531	75.4244	79.2422	106.595	104.298	126.473	137.597	134.309	156.223	189.238	192.739	180.928	193.867	210.56	250.454	362.154	403.819	399.312	368.095	373.416	315.944	231.207	120.048	64.4635	51.142	39.3663	41.0621	41.677	45.3437	50.6572	50.5754	20.6853
P46638	19.212	33.4547	46.5241	59.8792	92.5094	84.4869	134.039	151.214	190.438	223.206	278.974	285.051	360.026	341.656	418.213	410.957	482.982	453.655	530.74	461.998	593.737	628.434	755.412	888.571	908.047	958.805	1088.85	1032.55	1051.86	1229.1	1246.4	1271.89	1438.31	1499.57	1477.85	1630.91	1633.66	1449.75	1435.91	1250.2	978.992	782.797	630.258	468.777	395.236	373.08	302.247	250.479	176.544
P46656	0	0	0	0	0	0	0	0	0	0	0	0	0	0	0	0	0	0	0	0	0	0	0	0	0	0	0	0	0	0	0	0	0	0	0	0	0	0	0	0	0	0	0	0	0	8.82893	0	0	0
P46664	0	0	0	0	0	0	0	0	0	0	0	0	0	0	0	0	0	0	0	0	0	0	0	0	0	0	0	0	0	0	0	0	0	0	0	0	0	0	0	0	0	0	0	0	0	0	0	0	0
P46737	0	0	0	0	0	0	0	0	0	0	0	0	0	7.35031	0	0	0	20.9816	337.169	1607.29	939.077	1281.64	420.359	364.052	278.672	322.727	246.034	163.873	167.844	187.591	245.708	217.044	267.529	230.551	286.361	279.579	267.691	24.5688	32.2969	34.0981	20.0449	11.5277	198.637	230.237	9.63669	335.985	659.778	1704.87	504.132
P46935	0	0	2.71341	2.43015	11.0806	2.24214	3.52847	8.50621	0	6.80763	8.42105	0	10.063	9.51367	13.2867	14.3294	18.8714	14.2272	9.75021	14.0579	6.39919	17.1214	6.09536	19.7418	15.6707	16.0059	12.209	18.681	25.8905	8.51433	22.9369	4.79649	13.3367	8.72974	14.3378	15.6432	13.6536	13.3219	7.47763	13.3359	19.1539	19.2173	17.8014	20.0737	21.0875	25.9539	50.1875	83.1886	75.06
P46978	0	5.56478	12.7381	17.7542	20.5465	10.4807	36.0583	25.6838	18.5847	22.3099	19.6935	32.319	21.586	23.3099	25.9857	30.4051	24.1817	40.2419	24.5834	18.1958	30.7166	40.3698	31.2405	35.3788	33.1062	26.9444	26.1424	20.3409	29.7644	14.6736	13.664	31.2262	35.2642	11.0184	29.5509	34.6301	34.7507	5.49247	20.1052	0	0	0	0	18.2749	0	0	2.61241	0	0
P47199	0	0	0	0	0	0	0	0	0	0	0	0	0	0	0	0	0	0	0	0	0	0	0	0	47.5454	0	0	0	0	0	0	0	0	0	0	0	0	0	0	0	0	0	0	0	0	27.0396	0	16.8776	0
P47713	0	0	0	0	0	0	0	0	0	3.36935	0	0	0	0	0	0	0	0	9.07707	0	13.3748	0	0	9.09626	14.8304	0	26.117	24.5182	5.75777	0	24.6652	22.0684	28.9853	20.6613	22.4313	26.6668	22.0822	18.4365	14.2669	27.7393	20.8681	12.9132	26.6339	43.0043	29.5134	27.0457	32.5983	32.4529	21.6656
P47738	2.39786	4.28941	2.05284	9.05821	24.9869	7.81458	12.5454	18.9031	15.0137	23.1463	19.2405	14.4235	21.2402	18.5201	28.7133	18.8126	25.0405	23.4007	30.1021	29.9474	46.0785	44.2082	72.6922	73.2578	81.1572	75.3107	113.923	97.7843	85.6606	84.2306	99.6903	89.5554	99.634	89.6213	98.2993	125.954	102.374	93.4412	104.931	98.4543	84.1315	92.5503	96.2621	122.814	129.692	201.59	299.386	777.897	3937.38
P47754	4.66197	6.58153	5.81675	12.1685	18.7009	11.9567	15.0344	11.5367	21.9101	13.5273	13.1817	13.2135	21.9512	16.4409	28.3388	28.0008	28.1312	23.8161	20.1797	31.2048	44.1356	26.3247	25.2913	42.9949	32.5196	41.2184	42.8771	42.2324	46.2754	56.3557	66.0806	64.3846	93.2394	134.546	210.071	190.661	107.501	61.8171	55.3028	69.9644	45.8755	64.841	43.1925	80.5723	121.63	188.516	196.367	186.643	165.48
P47757	8.76543	10.4719	12.6672	15.1442	14.5407	12.2401	20.3856	23.8619	24.8988	20.7144	17.9455	21.6089	28.916	25.5421	21.2969	21.6674	22.0419	28.4649	27.3423	27.9837	28.9204	32.9091	42.6962	40.2096	48.3062	45.8686	41.0043	48.0955	48.2507	62.6977	76.665	53.2786	91.3348	127.186	229.568	164.705	104.449	60.9802	58.1214	48.7893	43.763	53.3736	46.3705	59.267	81.8187	135.368	140.109	137.451	147.277
P47791-2	0	0	0	0	8.0301	0	0	0	0	0	22.7579	0	18.8535	18.9048	0	0	0	19.6275	0	0	0	0	0	0	0	61.6122	14.6124	52.2404	0	2.41497	0	0	30.284	6.75145	27.4734	10.8967	0	7.77531	0	26.9604	0	0	0	0	0	1.22189	14.0779	54.0266	32.0008
P47809	0	0	0	0	0	0	0	0	0	0	0	0	0	0	0	0	0	0	0	0	0	0	0	0	0	0	0	0	0	0	0	0	11.2194	0	0	5.3645	0	8.14694	10.7758	0	0	0	0	0	0	0	0	0	0
P47811	0	0	0	0	0	0	0	0	0	0	0	0	0	0	0	0	0	0	0	0	0	0	0	0	0	0	0	0	0	0	8.25316	0	0	0	0	0	0	4.77839	4.27525	9.39231	0	1.36411	2.29075	6.86874	0	0	2.64848	1.95635	11.4854
P47857	0	5.71013	6.57918	9.65494	14.6325	10.5884	14.4459	16.4695	16.7961	18.4945	20.2157	21.3474	29.2654	29.2465	36.6489	33.3171	37.8048	40.2584	60.3315	54.3119	69.7303	68.0618	88.1754	84.0165	94.3899	103.324	122.878	120.897	101.811	119.259	136.438	130.807	131.984	140.652	148.456	158.359	163.858	157.332	186.058	161.298	154.685	157.093	149.226	154.958	138.988	129.386	120.306	117.8	90.6053
P47915	5.49134	15.4287	8.39763	26.0458	16.2768	27.5854	13.6102	12.6638	17.6089	21.1016	16.296	18.5927	14.4385	10.8666	7.46376	14.3995	15.1134	8.02047	6.75554	2.43746	0.875547	5.26756	0	7.02357	2.59083	1.57475	2.79663	3.99921	0	3.872	0	1.19267	5.76714	0	1.16666	16.042	3.61588	0	0	0	0	0	0	2.85057	1.06514	0	0	0	1.46502
P47941	0.817173	1.34225	0	0	5.42511	0	4.81469	0	0	0	3.33115	8.09812	0	2.61644	5.90091	6.96347	2.93599	8.06649	5.73217	0	0	0	0	7.6176	14.6589	0	0	0	0	0	7.03019	6.40142	0	7.74287	18.5297	8.90388	5.56656	9.60991	5.64261	7.65647	0	0	6.41707	4.35986	0	22.4332	4.32371	8.61382	28.9622
P47955	0	6.99436	18.5465	12.9088	21.4061	15.1216	28.4229	14.3937	31.4674	27.0134	30.2903	21.932	19.1144	13.7308	29.0557	23.4917	31.3929	29.2787	34.3746	21.9625	50.5632	29.3691	55.2761	55.7136	58.8519	41.9849	90.2732	80.4331	51.457	69.8977	71.1914	75.8712	116.094	97.437	115.978	195.33	116.293	76.3393	96.9991	54.6121	69.0182	68.9436	64.4341	78.3425	71.7546	74.507	73.6495	77.3361	56.8485
P47962	0	0	0	4.63978	7.04842	3.38176	7.97636	4.66719	28.6881	7.76974	10.1688	9.445	7.90067	7.50421	11.0007	10.1613	3.72944	7.89458	9.79476	7.71471	7.99937	0	4.14449	9.84571	5.72469	9.6366	14.1056	6.30267	6.78876	4.77514	31.0468	13.7248	14.1846	12.8953	9.62678	11.562	14.9737	3.89881	14.286	0	14.6005	12.5213	15.2773	24.2295	13.7967	45.0647	76.8293	130.966	327.4
P47963	15.8349	20.7678	21.9384	30.8902	36.5814	34.8359	45.8963	28.8483	44.816	33.3485	38.0262	21.9068	33.1504	28.6656	27.052	29.4466	19.593	22.9699	17.9414	8.91256	0	34.2642	7.32318	19.6349	6.91661	21.0769	27.911	0	15.0191	15.0896	35.0182	27.6205	24.9334	9.3732	17.2008	11.0808	36.1487	9.24236	7.3843	19.4984	10.1875	9.00808	14.0396	0	10.5513	22.4462	0	32.7486	0
P47968	1.12297	0	0	0	0	0	0	0	0	0	0	0	0	0	0	0	0	0	0	0	0	0	0	0	0	0	0	0	0	0	0	0	0	0	35.481	0	0	0	0	0	0	0	0	0	0	0	0	0	12.2099
P48024	0	1.30995	4.80107	0	0	0	7.83426	0	0	0	13.9845	10.1286	4.99448	0	4.1453	9.87908	0	0	0	0	12.2998	6.58963	4.82638	0	0	0	0	0	0	0	16.0611	0	0	0	0	6.80254	0	0	25.0862	0	0	0	0	0	0	0	0	0	0
P48036	14.2297	12.1445	11.2775	21.6026	17.5964	9.69242	7.24813	13.3578	16.289	25.6082	26.2484	18.167	51.7006	22.2475	27.3738	29.2612	37.8539	19.2679	24.2727	32.0316	34.8569	35.0264	82.0626	31.0331	37.402	27.183	45.0863	33.5927	34.856	28.817	70.462	25.4086	27.0218	42.2903	26.3847	41.5699	41.6027	19.228	31.8487	33.4672	20.5317	24.1192	26.7294	35.6487	35.5701	29.6044	38.8344	24.9986	31.9065
P48545	0	0	0	0	0	0	0	4.8463	0	0	4.17267	0	0	14.9282	15.4429	22.5632	20.9026	23.3314	20.446	22.7742	0	10.4481	32.9955	43.3862	10.2097	53.4564	47.1013	25.2444	2.44358	13.8604	59.6847	23.8308	43.9944	31.5543	0	12.2471	0	19.4383	0	0	0	0	0	0	0	0	0	0	0
P48722	0	4.52313	4.99763	0	0	4.45748	0	0	1.02609	4.9028	9.34171	3.50454	0	6.79441	0.498182	2.18329	8.85095	12.5925	3.31894	0	0	1.91083	25.1517	16.675	15.3172	13.0375	22.5652	31.6839	31.9708	29.4499	40.7844	45.036	32.8204	41.7829	53.6862	49.486	31.5267	48.017	48.9841	41.1302	34.1987	39.6187	34.2061	50.9657	60.0384	66.725	104.127	84.6027	160.166
P48771	103.698	212.872	313.969	388.704	451.197	330.547	394.242	362.753	391.094	388.077	370.415	612.775	581.114	464.325	436.547	423.998	394.619	360.291	301.681	233.677	257.284	245.879	213.358	227.426	222.629	230.344	241.207	205.222	230.211	227.955	258.235	246.452	287.903	278.166	275.192	250.115	315.9	278.532	316.26	262.893	247.279	220.148	196.64	133.808	121.785	124.971	88.7631	75.5612	38.7539
P48774	0	0	0	0	0	0	0	0	3.27438	0	0	0	0	0	0	0	0	0	0	0	0	0	0	0	0	0	0	0	0	0	0	0	0	0	0	0	0	0	0	0	0	0	0	0	5.44921	0	0	0	0
P48787	176.227	213.436	174.324	202.201	198.841	148.786	156.466	150.153	148.048	138.769	172.793	153.365	199.852	187.935	216.209	219.22	239.615	223.685	234.682	217.617	282.002	277.062	301.639	333.774	341.634	378.484	416.725	417.967	382.045	430.427	458.591	483.231	524.099	538.788	546.139	542.34	559.302	536.265	559.775	581.232	489.187	525.395	483.818	658.372	1048.18	2059.62	2678.66	2114.19	1061.69
P48962	302.227	602.462	867.612	1015.55	1247.92	979.389	1526.52	1500.56	1579.92	1614.19	1759.36	1794.05	2039.24	1556.62	1818.8	1842.57	1884.35	1730.1	1756.11	1520.19	1762.23	1722.82	1895.72	1925.17	1905.49	1936.18	2112.62	2072.1	1922.44	2081.31	1976.12	1987.17	2169.06	2156.45	2231.4	2156.85	2141.09	2076.84	2296.53	2241.12	2011.35	1942.9	1512.6	1378.71	1117.77	957.874	769.653	645.156	455.68
P48999	0	0	0	0	0	0	0	4.23255	0	0	3.04442	0	19.6406	0	5.72419	9.68056	4.13841	15.1677	14.5791	8.57308	9.7508	13.8566	22.0003	28.4821	24.5406	26.1902	40.6937	31.3033	23.032	22.3861	31.8602	25.6724	40.6939	24.3786	38.4918	44.9956	27.1035	27.8256	26.1299	16.525	15.339	24.6566	7.16745	15.3641	52.5879	19.0405	18.6137	8.03508	0
P49138	0	0	0	0	6.58138	2.60746	0	0	0	2.74148	1.56534	3.31116	4.74929	0	0	0	0	0	0	0	5.53006	0	0	0	0	0	7.30196	0	0	0	2.44657	9.33561	0	0	13.8763	8.91246	0	23.2172	24.4319	0	0	0	0	0	0	0	10.3474	18.0524	14.1775
P49312	26.4847	17.5562	32.2713	33.4562	46.9546	25.3647	61.0912	32.7575	53.4662	54.3615	56.1558	65.9877	60.4152	62.2528	48.6505	54.999	52.2531	51.7356	66.915	45.4429	64.9297	68.3998	65.6673	53.4732	50.1534	56.6102	65.5208	54.2832	48.6826	57.8566	69.2747	57.3375	55.6107	60.851	64.9886	70.7062	44.0362	68.4551	46.3616	50.3883	49.0626	45.582	52.561	55.1477	58.1194	49.5827	54.7869	75.5179	55.9338
P49442	0	0	0	0	0	0	1.91664	0	0	0	1.97305	0	0	2.73707	2.3539	2.31787	0	0.794788	0	0.778728	0	0	0	0	0	3.07344	0	0	0	0	8.38854	0	0	0	0	0	0	0	0	0	0	0	0	0	0	0	0	3.38373	0
P49443	0	0	8.59923	8.99401	16.8994	7.76931	0	12.7478	23.4505	0	26.8598	36.052	16.19	12.1159	33.5949	36.3021	23.1358	13.4148	33.0727	38.9099	59.0818	33.4799	65.9722	41.0698	29.3778	29.1241	38.1606	25.6781	27.2137	43.3275	40.9521	46.9228	43.0259	42.5109	48.1831	44.4156	56.6725	45.589	45.2278	43.8118	53.5871	40.0225	27.1918	33.4549	47.4534	54.791	59.1043	64.1913	49.9211
P49586	0	1.30526	0	0	12.6761	1.46781	8.38171	10.7656	8.2258	12.9909	28.7758	18.7747	24.8974	10.5788	15.0126	11.9326	16.9755	13.5857	14.6475	21.1633	26.755	19.8684	17.8391	26.3346	31.262	21.6089	46.9765	39.0612	27.543	29.1937	35.9087	49.1102	36.6625	34.1655	37.9633	56.5406	42.8292	33.9305	46.6498	32.9033	21.0298	24.7346	14.3551	27.6073	25.4744	29.9831	5.04285	30.1343	0
P49710	0	0	0	0	0	0	0	0	0	20.4898	0	0	0	0	0	0	0	0	0	0	0	0	0	0	0	0	0	0	0	0	0	0	0	0	0	0	0	0	0	0	0	0	0	0	0	52.0271	57.9396	241.691	285.897
P49722	3.48085	7.98662	5.62914	8.40801	25.9647	5.5476	6.16049	14.7792	11.8003	12.109	14.0678	14.8447	13.2022	13.0662	17.564	19.6598	16.2028	19.5539	21.1997	20.9704	39.1587	37.1705	51.9807	62.0532	66.997	68.8147	106.523	90.6627	67.3241	85.083	139.707	199.079	335.7	425.209	329.232	309.169	209.513	190.804	283.737	371.495	717.362	1243.77	697.526	267.215	115.079	89.127	55.3447	54.2955	31.0242
P49769	0	0	0	0	0	0	0	0	0	0	0	0	0	15.5195	16.4883	4.95061	7.56355	5.05579	9.06763	0	25.0195	21.5376	13.2599	20.4524	33.4497	15.5213	18.4944	27.8179	17.2534	24.0713	28.3891	10.4583	29.4247	28.5986	16.4995	18.4638	36.6428	18.2329	11.7354	20.4775	19.1595	30.7954	15.1513	0	8.94936	0	0	0	0
P49817	61.1511	120.076	155.485	197.35	248.467	195.333	292.97	270.542	273.818	301.188	312.022	304.625	330.452	462.867	492.459	460.035	430.902	412.522	389.785	366.923	407.824	355.317	313.848	304.331	283.649	265.697	279.968	231.959	188.866	190.855	180.64	143.061	134.347	126.722	119.988	98.3457	87.7903	73.1417	63.2442	45.4723	44.898	43.7185	53.6022	39.6834	46.3003	43.3264	47.046	35.7982	45.807
P49935	0	0	0	0	0	0	0	0	0	0	0	0	0	0	0	24.2516	0	0	0	0	0	0	0	0	0	0	0	0	0	0	0	0	0	0	0	0	28.9613	44.3835	0	0	0	0	0	0	0	0	0	0	0
P49962	0	0	0	0	0	4.44238	0	4.43456	5.76656	12.9268	13.0496	8.37174	33.4453	17.5291	23.0074	24.8985	32.1864	29.6141	20.2056	40.4947	53.9198	55.1731	39.0537	34.1213	16.2374	52.8957	13.1492	50.5204	51.8828	37.6729	57.8212	57.2601	48.5144	54.4854	43.5049	53.9399	49.4076	42.6852	46.187	43.604	36.6441	18.9096	14.2337	21.0718	12.8393	27.0513	16.2404	13.4441	12.585
P50171	12.8209	9.61333	12.5721	15.8873	38.4801	17.7832	19.2077	19.9417	18.5779	20.7062	25.5996	24.353	35.6108	24.9342	36.2816	36.5926	33.4546	45.7505	65.2606	98.3026	126.159	78.2369	79.483	68.1634	68.9803	78.5527	96.724	112.484	103.588	101.834	105.623	101.462	110.931	113.791	114.902	135.203	140.535	141.253	189.966	201.434	171.181	205.863	205.882	212.025	188.34	195.924	177.194	190.654	157.954
P50172	0	0	0	0	2.02235	4.08145	3.03611	16.7731	12.5897	10.5642	11.124	13.2939	10.6888	10.5149	16.1598	17.7418	15.0569	24.3921	24.0762	20.7916	32.5247	26.1743	46.1815	29.8565	39.9571	36.1642	35.7354	46.5339	42.6823	47.0955	39.0995	53.969	57.3246	54.5936	48.895	55.7264	50.0409	46.9593	49.2079	41.8233	42.0454	36.0881	38.1944	40.0071	30.5455	25.282	25.5716	27.0216	11.5575
P50247	0	0	0	0	0	0	15.1919	20.275	9.43629	2.15751	0	0	0	0	0	16.1624	43.3138	0	0	0	0	9.22639	0	13.2565	0	0	0	0	0	0	21.0094	0	0	0	0	0	61.003	28.04	7.26484	12.0811	19.3598	37.6198	33.7706	63.3807	41.9655	39.9739	6.44976	41.6907	41.9021
P50285	0	0	0	0.885105	2.47282	5.55773	14.5772	10.7029	15.3377	15.273	21.2673	16.628	27.141	24.1012	27.3588	24.3831	34.5078	34.4145	35.3866	40.1494	52.9815	36.9996	58.0737	44.08	56.3028	60.9605	74.3438	58.0979	62.5805	76.8033	79.2493	66.6913	74.2261	78.5874	71.0485	84.0558	71.5183	72.6295	66.2965	69.0485	58.3309	39.3624	42.0847	32.5352	27.3819	35.3256	28.0825	27.4659	19.9257
P50427	0	1.07162	0	0	0	2.54225	14.584	7.1193	4.37541	8.64646	11.1276	14.4622	16.6664	9.64932	11.9804	18.3125	11.1774	17.5255	24.5608	21.6907	16.8002	36.51	45.1023	16.6991	32.2096	34.5351	25.8945	30.8311	29.7481	44.1989	28.4775	13.8083	23.4385	19.5267	23.8458	53.3318	25.9546	16.4549	19.4057	24.225	13.7548	12.5736	0	6.9931	0	4.48698	0	0	0
P50431	1.68248	6.74805	5.11683	7.94667	10.8619	14.3979	8.51397	5.70301	25.1824	14.7346	13.4513	22.4377	30.6918	9.92719	15.4194	25.288	37.4069	36.5986	96.6747	68.3703	98.9939	145.024	23.5265	44.9756	28.2303	16.0347	11.5125	28.9232	17.8058	15.3467	0	15.0077	0	35.8419	0	0	16.3555	3.32034	0	31.3869	10.4791	18.9574	14.0561	0	9.7354	27.0663	7.97005	41.0502	57.1956
P50446	384.455	280.344	1487.95	290.336	801.113	1307.23	2929.09	2802.09	1007.28	1845.21	813.752	1164.77	1609.7	889.081	408.557	1031.4	794.064	283.057	1006.65	441.516	691.739	581.127	799.635	346.319	5594.22	1804.51	565.11	873.57	630.397	962.894	2167.4	1121.23	1661.05	1687.16	1863.65	565.683	135.098	494.809	847.986	656.409	1938.02	244.095	258.729	4584.07	665.02	260.862	1294.3	805.004	1354.63
P50462	24.403	39.3329	58.137	87.0884	101.436	89.9997	115.782	120.693	129.339	133.098	167.657	153.745	203.972	182.168	219.211	205.523	207.621	241.896	231.922	221.422	260.885	254.013	265.672	270.819	277.062	323.93	337.619	316.795	301.357	311.677	314.389	311.695	297.931	272.941	231.929	231.16	198.434	146.646	138.574	127.699	119.975	117.034	102.111	125.688	124.502	123.703	134.166	167.264	165.982
P50516	0	9.25679	9.00554	15.2731	16.2328	16.32	19.0325	17.7329	18.8603	20.3896	24.9114	21.5534	32.5122	25.8579	22.7002	19.8848	19.1178	19.849	17.9187	7.34937	24.6713	20.1741	20.9422	22.1657	18.1166	22.6979	23.5424	20.0232	21.0208	22.0169	32.5841	6.26516	19.55	18.2887	15.3486	13.159	21.4251	15.448	17.5731	17.9305	24.8067	22.9215	28.003	61.5941	119.635	116.937	73.9611	47.668	23.9113
P50518	8.75214	9.81534	12.0951	20.1845	23.1017	18.6829	17.9805	22.1428	25.0866	23.8066	19.0424	16.6587	18.6594	14.991	22.6655	14.4908	14.1813	21.0989	21.1612	23.5126	29.9157	25.6724	3.11513	32.2473	4.25674	0	14.8694	18.5068	22.784	0	3.20921	0	3.37191	4.78209	0	0	0	17.3485	0	36.0672	22.7236	18.8281	33.7281	45.2078	114.019	125.5	56.2582	36.037	22.274
P50543	3.22275	11.6836	17.8679	7.20922	9.90564	7.97249	22.2735	24.0832	11.6516	10.419	4.26859	6.54956	10.2366	8.3485	8.62724	13.2922	11.9941	11.901	9.29013	9.94053	13.2184	11.8399	11.1751	7.6662	37.2973	15.5071	17.3235	11.0214	6.37067	10.3743	24.2154	13.5162	21.4101	15.8423	25.8643	30.1237	14.6138	13.9591	20.9663	15.5308	17.2001	16.4444	16.1636	35.3479	17.9486	15.1035	22.3968	30.1483	15.3323
P50544	69.1008	116.333	169.828	238.031	327.948	269.41	435.846	469.318	546.432	583.109	687.264	718.449	960.791	827.276	1020.06	1038.67	1121.59	1109.85	1181.44	1092.24	1315.74	1372.11	1650.22	1806.56	1950.46	2227.09	2688.34	2750.23	2658.78	3272.84	3391.01	3498.46	3558.42	3565.66	3456.98	3285.12	3250.68	2865.85	2903.99	2790.75	2322.29	2345.66	1860.21	1723.46	1622.73	1448.08	1263.66	1166.18	860.75
P50580	11.4561	9.45307	11.1932	17.598	15.3393	14.8871	8.10592	6.32119	18.4221	21.1726	13.1108	14.8465	21.0876	17.2925	24.5353	16.1524	30.3864	8.76903	24.5827	17.3881	16.3025	13.6173	18.3387	17.3955	16.3181	25.7134	20.5953	8.57212	8.56069	11.0951	11.5114	8.66256	14.0098	13.6545	19.0623	17.0139	25.6907	15.1138	7.62157	41.4771	11.357	0	11.3611	7.11019	9.52554	22.9873	15.0337	17.7596	0
P50608	0	0	0	0	0	0	0	0	0	0	0	0	0	0	0	0	0	0	0	0	0	0	0	0	0	0	0	0	0	0	0	0	0	0	0	0	0	0	0	0	0	0	0	0	0	0	0	0	21.3202
P51125	0	0	5.76703	0	0	0	0	0	0	0	0	0	0	21.8502	2.31388	0	2.9992	0	2.04851	0	0	7.67079	5.07824	7.53101	15.9867	5.07103	22.378	16.861	8.92996	0	34.7426	21.8832	13.8018	11.4971	8.63371	14.8515	24.8897	13.8181	25.4238	37.1426	30.1749	41.9634	59.975	63.9701	64.0277	47.8577	54.7703	62.0294	34.5033
P51150	19.2061	17.1286	25.3102	35.5918	56.4112	39.832	81.9053	77.9277	106.315	121.78	143.754	150.159	213.01	173.254	235.06	256.507	307.591	305.821	347.357	334.543	476.142	469.139	569.53	636.601	645.39	721.496	856.829	811.132	739.673	866.722	956.263	949.359	1116.37	1135.62	1187.13	1379.04	1242.59	1036.9	1173.35	958.636	692.983	619.568	444.478	394.388	318.6	267.879	207.507	195.684	122.721
P51163	0	0	5.15894	0	0	0	19.1144	14.3739	0	18.2576	0	49.5952	0	0	0	22.0828	0	0	33.6594	0	0	23.6492	0	0	0	0	0	0	56.611	0	0	26.3967	38.5556	0	30.5544	0	0	0	0	0	0	0	0	0	0	2.71167	3.25358	0	11.8818
P51175	0	0	0	3.73811	0	3.32222	5.80541	5.93416	11.0834	13.6623	4.33473	13.0994	13.8116	9.9912	11.8787	12.9364	16.3752	13.9576	19.4579	17.3309	23.7019	22.1608	30.1239	24.8227	25.7025	32.866	37.139	54.6974	38.7209	31.2543	28.2223	22.9767	32.7028	33.8443	28.4211	41.0602	39.0468	33.979	22.0956	22.9196	18.8132	13.9111	17.815	21.7986	16.6889	18.9523	13.9801	18.2899	0
P51432	0	0	0	0	0	0	0	0	0	0	0	0	0	0	0	0	0	0	0	0	0	0	0	27.0281	0	0	0	7.50392	0	2.95952	0	0	0	0	0	0	0	0	0	2.66269	0	0	0	0	0	36.4641	26.2104	42.8007	18.8791
P51437	0	0	0	0	0	0	0	0	0	0	0	0	0	0	0	0	0	0	0	0	0	6.47302	0	0	0	0	0	7.4718	0	0	21.3889	9.8741	0	22.6159	0	33.6541	34.8837	16.9097	27.6198	20.0526	17.7212	20.5589	6.35237	10.5891	7.47038	6.22798	0	0	20.2389
P51569	0	0	0	0	0	0	0	0	0	0	0	0	0	0	0	0	0	0	0	0	0	0	0	0	0	0	1.64894	0	0	0	0	0	0	0	0	0	0	0	0	0	8.6744	0	0	0	0	6.33349	0	0	0
P51637	16.4613	13.7924	25.315	42.1539	47.1406	36.278	71.0659	85.4393	72.9434	82.82	83.0339	82.2656	93.8836	106.532	135.463	132.838	113.58	145.079	101.046	114.205	106.701	102.874	100.339	95.8093	93.9788	106.684	89.4902	60.1304	89.2968	91.9841	65.4259	77.1947	61.4983	36.3337	41.3021	37.1412	44.7495	35.6103	25.7723	24.33	17.6321	19.716	0	0	0	0	0	0	0
P51660	17.8634	19.7128	17.4287	42.3144	32.8668	19.1337	36.5643	28.0128	28.445	34.6061	40.708	33.682	48.4688	41.5146	13.6475	17.2906	28.8001	33.4782	41.0579	39.4231	29.395	44.9765	40.3631	17.1113	24.14	54.8034	28.6618	32.3746	37.3381	35.6322	45.6271	28.1855	41.5013	23.0559	17.5947	44.5026	39.8448	42.7869	32.1558	21.4202	13.0336	25.1085	23.9312	28.9228	34.9941	46.1613	68.4234	111.001	107.242
P51667	16.447	20.2163	22.2739	27.6573	33.2263	19.668	28.3643	23.5918	26.6712	29.8154	23.724	23.4698	26.2872	16.2183	21.3192	21.1701	20.8534	19.7437	27.7675	25.389	28.9268	31.914	79.8429	30.0414	39.338	45.1444	53.8632	53.6392	52.7461	62.7725	99.8317	58.9044	58.3387	56.7284	61.9859	123.178	78.0128	64.6802	90.8242	85.6709	98.2384	112.844	119.681	125.482	158.547	195.994	182.428	237.026	312.65
P51855	0	0	0	0	0	4.75382	0	5.49502	8.78684	0	0	0	0	0	0	0	2.20871	0	0	0	0	0	8.05476	0	30.118	0	0.461373	0	0	0.551344	0	0	10.2541	5.83392	0	0	0	3.93613	0	0	0	0	0	8.60927	0	0	0	0	33.6787
P51859	0	1.73818	0	4.42993	7.41964	2.56231	0	0	0	1.92081	0	0	0	5.27641	13.1643	17.7224	0	0	0	0	0	0	0	27.9899	0	0	0	24.384	0	0	31.5457	0	3.68203	0	0	0	0	0	0	0	0	0	0	18.1	20.3691	9.25483	45.8095	27.9252	62.3002
P51863	27.9492	38.7135	27.3257	57.2678	37.0414	26.5495	35.4739	30.2061	44.4743	28.0598	39.8971	46.0621	43.422	41.4361	46.1809	39.2213	55.4216	39.1811	65.5895	45.2974	73.7379	74.5787	67.2207	67.5425	75.1024	55.4231	86.6697	98.1276	69.7004	69.2183	51.883	50.4548	60.7474	56.1114	49.6933	76.0395	54.1742	57.0861	48.5596	34.2695	25.4942	29.8793	25.8742	31.9988	0	21.996	4.9848	10.7112	0
P51881	383.813	671.49	1000.48	1173.81	1489.25	1165.58	1594.8	1494.9	1578.4	1554.29	1684.52	1827.22	1932.57	1449.21	1840.33	1663.99	1734.45	1553.63	1610.89	1372.85	1593.3	1643.95	1684.01	1816.26	1668.78	1762.46	1897.17	1730.48	1568.01	1801.01	1769.52	1670.53	1856.75	1858.53	1913.38	1895.6	1833.05	1726.3	1787.31	1764.75	1413.06	1514.52	1268.41	1120.65	975.59	798.258	676.007	618.326	457.507
P51885	0	0	0	0	0	0	0	0	216.98	0	0	0	63.2225	0	0	0	0	0	0	0	0	0	0	0	0	4.83833	182.986	0	0	0	0	0	0	19.2968	16.2005	0	0	0	0	11.8209	0	0	27.573	0	10.5745	16.2438	47.7145	174.464	398.185
P52196	0	0	0	0	0	0	0	0	1.24564	0	1.26566	0	2.89423	0	2.89229	8.24883	1.70353	7.33547	3.10168	11.6111	0	8.49041	0	8.32418	16.285	11.6165	20.1699	20.7835	9.60432	27.2724	20.2704	19.3057	13.272	12.3006	26.5288	19.5035	16.4857	16.7601	22.6474	21.8383	13.5669	19.5446	18.6407	28.978	20.8687	25.4755	26.3807	22.8206	0
P52293	0	0	0	0	0	0	0	0	0	0	0	0	7.583	0	3.19047	8.09324	3.07529	0	9.88819	10.2985	11.359	8.23358	22.0067	25.8035	26.4123	22.6324	35.4525	34.5192	22.8364	20.0667	30.0339	14.6737	18.7995	7.97626	14.1499	27.639	6.38895	20.2007	40.8519	20.4927	19.3605	16.6201	16.9227	23.495	14.552	26.0831	22.3876	31.2877	12.9866
P52480	35.118	35.8003	58.0286	74.8526	53.0931	46.8387	99.0948	79.8465	76.5021	77.8708	75.43	87.6926	96.1801	85.6225	77.6688	82.9334	77.5463	72.4879	81.5726	75.2233	106.733	87.1054	97.4966	89.4128	107.274	99.8086	105.418	97.0131	89.7262	100.742	163.267	72.2534	91.1533	80.1323	96.4084	107.784	102.029	74.0389	86.9127	101.483	75.8274	76.0647	71.9562	94.7825	73.4462	113.249	276.197	2137.65	5677.97
P52503	39.6956	80.9562	113.903	134.969	178.082	212.743	241.831	229.607	240.015	244.748	252.356	270.041	233.881	193.988	204.7	189.802	169.176	154.806	140.394	122.63	125.774	112.796	101.012	97.5807	77.999	72.6472	77.5187	58.7712	49.3126	43.7816	43.647	41.6193	39.6885	37.4405	34.9513	31.6288	37.0204	31.0089	31.1972	28.0836	21.911	23.8809	21.5473	27.7857	21.2579	22.6113	26.6527	24.3479	31.7686
P52623	0	7.41843	18.5823	9.10731	23.3863	11.8517	11.4431	11.22	19.3079	29.9203	12.9595	19.5855	17.8058	21.7181	11.7912	12.3627	22.4964	1.5903	15.5411	13.2829	13.7222	12.4228	9.32151	11.7349	16.4444	0	0	0	0	0	0	0	0	0	0	0	0	0	0	2.07781	0	0	0	0	0	0	0	0	0
P52760	0	0	0	0	0	0	0	0	0	0	0	0	0	0	0	0	0	0	0	0	0	0	0	0	0	0	0	0	0	0	0	0	0	0	0	0	0	0	0	0	0	0	0	0	0	0	0	0	0
P52795	0	0	0	0	9.56065	6.16764	8.18412	10.9505	8.68521	8.97538	7.64924	16.7735	14.6002	16.5356	23.5467	15.6869	19.3774	17.3569	26.4673	15.2552	21.6972	23.8129	24.1914	39.7635	26.5997	33.3597	43.2898	33.4316	21.8648	40.8754	31.4711	29.2761	41.158	31.082	43.4169	35.693	29.5174	24.4489	18.2434	15.2181	9.32431	12.3285	3.81151	4.57131	0	0	0	0	0
P52825	32.7315	39.0866	35.4215	46.9988	65.0606	41.3179	55.4667	54.8872	66.5171	63.9954	77.3511	86.8024	110.306	103.146	133.59	143.468	174.498	188.184	229.609	242.923	334.252	367.767	549.222	652.612	768.632	950.646	1261.5	1403.17	1566.86	2078.76	2509.37	3041.16	3638.27	4159.89	4452.42	5031.62	5061.98	4788.33	4810.09	4429.29	3348.51	2903.08	2197.78	1755.27	1444.49	1218.29	986.069	872.393	572.751
P53395	6.82224	7.65978	15.8934	16.0921	21.7192	15.8295	25.3505	24.3196	28.2014	30.0383	33.9368	34.0349	50.9465	47.0603	56.918	60.8678	60.2285	60.7272	79.9477	71.5881	117.945	111.491	117.666	128.456	135.811	163.823	234.29	396.334	822.009	1882.21	2506.63	2172.74	1460.37	653.966	319.45	184.221	117.795	65.2522	66.4612	40.416	30.9754	29.8202	33.2812	42.96	61.2666	41.3441	32.7779	47.416	55.2765
P53612	0	0	0	0	0	0	0	0	0	0	0	0	0	0	0	0	0	0	0	0	0	0	0	0	0	0	0	0	0	0	0	0	5.80061	0	0	0	0	40.6626	64.1076	0	0	0	17.7384	0	3.13797	0	17.0384	24.2779	41.5531
P53702	13.3833	11.2827	16.469	23.4112	25.1892	22.5886	28.9514	34.9656	43.9088	41.7011	55.791	40.5051	59.0561	46.7645	76.8219	67.9614	84.8934	75.0731	77.507	90.2691	96.9526	102.375	116.282	123.375	121.672	140.305	157.581	163.134	150.622	164.2	184.001	175.071	187.614	182.79	170.293	189.092	214.351	184.156	176.642	148.108	121.898	105.743	89.1332	65.5407	55.5147	57.6332	49.0047	43.9091	30.0247
P53810	0	0	0	0	0	0	0	0	0	2.61616	2.35111	9.46617	3.36747	4.00096	22.5458	16.2695	15.8344	16.6698	21.0137	7.20499	23.4107	20.5088	28.9232	35.3075	31.3654	31.7042	44.1398	38.308	39.2139	39.3096	48.0955	37.6535	56.8077	49.8765	46.8905	46.4986	47.5019	42.5342	42.8884	37.2737	34.3958	28.9693	21.5076	27.4259	26.7072	18.9079	7.54493	20.8762	13.2831
P53811	0	0	4.19099	0	0	0	0	0.893454	1.27727	0	2.28289	8.92886	0	6.43774	14.1231	7.4682	6.21982	10.8856	16.1141	15.2859	13.371	10.8753	15.0233	18.4533	21.3721	19.3738	30.4396	38.6912	26.7669	42.3994	38.8635	32.561	48.8585	49.6735	41.9046	48.4808	46.4606	53.6473	50.6289	44.9213	46.0948	34.9963	32.585	31.9039	26.4175	21.0077	23.0233	21.6592	18.7387
P53986	13.5192	14.0045	14.8365	28.4414	27.3275	33.8425	55.0618	86.5169	106.745	102.714	127.169	163.852	177.387	174.199	175.745	175.606	198.776	194.493	194.579	284.872	282.283	270.999	417.181	596.807	620.795	650.786	737.348	758.631	636.807	749.249	680.679	718.919	681.037	682.975	590.276	603.785	574.661	489.174	428.695	313.817	266.053	212.94	163.662	112.072	83.9372	82.2605	54.9232	61.6163	50.9407
P53994	4.06961	9.90644	15.7625	16.9089	20.6107	24.7241	35.5767	38.4497	41.1926	48.0698	62.299	69.281	81.5978	65.2299	85.9744	90.6859	93.8518	100.167	125.742	121.461	157.609	167.06	199.42	226.426	230.705	241.472	311.062	289.775	270.25	317.596	342.423	353.877	398.906	401.778	439.613	497.285	465.559	411.397	434.141	357.613	293.046	284.552	244.839	219.751	181.119	167.313	146.925	146.452	103.102
P53995	0	0	0	0	0	0	0	0	0	0	2.21384	2.57177	5.7153	1.87311	5.17439	7.67183	1.64755	3.20153	5.98443	16.4518	4.42348	3.44898	7.90393	6.66563	3.83906	6.2686	5.59112	5.08023	6.16486	10.3441	4.98385	6.62331	9.67773	14.2736	9.84967	16.1214	14.8882	13.1318	14.0795	6.94873	0	3.23619	0	0	0	3.47715	0	3.31366	0
P53996-2	0	3.33782	1.51213	6.8845	7.70518	8.28452	9.86223	8.72456	8.94628	14.2846	10.3461	11.8742	18.1099	15.6428	16.5051	15.6598	17.9045	15.5016	23.0251	15.135	23.8875	23.0434	33.3131	24.1215	17.8576	25.7838	24.7327	28.1773	24.9454	22.3277	20.1796	21.9763	22.3837	20.4877	20.8436	18.9571	24.5394	14.4183	14.4059	7.86296	7.64085	12.1872	10.6255	11.559	8.34233	9.54689	16.6602	11.6715	11.7723
P54071	15.9881	24.4412	34.8454	43.2594	89.4501	49.2741	72.7148	76.9969	93.7677	99.31	103.803	119.773	163.916	139.058	178.586	172.508	185.743	190.004	231.016	263.44	306.48	274.379	305.39	303.523	315.786	337.979	424.596	377.848	312.414	359.063	350.283	364.825	373.579	376.669	396.594	436.582	460.544	461.682	552.73	562.849	533.28	605.011	596.761	652.714	674.176	689.687	708.802	777.419	706.025
P54116	42.2285	74.2541	85.2834	114.359	126.138	121.036	167.639	140.434	180.629	175.745	210.871	239.66	226.148	196.798	214.206	225.32	217.59	197.972	206.702	229.6	244.775	219.668	204.851	188.629	187.98	168.045	179.354	180.99	149.565	149.701	186.773	150.129	166.944	132.465	148.189	150.43	165.205	79.5896	104.222	80.8704	68.4251	52.69	49.4534	52.7254	47.3358	51.5675	43.0694	28.1901	97.6702
P54265	0	0	0	0	5.08542	3.78971	6.15764	8.60924	4.77967	9.42368	11.3588	8.81442	10.5275	9.65937	12.6617	8.72929	22.1636	13.727	17.5491	16.5828	19.8124	27.6107	28.6589	22.8948	36.0404	28.3625	37.7662	39.5518	29.1962	22.3254	26.1288	25.3609	25.3481	28.5148	32.285	42.8697	45.7442	51.6537	36.5022	39.7608	25.4845	30.2607	8.77105	23.7703	0	5.44615	0	0	0
P54726	5.32745	7.63016	17.996	19.2632	16.2961	15.3984	29.0232	9.14763	17.2289	25.7686	19.3698	9.05038	11.2106	15.8389	9.28585	8.7698	19.3942	13.8975	19.7592	16.0277	20.7221	22.3039	18.2581	29.6595	20.624	19.6493	14.7124	15.2046	19.7365	9.65567	21.9259	7.00931	9.80749	11.4586	21.4081	16.7513	24.6316	14.6188	23.9316	8.03147	7.13549	18.2472	33.1497	21.9083	28.1762	22.482	27.7455	63.5731	55.4429
P54728	0	0	0	0	0	0	0	0	0	0	0	0	0	0	0	0	0	0	0	0	0	0	0	41.7535	0	0	0	0	0	0	0	0	0	0	0	2.4164	0	0	0	0	0	0	0	3.97019	2.88582	9.8661	34.145	142.446	183.414
P54731	0	0	0	0	6.03724	0	0	0	0	0	0	0	0	0	18.8756	3.4585	5.88552	0	0	0	0	0	0	0	0	0	25.0866	0	0	10.0917	0	0	0	0	13.9909	0	0	0	0	0	0	0	0	15.7153	41.4561	151.393	162.11	76.7301	40.9759
P54761	0	0	0	0	0	0	0	0	0	0	22.972	0	10.3586	0	11.7479	0	5.07552	28.0632	14.5036	0	26.3457	22.3831	12.7352	1.26078	26.8939	27.594	31.4127	46.6298	24.7822	18.4397	27.8517	24.5909	17.5711	16.2803	11.2495	3.10789	4.94939	1.72132	0	0	0	0	0	0	0	0	0	0	0
P54775	18.5441	13.3045	12.8057	16.407	21.1933	16.37	20.8399	24.2069	34.8496	29.2875	33.8738	41.2972	43.0171	37.2642	49.5999	56.5975	70.0341	68.5656	68.6996	68.5946	101.023	110.813	123.272	128.479	117.958	155.446	174.619	194.661	153.167	213.777	191.112	221.788	291	350.592	344.53	303.776	276.938	263.3	203.5	115.604	58.4713	39.1085	30.4531	26.3189	28.1437	28.9822	19.8407	23.8299	10.5529
P54822	0	0	0	0	24.2311	0	0	0	0	0	0	0	0	0	0	0	0	0	0	4.29949	0	0	0	0	0	0	0	0	2.78379	0	11.5605	0	0	55.5455	0	0	2.62333	1.84138	4.15847	0	0	0	0	19.7649	25.517	12.8688	55.3767	34.5362	63.3663
P54823	0	0	0	0	0	0.641566	0	4.26403	4.7527	8.34429	0	7.34734	3.34129	2.81083	9.03931	0	3.77458	7.06124	4.92398	0	4.196	4.83	19.396	0	0	0	0	0	5.13071	9.96967	26.4867	8.1403	5.79091	5.002	0	12.027	0	10.9587	5.26788	0	4.69386	50.7845	0	10.4941	5.46984	8.39742	23.1284	30.0955	0
P54869	0	0	0	0	0	0	0	0	0	0	0	0	0	0	0	0	0	0	0	0	0	0	0	0	0	0	0	0	0	0	0	0	0	0	0	0	0	0	0	0	0	0	0	0	0	0	0	0	58.0295
P54923	0	0	0	0	0	0	0	0	0	0	0	0	0	0	0	0	0	0	0	0	0	0	0	58.8752	0	0	0	0	0	43.708	0	9.27675	0	28.0745	19.7833	0	0	0	0	0	0	0	0	5.58639	0	55.9448	0	0	0
P55002	0	0	0	0	4.07901	0	0	0	0	0	0	0	0	0	0	0	0	0	0	0	0	0	0	0	0	0	0	0	0	0	0	0	0	0	0	0	0	0	0	0	0	0	0	0	0	0	0	0	0
P55258	0.949999	2.19286	0	0	0	2.10784	0	3.28233	0	3.2825	8.82604	0	14.3058	5.04078	12.9723	0	15.7314	10.527	7.5349	9.2563	12.8127	11.5182	23.0183	37.0532	32.7155	19.4881	42.0194	26.7913	22.1892	0	40.5	26.5648	62.5528	20.1585	16.6737	17.1358	36.0013	16.9674	19.3276	29.5558	22.636	28.7237	12.2299	11.447	9.52356	20.0882	0	0	0
P55264	0	0	0	0	0	0	0	0	0	0	4.70785	0	10.3731	0	0	3.63665	0	0	0	0	0	2.81854	0	0	0	0	0	0	0	0	0	0	0	0	0	0	0	0	0	0	0	7.15199	0	3.78122	19.2603	0	0	0	4.44653
P55284	0	0	0	0	0	0	0	0	0	17.5423	0	0	0	18.9776	9.39172	11.1204	3.7553	4.51754	15.7833	4.4714	0	16.5508	8.87573	13.0933	16.1734	18.6104	12.9091	17.0967	28.1013	26.0084	18.8905	15.2586	14.9783	14.0906	19.7017	27.5494	17.1205	25.7001	17.7164	24.9779	15.7093	16.5611	15.9657	7.34659	20.348	16.556	20.533	23.9979	28.1243
P55292-2	0	0	0	0	0	3.48992	0	0	0	9.25181	4.16049	10.1552	3.73895	0	11.8249	20.0595	0	17.3129	26.3155	24.1406	15.7503	2.49575	17.0116	11.8274	5.19998	7.71476	22.645	19.2958	15.8323	0	8.40541	16.7101	11.9584	6.98638	0	3.84928	9.32882	7.69273	1.77104	3.92496	1.3183	3.32452	19.6182	0	0	6.74981	0	0	32.9621
P55302	0	0	0	0	0	0	0	0	0	13.7389	1.48103	0	0	0	9.90758	0	0	0	0	0	17.4177	0	0	0	0	0.899256	5.00153	4.34187	0	0	0	0.86957	0	1.55681	2.71756	3.75229	0	4.02359	2.40432	5.28704	3.73703	6.28984	6.75912	3.46951	5.17109	6.86407	10.965	12.9851	16.3973
P55772	0	0	0	44.572	17.1348	39.0804	70.4052	28.9474	51.6699	56.4566	39.6278	64.0354	64.6657	45.6849	55.9139	77.1131	91.6046	84.7745	91.456	73.0445	145.171	105.874	136.368	137.617	81.309	130.532	128.442	192.385	175.14	194.517	152.641	72.3241	183.383	165.576	145.592	152.102	148.762	84.1516	158.412	96.4926	72.3982	78.8539	65.7857	97.4021	60.9093	153.219	158.512	74.0957	53.432
P56135	677.095	1461.64	2543.86	3629.5	4867.19	3703.04	5544.37	5223.03	6207.38	6646.41	7444.66	7995.53	9922.28	7845.51	9457.99	10209.3	10934.8	10989.6	11038.3	8951	11392.4	10944.9	10311.6	11688.2	9690.04	10071.7	10031.9	8478.28	7452.31	7002.05	5947.59	4866.25	4660.32	3860.5	3487.3	2698.98	2262.65	1692.71	1613.99	1268.52	898.196	868.854	656.315	648.475	592.384	615.787	513.613	491.91	384.573
P56213	0	0	0	0	0	0	0	0	0	0	0	0	0	0	0	0	0	0	0	133.273	3.46067	0	0	0	0	0	0	7.64354	3.17447	6.59507	0	2.00719	9.90916	19.1275	28.1764	0	16.4167	16.2108	8.51056	22.1534	8.94795	4.72008	6.87222	15.8903	21.322	36.8782	27.0295	45.9664	29.3536
P56371	0	0	0	9.38919	0	0	0	0	0	0	0	0	0	0	15.3902	1.76592	0	14.3466	0	0	0	0	0	39.9704	0	16.2284	12.0588	36.4023	32.3742	44.6645	42.9885	22.1485	18.4199	39.0414	16.8971	26.4504	39.1197	34.4279	35.2086	28.6557	19.2873	17.3276	29.5113	21.1541	0	0	0	0	22.3012
P56375	0	2.9848	0	0	5.66809	0	0	4.4647	11.026	8.57196	7.79736	12.4726	8.84483	6.25476	13.9361	12.7335	13.1063	9.42408	15.6477	12.3437	24.9835	9.85487	18.3017	33.1556	22.7493	23.206	26.0036	33.8198	35.0115	37.6641	43.3849	31.4862	33.0138	28.9689	29.6152	27.3187	46.2898	23.159	29.5767	34.522	24.1587	23.649	21.7016	26.8399	23.6678	29.3248	31.0169	42.3071	42.8466
P56376	0	0	0	0	0	0	0	0	0	0	0	0	0	0	0	0	0	0	0	0	0	0	0	0	0	0	0	0	0	0	0	0	0	0	0	0	0	0	0	0	0	0	0	0	0	0	0	0	0
P56379	82.0974	95.339	153.638	294.352	339.3	252.926	351.17	326.475	408.796	704.981	779.025	852.192	951.127	885.557	1137.51	990.285	1128.86	983.562	1150.81	965.215	1298.86	1122.6	1093.76	1076.19	977.992	1054.2	1085.07	939.959	786.562	866.377	688.355	639.263	546.966	567.56	500.513	436.169	423.334	432.937	383.795	446.665	307.772	297.12	204.97	180.978	165.674	148.165	112.81	101.611	69.0226
P56380	0	0	0	0	0	0	0	0	0	0	0	0	0	0	0	0	0	0	0	0	0	0	0	0	0	0	0	0	0	0	0	85.5006	0	5.78646	4.28359	0	0	0	0	0	0	0	0	0	0	0	0	0	11.548
P56382	82.7482	282.248	397.265	515.581	707.018	581.967	723.68	753.7	914.04	937.059	1041.13	1179.82	1282.22	1214.22	1579.89	1381.11	1536.98	1488.48	1462.7	1433.79	1558.02	1509.93	1511.03	1496.52	1250.24	1335.41	1303.21	1164.89	1046.04	912.582	854.875	700.311	649.294	601.898	473.58	413.602	376.892	316.204	289.473	289.447	254.272	224.255	209.055	164.157	196.854	224.97	260.321	188.947	161.054
P56391	308.108	615.129	1008.82	1203.05	1560.49	932.634	1550.44	1285.72	1350.01	1316.7	1362.1	1277.89	1299.19	979.073	971.451	885.274	812.069	794.737	751.24	542.741	515.608	541.35	484.512	377.327	346.47	323.395	303.761	314.663	244.23	262.549	209.11	210.489	199.751	212.519	187.927	182.696	180.134	131.492	185.354	115.023	115.879	117.974	111.477	117.21	111.948	89.6991	133.112	128.55	122.938
P56393	150.009	233.365	305.309	342.53	373.62	342.432	363.551	349.173	334.71	369.574	322.127	202.922	252.419	226.81	210.104	205.047	179.198	184.056	156.181	113.903	126.351	113.055	81.0575	46.2118	78.2368	37.0553	56.6372	73.3791	35.191	55.0996	31.9221	40.401	40.7527	32.2586	31.7003	19.3562	18.2548	29.0278	30.6675	14.8951	11.455	27.4639	31.1256	20.6437	29.2575	26.9305	15.6771	19.077	8.21497
P56394	0	0	0	0	0	0	0	0	0	0	0	0	0	11.0001	0	0	0	0	0	0	0	0	0	0	0	0	0	0	0	0	0	0	0	28.8084	0	0	3.12464	0	0	0	0	0	0	0	0	0	0	23.1805	7.1169
P56399	5.87828	4.43061	2.06525	11.312	11.5262	7.0013	13.1859	11.0213	6.49333	10.3881	21.3305	17.9686	12.5586	18.0917	26.2072	25.1726	18.5044	23.3408	26.2829	28.2722	57.3904	37.1014	43.4086	56.4527	45.3977	50.6649	72.6632	68.7856	53.2852	69.7434	84.3176	67.4776	83.0014	87.7914	94.0034	101.506	93.8765	71.906	123.138	110.296	93.0305	101.007	118.602	121.358	128.08	158.93	182.013	354.689	479.814
P56480	747.615	1161.53	1897.98	2222.49	3166.43	2587.83	3462.41	3403.46	4057.83	4465.1	5044.65	5640.88	6267.62	4928.72	6017.21	5742.2	6005.63	7052.35	7201.86	6267.19	7481.28	7243.39	7412.8	7794.7	7128.28	7077.36	7026.81	6346.07	5852.14	6689.02	6074.45	5365.76	5530.04	5422.17	5217.54	5151.96	4733.07	4345.21	4849.11	4890.66	4514.81	4676.37	4394.41	4166.57	3908.11	3452.38	3295.81	3360.9	2848.82
P56485	0	0	0	0	0	0	0	0	0	0	0	0	0	0	0	0	0	0	0	0	0	0	0	28.3877	17.9304	17.7712	40.519	32.0377	16.468	0	16.4283	0	0	31.9679	0	17.9549	17.9676	0	0	0	0	0	0	0	0	0	0	0	0
P56501	0	0	3.30463	2.71357	0	0	3.16208	0	2.45913	12.983	6.88828	9.94334	2.0711	11.3242	10.7795	20.2566	15.4602	20.6961	7.01857	17.3666	29.478	21.325	23.4946	24.1271	24.9635	21.0404	21.8768	26.5983	36.4232	18.8343	14.9658	17.612	31.1724	10.8446	23.9059	13.6469	23.0395	8.02299	14.9251	22.7709	0	0	0	0	0	0	0	0	0
P56528	0	0	0	0	0	20.6305	19.6847	23.0718	27.4534	23.8015	37.9622	32.9433	75.034	36.4691	27.826	42.5127	35.0086	40.6699	35.3236	34.5649	133.562	40.5834	61.9637	49.4837	51.1779	55.2835	77.0838	66.0921	71.2358	81.0053	55.9782	64.2763	75.2573	83.2198	44.725	77.248	63.0974	61.7693	51.134	44.8441	32.9115	47.7687	105.294	59.085	64.9383	33.405	4.06487	7.84415	0
P56812	0	0	0	128.868	0	0	0	0	0	510.395	0	0	16.448	0	0	0	0	0	0	0	0	0	0	82.9825	0	15.3639	0	0	0	0	0	0	0	0	4.14773	0	0	23.1854	0	0	7.03796	11.4104	0	0	0	0	9.35334	0	0
P57716	0	8.51169	11.7672	21.1896	14.9626	11.7026	32.9796	34.8888	41.2869	49.338	30.3431	38.6824	74.6752	36.7564	46.6902	50.6194	53.2032	48.7416	53.1461	64.7172	93.617	64.7646	79.0477	97.0131	90.2961	95.876	106.804	113.347	96.4007	95.7782	121.382	112.406	118.682	107.009	148.905	179.918	138.242	98.8016	105.688	90.9905	48.7366	46.6596	57.9666	59.3822	49.9209	42.6079	29.2378	43.5252	48.0889
P57746	0	0	4.18976	0	6.16683	6.94376	7.44735	2.88873	0	10.8502	12.6377	0	13.5038	8.9556	10.9026	6.40642	5.30414	3.81777	0	14.5894	16.6144	9.15036	0	2.50692	6.86356	0	1.41436	17.434	4.82839	0	10.4917	0	0	0	0	0	0	0	0	0	0	0	13.4681	50.8811	90.8214	117.809	56.4261	22.8676	13.0314
P57759	1.31116	0	5.83959	3.56998	10.9867	7.31285	9.79601	6.32864	4.10688	7.39404	8.12425	5.63768	3.70231	4.4571	16.3098	23.6072	15.4128	13.6866	7.137	8.66082	9.89498	9.06481	9.73735	4.91989	17.7257	8.79821	13.4193	0	0	0	26.5812	0.503036	7.99513	9.09118	20.1559	27.5221	0	6.43655	0	0	0	0	16.7205	0	10.1535	10.6329	11.9488	21.6299	11.6507
P57780	5.64387	3.29688	4.6683	5.15976	5.97862	6.0421	6.7428	5.47359	7.51477	5.31123	8.43376	18.4253	10.3641	16.5429	11.7431	17.3584	19.214	17.7664	14.4693	12.759	17.1794	20.8976	20.1814	21.7118	18.0479	14.8719	16.9725	16.9611	27.282	24.0855	49.7423	25.2933	28.8192	24.5757	30.582	26.3388	26.4348	28.4585	149.742	982.11	2025.62	1541.85	562.523	272.9	138.037	82.988	58.3308	59.9863	42.2684
P58021	0	10.9874	10.6962	8.26011	15.4029	13.3941	26.7367	22.6391	31.6259	22.2174	31.9733	35.9289	41.0326	31.4929	24.1329	49.1931	36.8447	37.9133	52.8604	43.8544	66.5941	56.2692	65.3671	68.007	80.1287	74.5121	86.4913	78.4678	58.821	64.9662	69.9928	78.1053	95.8106	89.7232	94.8647	74.3475	68.1758	45.2455	57.7832	57.9669	78.0535	63.1644	49.1186	55.6989	32.2198	28.3645	21.4723	18.1029	14.7615
P58059	4.01619	6.09054	11.5866	13.4509	22.641	27.9679	23.1884	23.4884	38.418	23.7669	32.7884	55.2944	61.6004	67.0614	68.5621	62.6864	59.466	80.065	73.4794	80.9925	63.3451	97.8256	93.9711	129.946	77.6265	93.8559	95.9986	77.2852	96.7901	84.5682	184.22	162.19	174.481	186.888	164.047	147.149	87.8303	59.2034	40.437	34.8802	13.8376	35.1024	46.5999	20.6089	6.68241	0	0	0	0
P58064	0	1.85758	13.126	6.99452	25.3096	11.4175	26.1305	21.2277	16.6758	74.2522	46.6387	62.9739	32.5326	29.8194	26.8912	34.6868	35.6439	40.3779	47.6268	50.8056	55.8434	66.313	42.5122	65.2455	84.7819	75.3687	83.0369	71.485	76.7931	99.6797	117.173	131.851	153.893	146.747	157.044	134.022	119.984	75.8931	37.4863	31.3525	9.56004	13.9937	1.2208	5.15742	5.39558	11.1541	2.89074	0	9.31171
P58137	0	0	0	0	0	0	10.1035	0	0	0	0	0	0	0	7.18823	8.97797	8.1917	4.08376	0	12.4492	0	5.32897	0	8.10603	17.8913	7.22578	58.8766	0	42.1821	15.478	19.3085	24.0624	21.823	19.8999	33.4477	52.9512	21.9499	17.4906	15.9029	3.19572	0	3.20181	42.3791	20.1857	42.2582	24.2487	46.1378	28.6244	21.3504
P58252	13.8066	11.4992	16.7722	31.5596	18.0398	12.7823	26.8954	32.9981	23.8604	24.9999	27.4315	29.5573	35.3469	30.1381	32.8225	35.3297	37.5054	35.7281	36.2304	32.4269	48.1964	42.4766	50.183	47.0204	51.8729	53.8394	55.6989	56.9737	46.7131	46.7751	106.281	50.7083	62.2067	52.6802	59.0463	72.7598	59.5417	56.1231	60.7135	54.9342	57.8972	60.7725	57.2936	88.1352	84.422	99.6507	129.321	205.565	339.823
P58281-2	7.21794	10.4999	14.2348	19.8166	28.3635	19.1932	31.4565	30.8453	39.2308	44.3806	49.452	50.8981	63.5864	58.5545	72.1797	70.914	78.7514	75.6995	85.5149	87.2933	114.495	108.263	124.291	130.719	136.39	146.777	165.101	161.778	145.754	161.019	169.236	166.596	170.685	173.942	177.864	180.006	173.102	163.64	172.573	153.395	130.272	135.527	120.015	122.034	117.912	141.657	169.342	273.065	332.911
P58389	0	0	0	0	0	0	0	0	0	0	16.3218	0	0	41.9683	0	0	0	0	43.0412	38.7875	0	54.0411	0	66.0155	0	0	0	0	0	0	0	0	0	0	0	0	0	0	0	0	0	0	0	0	0	0	0	0	0
P58466	0	0	0	0	0	0	0	0	2.64919	0	0	2.5242	10.8797	7.27716	14.9248	0	17.8081	6.42143	1.58174	2.49586	16.9978	13.6396	14.9065	6.1648	25.4133	2.76094	18.2987	22.0179	22.3019	26.8859	3.47906	15.2545	29.0269	29.2314	30.8876	26.4622	21.7584	12.8923	17.68	15.8567	1.52339	44.0237	1.77752	4.99018	1.2619	0	0	0	0
P58771	180.514	221.389	190.221	162.472	155.191	96.4226	109.83	86.6097	87.3428	72.7458	73.1709	71.0537	73.7341	58.2135	62.7255	69.6993	63.1608	56.8841	79.1787	56.2782	70.4775	65.8572	81.1125	70.5098	84.9703	73.4056	82.0799	84.7827	86.4281	98.9282	106.838	96.8964	102.162	112.482	124.413	163.212	173.149	189.772	531.389	4756.54	11491.1	9559.65	4825.88	2239.21	1281.4	843.362	849.984	2048.71	1994.37
P58871	0	0	0	2.35451	0	2.70601	4.44289	0	0	2.8932	4.08652	2.26755	0	4.22912	10.7097	13.9074	1.73384	10.6957	13.3211	7.0177	0	4.92003	0	11.615	7.39527	0	9.70242	13.3823	18.7787	0	24.4336	27.6243	2.25667	10.061	16.1202	31.1842	23.7829	16.2745	22.9988	13.262	19.5188	10.3835	12.8424	20.8533	15.1675	21.5237	22.3188	28.8465	23.8985
P59017	6.44047	13.9692	17.906	20.4996	36.819	36.8563	61.111	68.3945	99.6717	106.397	133.592	145.198	178.621	175.301	220.606	238.912	288.312	275.67	293.709	286.458	373.685	377.024	448.015	495.062	510.352	532.688	587.724	538.604	472.557	500.085	490.674	462.715	453.48	397.085	346.738	319.759	278.637	223.481	199.653	156.463	122.74	103.453	77.0326	64.7305	59.9214	64.6951	114.33	234.723	165.88
P59024	0	0	0	0	0	0	0	0	0	0	0	0	0	0	0	0	0	0	0	0	0	0	0	0	0	0	0	0	0	0	0	0	0	0	0	0	0	0	0	0	0	0	0	0	0	0	0	0	0
P59235	0	0	0	0	0	0	0	0	0	0	0	0	0	0	0	0	0	0	0	0	0	0	0	0	0	0	0	0	0	0	0	0	0	0	0	0	0	0	0	0	0	0	0	0	0	0	0	0	0
P59266	0	0	0	0	5.09641	5.28184	6.79223	7.62723	17.5426	15.2811	20.3659	21.3668	17.4849	23.3221	27.3315	25.7114	26.1852	16.8768	39.528	48.7457	47.1214	43.8173	62.642	54.4695	47.126	56.8624	63.361	53.6187	49.4652	69.0581	72.1313	46.427	51.3309	42.6988	49.9168	43.4508	35.8296	26.8033	22.9821	38.6758	25.6865	21.1385	19.2583	0	7.30516	0	0	0	7.63588
P59325	7.40743	7.87317	10.5341	16.694	14.1163	15.8721	15.4157	12.4799	16.0831	19.2561	12.5567	18.8164	21.0672	11.0109	20.9901	17.501	25.7325	23.0338	16.4227	11.1405	26.5415	21.8237	23.3928	26.8903	25.5129	13.8217	33.0545	22.3765	22.3613	23.7347	34.5097	27.8581	34.4194	26.4472	37.2518	20.2931	31.0244	15.5092	25.5403	38.9389	16.464	34.4371	24.3868	33.298	13.1221	35.1513	30.0715	11.8157	37.9026
P59999	14.1732	8.01405	13.8655	19.8056	18.4125	8.60182	20.0596	13.9973	20.1923	9.21127	16.2037	13.6555	23.8944	15.8049	22.7158	12.7646	25.5466	20.0266	26.4535	9.04975	20.6371	34.6421	23.1645	25.3513	33.5931	32.7499	38.7515	30.7664	31.4984	42.8633	90.3214	32.6326	41.7021	29.556	38.014	52.5475	30.9421	27.9827	36.0392	38.8793	33.4343	40.9563	40.6099	52.4135	40.7724	61.0757	109.648	573.363	984.036
P60060	0	0	2.1804	3.03834	16.0632	4.59297	0	7.33754	13.9013	13.6271	5.66956	0	12.8765	18.7944	8.3961	3.76399	12.3857	9.41339	13.2028	11.3724	22.0793	11.401	21.3616	21.2872	19.0501	22.4581	23.4179	23.3718	22.2407	23.2086	27.9789	27.5199	44.2472	19.702	26.5124	30.3636	36.7167	28.1883	27.8255	26.7212	30.7916	17.0567	14.6797	9.46653	15.9853	2.85176	0	2.55346	0
P60122	8.78898	4.89499	10.4652	16.0806	12.9949	9.03987	19.66	12.9864	18.7116	19.2547	15.4633	22.207	29.1591	14.5877	29.064	21.2752	27.8436	26.3666	35.6421	29.1364	42.1534	40.7819	49.3053	38.1278	47.9568	44.6826	54.961	51.07	48.5484	64.9134	73.9684	50.9571	53.3086	56.3422	67.0933	83.1522	52.0601	53.148	62.0752	46.9063	40.6302	41.9423	36.9162	48.4851	43.6896	47.5393	29.6748	18.4019	23.1098
P60335	28.3954	15.2038	35.8279	41.65	60.5397	22.0899	33.6475	52.5091	41.1947	33.0399	63.8169	59.4728	88.3134	44.1159	41.6851	48.9191	65.5487	66.7684	86.6918	74.7112	102.681	95.7486	106.994	101.24	110.118	111.342	129.307	121.544	124.687	119.812	141.404	127.955	152.145	131.137	147.113	149.571	149.882	141.774	151.42	147.255	122.693	134.703	121.782	145.974	120.974	136.967	144.612	170.898	171.843
P60521	0	0	0	0	0	0	0	0	2.62118	1.67301	0	0	0	0	0	0	0	0	0	0	0	20.0546	0	0	0	0	0	0	0	0	3.50666	9.79839	0	3.86233	5.41878	0	0	0	0	2.06068	0	0	0	6.32004	0	0	0	8.28955	0
P60603	4.94866	18.9496	8.15067	25.0529	12.1857	23.7336	19.2466	12.1574	15.8374	23.6063	26.5407	26.0517	26.6065	22.6299	23.8915	22.4289	23.4435	23.414	16.3919	23.4187	23.5035	20.127	11.2158	18.2561	11.6237	20.3718	9.0108	18.7612	22.4697	18.3445	25.1864	20.4544	22.6802	15.9886	10.2779	12.9324	6.29554	13.3258	14.4487	17.9729	8.80377	10.4474	0	0	3.42747	0	0	0	0
P60670	0	0	0	0	0	0	0	6.87531	0	7.77262	0	0	0	158.663	286.046	13.5991	0	867.284	748.935	855.404	356.264	410.352	211.673	788.281	262.329	758.814	29.7852	372.484	312.531	1327.93	1009.11	11.9529	354.489	271.728	9.73919	147.551	7.55881	365.412	6.8421	117.956	201.1	30.1725	39.4522	43.7816	172.149	194.578	7.56608	18.6975	27.1642
P60710	831.278	889.808	999.622	1023.51	1093.2	880.5	1105.59	1024.98	1129.04	1217.94	1363.14	1476.87	1736.04	1624.87	1927.09	1891.06	2147.85	2214.3	2291.29	2268.52	2635.91	2892.74	3499.15	3627.66	3711.83	3904.35	4475.03	4265.02	4425.24	4980.36	5260.3	4801.64	5394.6	5808.9	5866.99	6032.58	5894.36	5862.54	6015.44	6489.8	5945.15	5679.52	5792.28	5862.43	5147.67	4470.79	3945.38	3766.15	3186.7
P60766	4.0731	9.93343	12.4497	13.2008	23.8008	3.32432	16.757	17.2128	9.06279	24.2745	10.239	16.7068	19.9333	18.0228	24.5489	23.4919	22.4686	29.7002	26.5481	39.5844	64.0386	47.6384	78.6548	80.5605	83.7034	88.1872	119.56	102.93	60.1873	93.0537	129.658	159.022	143.499	154.858	166.969	260.064	206.771	195.929	202.018	153.274	130.939	142.167	151.051	203.928	191.391	122.789	125.829	125.397	128.299
P60766-1	0	0	0	0	0	0	0	0	0	0	0	0	0	0	0	0	0	0	0	0	0	0	8.07236	10.6514	0	0	9.52238	19.4558	18.8972	18.9233	2.4712	12.4828	8.66011	13.7259	11.4365	37.1593	15.4557	29.4741	23.3427	19.5963	39.6711	33.7816	0	22.0921	17.559	24.8955	9.03835	16.4584	11.9982
P60843	8.79971	7.59262	19.917	18.5558	17.1172	14.1469	15.3782	19.2884	29.3756	13.6403	14.6117	25.0087	15.723	9.3777	11.2204	13.5371	12.9274	2.35891	9.16091	0	8.28554	8.6352	7.52784	6.15224	9.44871	12.1339	3.2854	1.47543	7.1759	4.06007	22.2772	6.56504	33.1808	0	4.75491	54.7374	13.9484	12.6591	13.2685	13.7839	4.72846	17.2751	10.073	6.60975	13.3851	20.8211	9.80207	49.2879	0
P60867	8.62746	19.0308	22.2489	28.0324	29.4384	31.5972	30.7752	34.0836	45.6731	43.2281	53.037	53.7995	57.8409	47.3821	60.3335	62.9647	66.313	71.9787	59.7146	65.2404	82.0973	75.0006	75.6342	80.8435	79.7823	85.9986	86.0531	77.3844	62.9552	68.3171	83.5227	58.2071	54.6045	46.804	51.1841	50.2791	49.1927	50.8379	45.1113	41.9104	36.3259	35.5128	32.3469	36.1976	33.9859	33.2967	30.6934	39.8965	41.4288
P60904	0	0	0	1.68993	9.41047	6.09654	7.67092	25.5629	23.646	23.6697	32.1097	44.8816	29.0797	30.4994	29.8187	79.3563	41.6291	22.1673	90.4043	45.705	21.292	44.2746	23.6873	20.8046	23.0588	28.557	40.8755	25.5753	22.7618	35.2305	38.6127	36.6819	39.5307	28.1868	32.7035	28.9568	29.8535	34.8173	32.6783	85.4939	21.3711	68.2035	30.8508	58.9791	42.9031	28.2963	40.0373	37.7799	0
P61014	229.656	326.213	465.078	590.048	1197.15	1227.33	1338.73	1454.25	1825.36	1968.97	2169.49	2493.1	2542.32	2017.31	2574.21	2539.18	2310.84	2543.45	2973.6	2523.21	2930.38	3233.47	2829.92	3190.5	3208.06	3199.56	3310.05	2545	2766.47	2950.54	2645.48	2358.75	2438.89	2613.81	2330.2	2150.59	2210.37	1597.53	1415.7	1756.83	1303.34	924.363	703.093	722.929	682.304	453.094	338.727	230.801	182.472
P61021	0.902315	5.42779	10.1297	14.0071	14.4005	12.4686	15.2343	15.3571	28.0426	24.9516	22.6358	20.381	42.7409	33.5585	45.4292	38.6381	55.2883	58.3992	61.2626	49.2072	68.3607	80.6184	102.579	109.29	106.254	110.129	150.87	118.553	107.265	119.609	139.606	150.955	172.758	176.613	177.543	205.219	168.5	150.81	156.467	166.805	119.87	113.637	74.522	72.069	66.2703	55.6759	38.5786	40.7208	19.6338
P61022	0	0	0	0	3.87367	5.04015	6.50197	3.16449	9.52923	8.18014	9.03167	9.9343	23.6904	23.3099	11.3252	17.9522	32.473	18.5335	23.5585	29.4292	22.3992	34.4659	36.3354	28.9762	24.8642	30.3453	38.3522	34.3989	29.4724	42.0511	32.8825	29.0789	30.7287	20.4324	20.2254	40.7003	44.4666	28.5775	42.7832	36.1191	35.6512	30.2944	26.8286	39.9571	32.2723	46.7503	50.2464	68.8706	58.9583
P61027	9.13932	15.0565	50.4916	47.6183	15.8358	16.2904	35.9795	72.2476	57.0335	49.794	51.2455	63.2135	82.8363	65.4008	100.925	88.2172	111.945	112.764	119.821	119.268	182.221	179.762	209.551	255.043	247.351	299.608	351.371	314.726	236.499	323.227	391.4	387.288	415.93	416.329	493.409	554.783	450.313	384.875	426.747	354.936	252.416	259.693	184.189	168.402	113.413	108.25	75.3104	173.918	85.615
P61028	0	0	0	0	0	0	0	0	0	0	0	0	0	3.7045	4.10724	0	12.964	5.37764	6.63705	0	0	10.5253	7.95584	19.783	29.7341	25.7687	38.9864	31.0636	20.1156	30.126	31.1836	25.0411	42.6163	29.9755	46.9133	55.8439	45.3013	23.0458	33.8414	27.4881	17.305	20.0104	9.07207	10.7687	18.8283	0	0	0	0
P61080	0	0	0	0	0	0	0	0	0	0	0	0	0	0	0	0	0	0	0	0	0	0	0	0	0	0	0	0	0	0	0	0	0	0	0	0	0	0	0	0	0	0	0	0	0	0	0	0	0
P61082	0	0	0	0	0	0	0	0	0	0	0	0	0	0	0	0	0	0	0	0	0	0	0	0	0	0	0	0	0	0	0	0	0	0	0	0	0	8.57987	0	0	0	0	0	0	0	0	0	0	0
P61089	9.48914	8.02131	8.85904	10.9592	17.3339	11.7869	18.4033	13.1848	10.2175	12.0395	16.4818	18.1844	17.2491	13.4419	14.9151	17.0998	23.8446	9.24152	16.8546	19.666	18.9339	26.954	5.47934	35.6621	23.7654	24.7464	0	7.72941	7.21241	12.211	36.9206	27.6216	4.60292	9.69783	4.06424	1.99338	6.95776	5.27255	13.9298	5.50238	5.15253	20.4138	12.7442	12.3775	0	13.6126	0	2.74886	18.0514
P61148	0	0	0	0	0	0	0	5.21986	0	0	0	0	0	0	0	0	0	0	0	0	0	0	0	0	0	0	0	0	0	4.94206	0	0	0	0	0	0	0	0	0	0	0	0	0	0	0	0	2.164	0	19.3444
P61164	0	2.36061	0	0	14.2271	0.85285	3.55019	9.8209	6.43893	14.1571	5.01615	11.8649	19.8679	13.8292	19.1628	22.9153	23.3003	21.6332	27.0485	36.3557	53.0402	40.9059	56.3478	47.6174	38.9006	47.0157	71.3081	63.1289	73.3208	104.291	42.3962	45.8714	26.4612	38.4654	67.9876	54.9816	28.5734	58.2371	52.3489	33.1971	22.4606	22.0055	10.867	10.8401	0	8.6699	0	0	0
P61202	0	0	5.07371	0	0	0	0	0	1.04827	0	0	2.22234	0	0	9.43475	12.2012	3.88941	13.3444	7.28377	28.6252	8.19065	30.22	40.983	21.8305	22.7296	25.1899	28.5626	29.8019	21.8857	23.5056	35.6341	30.2422	32.4665	38.8229	28.5921	41.5304	35.5857	44.413	49.8256	46.1911	47.6493	52.0374	58.817	106.488	108.531	98.9027	37.7961	46.4565	24.3752
P61211	0	2.5164	2.78808	0	18.6106	9.36202	24.2764	18.1486	27.918	21.9586	27.0487	39.5582	39.2513	36.3137	64.1703	41.541	46.6337	34.0045	62.2467	52.7688	43.946	79.7396	64.9619	61.6544	69.5156	67.9105	84.1761	66.4405	81.1145	107.97	89.3969	77.4726	119.757	111.007	114.247	114.373	108.903	123.44	130.991	127.971	110.782	147.023	127.783	95.4424	48.8793	73.1515	54.3139	63.6848	27.3166
[truncated: 1,963 more rows]
[truncated: 32 more columns]

## Sheet: Map IDs (Uniprot)
Raw protein abundance							Fraction number
protein_id	Entry	Reviewed	Entry Name	Protein names	Gene Names	Organism	8	9	10	11	12	13	14	15	16	17	18	19	20	21	22	23	24	25	26	27	28	29	30	32	33	34	35	36	37	38	39	40	41	42	43	44	45	46	47	48	49	50	51
[truncated: 3,331 more rows]
[truncated: 38 more columns]

## Sheet: Percent max
Protein abundances expressed as fraction of maximum							Fraction number
[truncated: 3,332 more rows]
[truncated: 38 more columns]

## Sheet: Proteins detected in WT and het
Protein abundances expressed as fraction of maximum							Fraction number
[truncated: 3,057 more rows]
[truncated: 38 more columns]

[truncated: 8 more sheets: Removed Keratin contamination, 1 Controls, 2 Ca+2 handling proteins, 3 Mito complexes CI-V, 4 MICOS TOM SAM IMMP, 5 Intercalated disk, 6 ER Mitochondrial contacts, 7 TMEM 126B]
