# Supplementary material for: Unbiased complexome profiling and global proteomics analysis reveals mitochondrial impairment and potential changes at the intercalated disk in presymptomatic R14Δ/+ mice hearts
Source: PLoS One. 2024 Oct 24;19(10):e0311203. doi: 10.1371/journal.pone.0311203 (PMC11501035; doi:10.1371/journal.pone.0311203)
Supplement: S3 Table — CORUM 4.0 database accessed on July 2024. “Cell line” and “GO description” information retrieved from database (Spreadsheet 1). Manual annotation of function (Spreadsheet 2) based on keywords present within “GO description”. (XLSX) [file pone.0311203.s012.xlsx]

## Sheet: List of CORUM v4.0 entries
ComplexID	ComplexName	Organism	Synonyms	Cell line	subunits(UniProt IDs)	subunits(Entrez IDs)	Protein complex purification method	GO ID	GO description	FunCat ID	FunCat description	PubMed ID	Complex comment	Disease comment	Subunits comment	SWISSPROT organism	subunits(Protein name)	subunits(Gene name)	subunits(Gene name syn)
1	BCL6-HDAC4 complex	Human	None	U2OS osteosarcoma-derived UTA-L cells	P41182;P56524	604;9759	MI:0007-anti tag coimmunoprecipitation	GO:0006265;GO:0045892;GO:0051276;GO:0030183;GO:0005634;GO:0016575	DNA topological change;negative regulation of transcription, DNA-templated;chromosome organization;B cell differentiation;nucleus;histone deacetylation	10.01.09.05;11.02.03.04.03;42.10.03;43.03.07.02.01.01;70.10	DNA conformation modification (e.g. chromatin);transcription repression;organization of chromosome structure;B-cell;nucleus	11929873	Transcriptional repression by BCL6 is thought to be achieved in part by recruiting a repressor complex containing histone deacetylases.	None	None	Homo sapiens (Human);Homo sapiens (Human)	B-cell lymphoma 6 protein;Histone deacetylase 4	BCL6;HDAC4	BCL5 LAZ3 ZBTB27 ZNF51;KIAA0288
2	BCL6-HDAC5 complex	Human	None	U2OS osteosarcoma-derived UTA-L cells	P41182;Q9UQL6	604;10014	MI:0007-anti tag coimmunoprecipitation	GO:0006265;GO:0045892;GO:0051276;GO:0030183;GO:0005634;GO:0016575	DNA topological change;negative regulation of transcription, DNA-templated;chromosome organization;B cell differentiation;nucleus;histone deacetylation	10.01.09.05;11.02.03.04.03;42.10.03;43.03.07.02.01.01;70.10	DNA conformation modification (e.g. chromatin);transcription repression;organization of chromosome structure;B-cell;nucleus	11929873	Transcriptional repression by BCL6 is thought to be achieved in part by recruiting a repressor complex containing histone deacetylases.	None	None	Homo sapiens (Human);Homo sapiens (Human)	B-cell lymphoma 6 protein;Histone deacetylase 5	BCL6;HDAC5	BCL5 LAZ3 ZBTB27 ZNF51;KIAA0600
3	BCL6-HDAC7 complex	Human	None	U2OS osteosarcoma-derived UTA-L cells	P41182;Q8WUI4	604;51564	MI:0007-anti tag coimmunoprecipitation	GO:0006265;GO:0045892;GO:0051276;GO:0030183;GO:0005634;GO:0016575	DNA topological change;negative regulation of transcription, DNA-templated;chromosome organization;B cell differentiation;nucleus;histone deacetylation	10.01.09.05;11.02.03.04.03;42.10.03;43.03.07.02.01.01;70.10	DNA conformation modification (e.g. chromatin);transcription repression;organization of chromosome structure;B-cell;nucleus	11929873	Transcriptional repression by BCL6 is thought to be achieved in part by recruiting a repressor complex containing histone deacetylases.	None	None	Homo sapiens (Human);Homo sapiens (Human)	B-cell lymphoma 6 protein;Histone deacetylase 7	BCL6;HDAC7	BCL5 LAZ3 ZBTB27 ZNF51;HDAC7A
4	Multisubunit ACTR coactivator complex	Human	None	different human tissues and cancer cell lines	Q09472;Q92793;Q92831;Q9Y6Q9	2033;1387;8850;8202	MI:0004-affinity chromatography technology;MI:0018-two hybrid;MI:0096-pull down	GO:0030374;GO:0004402	nuclear receptor coactivator activity;histone acetyltransferase activity	None	None	9267036	Cofactor ACTR binds directly nuclear receptors and stimulates their transcriptional activities in a hormone-dependent fashion.	None	None	Homo sapiens (Human);Homo sapiens (Human);Homo sapiens (Human);Homo sapiens (Human)	Histone acetyltransferase p300;CREB-binding protein;Histone acetyltransferase KAT2B;Nuclear receptor coactivator 3	EP300;CREBBP;KAT2B;NCOA3	P300;CBP;PCAF;AIB1, BHLHE42, RAC3, TRAM1, ACTR
9	6S-nuclear aryl hydrocarbon (Ah) receptor ligand-activated complex	Mouse	None	None	P30561;P53762	11622;11863	MI:0019-coimmunoprecipitation	GO:2001141;GO:0006355;GO:0003677;GO:0023052;GO:0009593;GO:0042221;GO:0005634	regulation of RNA biosynthetic process;regulation of transcription, DNA-templated;DNA binding;signaling;detection of chemical stimulus;response to chemical;nucleus	11.02.03.04;16.03.01;30.01;34.11.03;70.10	transcriptional control;DNA binding;cellular signalling;chemoperception and response;nucleus	1317062	Arnt contains a basic helix-loop-helix motif, which may be responsible for interacting with both the XRE (xenobiotic responsive element) and the ligand-binding subunit.	None	None	Mus musculus (Mouse);Mus musculus (Mouse)	Aryl hydrocarbon receptor;Aryl hydrocarbon receptor nuclear translocator	Ahr;Arnt	None;None
10	Condensin I complex	Human	13S condensin complex	HeLa cells	O95347;Q15003;Q15021;Q9BPX3;Q9NTJ3	10592;23397;9918;64151;10051	MI:0004-affinity chromatography technology;MI:0019-coimmunoprecipitation	GO:0000279;GO:0030261;GO:0007059;GO:0051276;GO:0005694;GO:0000278	M phase;chromosome condensation;chromosome segregation;chromosome organization;chromosome;mitotic cell cycle	10.03.01.01.11;10.03.04.03;10.03.04.05;42.10.03;70.10.03;10.03.01.01	M phase;chromosome condensation;chromosome segregation/division;organization of chromosome structure;chromosome;mitotic cell cycle	11136719	None	None	None	Homo sapiens (Human);Homo sapiens (Human);Homo sapiens (Human);Homo sapiens (Human);Homo sapiens (Human)	Structural maintenance of chromosomes protein 2;Condensin complex subunit 2;Condensin complex subunit 1;Condensin complex subunit 3;Structural maintenance of chromosomes protein 4	SMC2;NCAPH;NCAPD2;NCAPG;SMC4	CAPE SMC2L1;BRRN BRRN1 CAPH KIAA0074;CAPD2 CNAP1 KIAA0159;CAPG NYMEL3;CAPC SMC4L1
11	BLOC-3 (biogenesis of lysosome-related organelles complex 3)	Human	None	None	Q92902;Q9NQG7	3257;89781	MI:0019-coimmunoprecipitation;MI:0029-cosedimentation through density gradient	GO:0007032;GO:0007040;GO:0007033	endosome organization;lysosome organization;vacuole organization	42.22;42.25	endosome;vacuole or lysosome	12847290	The results suggest that HPS1 and HPS4 are components of a protein complex that regulates the intracellular localization of lysosomes and late endosomes and may function in a BLOC-1-dependent pathway for melanosome biogenesis.	HPS1-7 are involved in Hermansky-Pudlak syndrome (HPS), which comprises at least seven different autosomal recessive disorders (referred to as HPS-1 through -7) that share the clinical manifestations of oculocutaneous albinism combined with platelet storage pool deficiency and do not present with the severe immunodeficiency and giant intracellular granules characteristic of Chediak-Higashi syndro…	None	Homo sapiens (Human);Homo sapiens (Human)	Hermansky-Pudlak syndrome 1 protein;Hermansky-Pudlak syndrome 4 protein	HPS1;HPS4	HPS;KIAA1667
12	BLOC-2 (biogenesis of lysosome-related organelles complex 2)	Human	None	None	Q86YV9;Q969F9;Q9UPZ3	79803;84343;11234	MI:0019-coimmunoprecipitation;MI:0029-cosedimentation through density gradient;MI:0071-molecular sieving	GO:0007032;GO:0007040;GO:0007033	endosome organization;lysosome organization;vacuole organization	42.22;42.25	endosome;vacuole or lysosome	15030569	The results suggest that BLOC-2 is not critical for basal levels of secretion of lysosomal enzymes by fibroblasts.	HPS1-7 are involved in Hermansky-Pudlak syndrome (HPS), which comprises at least seven different autosomal recessive disorders (referred to as HPS-1 through -7) that share the clinical manifestations of oculocutaneous albinism combined with platelet storage pool deficiency and do not present with the severe immunodeficiency and giant intracellular granules characteristic of Chediak-Higashi syndro…	None	Homo sapiens (Human);Homo sapiens (Human);Homo sapiens (Human)	Hermansky-Pudlak syndrome 6 protein ;Hermansky-Pudlak syndrome 3 protein;Hermansky-Pudlak syndrome 5 protein	HPS6;HPS3;HPS5	;;AIBP63 KIAA1017
13	CDS1 -MUS81 complex	Human	None	HeLa cells	Q92903;Q96NY9	1040;80198	MI:0004-affinity chromatography technology	GO:0006281;GO:0006310	DNA repair;DNA recombination	10.01.05.01;10.01.05.03	DNA repair;DNA recombination	11741546	None	None	None	Homo sapiens (Human);Homo sapiens (Human)	Phosphatidate cytidylyltransferase 1;Crossover junction endonuclease MUS81	CDS1;MUS81	CDS;None
14	BLOC-2 (biogenesis of lysosome-related organelles complex 2)	Mouse	None	None	P59438;Q8BLY7;Q91VB4	246694;20170;12807	MI:0019-coimmunoprecipitation;MI:0029-cosedimentation through density gradient;MI:0071-molecular sieving	GO:0007032;GO:0007040;GO:0007033	endosome organization;lysosome organization;vacuole organization	42.22;42.25	endosome;vacuole or lysosome	14718540	The results indicate that the Hps3, Hps5, and Hps6 proteins regulate vesicle trafficking to lysosome-related organelles at the physiological level as components of the BLOC-2 complex.	HPS1-7 are involved in Hermansky-Pudlak syndrome (HPS), which comprises at least seven different autosomal recessive disorders (referred to as HPS-1 through -7) that share the clinical manifestations of oculocutaneous albinism combined with platelet storage pool deficiency and do not present with the severe immunodeficiency and giant intracellular granules characteristic of Chediak-Higashi syndro…	None	Mus musculus (Mouse);Mus musculus (Mouse);Mus musculus (Mouse)	Hermansky-Pudlak syndrome 5 protein homolog ;Hermansky-Pudlak syndrome 6 protein homolog ;Hermansky-Pudlak syndrome 3 protein homolog	Hps5;Hps6;Hps3	Ru2;Ru;Coa
15	NCOR complex	Human	NCOR1 complex	HeLa cells	O15379;O60907;O75376;Q13227;Q92828;Q9BZK7	8841;6907;9611;2874;7464;79718	MI:0004-affinity chromatography technology;MI:0019-coimmunoprecipitation;MI:0069-mass spectrometry studies of complexes;MI:0096-pull down	GO:0006265;GO:0045892;GO:0006473;GO:0006476;GO:0051276;GO:0005634	DNA topological change;negative regulation of transcription, DNA-templated;protein acetylation;protein deacetylation;chromosome organization;nucleus	10.01.09.05;11.02.03.04.03;14.07.04;42.10.03;70.10	DNA conformation modification (e.g. chromatin);transcription repression;modification by acetylation, deacetylation;organization of chromosome structure;nucleus	12628926	Corepressors N-CoR and SMRT participate in diverse repression pathways and exist in large protein complexes including HDAC3, TBL1 and TBLR1. The purified N-CoR complex contains 10-12 associated proteins, including previously identified components and a novel actin-binding protein IR10. It is shown that TBL1/TBLR1 associates with N-CoR through two independent interactions: the N-terminal region an…	None	None	Homo sapiens (Human);Homo sapiens (Human);Homo sapiens (Human);Homo sapiens (Human);Homo sapiens (Human);Homo sapiens (Human)	Histone deacetylase 3;F-box-like/WD repeat-containing protein TBL1X;Nuclear receptor corepressor 1;G protein pathway suppressor 2;Coronin-2A;F-box-like/WD repeat-containing protein TBL1XR1	HDAC3;TBL1X;NCOR1;GPS2;CORO2A;TBL1XR1	None;TBL1;KIAA1047;None;IR10, WDR2;IRA1 TBLR1
23	BLOC-1 (biogenesis of lysosome-related organelles complex 1)	Human	None	None	O95295;P78537;Q6QNY0;Q6QNY1;Q8TDH9;Q96EV8;Q9NUP1;Q9UL45	23557;2647;388552;282991;63915;84062;55330;26258	MI:0019-coimmunoprecipitation	None	None	None	None	15102850	The authors identified Snapin, BLOS1, BLOS2, and BLOS3 as subunits of BLOC-1 and found that the HPS mouse model strain, reduced pigmentation, carries a nonsense mutation in BLOS3. The genes encoding these proteins may underlie the pathogenesis of novel forms of HPS in patients having no detectable mutation in any of the genes that cause HPS types 1-7.	PLDN, MUTED, CNO and DTNBP1 are involved in Hermansky-Pudlak syndrome (HPS), a genetic disorder characterized by hypopigmentation and platelet storage pool deficiency.	None	Homo sapiens (Human);Homo sapiens (Human);Homo sapiens (Human);Homo sapiens (Human);Homo sapiens (Human);Homo sapiens (Human);Homo sapiens (Human);Homo sapiens (Human)	SNARE-associated protein Snapin;Biogenesis of lysosome-related organelles complex 1 subunit 1;Biogenesis of lysosome-related organelles complex 1 subunit 3;Biogenesis of lysosome-related organelles complex 1 subunit 2;Biogenesis of lysosome-related organelles complex 1 subunit 5;Dysbindin;Biogenesis of lysosome-related organelles complex 1 subunit 4;Biogenesis of lysosome-related organelles compl…	SNAPIN;BLOC1S1;BLOC1S3;BLOC1S2;BLOC1S5;DTNBP1;BLOC1S4;BLOC1S6	BLOC1S7 SNAP25BP SNAPAP;BLOS1 GCN5L1 RT14;BLOS3;BLOS2 CEAP;MUTED;BLOC1S8;CNO;PA, PLDN
24	BLOC-1 (biogenesis of lysosome-related organelles complex 1)	Mouse	None	None	O55102;Q5U5M8;Q8R015;Q8VED2;Q91WZ8;Q9CWG9;Q9R0C0;Q9Z266	14533;232946;17828;117197;94245;73689;18457;20615	MI:0019-coimmunoprecipitation;MI:0071-molecular sieving	GO:0007032;GO:0007040;GO:0007033	endosome organization;lysosome organization;vacuole organization	42.22;42.25	endosome;vacuole or lysosome	15102850	The authors identified Snapin, BLOS1, BLOS2, and BLOS3 as subunits of BLOC-1 and found that the HPS mouse model strain, reduced pigmentation, carries a nonsense mutation in BLOS3. The genes encoding these proteins may underlie the pathogenesis of novel forms of HPS in patients having no detectable mutation in any of the genes that cause HPS types 1-7.	PLDN, MUTED, CNO and DTNBP1 are involved in Hermansky-Pudlak syndrome (HPS), a genetic disorder characterized by hypopigmentation and platelet storage pool deficiency.	None	Mus musculus (Mouse);Mus musculus (Mouse);Mus musculus (Mouse);Mus musculus (Mouse);Mus musculus (Mouse);Mus musculus (Mouse);Mus musculus (Mouse);Mus musculus (Mouse)	Biogenesis of lysosome-related organelles complex 1 subunit 1 ;Biogenesis of lysosome-related organelles complex 1 subunit 3 ;Biogenesis of lysosome-related organelles complex 1 subunit 5;Biogenesis of lysosome-related organelles complex 1 subunit 4 ;Dysbindin ;Biogenesis of lysosome-related organelles complex 1 subunit 2 ;Biogenesis of lysosome-related organelles complex 1 subunit 6;SNARE-associ…	Bloc1s1;Bloc1s3;Bloc1s5;Bloc1s4;Dtnbp1;Bloc1s2;Bloc1s6;Snapin	Gcn5l1;Blos3 Rp;Mu Muted;Cno;Bloc1s8 Sdy;Blos2;P2 Pa Pldn;Bloc1s7 Snap25bp Snapap
25	9S-cytosolic aryl hydrocarbon (Ah) receptor non-ligand activated complex	Mouse	None	None	O08915;P07901;P11499;P30561	11632;15519;15516;11622	MI:0019-coimmunoprecipitation;MI:0030-cross-linking study	GO:0006950;GO:0009593;GO:0042221;GO:0005737	response to stress;detection of chemical stimulus;response to chemical;cytoplasm	32.01;34.11.03;70.03	stress response;chemoperception and response;cytoplasm	1310021	The authors propose that the AhR exists in cytosol as a tetrameric species, while in the nucleus the AhR exists as a heterodimer.	None	None	Mus musculus (Mouse);Mus musculus (Mouse);Mus musculus (Mouse);Mus musculus (Mouse)	AH receptor-interacting protein;Heat shock protein HSP 90-alpha;Heat shock protein HSP 90-beta;Aryl hydrocarbon receptor	Aip;Hsp90aa1;Hsp90ab1;Ahr	None;Hsp86 Hsp86-1 Hspca;Hsp84 Hsp84-1 Hspcb;None
26	Bestrophin-protein phosphatase 2A complex	Pig	None	eye	P54612;P67776;Q8WMR7	397088;397656;397169	MI:0004-affinity chromatography technology;MI:0019-coimmunoprecipitation	GO:0006821;GO:0005216;GO:0023052;GO:0009583;GO:0009416;GO:0007601	chloride transport;ion channel activity;signaling;detection of light stimulus;response to light stimulus;visual perception	20.01.01.07.09;20.03.01.01;30.01;34.11.01;34.11.01.03	chloride transport;ion channels;cellular signalling;photoperception and response;visual transduction	12058047	The interaction of bestrophin and PP2A suggests that phosphorylation or dephosphorylation of bestrophin may act as the on/off switch for the light peak or modulate its amplitude or timing.	None	None	Sus scrofa (Pig);Sus scrofa (Pig);Sus scrofa (Pig)	Serine/threonine-protein phosphatase 2A 65 kDa regulatory subunit A alpha isoform;Serine/threonine-protein phosphatase 2A catalytic subunit alpha isoform;Bestrophin-1	PPP2R1A;PPP2CA;BEST1	None;None;VMD2
27	Arp2/3 protein complex	Human	ARP2/3 protein complex	Neutrophils	O15143;O15144;O15145;O15511;P59998;P61158;P61160	10095;10109;10094;10092;10093;10096;10097	MI:0027-cosedimentation;MI:0071-molecular sieving	GO:0005885;GO:0030833	Arp2/3 protein complex;regulation of actin filament polymerization	None	None	9359840	None	Transcript levels of ARP2/3 complex subunits, and of nucleation promotion factors that regulate the ARP2/3 complex, were significantly lower in DLPFC layer 3 and 5 pyramidal cells in schizophrenia. In contrast, these transcripts were unaltered, or only modestly changed, in parvalbumin interneurons and DLPFC gray matter (PMID:27523502)	None	Homo sapiens (Human);Homo sapiens (Human);Homo sapiens (Human);Homo sapiens (Human);Homo sapiens (Human);Homo sapiens (Human);Homo sapiens (Human)	Actin-related protein 2/3 complex subunit 1B;Actin-related protein 2/3 complex subunit 2;Actin-related protein 2/3 complex subunit 3;Actin-related protein 2/3 complex subunit 5;Actin-related protein 2/3 complex subunit 4;Actin-related protein 3;Actin-related protein 2	ARPC1B;ARPC2;ARPC3;ARPC5;ARPC4;ACTR3;ACTR2	ARC41;ARC34;ARC21;ARC16;ARC20;ARP3;ARP2
28	Modulator	Bovine	PA700-dependent proteasome activator	None	Q2KIW6;Q3SZ19;Q3SZ81	518637;513315;508448	MI:0071-molecular sieving;MI:0226-ion exchange chromatography	GO:0043161;GO:0006511;GO:0005524;GO:0051098;GO:0005515;GO:0016504	proteasome-mediated ubiquitin-dependent protein catabolic process;ubiquitin-dependent protein catabolic process;ATP binding;regulation of binding;protein binding;peptidase activator activity	14.13.01.01;16.19.03;18.01.07;16.01;18.02.01.01.03	proteasomal degradation (ubiquitin/proteasomal pathway);ATP binding;regulation by binding / dissociation;protein binding;protease activator	8621709	The modulator has no direct effect on the activity of the proteasome, but enhances PA700 activation of the proteasome by up to 8-fold. This activation is associated with the formation of a proteasome/PA700-containing complex that is significantly larger than that formed in its absence. Two of its proteins, p50 and p42, were also identified as components of PA700.	None	None	Bos taurus (Bovine);Bos taurus (Bovine);Bos taurus (Bovine)	26S protease regulatory subunit 10B;26S proteasome non-ATPase regulatory subunit 9;PSMC3 protein	PSMC6;PSMD9;PSMC3	None;None;None
29	PA28gamma complex	Human	None	None	P61289	10197	MI:0071-molecular sieving;MI:0226-ion exchange chromatography	GO:0043161;GO:0005515;GO:0016504	proteasome-mediated ubiquitin-dependent protein catabolic process;protein binding;peptidase activator activity	14.13.01.01;16.01;18.02.01.01.03	proteasomal degradation (ubiquitin/proteasomal pathway);protein binding;protease activator	9325261	None	None	According to gel filtration chromatography experiments, the protein complex probably consists of seven identical subunits.	Homo sapiens (Human)	Proteasome activator complex subunit 3	PSME3	None
30	PA28 complex	Human	11S REG	None	Q06323;Q9UL46	5720;5721	MI:0071-molecular sieving;MI:0226-ion exchange chromatography	GO:0043161;GO:0006511;GO:0051098;GO:0005515;GO:0016504;GO:0005737	proteasome-mediated ubiquitin-dependent protein catabolic process;ubiquitin-dependent protein catabolic process;regulation of binding;protein binding;peptidase activator activity;cytoplasm	14.13.01.01;18.01.07;16.01;18.02.01.01.03;70.03	proteasomal degradation (ubiquitin/proteasomal pathway);regulation by binding / dissociation;protein binding;protease activator;cytoplasm	9325261	PA28 is a regulatory complex of the 20S proteasome. It acts as proteasome activator and stimulates cleavage after basic, acidic, and most hydrophobic residues in many peptides.	None	None	Homo sapiens (Human);Homo sapiens (Human)	Proteasome activator complex subunit 1;Proteasome activator complex subunit 2	PSME1;PSME2	IFI5111;None
31	PA28 complex	Bovine	11S REG	None	Q2KJE7;Q5E9G3	510041;509857	MI:0226-ion exchange chromatography	GO:0043161;GO:0005515;GO:0016504;GO:0005737	proteasome-mediated ubiquitin-dependent protein catabolic process;protein binding;peptidase activator activity;cytoplasm	14.13.01.01;16.01;18.02.01.01.03;70.03	proteasomal degradation (ubiquitin/proteasomal pathway);protein binding;protease activator;cytoplasm	7989312	PA28 is a regulatory complex of the 20S proteasome. It acts as proteasome activator and stimulates cleavage after basic, acidic, and most hydrophobic residues in many peptides.	None	None	Bos taurus (Bovine);Bos taurus (Bovine)	Proteasome;Proteasome activator complex subunit 2	PSME1;PSME2	None;None
32	PA700 complex	Human	19S complex	None	O00231;O00232;O00233;O00487;O43242;O75832;P17980;P35998;P43686;P48556;P51665;P55036;P62191;P62195;P62333;Q13200;Q15008;Q16401;Q99460;Q9UNM6	5717;5718;5715;10213;5709;5716;5702;5701;5704;5714;5713;5710;5700;5705;5706;5708;9861;5711;5707;5719	MI:0071-molecular sieving;MI:0226-ion exchange chromatography	GO:0043161;GO:0005515;GO:0016504	proteasome-mediated ubiquitin-dependent protein catabolic process;protein binding;peptidase activator activity	14.13.01.01;16.01;18.02.01.01.03	proteasomal degradation (ubiquitin/proteasomal pathway);protein binding;protease activator	9148964	The proteasome is an essential component of the ATP-dependent proteolytic pathway in eukaryotic cells and is responsible for the degradation of most cellular proteins (for reviews see PMID:8811196 and PMID:10872471). It contains a barrel-shaped proteolytic core complex (the 20S proteasome), and is capped at one or both ends by regulatory complexes like the 19S complex (PMID:11812135), modulator (…	None	None	Homo sapiens (Human);Homo sapiens (Human);Homo sapiens (Human);Homo sapiens (Human);Homo sapiens (Human);Homo sapiens (Human);Homo sapiens (Human);Homo sapiens (Human);Homo sapiens (Human);Homo sapiens (Human);Homo sapiens (Human);Homo sapiens (Human);Homo sapiens (Human);Homo sapiens (Human);Homo sapiens (Human);Homo sapiens (Human);Homo sapiens (Human);Homo sapiens (Human);Homo sapiens (Human);…	26S proteasome non-ATPase regulatory subunit 11;26S proteasome non-ATPase regulatory subunit 12;26S proteasome non-ATPase regulatory subunit 9;26S proteasome non-ATPase regulatory subunit 14;26S proteasome non-ATPase regulatory subunit 3;26S proteasome non-ATPase regulatory subunit 10;26S protease regulatory subunit 6A;26S protease regulatory subunit 7;26S protease regulatory subunit 6B;26S prote…	PSMD11;PSMD12;PSMD9;PSMD14;PSMD3;PSMD10;PSMC3;PSMC2;PSMC4;PSMD8;PSMD7;PSMD4;PSMC1;PSMC5;PSMC6;PSMD2;PSMD6;PSMD5;PSMD1;PSMD13	None;None;None;POH1;None;None;TBP1;MSS1;MIP224 TBP7;p31;MOV34L;MCB1;None;SUG1;SUG2;TRAP2;KIAA0107 PFAAP4;KIAA0072;None;None
34	Aqp4-Dag1-Dmd-Snta1 complex	Rat	None	cerebellum homogenate	B5DFL0;F1M8K0;P11530;P47863	362242;114489;24907;25293	MI:0019-coimmunoprecipitation	GO:0015267;GO:0005886	channel activity;plasma membrane	20.03.01;70.02	channel / pore class transport;eukaryotic plasma membrane / membrane attached	11717465	The authors show that expression and subcellular localization of AQP4 depend on association with the dystrophin complex through a tSSV-PDZ-mediated interaction with alpha -syntrophin.	None	Dystrophin has been described as the astrocyte isoform of dystrophin, Dp71.	Rattus norvegicus (Rat);Rattus norvegicus (Rat);Rattus norvegicus (Rat);Rattus norvegicus (Rat)	Snta1 protein;Dystroglycan 1;Dystrophin;Aquaporin-4	Snta1;Dag1;Dmd;Aqp4	None;None;None;None
36	AP1 adaptor complex	Human	None	293 cells	O43747;O75843;P56377;P61966;Q10567;Q96PC3;Q9BXS5;Q9Y6Q5	164;8906;8905;1174;162;130340;8907;10053	MI:0018-two hybrid	GO:0006886;GO:0006605;GO:0015031;GO:0016192;GO:0006900;GO:0016050;GO:0006897;GO:0030133	intracellular protein transport;protein targeting;protein transport;vesicle-mediated transport;vesicle budding from membrane;vesicle organization;endocytosis;transport vesicle	14.04;20.01.10;20.09.07;20.09.07.25;20.09.18.09.01;70.09	protein targeting, sorting and translocation;protein transport;vesicular transport (Golgi network, etc.);vesicle formation;endocytosis;intracellular transport vesicles	9733768	This adaptor-related complex participates in a transport step different from that of AP-1. It may function at some trafficking step in the complex pathways between the TGN and the cell surface.	None	None	Homo sapiens (Human);Homo sapiens (Human);Homo sapiens (Human);Homo sapiens (Human);Homo sapiens (Human);Homo sapiens (Human);Homo sapiens (Human);Homo sapiens (Human)	AP-1 complex subunit gamma-1;AP-1 complex subunit gamma-like 2;AP-1 complex subunit sigma-2;AP-1 complex subunit sigma-1A;AP-1 complex subunit beta-1;AP-1 complex subunit sigma-3;AP-1 complex subunit mu-1;AP-1 complex subunit mu-2	AP1G1;AP1G2;AP1S2;AP1S1;AP1B1;AP1S3;AP1M1;AP1M2	ADTG CLAPG1;None;None;AP19 CLAPS1;ADTB1 BAM22 CLAPB2;None;CLTNM;None
37	Harmonin-CAD23 complex	Mouse	CDH23-harmonin transmembrane complex	ear	Q99PF4;Q9ES64	22295;72088	MI:0018-two hybrid;MI:0019-coimmunoprecipitation;MI:0096-pull down	GO:0007605;GO:0030154	sensory perception of sound;cell differentiation	36.25.01.03;40.02	hearing;cell differentiation	12407180	None	None	None	Mus musculus (Mouse);Mus musculus (Mouse)	Cadherin-23;Harmonin	Cdh23;Ush1c	None;None
38	20S proteasome	Mouse	proteasome	None	O09061;O55234;O70435;P49722;P70195;P99026;Q60692;Q9QUM9;Q9R1P0;Q9R1P1;Q9R1P3;Q9R1P4;Q9Z2U0;Q9Z2U1	19170;19173;19167;19166;19177;19172;19175;26443;26441;26446;26445;26440;26444;26442	MI:0019-coimmunoprecipitation	GO:0016485;GO:0043161;GO:0006511;GO:0006950;GO:0005737;GO:0005634	protein processing;proteasome-mediated ubiquitin-dependent protein catabolic process;ubiquitin-dependent protein catabolic process;response to stress;cytoplasm;nucleus	14.07.11;14.13.01.01;32.01;70.03;70.10	protein processing (proteolytic);proteasomal degradation (ubiquitin/proteasomal pathway);stress response;cytoplasm;nucleus	10436176	The proteasome is an essential component of the ATP-dependent proteolytic pathway in eukaryotic cells and is responsible for the degradation of most cellular proteins (for reviews see PMID:8811196 and PMID:10872471). It contains a barrel-shaped proteolytic core complex (the 20S proteasome), and is capped at one or both ends by regulatory complexes like the 19S complex (PMID:11812135), modulator (…	None	None	Mus musculus (Mouse);Mus musculus (Mouse);Mus musculus (Mouse);Mus musculus (Mouse);Mus musculus (Mouse);Mus musculus (Mouse);Mus musculus (Mouse);Mus musculus (Mouse);Mus musculus (Mouse);Mus musculus (Mouse);Mus musculus (Mouse);Mus musculus (Mouse);Mus musculus (Mouse);Mus musculus (Mouse)	Proteasome subunit beta type-1;Proteasome subunit beta type-5 ;Proteasome subunit alpha type-3;Proteasome subunit alpha type-2;Proteasome subunit beta type-7;Proteasome subunit beta type-4;Proteasome subunit beta type-6;Proteasome subunit alpha type-6;Proteasome subunit alpha type-4;Proteasome subunit beta type-3;Proteasome subunit beta type-2;Proteasome subunit alpha type-1;Proteasome subunit al…	Psmb1;Psmb5;Psma3;Psma2;Psmb7;Psmb4;Psmb6;Psma6;Psma4;Psmb3;Psmb2;Psma1;Psma7;Psma5	None;;None;Lmpc3;Mmc14;Lmp3;Lmp19;None;None;None;None;None;None;None
39	Immunoproteasome	Mouse	20S immunoproteasome; proteasome	None	O09061;O35955;O70435;P28063;P28076;P49722;P99026;Q9QUM9;Q9R1P0;Q9R1P1;Q9R1P3;Q9R1P4;Q9Z2U0;Q9Z2U1	19170;19171;19167;16913;16912;19166;19172;26443;26441;26446;26445;26440;26444;26442	MI:0019-coimmunoprecipitation	GO:0016485;GO:0043161;GO:0006511;GO:0006950;GO:0019882;GO:0005737;GO:0005634	protein processing;proteasome-mediated ubiquitin-dependent protein catabolic process;ubiquitin-dependent protein catabolic process;response to stress;antigen processing and presentation;cytoplasm;nucleus	14.07.11;14.13.01.01;32.01;36.25.16.03.05;70.03;70.10	protein processing (proteolytic);proteasomal degradation (ubiquitin/proteasomal pathway);stress response;antigen presentation / processing;cytoplasm;nucleus	10436176	The proteasome is an essential component of the ATP-dependent proteolytic pathway in eukaryotic cells and is responsible for the degradation of most cellular proteins (for reviews see PMID:8811196 and PMID:10872471). It contains a barrel-shaped proteolytic core complex (the 20S proteasome), and is capped at one or both ends by regulatory complexes like the 19S complex (PMID:11812135), modulator (…	None	None	Mus musculus (Mouse);Mus musculus (Mouse);Mus musculus (Mouse);Mus musculus (Mouse);Mus musculus (Mouse);Mus musculus (Mouse);Mus musculus (Mouse);Mus musculus (Mouse);Mus musculus (Mouse);Mus musculus (Mouse);Mus musculus (Mouse);Mus musculus (Mouse);Mus musculus (Mouse);Mus musculus (Mouse)	Proteasome subunit beta type-1;Proteasome subunit beta type-10;Proteasome subunit alpha type-3;Proteasome subunit beta type-8;Proteasome subunit beta type-9;Proteasome subunit alpha type-2;Proteasome subunit beta type-4;Proteasome subunit alpha type-6;Proteasome subunit alpha type-4;Proteasome subunit beta type-3;Proteasome subunit beta type-2;Proteasome subunit alpha type-1;Proteasome subunit al…	Psmb1;Psmb10;Psma3;Psmb8;Psmb9;Psma2;Psmb4;Psma6;Psma4;Psmb3;Psmb2;Psma1;Psma7;Psma5	None;Lmp10 Mecl1;None;Lmp7 Mc13;Lmp2 Ring12;Lmpc3;Lmp3;None;None;None;None;None;None;None
40	COP9 signalosome complex	Mouse	signalosome; COP9 complex; CSN complex; COP9 signalosome complex (Gps1, Cops1, Cops2, Cops3, Cops4, Cops5, Cops6, Cops7a, Cops8)	brain	O35864;O88543;O88544;O88545;P61202;Q8VBV7;Q99LD4;Q9CZ04	26754;26572;26891;26893;12848;108679;209318;26894	MI:0019-coimmunoprecipitation	GO:0008180	COP9 signalosome	None	None	9707402	None	None	Since the authors did not specify Csn7, we used isoform Csn7a.	Mus musculus (Mouse);Mus musculus (Mouse);Mus musculus (Mouse);Mus musculus (Mouse);Mus musculus (Mouse);Mus musculus (Mouse);Mus musculus (Mouse);Mus musculus (Mouse)	COP9 signalosome complex subunit 5;COP9 signalosome complex subunit 3;COP9 signalosome complex subunit 4;COP9 signalosome complex subunit 6;COP9 signalosome complex subunit 2;COP9 signalosome complex subunit 8;COP9 signalosome complex subunit 1;COP9 signalosome complex subunit 7a	Cops5;Cops3;Cops4;Cops6;Cops2;Cops8;Gps1;Cops7a	Csn5, Jab1, Kic2;Csn3;Csn4;Csn6;Csn2, Trip15;Csn8;Cops1, Csn1;Csn7a
42	Cask-Mint-Veli tripartite complex	Rat	None	brain	O35430;Q62915;Q9Z250	83589;29647;85327	MI:0019-coimmunoprecipitation;MI:0096-pull down	GO:0006461;GO:0048489;GO:0016079;GO:0007268;GO:0007155;GO:0030054	protein-containing complex assembly;synaptic vesicle transport;synaptic vesicle exocytosis;chemical synaptic transmission;cell adhesion;cell junction	14.10;20.09.16.09.05;34.03.01;34.07;70.06	assembly of protein complexes;synaptic vesicle exocytosis;synaptic transmission;cell adhesion;cell junction	9753324	This complex acts as a nucleation site for the assembly of proteins involved in synaptic vesicle exocytosis and synaptic junctions.	None	None	Rattus norvegicus (Rat);Rattus norvegicus (Rat);Rattus norvegicus (Rat)	Amyloid beta A4 precursor protein-binding family A member 1;Peripheral plasma membrane protein CASK;Protein lin-7 homolog A	Apba1;Cask;Lin7a	Mint1 X11;None;Mals1 Veli1
44	CASK-MINT complex	Mouse	None	brain	B2RUJ5;O70589	319924;12361	MI:0019-coimmunoprecipitation;MI:0096-pull down	GO:0006461;GO:0048489;GO:0016079	protein-containing complex assembly;synaptic vesicle transport;synaptic vesicle exocytosis	14.10;20.09.16.09.05	assembly of protein complexes;synaptic vesicle exocytosis	9753324	The interaction between CASK and Mint1 was resistant to salt concentrations of up to 3 M NaCl, indicating that binding is not purely electrostatic (PMID:9753324).	None	None	Mus musculus (Mouse);Mus musculus (Mouse)	Amyloid beta A4 precursor protein-binding family A member 1;Peripheral plasma membrane protein CASK	Apba1;Cask	Mint1, X11, Lin-10, mLin-10;mLin-2
45	Gamma-secretase complex (APH1A, PSEN1, PSENEN, NCSTN)	Human	None	None	P49768;Q92542;Q96BI3;Q9NZ42	5663;23385;51107;55851	MI:0007-anti tag coimmunoprecipitation;MI:0029-cosedimentation through density gradient	GO:0016485;GO:0051090;GO:0007219;GO:0005886;GO:0005794	protein processing;regulation of DNA-binding transcription factor activity;Notch signaling pathway;plasma membrane;Golgi apparatus	14.07.11;18.02.09;30.05.02.14;70.02;70.08	protein processing (proteolytic);regulator of transcription factor;Notch-receptor signalling pathway;eukaryotic plasma membrane / membrane attached;Golgi	15274632	Proteolytic cleavage within the hydrophobic transmembrane domains of Notch and APP are intimately associated with a multimeric gamma-secretase complex that contains the presenilin-1 or presenilin-2 and the membrane glycoprotein nicastrin. Three variants of APH1 (APH1A short, APH1A long and APH1B) as well as two presenillin variants (PSEN1 and PSEN2) allow the formation of six different gamma-secr…	Gamma-secretase is causally implicated in Alzheimer's disease.	None	Homo sapiens (Human);Homo sapiens (Human);Homo sapiens (Human);Homo sapiens (Human)	Presenilin-1;Nicastrin;Gamma-secretase subunit APH-1A;Gamma-secretase subunit PEN-2	PSEN1;NCSTN;APH1A;PSENEN	AD3, PS1, PSNL1;KIAA0253;PSF;PEN2
46	AP2 adaptor complex	Mammalia	None	in vitro	P17427;P62743;P63010;P84092	11772;232910;163;116563	MI:0004-affinity chromatography technology;MI:0114-x-ray crystallography	GO:0006886;GO:0006605;GO:0015031;GO:0006461;GO:0016192;GO:0006897;GO:0030133	intracellular protein transport;protein targeting;protein transport;protein-containing complex assembly;vesicle-mediated transport;endocytosis;transport vesicle	14.04;20.01.10;14.10;20.09.07;20.09.18.09.01;70.09	protein targeting, sorting and translocation;protein transport;assembly of protein complexes;vesicular transport (Golgi network, etc.);endocytosis;intracellular transport vesicles	12086608	None	None	The subunits from different mammalian species of AP2 adaptor complex were expressed in E.coli and purified for the further experiments (PMID:12086608).	Mus musculus (Mouse);Mus musculus (Mouse);Homo sapiens (Human);Rattus norvegicus (Rat)	AP-2 complex subunit alpha-2;AP-2 complex subunit sigma;AP-2 complex subunit beta;AP-2 complex subunit mu	Ap2a2;Ap2s1;AP2B1;Ap2m1	Adtab;Ap17 Claps2;ADTB2 CLAPB1;None
47	DNA polymerase alpha-primase complex	Mouse	None	FM3A cells	P20664;P33609;P33610;P33611	19075;18968;19076;18969	MI:0027-cosedimentation	GO:0006260;GO:0005634	DNA replication;nucleus	10.01.03;70.10	DNA synthesis and replication;nucleus	8463324	In growing mouse FM3A cells, the transcripts of the four subunits are present throughout the cell cycle and increase slightly prior to the S phase.	None	None	Mus musculus (Mouse);Mus musculus (Mouse);Mus musculus (Mouse);Mus musculus (Mouse)	DNA primase small subunit;DNA polymerase alpha catalytic subunit;DNA primase large subunit;DNA polymerase alpha subunit B	Prim1;Pola1;Prim2;Pola2	None;Pola;None;None
48	RGS7-Gbeta5-Galphaq complex	Mammalia	None	None	O46470;P21279;P62881	281452;14682;14697	MI:0055-fluorescent resonance energy transfer	GO:0007186	G protein-coupled receptor signaling pathway	30.05.02.24	G-protein coupled receptor signalling pathway	12670932	None	None	For the FRET experiments the authors used murine Gbeta5, bovine RGS7, and murine Galphaq.	Bos taurus (Bovine);Mus musculus (Mouse);Mus musculus (Mouse)	Regulator of G-protein signaling 7 ;Guanine nucleotide-binding protein G;Guanine nucleotide-binding protein subunit beta-5	RGS7;Gnaq;Gnb5	;;None
49	DNMT3B complex	Human	None	HeLa cells	O60264;O95239;O95347;Q13547;Q96ST3;Q9NTJ3;Q9UBC3	8467;24137;10592;3065;25942;10051;1789	MI:0019-coimmunoprecipitation	GO:0006306;GO:0006265;GO:0000279;GO:0007067;GO:0007059;GO:0051276;GO:0005694	DNA methylation;DNA topological change;M phase;mitotic cell cycle;chromosome segregation;chromosome organization;chromosome	10.01.09.01;10.01.09.05;10.03.01.01.11;10.03.04.05;42.10.03;70.10.03	DNA methylation;DNA conformation modification (e.g. chromatin);M phase;chromosome segregation/division;organization of chromosome structure;chromosome	15148359	None	The DNA methyltransferase DNMT3B is frequently overexpressed in tumor cells and is mutated in immunodeficiency, centromere instability and facial anomalies (ICF) syndrome.	None	Homo sapiens (Human);Homo sapiens (Human);Homo sapiens (Human);Homo sapiens (Human);Homo sapiens (Human);Homo sapiens (Human);Homo sapiens (Human)	SWI/SNF-related matrix-associated actin-dependent regulator of chromatin subfamily A member 5;Chromosome-associated kinesin KIF4A;Structural maintenance of chromosomes protein 2;Histone deacetylase 1;Paired amphipathic helix protein Sin3a;Structural maintenance of chromosomes protein 4;DNA	SMARCA5;KIF4A;SMC2;HDAC1;SIN3A;SMC4;DNMT3B	SNF2H, WCRF135;KIF4;CAPE SMC2L1;RPD3L1;None;CAPC SMC4L1;None
50	RAB5A-RABEP1-RABGEF complex	Human	RAB5-RABAPTIN5\u2013RABEX5 complex	HeLa cells	P20339;Q15276;Q9UJ41	5868;9135;27342	MI:0018-two hybrid;MI:0019-coimmunoprecipitation;MI:0091-chromatography technology;MI:0096-pull down	GO:0006897;GO:0061025;GO:0034058	endocytosis;membrane fusion;endosomal vesicle fusion	20.09.18.09.01	endocytosis	9323142	The Rab5-binding protein, Rabex-5, forms a tight physical complex with Rabaptin-5, and this complex is required for both the homotypic and heterotypic endosome fusion.	None	None	Homo sapiens (Human);Homo sapiens (Human);Homo sapiens (Human)	Ras-related protein Rab-5A;Rab GTPase-binding effector protein 1;Rab5 GDP/GTP exchange factor	RAB5A;RABEP1;RABGEF1	RAB5;RABAPTIN-5, RAB5EP, RABPT5, RABPT5A;RABEX5
51	CCT complex (chaperonin containing TCP1 complex)	Mouse	CCT micro-complex	mouse testis	P11983;P42932;P80313;P80314;P80315;P80316;P80317;P80318	21454;12469;12468;12461;12464;12465;None;12462	MI:0029-cosedimentation through density gradient	GO:0050821;GO:0006457;GO:0005524;GO:0005737	protein stabilization;protein folding;ATP binding;cytoplasm	14.01;16.19.03;70.03	protein folding and stabilization;ATP binding;cytoplasm	9250675	The chaperonins are a family of molecular chaperones involved in protein folding, assembly and transport. The chaperonin-containing TCP-1 (CCT) is abundant in eukaryotic cytosol. Sequence analysis of the TriC subunits was shown in PMID:2377466, PMID:7953530 and PMID:7890169.	None	None	Mus musculus (Mouse);Mus musculus (Mouse);Mus musculus (Mouse);Mus musculus (Mouse);Mus musculus (Mouse);Mus musculus (Mouse);Mus musculus (Mouse);Mus musculus (Mouse)	T-complex protein 1 subunit alpha;T-complex protein 1 subunit theta;T-complex protein 1 subunit eta;T-complex protein 1 subunit beta;T-complex protein 1 subunit delta;T-complex protein 1 subunit epsilon;T-complex protein 1 subunit zeta;T-complex protein 1 subunit gamma	Tcp1;Cct8;Cct7;Cct2;Cct4;Cct5;Cct6a;Cct3	Cct1, Ccta;Cctq;Ccth;Cctb;Cctd;Ccte, Kiaa0098;Cct6, Cctz, Cctz1;Cctg
53	Gbeta5-rgs7 complex	Rat	None	brain	P49803;P62882	54296;83579	MI:0006-anti bait coimmunoprecipitation	GO:0007186	G protein-coupled receptor signaling pathway	30.05.02.24	G-protein coupled receptor signalling pathway	10723068	The authors demonstrated the presence of the heterodimeric RGS7/Gb5 complex throughout many areas of the adult rat brain, with a role as yet undefined on the dynamics of typical Gbg-mediated neuronal pathway activation/desensitization mechanisms.	None	None	Rattus norvegicus (Rat);Rattus norvegicus (Rat)	Regulator of G-protein signaling 7 ;Guanine nucleotide-binding protein subunit beta-5	Rgs7;Gnb5	;
55	HDAC4-ERK1 complex	Human	None	None	P27361;P56524	5595;9759	MI:0007-anti tag coimmunoprecipitation	GO:0006265;GO:2001141;GO:0006355;GO:0000165;GO:0051276;GO:0005634	DNA topological change;regulation of RNA biosynthetic process;regulation of transcription, DNA-templated;MAPK cascade;chromosome organization;nucleus	10.01.09.05;11.02.03.04;30.01.05.01.03;42.10.03;70.10	DNA conformation modification (e.g. chromatin);transcriptional control;MAPKKK cascade;organization of chromosome structure;nucleus	11114188	ERK1 activity links the Ras-MAPK signal transduction pathway to a mechanism for chromatin remodeling (i.e., histone deacetylation).	None	None	Homo sapiens (Human);Homo sapiens (Human)	Mitogen-activated protein kinase 3;Histone deacetylase 4	MAPK3;HDAC4	ERK1, PRKM3;KIAA0288
56	Elongin (SIII) complex	Rat	None	None	P62870;P83941;Q63187	81807;64525;25562	MI:0227-reverse phase chromatography	GO:0006354;GO:0045893;GO:0043085;GO:0005634	DNA-templated transcription, elongation;positive regulation of transcription, DNA-templated;positive regulation of catalytic activity;nucleus	11.02.03.01.04;11.02.03.04.01;18.02.01.01;70.10	transcription elongation;transcription activation;enzyme activator;nucleus	8244996	The elongin (SIII) complex strongly stimulates the rate of elongation by RNA polymerase II by suppressing transient pausing by polymerase at many sites along the DNA. In mammals, elongin is a trimeric complex. Elongin A is the catalytic subunit. Elongins B and C form a binary complex that is capable of enhancing the transcriptional activity of elongin A.	None	None	Rattus norvegicus (Rat);Rattus norvegicus (Rat);Rattus norvegicus (Rat)	Transcription elongation factor B polypeptide 2;Transcription elongation factor B polypeptide 1;Transcription elongation factor B polypeptide 3	Elob;Eloc;Eloa	Tceb2;Tceb1;Tceb3
57	HDAC4-ERK2 complex	Human	None	None	P28482;P56524	5594;9759	MI:0007-anti tag coimmunoprecipitation	GO:0006265;GO:2001141;GO:0006355;GO:0000165;GO:0051276;GO:0005634	DNA topological change;regulation of RNA biosynthetic process;regulation of transcription, DNA-templated;MAPK cascade;chromosome organization;nucleus	10.01.09.05;11.02.03.04;30.01.05.01.03;42.10.03;70.10	DNA conformation modification (e.g. chromatin);transcriptional control;MAPKKK cascade;organization of chromosome structure;nucleus	11114188	None	None	None	Homo sapiens (Human);Homo sapiens (Human)	Mitogen-activated protein kinase 1;Histone deacetylase 4	MAPK1;HDAC4	ERK2, PRKM1, PRKM2;KIAA0288
58	SMRT complex	Human	NCOR2 complex	HeLa nuclear extract	O15379;O60907;Q13227;Q9BZK7;Q9Y618	8841;6907;2874;79718;9612	MI:0004-affinity chromatography technology;MI:0019-coimmunoprecipitation;MI:0069-mass spectrometry studies of complexes;MI:0096-pull down	GO:0006265;GO:0045892;GO:0006473;GO:0006476;GO:0051276;GO:0005634	DNA topological change;negative regulation of transcription, DNA-templated;protein acetylation;protein deacetylation;chromosome organization;nucleus	10.01.09.05;11.02.03.04.03;14.07.04;42.10.03;70.10	DNA conformation modification (e.g. chromatin);transcription repression;modification by acetylation, deacetylation;organization of chromosome structure;nucleus	12628926	Corepressors N-CoR and SMRT participate in diverse repression pathways and exist in large protein complexes including HDAC3, TBL1 and TBLR1. IR10, a subunit of the N-CoR complex, does not associate with SMRT (NCOR2).	None	None	Homo sapiens (Human);Homo sapiens (Human);Homo sapiens (Human);Homo sapiens (Human);Homo sapiens (Human)	Histone deacetylase 3;F-box-like/WD repeat-containing protein TBL1X;G protein pathway suppressor 2;F-box-like/WD repeat-containing protein TBL1XR1;Nuclear receptor corepressor 2	HDAC3;TBL1X;GPS2;TBL1XR1;NCOR2	None;TBL1;None;IRA1 TBLR1;SMRT, CTG26
59	AP3 adaptor complex	Human	None	in vitro	O00203;O14617;P53677;P59780;Q13367;Q92572;Q9Y2T2	8546;8943;10947;10239;8120;1176;26985	MI:0019-coimmunoprecipitation;MI:0051-fluorescence technology	GO:0006886;GO:0006605;GO:0015031;GO:0006892;GO:0006897;GO:0005773;GO:0005764;GO:0016192	intracellular protein transport;protein targeting;protein transport;post-Golgi vesicle-mediated transport;endocytosis;vacuole;lysosome;vesicle-mediated transport	14.04;20.01.10;20.09.07.06;20.09.18.09.01;70.25;20.09.07	protein targeting, sorting and translocation;protein transport;post Golgi transport;endocytosis;vacuole or lysosome;vesicular transport (Golgi network, etc.)	9151686	None	None	None	Homo sapiens (Human);Homo sapiens (Human);Homo sapiens (Human);Homo sapiens (Human);Homo sapiens (Human);Homo sapiens (Human);Homo sapiens (Human)	AP-3 complex subunit beta-1;AP-3 complex subunit delta-1;AP-3 complex subunit mu-2;AP-3 complex subunit sigma-2;AP-3 complex subunit beta-2;AP-3 complex subunit sigma-1;AP-3 complex subunit mu-1	AP3B1;AP3D1;AP3M2;AP3S2;AP3B2;AP3S1;AP3M1	ADTB3A;None;None;None;None;CLAPS3;None
61	Mi2/NuRD complex	Human	Mi2-beta-histone deacetylase complex	HeLa cells	O94776;O95983;Q09028;Q13547;Q14839;Q16576;Q92769	9219;53615;5928;3065;1108;5931;3066	MI:0004-affinity chromatography technology	GO:0006265;GO:0051276;GO:0005634;GO:0006357	DNA topological change;chromosome organization;nucleus;regulation of transcription by RNA polymerase II	10.01.09.05;42.10.03;70.10	DNA conformation modification (e.g. chromatin);organization of chromosome structure;nucleus	9790534	None	Dermatomyositis, cancer (PMID:9790534)	None	Homo sapiens (Human);Homo sapiens (Human);Homo sapiens (Human);Homo sapiens (Human);Homo sapiens (Human);Homo sapiens (Human);Homo sapiens (Human)	Metastasis-associated protein MTA2;Methyl-CpG-binding domain protein 3;Histone-binding protein RBBP4;Histone deacetylase 1;Chromodomain-helicase-DNA-binding protein 4;Histone-binding protein RBBP7;Histone deacetylase 2	MTA2;MBD3;RBBP4;HDAC1;CHD4;RBBP7;HDAC2	MTA1L1 PID;None;RBAP48;RPD3L1;Mi-2b;RBAP46;None
62	MeCP1 complex	Human	Mi2/NuRD-MBD2 complex	HeLa cells	O94776;O95983;Q09028;Q13547;Q14839;Q16576;Q92769;Q9UBB5	9219;53615;5928;3065;1108;5931;3066;8932	MI:0096-pull down	GO:0006265;GO:0045892;GO:0003677;GO:0051276;GO:0005634;GO:0016575	DNA topological change;negative regulation of transcription, DNA-templated;DNA binding;chromosome organization;nucleus;histone deacetylation	10.01.09.05;11.02.03.04.03;16.03.01;42.10.03;70.10	DNA conformation modification (e.g. chromatin);transcription repression;DNA binding;organization of chromosome structure;nucleus	10444591	MeCP1 protein complex represses transcription through preferential binding, remodeling, and deacetylation of methylated nucleosomes.	CHD4 is involved in dermatomyositis (PMID:9790534).	None	Homo sapiens (Human);Homo sapiens (Human);Homo sapiens (Human);Homo sapiens (Human);Homo sapiens (Human);Homo sapiens (Human);Homo sapiens (Human);Homo sapiens (Human)	Metastasis-associated protein MTA2;Methyl-CpG-binding domain protein 3;Histone-binding protein RBBP4;Histone deacetylase 1;Chromodomain-helicase-DNA-binding protein 4;Histone-binding protein RBBP7;Histone deacetylase 2;Methyl-CpG-binding domain protein 2	MTA2;MBD3;RBBP4;HDAC1;CHD4;RBBP7;HDAC2;MBD2	MTA1L1 PID;None;RBAP48;RPD3L1;Mi-2b;RBAP46;None;None
65	Multiprotein trafficking complex	Rat	SAP97-CASK-VELI-MINT1 complex	brain	O35430;P52188;Q62696;Q62915;Q792I0	83589;117052;25252;29647;60442	MI:0019-coimmunoprecipitation;MI:0096-pull down	GO:0008324;GO:0006812;GO:0015267;GO:0050896	cation transmembrane transporter activity;cation transport;channel activity;response to stimulus	20.01.01.01;20.03.01;36.25	cation transport (H+, Na+, K+, Ca2+ , NH4+, etc.);channel / pore class transport;animal specific systemic sensing and response	14960569	This macromolecular complex participates in trafficking and plasma membrane localization of Kir2 channels (PMID:14960569).	None	None	Rattus norvegicus (Rat);Rattus norvegicus (Rat);Rattus norvegicus (Rat);Rattus norvegicus (Rat);Rattus norvegicus (Rat)	Amyloid beta A4 precursor protein-binding family A member 1;ATP-sensitive inward rectifier potassium channel 12 ;Disks large homolog 1;Peripheral plasma membrane protein CASK;Protein lin-7 homolog C	Apba1;Kcnj12;Dlg1;Cask;Lin7c	Mint1 X11;Irk2;Dlgh1, SAP97;None;Mals3 Veli3
66	TRAP complex	Human	thyroid hormone receptor-associated protein complex	HeLa cells	O60244;O75448;P10827;Q15648;Q93074;Q9NVC6;Q9Y2W1;Q9Y2X0	9282;9862;7067;5469;9968;9440;9967;10025	MI:0004-affinity chromatography technology;MI:0019-coimmunoprecipitation;MI:0276-blue native page	GO:0045893;GO:0030545;GO:0009755;GO:0023052;GO:0005634	positive regulation of transcription, DNA-templated;signaling receptor regulator activity;hormone-mediated signaling pathway;signaling;nucleus	11.02.03.04.01;18.02.07;30.01.09.08;30.01;70.10	transcription activation;regulator of receptor activity;hormone mediated signal transduction;cellular signalling;nucleus	8710870	The human thyroid hormone receptor-associated protein (TRAP) complex is a coactivator for nuclear receptors. Several identical subunits appear in protein complexes like DRIP/ARC, CRSP, NAT, PC2, SMCC and Mediator, indicating that unique classes of transcription activators may share common sets or subsets of cofactors.	None	TRAP97 and 93 could not be found in the Uniprot database.	Homo sapiens (Human);Homo sapiens (Human);Homo sapiens (Human);Homo sapiens (Human);Homo sapiens (Human);Homo sapiens (Human);Homo sapiens (Human);Homo sapiens (Human)	Mediator of RNA polymerase II transcription subunit 14;Mediator of RNA polymerase II transcription subunit 24;Thyroid hormone receptor alpha;Mediator of RNA polymerase II transcription subunit 1;Mediator of RNA polymerase II transcription subunit 12;Mediator of RNA polymerase II transcription subunit 17;Thyroid hormone receptor-associated protein 3;Mediator of RNA polymerase II transcription subu…	MED14;MED24;THRA;MED1;MED12;MED17;THRAP3;MED16	ARC150, CRSP2, CXorf4, DRIP150, EXLM1, RGR1, TRAP170;ARC100, CRSP4, DRIP100, KIAA0130, THRAP4, TRAP100;EAR7 ERBA1 NR1A1 THRA1 THRA2;ARC205, CRSP1, CRSP200, DRIP205, DRIP230, PBP, PPARBP, PPARGBP, RB18A, TRAP220, TRIP2;TRAP230, ARC240, CAGH45, HOPA, KIAA0192, TNRC11;ARC77, CRSP6, DRIP77, DRIP80, TRAP80;TRAP150;DRIP92, THRAP5, TRAP95
67	AP4 adaptor complex	Human	None	brain	O00189;Q9UPM8;Q9Y587;Q9Y6B7	9179;23431;11154;10717	MI:0019-coimmunoprecipitation	GO:0006886;GO:0006605;GO:0015031;GO:0005515;GO:0006892;GO:0006897;GO:0030133;GO:0005794;GO:0016192	intracellular protein transport;protein targeting;protein transport;protein binding;post-Golgi vesicle-mediated transport;endocytosis;transport vesicle;Golgi apparatus;vesicle-mediated transport	14.04;20.01.10;16.01;20.09.07.06;20.09.18.09.01;70.09;70.08;20.09.07	protein targeting, sorting and translocation;protein transport;protein binding;post Golgi transport;endocytosis;intracellular transport vesicles;Golgi;vesicular transport (Golgi network, etc.)	10436028	Adaptor protein complexes (APs) function as vesicle coat components in different membrane traffic pathways.	None	None	Homo sapiens (Human);Homo sapiens (Human);Homo sapiens (Human);Homo sapiens (Human)	AP-4 complex subunit mu-1;AP-4 complex subunit epsilon-1;AP-4 complex subunit sigma-1;AP-4 complex subunit beta-1	AP4M1;AP4E1;AP4S1;AP4B1	MUARP2;None;None;None
68	BCDX2 complex	Human	RAD51B-RAD51C-RAD51D-XRCC2 complex	in vitro	O15315;O43502;O43543;O75771	5890;5889;7516;5892	MI:0004-affinity chromatography technology;MI:0019-coimmunoprecipitation;MI:0027-cosedimentation	GO:0006281;GO:0006310;GO:0003677;GO:0005524;GO:0006974;GO:0005634	DNA repair;DNA recombination;DNA binding;ATP binding;cellular response to DNA damage stimulus;nucleus	10.01.05.01;10.01.05.03;16.03.01;16.19.03;32.01.09;70.10	DNA repair;DNA recombination;DNA binding;ATP binding;DNA damage response;nucleus	15141025	None	None	The subunits from human of AP1 adaptor complex were expressed in E.coli and purified for the further experiments (PMID:15141025).	Homo sapiens (Human);Homo sapiens (Human);Homo sapiens (Human);Homo sapiens (Human)	DNA repair protein RAD51 homolog 2;DNA repair protein RAD51 homolog 3;DNA repair protein XRCC2;DNA repair protein RAD51 homolog 4	RAD51B;RAD51C;XRCC2;RAD51D	RAD51L1 REC2;RAD51L2;None;RAD51L3
69	ApoB mRNA editing enzyme complex	Rat	None	liver	P38483;Q923K9;Q99PF5	25383;170912;171137	MI:0004-affinity chromatography technology	GO:0016556;GO:0003723	mRNA modification;RNA binding	11.06.03;16.03.03	mRNA modification;RNA binding	10781591	In rat liver, ASP is apparently associated with KSRP, which may confer stability to the editing enzyme-complex with its substrate apoB RNA serving as an additional auxiliary component.	None	None	Rattus norvegicus (Rat);Rattus norvegicus (Rat);Rattus norvegicus (Rat)	C->U-editing enzyme APOBEC-1;APOBEC1 complementation factor;Far upstream element-binding protein 2	Apobec1;A1cf;Khsrp	None;Acf, Asp;Fubp2
70	CLIC4 complex	Rat	None	brain cytosol	P07335;P39052;P60711;P62260;P63102;P68370;Q9Z0W7	24264;25751;81822;29753;25578;64158;83718	MI:0004-affinity chromatography technology;MI:0019-coimmunoprecipitation;MI:0069-mass spectrometry studies of complexes;MI:0096-pull down	GO:0008509;GO:0006820;GO:0005216;GO:0050801;GO:0006873;GO:0019898;GO:0005618	anion transmembrane transporter activity;anion transport;ion channel activity;ion homeostasis;cellular ion homeostasis;extrinsic component of membrane;cell wall	20.01.01.07;20.03.01.01;34.01;42.27.03;70.01	anion transport ;ion channels;homeostasis;cell membrane or cell wall attached;cell wall	11563969	None	None	None	Rattus norvegicus (Rat);Rattus norvegicus (Rat);Rattus norvegicus (Rat);Rattus norvegicus (Rat);Rattus norvegicus (Rat);Rattus norvegicus (Rat);Rattus norvegicus (Rat)	Creatine kinase B-type;Dynamin-2;Actin, cytoplasmic 1;14-3-3 protein epsilon;14-3-3 protein zeta/delta;Tubulin alpha-1A chain;Chloride intracellular channel protein 4	Ckb;Dnm2;Actb;Ywhae;Ywhaz;Tuba1a;Clic4	Ckbb;Dyn2;None;None;Msfs1;Tuba1;None
72	R/M complex (RAD50-MRE11 complex)	Human	None	HeLa cells	P49959;Q92878	4361;10111	MI:0071-molecular sieving	GO:0006281;GO:0003677;GO:0006974;GO:0051276;GO:0005634	DNA repair;DNA binding;cellular response to DNA damage stimulus;chromosome organization;nucleus	10.01.05.01;16.03.01;32.01.09;42.10.03;70.10	DNA repair;DNA binding;DNA damage response;organization of chromosome structure;nucleus	9651580	Mre11 by itself has 3' to 5' exonuclease activity that is increased when Mre11 is in a complex with Rad50.	None	None	Homo sapiens (Human);Homo sapiens (Human)	Double-strand break repair protein MRE11A;DNA repair protein RAD50	MRE11;RAD50	HNGS1 MRE11A;None
74	HOMER3-IP3R-TRPC1 complex	Human	HOMER3-ITPR3-TRPC1 complex	HEK 293 cells	P48995;Q14573;Q9NSC5	7220;3710;9454	MI:0019-coimmunoprecipitation;MI:0096-pull down	GO:0008324;GO:0006812;GO:0005216;GO:0023052;GO:0005886	cation transmembrane transporter activity;cation transport;ion channel activity;signaling;plasma membrane	20.01.01.01;20.03.01.01;30.01;70.02	cation transport (H+, Na+, K+, Ca2+ , NH4+, etc.);ion channels;cellular signalling;eukaryotic plasma membrane / membrane attached	14505576	An adaptor protein, termed Homer, facilitates a physical association between TRPC1 and the IP(3)R that is required for the TRP channel to respond to signals. The TRPC1-Homer-IP(3)R complex is dynamic and its disassembly parallels TRPC1 channel activation. Homer's action depends on its ability to crosslink and is blocked by the dominant-negative immediate early gene form, H1a. Since H1a is transcr…	None	None	Homo sapiens (Human);Homo sapiens (Human);Homo sapiens (Human)	Short transient receptor potential channel 1;Inositol 1,4,5-trisphosphate receptor type 3;Homer protein homolog 3	TRPC1;ITPR3;HOMER3	TRP1;IP3R, IP3R3;None
76	Dynein complex	Rat	Cytoplasmic dynein complex	PC12 cells	P38650;P62628;P63036;P63170;Q62871;Q63100;Q9JJ79;Q9QXU8;Q9Z336	29489;170714;65028;58945;116659;29564;65209;252902;83462	MI:0004-affinity chromatography technology;MI:0019-coimmunoprecipitation;MI:0027-cosedimentation	GO:0040011;GO:0006928;GO:0050879;GO:0005515;GO:0030705;GO:0006897;GO:0005737	locomotion;movement of cell or subcellular component;multicellular organismal movement;protein binding;cytoskeleton-dependent intracellular transport;endocytosis;cytoplasm	02.45.11;34.05;16.01;20.09.14;20.09.18.09.01;70.03	conversion to kinetic energy (e.g. movement);cell motility;protein binding;cytoskeleton-dependent transport;endocytosis;cytoplasm	9790665	Cytoplasmic dynein is involved in functions as diverse as spindle-pole organization and nuclear migration during mitosis, the positioning and functioning of the endoplasmic reticulum, the Golgi apparatus, and the nucleus, and also the minus-end-directed transport of vesicles, including endosomes and lysosomes, along microtubules and retrograde axonal transport in neurons (PMID:16440056).	None	None	Rattus norvegicus (Rat);Rattus norvegicus (Rat);Rattus norvegicus (Rat);Rattus norvegicus (Rat);Rattus norvegicus (Rat);Rattus norvegicus (Rat);Rattus norvegicus (Rat);Rattus norvegicus (Rat);Rattus norvegicus (Rat)	Cytoplasmic dynein 1 heavy chain 1;Dynein light chain roadblock-type 1;DnaJ homolog subfamily A member 1;Dynein light chain 1, cytoplasmic;Cytoplasmic dynein 1 intermediate chain 2;Cytoplasmic dynein 1 intermediate chain 1;Cytoplasmic dynein 2 heavy chain 1;Cytoplasmic dynein 1 light intermediate chain 1;Dynein light chain Tctex-type 1	Dync1h1;Dynlrb1;Dnaja1;Dynll1;Dync1i2;Dync1i1;Dync2h1;Dync1li1;Dynlt1	Dhc1 Dnch1 Dnchc1 Dnec1 Dyhc Map1c;Dncl2a Dnlc2a;Hsj2 Rdj1;Dncl1 Dnclc1 Pin;Dnci2 Dncic2;Dnci1 Dncic1;Dhc1b Dlp4 Dnch2 Dnchc2;Dncli1;Tctel1 Tctex-1 Tctex1
77	nNos-Capon-Dexras1 complex	Mouse	None	brain	O35626;Q9D3A8;Q9Z0J4	19416;70729;18125	MI:0004-affinity chromatography technology	GO:0007263;GO:0005737	nitric oxide mediated signal transduction;cytoplasm	30.01.09.01;70.03	NO mediated signal transduction;cytoplasm	11086993	The authors describe that CAPON enhances nNOS-mediated activation of Dexras1 through the ternary complex whereby CAPON links nNOS to Dexras1.	None	None	Mus musculus (Mouse);Mus musculus (Mouse);Mus musculus (Mouse)	Dexamethasone-induced Ras-related protein 1;Carboxyl-terminal PDZ ligand of neuronal nitric oxide synthase protein ;Nitric oxide synthase, brain	Rasd1;Nos1ap;Nos1	Dexras1;Capon Kiaa0464;None
78	nNos-Capon-Dexras1 complex	Rat	None	brain	O54960;P29476;Q9JKF8	192363;24598;64455	MI:0096-pull down	GO:0007263;GO:0005737	nitric oxide mediated signal transduction;cytoplasm	30.01.09.01;70.03	NO mediated signal transduction;cytoplasm	11086993	The authors describe that CAPON enhances nNOS-mediated activation of Dexras1 through the ternary complex whereby CAPON links nNOS to Dexras1.	None	None	Rattus norvegicus (Rat);Rattus norvegicus (Rat);Rattus norvegicus (Rat)	Carboxyl-terminal PDZ ligand of neuronal nitric oxide synthase protein ;Nitric oxide synthase, brain;Dexamethasone-induced Ras-related protein 1	Nos1ap;Nos1;Rasd1	Capon;Bnos;Dexras1
79	nNos-Capon-Syn1 complex	Rat	None	brain	O54960;P09951;P29476	192363;24949;24598	MI:0096-pull down	GO:0007263	nitric oxide mediated signal transduction	30.01.09.01	NO mediated signal transduction	11867766	CAPON has been found to function as an adapter protein linking nNOS to specific targets such as Dexras1 and synapsins. The results suggest a mechanism for specific actions of NO at presynaptic sites.	None	None	Rattus norvegicus (Rat);Rattus norvegicus (Rat);Rattus norvegicus (Rat)	Carboxyl-terminal PDZ ligand of neuronal nitric oxide synthase protein ;Synapsin-1 ;Nitric oxide synthase, brain	Nos1ap;Syn1;Nos1	Capon;;Bnos
81	Ubiquitin E3 ligase (SKP1A, FBXW8, CUL7, RBX1)	Human	Cul7-Rbx1-Skp1-F-Fbx29 complex	None	P62877;P63208;Q14999;Q8N3Y1	9978;6500;9820;26259	MI:0004-affinity chromatography technology	None	None	None	None	12481031	Ubiquitin E3 ligases covalently attach ubiquitin to a lysine residue on a target protein. Polyubiquitination marks proteins for degradation by the proteasome.	None	None	Homo sapiens (Human);Homo sapiens (Human);Homo sapiens (Human);Homo sapiens (Human)	E3 ubiquitin-protein ligase RBX1;S-phase kinase-associated protein 1;Cullin-7;F-box/WD repeat-containing protein 8	RBX1;SKP1;CUL7;FBXW8	RNF75, ROC1, HRT1;EMC19, OCP2, SKP1A, TCEB1L;KIAA0076;FBW6 FBW8 FBX29 FBXO29 FBXW6
82	Ubiquitin E3 ligase (Vhl, Tceb1, Tceb2, Cul2, Rbx1)	Rat	VHL tumor suppressor complex	None	A0A0G2K761;P62870;P83941;Q498D8;Q64259	361258;81807;64525;300084;24874	MI:0071-molecular sieving;MI:0091-chromatography technology	GO:0016567;GO:0005515;GO:0006511	protein ubiquitination;protein binding;ubiquitin-dependent protein catabolic process	14.07.05;16.01;14.13.01.01	modification by ubiquitination, deubiquitination;protein binding;proteasomal degradation (ubiquitin/proteasomal pathway)	10213691	Ubiquitin E3 ligases covalently attach ubiquitin to a lysine residue on target proteins. The ubiquitin ligase is referred to as an E3 and operates in conjunction with an E1 ubiquitin-activating enzyme and an E2 ubiquitin-conjugating enzyme. Polyubiquitination marks proteins for degradation by the proteasome.	None	None	Rattus norvegicus (Rat);Rattus norvegicus (Rat);Rattus norvegicus (Rat);Rattus norvegicus (Rat);Rattus norvegicus (Rat)	Cullin 2;Transcription elongation factor B polypeptide 2;Transcription elongation factor B polypeptide 1;Protein Rbx1;Von Hippel-Lindau disease tumor suppressor	Cul2;Elob;Eloc;Rbx1;Vhl	None;Tceb2;Tceb1;None;None
84	Nucleic acid channel complex	Rat	NACh	None	O88989;P70581	24551;245922	MI:0091-chromatography technology	GO:0005337;GO:0015931;GO:0006862;GO:0015215;GO:0015858;GO:0015267;GO:0005886	nucleoside transmembrane transporter activity;nucleobase-containing compound transport;nucleotide transport;nucleotide transmembrane transporter activity;nucleoside transport;channel activity;plasma membrane	20.01.17;20.03.01;70.02	nucleotide/nucleoside/nucleobase transport;channel / pore class transport;eukaryotic plasma membrane / membrane attached	11805283	None	None	NACh is a heteromultimeric complex of at least two proteins.	Rattus norvegicus (Rat);Rattus norvegicus (Rat)	Malate dehydrogenase, cytoplasmic ;Nucleoporin p58/p45	Mdh1;Nup58	Mdh;Nupl1
85	STMN1-Tubulin complex	Bovine	Stathmin-Tubulin complex	calf brain tubuline; bovine serum albumine	E1BJK2;P81948;Q3T0C7	541271;None;616317	MI:0047-far western blotting;MI:0091-chromatography technology;MI:0107-surface plasmon resonance	GO:0007049;GO:0000226;GO:0015631	cell cycle;microtubule cytoskeleton organization;tubulin binding	10.03;42.04.05	cell cycle;microtubule cytoskeleton	9312110	None	None	Since the authors did not specify alpha- and beta-tubulin, we used isoforms TUBA1 and TUBB1, respectively.	Bos taurus (Bovine);Bos taurus (Bovine);Bos taurus (Bovine)	Tubulin beta chain;Tubulin alpha-4A chain;Stathmin	TUBB1;TUBA4A;STMN1	None;TUBA1;None
86	NUMAC complex (nucleosomal methylation activator complex)	Human	CARM1-associated complex	None	O14497;P51532;P60709;Q12824;Q86X55;Q8TAQ2;Q92922;Q969G3;Q96GM5;Q96KG9	8289;6597;60;6598;10498;6601;6599;6605;6602;57410	MI:0004-affinity chromatography technology;MI:0029-cosedimentation through density gradient	GO:0006265;GO:0045893;GO:0018126;GO:0006479;GO:0003677;GO:0009755;GO:0023052;GO:0051276;GO:0005634	DNA topological change;positive regulation of transcription, DNA-templated;protein hydroxylation;protein methylation;DNA binding;hormone-mediated signaling pathway;signaling;chromosome organization;nucleus	10.01.09.05;11.02.03.04.01;14.07.09;16.03.01;30.01.09.08;30.01;42.10.03;70.10	DNA conformation modification (e.g. chromatin);transcription activation;posttranslational modification of amino acids (e.g. hydroxylation, methylation);DNA binding;hormone mediated signal transduction;cellular signalling;organization of chromosome structure;nucleus	14729568	In the NUMAC complex, the methylase, CARM1, acquires the ability to covalently modify nucleosomal histones.	None	None	Homo sapiens (Human);Homo sapiens (Human);Homo sapiens (Human);Homo sapiens (Human);Homo sapiens (Human);Homo sapiens (Human);Homo sapiens (Human);Homo sapiens (Human);Homo sapiens (Human);Homo sapiens (Human)	AT-rich interactive domain-containing protein 1A;Transcription activator BRG1;Actin, cytoplasmic 1;SWI/SNF-related matrix-associated actin-dependent regulator of chromatin subfamily B member 1;Histone-arginine methyltransferase CARM1 ;SWI/SNF complex subunit SMARCC2;SWI/SNF complex subunit SMARCC1;SWI/SNF-related matrix-associated actin-dependent regulator of chromatin subfamily E member 1;SWI/SN…	ARID1A;SMARCA4;ACTB;SMARCB1;CARM1;SMARCC2;SMARCC1;SMARCE1;SMARCD1;SCYL1	BAF250 BAF250A C1orf4 OSA1 SMARCF1;BAF190A BRG1 SNF2B SNF2L4;None;BAF47, INI1, SNF5L1;PRMT4;BAF170;BAF155;BAF57;BAF60A;CVAK90 GKLP NTKL TAPK TEIF TRAP
87	Nup 107-160 subcomplex	Human	NPC subcomplex	HeLa cells	P52948;P55735;P57740;Q12769;Q8NFH3;Q8NFH4;Q8WUM0;Q96EE3;Q9BW27	4928;6396;57122;23279;348995;79023;55746;81929;79902	MI:0019-coimmunoprecipitation;MI:0029-cosedimentation through density gradient	GO:0015031;GO:0051169;GO:0000775	protein transport;nuclear transport;chromosome, centromeric region	20.01.10;20.09.01;70.10.04	protein transport;nuclear transport;centromere / kinetochore	15146057	All trafficking of macromolecules between the cytoplasm and the nucleus occurs through nuclear pore complexes (NPCs), which are supramolecular assemblies at points of fusion between the inner and outer nuclear membranes. NPCs are composed of an eightfold symmetric spoke-ring complex, cytoplasmic fibers, and a nuclear basket.	None	None	Homo sapiens (Human);Homo sapiens (Human);Homo sapiens (Human);Homo sapiens (Human);Homo sapiens (Human);Homo sapiens (Human);Homo sapiens (Human);Homo sapiens (Human);Homo sapiens (Human)	Nuclear pore complex protein Nup96;Protein SEC13 homolog;Nuclear pore complex protein Nup107;Nuclear pore complex protein Nup160;Nucleoporin Nup43;Nucleoporin Nup37;Nuclear pore complex protein Nup133;Nucleoporin SEH1;Nuclear pore complex protein Nup85	NUP98;SEC13;NUP107;NUP160;NUP43;NUP37;NUP133;SEH1L;NUP85	ADAR2;D3S1231E SEC13L1 SEC13R;None;KIAA0197 NUP120;None;None;None;SEC13L SEH1;NUP75 PCNT1
88	SNARE complex (Bet1, Gosr1, Gosr2, Scfd1, Sec22b, Stx5)	Rat	SNARE complex (Bet1, Gos-28, Membrin, Sly1, Stx5)	fresh liver from Sprague Dawley rat	O35165;Q08851;Q4KM74;Q62896;Q62931;Q62991	64154;65134;310710;29631;94189;54350	MI:0019-coimmunoprecipitation;MI:0027-cosedimentation	GO:0006888;GO:0006891;GO:0006900;GO:0016050;GO:0006906;GO:0048489;GO:0016079;GO:0005783;GO:0005794;GO:0000139;GO:0031201;GO:0061025;GO:0016192	endoplasmic reticulum to Golgi vesicle-mediated transport;intra-Golgi vesicle-mediated transport;vesicle budding from membrane;vesicle organization;vesicle fusion;synaptic vesicle transport;synaptic vesicle exocytosis;endoplasmic reticulum;Golgi apparatus;Golgi membrane;SNARE complex;membrane fusion;vesicle-mediated transport	20.09.07.03;20.09.07.05;20.09.07.25;20.09.07.27;20.09.16.09.05;70.07;70.08;20.09.07	ER to Golgi transport;intra Golgi transport;vesicle formation;vesicle fusion;synaptic vesicle exocytosis;endoplasmic reticulum;Golgi;vesicular transport (Golgi network, etc.)	9094723	SNARE (N-ethylmaleimide-sensitive factor attachment protein receptor) complexes are responsible for membrane fusion in the secretory pathway. Syntaxin 5 was found in a complex with Golgi-associated SNARE of 28 kDa (GOS-28), rbet1, rsly1, and two novel proteins characterized as rat sec22b and membrin, both cytoplasmically oriented integral membrane proteins. The complex appears to recapitulate ves…	None	Gene name synonyms are Gosr2/Membrin.	Rattus norvegicus (Rat);Rattus norvegicus (Rat);Rattus norvegicus (Rat);Rattus norvegicus (Rat);Rattus norvegicus (Rat);Rattus norvegicus (Rat)	Golgi SNAP receptor complex member 2;Syntaxin-5;Vesicle-trafficking protein SEC22b;BET1 homolog;Golgi SNAP receptor complex member 1;Sec1 family domain-containing protein 1	Gosr2;Stx5;Sec22b;Bet1;Gosr1;Scfd1	Gs27, Membrin;Stx5a;Sec22l1;None;Gs28, Gos-28;Ra410, Sly1, Stxbp1l2
91	FA complex (Fanconi anemia complex), cytoplasmic	Human	None	HeLa cells	O15287;O15360;Q00597;Q9NPI8	2189;2175;2176;2188	MI:0004-affinity chromatography technology;MI:0069-mass spectrometry studies of complexes	GO:0016567;GO:0006974;GO:0005737	protein ubiquitination;cellular response to DNA damage stimulus;cytoplasm	14.07.05;32.01.09;70.03	modification by ubiquitination, deubiquitination;DNA damage response;cytoplasm	15082718	None	FA complex is involved in Fanconi anemia (FA) disease (PMID:15082718).	None	Homo sapiens (Human);Homo sapiens (Human);Homo sapiens (Human);Homo sapiens (Human)	Fanconi anemia group G protein;Fanconi anemia group A protein;Fanconi anemia group C protein;Fanconi anemia group F protein	FANCG;FANCA;FANCC;FANCF	XRCC9;FAA FACA FANCH;FAC FACC;None
92	CD28-transactivation complex	Human	None	None	P10747;P19338	940;4691	MI:0004-affinity chromatography technology	GO:0006352;GO:2001141;GO:0006355;GO:0005634	DNA-templated transcription, initiation;regulation of RNA biosynthetic process;regulation of transcription, DNA-templated;nucleus	11.02.03.01.01;11.02.03.04;70.10	transcription initiation;transcriptional control;nucleus	12324461	None	None	None	Homo sapiens (Human);Homo sapiens (Human)	T-cell-specific surface glycoprotein CD28 ;Nucleolin	CD28;NCL	;None
93	Anaphase-promoting complex	Human	APC; cyclosome	None	P30260;Q13042;Q9H1A4;Q9UJX2;Q9UJX3;Q9UJX4;Q9UJX5;Q9UJX6	996;8881;64682;8697;51434;51433;29945;29882	MI:0019-coimmunoprecipitation	GO:0000278;GO:0051726;GO:0016567;GO:0005515;GO:0005634	mitotic cell cycle;regulation of cell cycle;protein ubiquitination;protein binding;nucleus	10.03.01.01;10.03.01;14.07.05;16.01;70.10	mitotic cell cycle;mitotic cell cycle and cell cycle control;modification by ubiquitination, deubiquitination;protein binding;nucleus	9469815	The initiation of anaphase and exit from mitosis depend on a multi-subunit ubiquitination complex called the anaphase-promoting complex (APC)1 or cyclosome. The APC ubiquitinates proteins such as Pds1 in budding yeast and Cut2 in fission yeast whose subsequent degradation by the 26 S proteasome is essential for the initiation of sister chromatid separation at the metaphase-anaphase transition. La…	None	None	Homo sapiens (Human);Homo sapiens (Human);Homo sapiens (Human);Homo sapiens (Human);Homo sapiens (Human);Homo sapiens (Human);Homo sapiens (Human);Homo sapiens (Human)	Cell division cycle protein 27 homolog;Cell division cycle protein 16 homolog;Anaphase-promoting complex subunit 1;Cell division cycle protein 23 homolog;Anaphase-promoting complex subunit 7;Anaphase-promoting complex subunit 5;Anaphase-promoting complex subunit 4;Anaphase-promoting complex subunit 2	CDC27;CDC16;ANAPC1;CDC23;ANAPC7;ANAPC5;ANAPC4;ANAPC2	ANAPC3 D0S1430E D17S978E;ANAPC6;TSG24; APC1;ANAPC8;APC7;APC5;APC4;APC2 KIAA1406
95	Ku antigen-NARG1 complex	Human	OCFRE-binding complex	MC3T3-E1 cells	P12956;P13010;Q9BXJ9	2547;7520;80155	MI:0004-affinity chromatography technology	GO:2001141;GO:0006355;GO:0003677	regulation of RNA biosynthetic process;regulation of transcription, DNA-templated;DNA binding	11.02.03.04;16.03.01	transcriptional control;DNA binding	12145306	This complex regulates osteocalcin gene expression.	None	None	Homo sapiens (Human);Homo sapiens (Human);Homo sapiens (Human)	X-ray repair cross-complementing protein 6;X-ray repair cross-complementing protein 5;N-alpha-acetyltransferase 15, NatA auxiliary subunit	XRCC6;XRCC5;NAA15	G22P1, KU70;G22P2, KU86;GA19 NARG1 NATH TBDN100
96	Anaphase-promoting complex	Human	APC; cyclosome	None	P30260;Q13042;Q9H1A4;Q9UJX2;Q9UJX3;Q9UJX4;Q9UJX5;Q9UJX6;Q9UM13	996;8881;64682;8697;51434;51433;29945;29882;10393	MI:0019-coimmunoprecipitation	GO:0000278;GO:0051726;GO:0016567;GO:0005515;GO:0005634;GO:0006511	mitotic cell cycle;regulation of cell cycle;protein ubiquitination;protein binding;nucleus;ubiquitin-dependent protein catabolic process	10.03.01.01;10.03.01;14.07.05;16.01;70.10;14.13.01.01	mitotic cell cycle;mitotic cell cycle and cell cycle control;modification by ubiquitination, deubiquitination;protein binding;nucleus;proteasomal degradation (ubiquitin/proteasomal pathway)	10318877	The initiation of anaphase and exit from mitosis depend on a multi-subunit ubiquitination complex called the anaphase-promoting complex (APC)1 or cyclosome. The APC ubiquitinates proteins such as Pds1 in budding yeast and Cut2 in fission yeast whose subsequent degradation by the 26 S proteasome is essential for the initiation of sister chromatid separation at the metaphase-anaphase transition. La…	None	None	Homo sapiens (Human);Homo sapiens (Human);Homo sapiens (Human);Homo sapiens (Human);Homo sapiens (Human);Homo sapiens (Human);Homo sapiens (Human);Homo sapiens (Human);Homo sapiens (Human)	Cell division cycle protein 27 homolog;Cell division cycle protein 16 homolog;Anaphase-promoting complex subunit 1;Cell division cycle protein 23 homolog;Anaphase-promoting complex subunit 7;Anaphase-promoting complex subunit 5;Anaphase-promoting complex subunit 4;Anaphase-promoting complex subunit 2;Anaphase-promoting complex subunit 10	CDC27;CDC16;ANAPC1;CDC23;ANAPC7;ANAPC5;ANAPC4;ANAPC2;ANAPC10	ANAPC3 D0S1430E D17S978E;ANAPC6;TSG24; APC1;ANAPC8;APC7;APC5;APC4;APC2 KIAA1406;APC10
97	Anaphase-promoting complex	Mouse	APC; cyclosome	None	P53995;Q3V036;Q8BGZ4;Q8BTZ4;Q8BZQ7;Q8K2H6;Q8R349;Q91W96;Q9WVM3	17222;381580;52563;59008;99152;68999;69957;52206;56317	MI:0019-coimmunoprecipitation	GO:0000278;GO:0051726;GO:0016567;GO:0005515;GO:0005634;GO:0006511	mitotic cell cycle;regulation of cell cycle;protein ubiquitination;protein binding;nucleus;ubiquitin-dependent protein catabolic process	10.03.01.01;10.03.01;14.07.05;16.01;70.10;14.13.01.01	mitotic cell cycle;mitotic cell cycle and cell cycle control;modification by ubiquitination, deubiquitination;protein binding;nucleus;proteasomal degradation (ubiquitin/proteasomal pathway)	10318877	The initiation of anaphase and exit from mitosis depend on a multi-subunit ubiquitination complex called the anaphase-promoting complex (APC)1 or cyclosome. The APC ubiquitinates proteins such as Pds1 in budding yeast and Cut2 in fission yeast whose subsequent degradation by the 26 S proteasome is essential for the initiation of sister chromatid separation at the metaphase-anaphase transition. La…	None	None	Mus musculus (Mouse);Mus musculus (Mouse);Mus musculus (Mouse);Mus musculus (Mouse);Mus musculus (Mouse);Mus musculus (Mouse);Mus musculus (Mouse);Mus musculus (Mouse);Mus musculus (Mouse)	Anaphase-promoting complex subunit 1;Coiled-coil domain-containing protein 27;Cell division cycle protein 23 homolog;Anaphase-promoting complex subunit 5;Anaphase-promoting complex subunit 2;Anaphase-promoting complex subunit 10;Cell division cycle protein 16 homolog;Anaphase-promoting complex subunit 4;Anaphase-promoting complex subunit 7	Anapc1;Ccdc27;Cdc23;Anapc5;Anapc2;Anapc10;Cdc16;Anapc4;Anapc7	Mcpr Tsg24;Gm1035;Anapc8;None;None;Apc10;Anapc6;D5Ertd249e;Apc7
98	p300-MDM2-p53 protein complex	Human	None	None	P04637;Q00987;Q09472	7157;4193;2033	MI:0091-chromatography technology	GO:2001141;GO:0006355;GO:0030234;GO:0050790;GO:0005634	regulation of RNA biosynthetic process;regulation of transcription, DNA-templated;enzyme regulator activity;regulation of catalytic activity;nucleus	11.02.03.04;18.02.01;70.10	transcriptional control;enzymatic activity regulation / enzyme regulator;nucleus	11070080	None	None	None	Homo sapiens (Human);Homo sapiens (Human);Homo sapiens (Human)	Cellular tumor antigen p53;E3 ubiquitin-protein ligase Mdm2;Histone acetyltransferase p300	TP53;MDM2;EP300	P53;HDM2;P300
100	hNURF complex	Human	None	None	P28370;Q09028;Q12830;Q16576	6594;5928;2186;5931	MI:0071-molecular sieving;MI:0226-ion exchange chromatography	GO:0006265;GO:2001141;GO:0006355;GO:0022008;GO:0048699;GO:0051276;GO:0030182;GO:0005634	DNA topological change;regulation of RNA biosynthetic process;regulation of transcription, DNA-templated;neurogenesis;generation of neurons;chromosome organization;neuron differentiation;nucleus	10.01.09.05;11.02.03.04;41.05.13;42.10.03;43.03.13;70.10	DNA conformation modification (e.g. chromatin);transcriptional control;neurogenesis;organization of chromosome structure;neuron;nucleus	14609955	NURF is a member of the ISWI-containing chromatin remodeling complexes.	None	None	Homo sapiens (Human);Homo sapiens (Human);Homo sapiens (Human);Homo sapiens (Human)	Probable global transcription activator SNF2L1;Histone-binding protein RBBP4;Nucleosome-remodeling factor subunit BPTF ;Histone-binding protein RBBP7	SMARCA1;RBBP4;BPTF;RBBP7	SNF2L SNF2L1;RBAP48;FAC1 FALZ;RBAP46
101	Nucleolar remodeling complex (NoRC complex)	Mouse	Baz2a-Smarca5 complex	NIH-3T3 cells	Q91YE5;Q91ZW3	116848;93762	MI:0004-affinity chromatography technology	GO:0006338;GO:0006356;GO:0005634;GO:0006265;GO:0051276	chromatin remodeling;regulation of transcription by RNA polymerase I;nucleus;DNA topological change;chromosome organization	70.10;10.01.09.05;42.10.03	nucleus;DNA conformation modification (e.g. chromatin);organization of chromosome structure	11532953	NoRC induces nucleosome sliding in an ATP- and histone H4 tail-dependent fashion. This complex may serve a role in the regulation of the rDNA locus.	None	None	Mus musculus (Mouse);Mus musculus (Mouse)	Bromodomain adjacent to zinc finger domain protein 2A;SWI/SNF-related matrix-associated actin-dependent regulator of chromatin subfamily A member 5	Baz2a;Smarca5	Kiaa0314 Tip5;Snf2h
102	Meiotic cohesin complex	Mouse	None	male gonad (testis)	P70281;Q8C5S7;Q920F6;Q9CW03	20962;56739;140557;13006	MI:0019-coimmunoprecipitation	GO:0007127;GO:0007135;GO:0051276;GO:0005634	meiosis I;meiosis II;chromosome organization;nucleus	10.03.02.01;10.03.02.03;42.10.03;70.10	meiosis I;meiosis II;organization of chromosome structure;nucleus	12759374	None	None	None	Mus musculus (Mouse);Mus musculus (Mouse);Mus musculus (Mouse);Mus musculus (Mouse)	Synaptonemal complex protein 3;Meiotic recombination protein REC8 homolog;Structural maintenance of chromosomes protein 1B;Structural maintenance of chromosomes protein 3	Sycp3;Rec8;Smc1b;Smc3	Scp3;Mei8, Rec8L1;Smc1l2;Bam, Bmh, Cspg6, Mmip1, Smc3l1, Smcd
103	RNA polymerase II holoenzyme complex	Human	None	HeLa cells	O15514;P13984;P18074;P19387;P19388;P19447;P20226;P24928;P29083;P29084;P30876;P32780;P35269;P36954;P52434;P52435;P53803;P61218;P62487;P62875;Q00403;Q13888;Q13889;Q92759	5433;2963;2068;5432;5434;2071;6908;5430;2960;2961;5431;2965;2962;5438;5437;5439;5440;5435;5436;5441;2959;2966;2967;2968	MI:0004-affinity chromatography technology	GO:0006351;GO:0003677;GO:0005634	transcription, DNA-templated;DNA binding;nucleus	11;16.03.01;70.10	TRANSCRIPTION;DNA binding;nucleus	9305922	None	None	None	Homo sapiens (Human);Homo sapiens (Human);Homo sapiens (Human);Homo sapiens (Human);Homo sapiens (Human);Homo sapiens (Human);Homo sapiens (Human);Homo sapiens (Human);Homo sapiens (Human);Homo sapiens (Human);Homo sapiens (Human);Homo sapiens (Human);Homo sapiens (Human);Homo sapiens (Human);Homo sapiens (Human);Homo sapiens (Human);Homo sapiens (Human);Homo sapiens (Human);Homo sapiens (Human);…	DNA-directed RNA polymerase II subunit RPB4;General transcription factor IIF subunit 2;TFIIH basal transcription factor complex helicase XPD subunit;DNA-directed RNA polymerase II subunit RPB3;DNA-directed RNA polymerases I, II, and III subunit RPABC1;TFIIH basal transcription factor complex helicase XPB subunit;TATA-box-binding protein;DNA-directed RNA polymerase II subunit RPB1;General transcri…	POLR2D;GTF2F2;ERCC2;POLR2C;POLR2E;ERCC3;TBP;POLR2A;GTF2E1;GTF2E2;POLR2B;GTF2H1;GTF2F1;POLR2I;POLR2H;POLR2J;POLR2K;POLR2F;POLR2G;POLR2L;GTF2B;GTF2H2;GTF2H3;GTF2H4	None;RAP30;XPD, XPDC;None;None;XPB, XPBC;GTF2D1 TF2D TFIID;POLR2;TF2E1;TF2E2;None;BTF2; p62;RAP74;None;RPABC3;POLR2J1;RPABC4;POLRF;RPB7;RPABC5;TF2B TFIIB;BTF2P44; p44;p34;p52
104	RNA polymerase II core complex	Human	None	HeLa cells	O15514;P19387;P19388;P24928;P30876;P36954;P52434;P52435;P53803;P61218;P62487;P62875	5433;5432;5434;5430;5431;5438;5437;5439;5440;5435;5436;5441	MI:0004-affinity chromatography technology	GO:0006351;GO:0003677;GO:0005634	transcription, DNA-templated;DNA binding;nucleus	11;16.03.01;70.10	TRANSCRIPTION;DNA binding;nucleus	9852112	None	None	None	Homo sapiens (Human);Homo sapiens (Human);Homo sapiens (Human);Homo sapiens (Human);Homo sapiens (Human);Homo sapiens (Human);Homo sapiens (Human);Homo sapiens (Human);Homo sapiens (Human);Homo sapiens (Human);Homo sapiens (Human);Homo sapiens (Human)	DNA-directed RNA polymerase II subunit RPB4;DNA-directed RNA polymerase II subunit RPB3;DNA-directed RNA polymerases I, II, and III subunit RPABC1;DNA-directed RNA polymerase II subunit RPB1;DNA-directed RNA polymerase II subunit RPB2;DNA-directed RNA polymerase II subunit RPB9;DNA-directed RNA polymerases I, II, and III subunit RPABC3;DNA-directed RNA polymerase II subunit RPB11-a;DNA-directed R…	POLR2D;POLR2C;POLR2E;POLR2A;POLR2B;POLR2I;POLR2H;POLR2J;POLR2K;POLR2F;POLR2G;POLR2L	None;None;None;POLR2;None;None;RPABC3;POLR2J1;RPABC4;POLRF;RPB7;RPABC5
106	Srf-myogenin-E12 complex	Mouse	None	None	P12979;P15806;Q9JM73	17928;21423;20807	MI:0004-affinity chromatography technology;MI:0437-protein three hybrid	GO:2001141;GO:0006355;GO:0030154;GO:0007517	regulation of RNA biosynthetic process;regulation of transcription, DNA-templated;cell differentiation;muscle organ development	11.02.03.04;40.02;45.03.12	transcriptional control;cell differentiation;muscle	8617811	The formation of this complex could be one of the means by which SRF activity is deviated from proliferative to differentiating genes upon muscle cell terminal differentiation.	None	None	Mus musculus (Mouse);Mus musculus (Mouse);Mus musculus (Mouse)	Myogenin ;Transcription factor E2-alpha;Serum response factor	Myog;Tcf3;Srf	;Alf2 Me2 Tcfe2a;None
107	TFIIH transcription factor complex	Human	None	HeLa cells	P18074;P19447;P32780;P50613;P51946;P51948;Q13888;Q13889;Q92759	2068;2071;2965;1022;902;4331;2966;2967;2968	MI:0004-affinity chromatography technology	GO:0006281;GO:0007049;GO:0006355;GO:0005634	DNA repair;cell cycle;regulation of transcription, DNA-templated;nucleus	10.01.05.01;10.03;11.02.03.04;70.10	DNA repair;cell cycle;transcriptional control;nucleus	9852112	Transcription factor IIH (TFIIH) is a multisubunit complex required for transcription and for DNA nucleotide excision repair.	None	None	Homo sapiens (Human);Homo sapiens (Human);Homo sapiens (Human);Homo sapiens (Human);Homo sapiens (Human);Homo sapiens (Human);Homo sapiens (Human);Homo sapiens (Human);Homo sapiens (Human)	TFIIH basal transcription factor complex helicase XPD subunit;TFIIH basal transcription factor complex helicase XPB subunit;General transcription factor IIH subunit 1;Cyclin-dependent kinase 7;Cyclin-H;CDK-activating kinase assembly factor MAT1;General transcription factor IIH subunit 2;General transcription factor IIH subunit 3;General transcription factor IIH subunit 4	ERCC2;ERCC3;GTF2H1;CDK7;CCNH;MNAT1;GTF2H2;GTF2H3;GTF2H4	XPD, XPDC;XPB, XPBC;BTF2; p62;CAK, CAK1, CDKN7, MO15, STK1;None;CAP35, MAT1, RNF66;BTF2P44; p44;p34;p52
109	Fertilin complex (Adam1b, Adam2)	Mouse	None	testicular germ cells; cauda epididymal sperm	Q60718;Q8R534	11495;280667	MI:0019-coimmunoprecipitation	GO:0015031;GO:0140318	protein transport;protein transporter activity	2010-01-20	protein transport	15194697	The formation of the heterodimeric protein complex between the ADAM1b and ADAM2 precursors in TGC may be essential for the localization of the mature forms of these two ADAMs on the sperm surface (PMID:15194697).	None	None	Mus musculus (Mouse);Mus musculus (Mouse)	Disintegrin and metalloproteinase domain-containing protein 2;Disintegrin and metalloproteinase domain-containing protein 1b	Adam2;Adam1b	Ftnb;None
112	Prefoldin complex	Human	PFD complex	human PFD was assembled from individual subunits of PFD	O15212;O60925;P61758;Q99471;Q9NQP4;Q9UHV9	10471;5201;7411;5204;5203;5202	MI:0040-electron microscopy;MI:0071-molecular sieving;MI:0413-electrophoretic mobility shift assay	GO:0050821;GO:0006457;GO:0007010;GO:0030036;GO:0016272	protein stabilization;protein folding;cytoskeleton organization;actin cytoskeleton organization;prefoldin complex	14.01;42.04;42.04.03	protein folding and stabilization;cytoskeleton/structural proteins;actin cytoskeleton	12456645	The biogenesis of the cytoskeletal proteins actin and tubulin involves interaction of nascent chains of each of the two proteins with the oligomeric protein prefoldin(PFD) and their subsequent transfer to the cytosolic chaperonin CCT (chaperonin containing TCP-1). PFD exists as a more complex oligomer assembled from six different proteins.	None	None	Homo sapiens (Human);Homo sapiens (Human);Homo sapiens (Human);Homo sapiens (Human);Homo sapiens (Human);Homo sapiens (Human)	Prefoldin subunit 6;Prefoldin subunit 1;Prefoldin subunit 3;Prefoldin subunit 5;Prefoldin subunit 4;Prefoldin subunit 2	PFDN6;PFDN1;VBP1;PFDN5;PFDN4;PFDN2	HKE2 PFD6;PFD1;PFDN3;MM1 PFD5;PFD4;PFD2
114	SNAPc (small nuclear RNA-activating protein) complex	Human	PTF	None	O75971;Q13487;Q16533;Q5SXM2;Q92966	10302;6618;6617;6621;6619	MI:0019-coimmunoprecipitation	GO:2001141;GO:0006355;GO:0005515;GO:0003677;GO:0005634	regulation of RNA biosynthetic process;regulation of transcription, DNA-templated;protein binding;DNA binding;nucleus	11.02.03.04;16.01;16.03.01;70.10	transcriptional control;protein binding;DNA binding;nucleus	11056176	Additional information about the constituents of the SNAPc complex is given in PMID:7715707 and PMID:9732265.	None	None	Homo sapiens (Human);Homo sapiens (Human);Homo sapiens (Human);Homo sapiens (Human);Homo sapiens (Human)	snRNA-activating protein complex subunit 5;snRNA-activating protein complex subunit 2;snRNA-activating protein complex subunit 1;snRNA-activating protein complex subunit 4;snRNA-activating protein complex subunit 3	SNAPC5;SNAPC2;SNAPC1;SNAPC4;SNAPC3	SNAP19;SNAP45;SNAP43;SNAP190;SNAP50
115	Polycomb repressive complex 1 (PRC1, hPRC-H)	Human	None	None	O00257;O60264;P0DMV8;P35226;P78364;Q06587;Q14781;Q8IXK0;Q8NDX5;Q96GD3;Q99496;Q9HC52	8535;8467;3303;648;1911;6015;84733;1912;80012;22955;6045;57332	MI:0004-affinity chromatography technology	GO:0006265;GO:0045892;GO:0032774;GO:0018126;GO:0006479;GO:0051276;GO:0005634	DNA topological change;negative regulation of transcription, DNA-templated;RNA biosynthetic process;protein hydroxylation;protein methylation;chromosome organization;nucleus	10.01.09.05;11.02.03.04.03;11.02;14.07.09;42.10.03;70.10	DNA conformation modification (e.g. chromatin);transcription repression;RNA synthesis;posttranslational modification of amino acids (e.g. hydroxylation, methylation);organization of chromosome structure;nucleus	12167701	Polycomb repressive complexes are required to maintain the transcriptionally repressive state of many genes, including Hox genes, throughout development. PcG PRC1 complex acts via chromatin remodeling and modification of histones. hPRC-H apparently represents not a single complex but rather a mixture of highly related complexes, here exemplified by the M33F and Bmi1F M2 eluates. The identified be…	None	Since the authors did not specify HSP70, we used isoform HSPA1A.	Homo sapiens (Human);Homo sapiens (Human);Homo sapiens (Human);Homo sapiens (Human);Homo sapiens (Human);Homo sapiens (Human);Homo sapiens (Human);Homo sapiens (Human);Homo sapiens (Human);Homo sapiens (Human);Homo sapiens (Human);Homo sapiens (Human)	E3 SUMO-protein ligase CBX4;SWI/SNF-related matrix-associated actin-dependent regulator of chromatin subfamily A member 5;Heat shock 70 kDa protein 1A;Polycomb complex protein BMI-1;Polyhomeotic-like protein 1;E3 ubiquitin-protein ligase RING1;Chromobox protein homolog 2;Polyhomeotic-like protein 2;Polyhomeotic-like protein 3;Polycomb protein SCMH1;E3 ubiquitin-protein ligase RING2;Chromobox prot…	CBX4;SMARCA5;HSPA1A;BMI1;PHC1;RING1;CBX2;PHC2;PHC3;SCMH1;RNF2;CBX8	None;SNF2H, WCRF135;HSPA1, HSX70, HSP70-1A;PCGF4 RNF51;EDR1 PH1;RNF1, RING1A;None;EDR2 PH2;EDR3 PH3;None;BAP1 DING HIPI3 RING1B;PC3 RC1
116	Polycomb repressive complex 1 (PRC1, hPRC-H)	Human	None	None	O00257;O60264;P0DMV8;P25490;P35226;P78364;Q06587;Q14781;Q8IXK0;Q8NDX5;Q96GD3;Q99496;Q9HC52	8535;8467;3303;7528;648;1911;6015;84733;1912;80012;22955;6045;57332	MI:0004-affinity chromatography technology	GO:0006265;GO:0045892;GO:0032774;GO:0018126;GO:0006479;GO:0051276;GO:0005634	DNA topological change;negative regulation of transcription, DNA-templated;RNA biosynthetic process;protein hydroxylation;protein methylation;chromosome organization;nucleus	10.01.09.05;11.02.03.04.03;11.02;14.07.09;42.10.03;70.10	DNA conformation modification (e.g. chromatin);transcription repression;RNA synthesis;posttranslational modification of amino acids (e.g. hydroxylation, methylation);organization of chromosome structure;nucleus	12167701	Polycomb repressive complexes are required to maintain the transcriptionally repressive state of many genes, including Hox genes, throughout development. PcG PRC1 complex acts via chromatin remodeling and modification of histones. hPRC-H apparently represents not a single complex but rather a mixture of highly related complexes, here exemplified by the Hi-Trap S eluate. The identified beta-tubuli…	None	Since the authors did not specify HSP70, we used isoform HSPA1A	Homo sapiens (Human);Homo sapiens (Human);Homo sapiens (Human);Homo sapiens (Human);Homo sapiens (Human);Homo sapiens (Human);Homo sapiens (Human);Homo sapiens (Human);Homo sapiens (Human);Homo sapiens (Human);Homo sapiens (Human);Homo sapiens (Human);Homo sapiens (Human)	E3 SUMO-protein ligase CBX4;SWI/SNF-related matrix-associated actin-dependent regulator of chromatin subfamily A member 5;Heat shock 70 kDa protein 1A;Transcriptional repressor protein YY1;Polycomb complex protein BMI-1;Polyhomeotic-like protein 1;E3 ubiquitin-protein ligase RING1;Chromobox protein homolog 2;Polyhomeotic-like protein 2;Polyhomeotic-like protein 3;Polycomb protein SCMH1;E3 ubiquit…	CBX4;SMARCA5;HSPA1A;YY1;BMI1;PHC1;RING1;CBX2;PHC2;PHC3;SCMH1;RNF2;CBX8	None;SNF2H, WCRF135;HSPA1, HSX70, HSP70-1A;INO80S;PCGF4 RNF51;EDR1 PH1;RNF1, RING1A;None;EDR2 PH2;EDR3 PH3;None;BAP1 DING HIPI3 RING1B;PC3 RC1
117	GPR56-CD81-Galpha(q/11)-Gbeta complex	Human	None	Brij 96 lysate of HEK 293 cells	P29992;P50148;P60033;P62873;Q9Y653	2767;2776;975;2782;9289	MI:0019-coimmunoprecipitation	GO:0007186	G protein-coupled receptor signaling pathway	30.05.02.24	G-protein coupled receptor signalling pathway	15004227	The central role of CD81 (and CD9 when present) suggests possible scaffolding functions for CD81 and CD9 in GPR56 signaling.	None	The Gbeta peptide identified by mass spectrometry is a sequence common to beta subunits 1-4, and the anti-Gbeta antiserum recognizes all four subunits. Since the authors did not specify Gbeta peptide, we used isoform GNB1.	Homo sapiens (Human);Homo sapiens (Human);Homo sapiens (Human);Homo sapiens (Human);Homo sapiens (Human)	Guanine nucleotide-binding protein subunit alpha-11;Guanine nucleotide-binding protein G;CD81 antigen;Guanine nucleotide-binding protein G;Adhesion G-protein coupled receptor G1	GNA11;GNAQ;CD81;GNB1;ADGRG1	GA11;GAQ;TAPA1, TSPAN28;Gbeta;GPR56, TM7LN4, TM7XN1
118	GPI-GnT activity complex	Human	None	JY25 cells	P37287;Q14442;Q92535;Q9BRB3	5277;5283;5279;9091	MI:0004-affinity chromatography technology	GO:0006644;GO:0008654;GO:0009395;GO:0005783	phospholipid metabolic process;phospholipid biosynthetic process;phospholipid catabolic process;endoplasmic reticulum	01.06.02.01;70.07	phospholipid metabolism;endoplasmic reticulum	9463366	This protein complex has GPI-GlcNAc transferase (GPI-GnT) activity in vitro.	None	None	Homo sapiens (Human);Homo sapiens (Human);Homo sapiens (Human);Homo sapiens (Human)	Phosphatidylinositol N-acetylglucosaminyltransferase subunit A;Phosphatidylinositol N-acetylglucosaminyltransferase subunit H;Phosphatidylinositol N-acetylglucosaminyltransferase subunit C;Phosphatidylinositol N-acetylglucosaminyltransferase subunit Q	PIGA;PIGH;PIGC;PIGQ	None;None;GPI2;GPI1
120	Lymphotoxin beta receptor complex	Human	None	COS7 cells	P01374;P36941;Q06643	4049;4055;4050	MI:0019-coimmunoprecipitation	GO:0007166;GO:0006915	cell surface receptor signaling pathway;apoptotic process	30.05;40.10.02	transmembrane signal transduction;apoptosis (type I programmed cell death)	9122217	The binding of heterotrimeric lymphotoxin, LT alpha1 beta2, to the LTbeta receptor (LTbeta R), a member of the tumor necrosis factor receptor (TNFR) superfamily, induces nuclear factor kappaB (NF-kappaB) activation and cell death in HT29 adenocarcinoma cells.	None	None	Homo sapiens (Human);Homo sapiens (Human);Homo sapiens (Human)	Lymphotoxin-alpha;Tumor necrosis factor receptor superfamily member 3;Lymphotoxin-beta	LTA;LTBR;LTB	TNFB TNFSF1;D12S370, TNFCR, TNFR3, TNFRSF3;TNFC TNFSF3
122	MCM complex	Mouse	None	FM3A cells	P25206;P49717;P49718;P97310;P97311;Q61881	17215;17217;17218;17216;17219;17220	MI:0018-two hybrid;MI:0019-coimmunoprecipitation	GO:0006260;GO:0007126;GO:0005524;GO:0005694	DNA replication;meiotic cell cycle;ATP binding;chromosome	10.01.03;10.03.02;16.19.03;70.10.03	DNA synthesis and replication;meiosis;ATP binding;chromosome	12614612	None	None	None	Mus musculus (Mouse);Mus musculus (Mouse);Mus musculus (Mouse);Mus musculus (Mouse);Mus musculus (Mouse);Mus musculus (Mouse)	DNA replication licensing factor MCM3;DNA replication licensing factor MCM4;DNA replication licensing factor MCM5;DNA replication licensing factor MCM2;DNA replication licensing factor MCM6;DNA replication licensing factor MCM7	Mcm3;Mcm4;Mcm5;Mcm2;Mcm6;Mcm7	Mcmd Mcmd3;Cdc21 Mcmd4;Cdc46 Mcmd5;Bm28 Cdcl1 Kiaa0030 Mcmd2;Mcmd6 Mis5;Cdc47 Mcmd7
123	Rnase/Mrp complex	Human	None	in vitro	O75817;O75818;O95059;O95707;P78345;P78346;Q969H6;Q99575;Q9BUL9;Q9H633	10248;10799;11102;10775;10557;10556;51367;10940;54913;79897	MI:0096-pull down	GO:0006401;GO:0006364;GO:0003723;GO:0005634	RNA catabolic process;rRNA processing;RNA binding;nucleus	01.03.16.01;11.04.01;16.03.03;70.10	RNA degradation;rRNA processing;RNA binding;nucleus	15096576	RNase MRP is involved in the processing of pre-rRNA and the generation of RNA primers for mitochondrial DNA replication.	None	None	Homo sapiens (Human);Homo sapiens (Human);Homo sapiens (Human);Homo sapiens (Human);Homo sapiens (Human);Homo sapiens (Human);Homo sapiens (Human);Homo sapiens (Human);Homo sapiens (Human);Homo sapiens (Human)	Ribonuclease P protein subunit p20;Ribonuclease P protein subunit p40;Ribonuclease P protein subunit p14;Ribonuclease P protein subunit p29;Ribonuclease P protein subunit p38;Ribonuclease P protein subunit p30;Ribonuclease P/MRP protein subunit POP5;Ribonucleases P/MRP protein subunit POP1;Ribonuclease P protein subunit p25;Ribonuclease P protein subunit p21	POP7;RPP40;RPP14;POP4;RPP38;RPP30;POP5;POP1;RPP25;RPP21	RPP20;RNASEP1;None;RPP29;None;RNASEP2;None;KIAA0061;None;C6orf135 CAT60
124	RGS9-GNB5-GNAT1-R9AP complex	Bovine	None	eye	A5PJS1;O46469;P04695;Q8MJG0	535365;281453;281794;282338	MI:0006-anti bait coimmunoprecipitation	GO:0007186;GO:0009583;GO:0009416;GO:0005886;GO:0001750;GO:0007601	G protein-coupled receptor signaling pathway;detection of light stimulus;response to light stimulus;plasma membrane;photoreceptor outer segment;visual perception	30.05.02.24;34.11.01;70.02;34.11.01.03	G-protein coupled receptor signalling pathway;photoperception and response;eukaryotic plasma membrane / membrane attached;visual transduction	12119397	None	None	None	Bos taurus (Bovine);Bos taurus (Bovine);Bos taurus (Bovine);Bos taurus (Bovine)	G protein subunit beta 5;Regulator of G-protein signaling 9;Guanine nucleotide-binding protein G;Regulator of G-protein signaling 9-binding protein	GNB5;RGS9;GNAT1;RGS9BP	None;None;None;R9AP
126	CCT complex (chaperonin containing TCP1 complex)	Human	CCT micro-complex	293T cells	P17987;P40227;P48643;P49368;P50990;P50991;P78371;Q99832	6950;908;22948;7203;10694;10575;10576;10574	MI:0029-cosedimentation through density gradient;MI:0047-far western blotting;MI:0091-chromatography technology	GO:0050821;GO:0006457;GO:0005524;GO:0005737	protein stabilization;protein folding;ATP binding;cytoplasm	14.01;16.19.03;70.03	protein folding and stabilization;ATP binding;cytoplasm	9250675	The chaperonins are a family of molecular chaperones involved in protein folding, assembly and transport. The chaperonin-containing TCP-1 (CCT) is abundant in eukaryotic cytosol. CCT micro-complexes have mol. wts ranging from 120 to 250 kDa and are present in cells at lower abundance (<5%) as compared with intact CCT.	None	None	Homo sapiens (Human);Homo sapiens (Human);Homo sapiens (Human);Homo sapiens (Human);Homo sapiens (Human);Homo sapiens (Human);Homo sapiens (Human);Homo sapiens (Human)	T-complex protein 1 subunit alpha;T-complex protein 1 subunit zeta;T-complex protein 1 subunit epsilon;T-complex protein 1 subunit gamma;T-complex protein 1 subunit theta;T-complex protein 1 subunit delta;T-complex protein 1 subunit beta;T-complex protein 1 subunit eta	TCP1;CCT6A;CCT5;CCT3;CCT8;CCT4;CCT2;CCT7	CCT1 CCTA;CCT6 CCTZ;CCTE KIAA0098;CCTG TRIC5;C21orf112 CCTQ KIAA0002;CCTD SRB;99D8.1 CCTB;CCTH NIP7-1
127	NDC80 kinetochore complex	Human	None	HeLa Tet-On cells	O14777;Q8NBT2;Q9BZD4;Q9HBM1	10403;147841;83540;57405	MI:0019-coimmunoprecipitation	GO:0000278;GO:0007059;GO:0000775	mitotic cell cycle;chromosome segregation;chromosome, centromeric region	10.03.01.01;10.03.04.05;70.10.04	mitotic cell cycle;chromosome segregation/division;centromere / kinetochore	14699129	Components of the conserved NDC80 complex are required for chromosome congression, and their disruption results in mitotic arrest accompanied by multiple spindle aberrations.hSPC25 is an essential kinetochore component that plays a significant role in proper execution of mitotic events.	None	None	Homo sapiens (Human);Homo sapiens (Human);Homo sapiens (Human);Homo sapiens (Human)	Kinetochore protein NDC80 homolog;Kinetochore protein Spc24;Kinetochore protein Nuf2;Kinetochore protein Spc25	NDC80;SPC24;NUF2;SPC25	HEC HEC1 KNTC2;SPBC24;CDCA1 NUF2R;SPBC25
128	ORC complex (origin recognition complex)	Mouse	None	FM3A cells	O88708;Q60862;Q9JK30;Q9WUJ8;Q9WUV0;Q9Z1N2	26428;18393;50793;56452;26429;18392	MI:0018-two hybrid;MI:0019-coimmunoprecipitation	GO:0006267;GO:0003688;GO:0005524;GO:0005694	pre-replicative complex assembly involved in nuclear cell cycle DNA replication;DNA replication origin binding;ATP binding;chromosome	10.01.03.03;16.19.03;70.10.03	ori recognition and priming complex formation;ATP binding;chromosome	12614612	None	None	None	Mus musculus (Mouse);Mus musculus (Mouse);Mus musculus (Mouse);Mus musculus (Mouse);Mus musculus (Mouse);Mus musculus (Mouse)	Origin recognition complex subunit 4;Origin recognition complex subunit 2;Origin recognition complex subunit 3;Origin recognition complex subunit 6;Origin recognition complex subunit 5;Origin recognition complex subunit 1	Orc4;Orc2;Orc3;Orc6;Orc5;Orc1	Orc4l;Orc2l;Orc3l;Orc6l;Orc5l;Orc1l
129	PIDDsome complex	Human	None	293T cells	P42575;P78560;Q9HB75	835;8738;55367	MI:0019-coimmunoprecipitation	GO:0006919;GO:0006915	activation of cysteine-type endopeptidase activity involved in apoptotic process;apoptotic process	40.10.02.02.02;40.10.02	caspase activation;apoptosis (type I programmed cell death)	15073321	None	PIDDsome is involved in caspase-2 dependent TSA-induced cell death in prostate cancer cell lines (PMID:17110788).	None	Homo sapiens (Human);Homo sapiens (Human);Homo sapiens (Human)	Caspase-2;Death domain-containing protein CRADD;p53-induced death domain-containing protein 1	CASP2;CRADD;PIDD1	ICH1 NEDD2;RAIDD;LRDD PIDD
136	Troponin complex	Rabbit	None	skeletal muscle	P02586;P02641;P02643	100009341;None;100009581	MI:0029-cosedimentation through density gradient;MI:0091-chromatography technology	GO:0005509;GO:0006936;GO:0007517;GO:0015629	calcium ion binding;muscle contraction;muscle organ development;actin cytoskeleton	16.17.01;36.25.09;45.03.12;70.04.03	calcium binding;muscle contraction;muscle;actin cytoskeleton	12395950	None	None	None	Oryctolagus cuniculus (Rabbit);Oryctolagus cuniculus (Rabbit);Oryctolagus cuniculus (Rabbit)	Troponin C, skeletal muscle;Troponin T, fast skeletal muscle;Troponin I, fast skeletal muscle	TNNC2;TNNT3;TNNI2	None;None;None
138	Telomere-associated protein complex	Human	Telosome complex; TRF1-TIN2 complex; Shelterin	HeLa cells	P54274;Q15554;Q96AP0;Q9BSI4;Q9NUX5;Q9NYB0	7013;7014;65057;26277;25913;54386	MI:0071-molecular sieving	GO:0003677;GO:0051276;GO:0005634;GO:0000723;GO:0019048;GO:0009615	DNA binding;chromosome organization;nucleus;telomere maintenance;modulation by virus of host process;response to virus	16.03.01;42.10.03;70.10	DNA binding;organization of chromosome structure;nucleus	15383534	TIN2 binds TRF2 directly, thereby tethering TRF2 to the TRF1 complex. The Shelterin complex protects telomeres from degradation and is therefore responsible for telomere maintenance (PMID:15383534, 32320442). Human herpesviruses 6A and 6B are able to integrate their genome into host chromosomes within the host telomeres. Components of the host shelterin protein complex, including TERF1 and TERF2 …	This complex gained particular interest in melanoma genetics as germline variants were found in 3 shelterin genes in melanoma prone families: POT1, ACD and TERF2IP (PMID:15181449).	None	Homo sapiens (Human);Homo sapiens (Human);Homo sapiens (Human);Homo sapiens (Human);Homo sapiens (Human);Homo sapiens (Human)	Telomeric repeat-binding factor 1;Telomeric repeat-binding factor 2;Adrenocortical dysplasia protein homolog;TERF1-interacting nuclear factor 2;Protection of telomeres protein 1;Telomeric repeat-binding factor 2-interacting protein 1	TERF1;TERF2;ACD;TINF2;POT1;TERF2IP	PIN2, TRBF1, TRF, TRF1;TRBF2, TRF2;PIP1, PTOP, TINT1, TPP1;TIN2;None;DRIP5, RAP1
139	SDH-mABC1-PIC-ANT-ATPase complex	Rat	None	None	P15999;P16036;P21913;Q05962;Q5RKI8;Q920L2	65262;245959;298596;85333;362302;157074	MI:0019-coimmunoprecipitation;MI:0027-cosedimentation	GO:0008324;GO:0006812;GO:0005216;GO:0005743	cation transmembrane transporter activity;cation transport;ion channel activity;mitochondrial inner membrane	20.01.01.01;20.03.01.01;70.16.05	cation transport (H+, Na+, K+, Ca2+ , NH4+, etc.);ion channels;mitochondrial inner membrane	15284438	The complex constitutes the mitochondrial ATP-sensitive K(+) channel.	None	Since the authors did not specify ADP/ATP translocase, we used isoform Ant1.	Rattus norvegicus (Rat);Rattus norvegicus (Rat);Rattus norvegicus (Rat);Rattus norvegicus (Rat);Rattus norvegicus (Rat);Rattus norvegicus (Rat)	ATP synthase subunit alpha, mitochondrial;Phosphate carrier protein, mitochondrial;Succinate dehydrogenase [ubiquinone] iron-sulfur subunit, mitochondrial;ADP/ATP translocase 1;ATP-binding cassette sub-family B member 8, mitochondrial;Succinate dehydrogenase [ubiquinone] flavoprotein subunit, mitochondrial	Atp5f1a;Slc25a3;Sdhb;Slc25a4;Abcb8;Sdha	Atp5a1;Phc;Sdh1;Ant1;None;None
140	E-box sequence-binding complex	Human	Bex2 protein complex	HeLa cells	P25791;Q02577;Q86U70;Q9BXY8	4005;4808;8861;None	MI:0019-coimmunoprecipitation	GO:2001141;GO:0006355;GO:0022008;GO:0048699;GO:0005634	regulation of RNA biosynthetic process;regulation of transcription, DNA-templated;neurogenesis;generation of neurons;nucleus	11.02.03.04;41.05.13;70.10	transcriptional control;neurogenesis;nucleus	16314316	This complex may help to understand the molecular mechanisms by which hBex2 plays a role in transcriptional regulation in the brain during neurodevelopment.	None	None	Homo sapiens (Human);Homo sapiens (Human);Homo sapiens (Human);Homo sapiens (Human)	Rhombotin-2;Helix-loop-helix protein 2;LIM domain-binding protein 1;Protein BEX2	LMO2;NHLH2;LDB1;BEX2	RBTN2 RBTNL1 RHOM2 TTG2;BHLHA34 HEN2 KIAA0490;CLIM2;None
141	Sos1-Abi1-Eps8 complex	Mouse	None	None	Q08509;Q62245;Q8CBW3	13860;20662;11308	MI:0019-coimmunoprecipitation	GO:0007264	small GTPase mediated signal transduction	30.01.05.05.01	small GTPase mediated signal transduction	10499589	The authors propose a model in which Eps8 mediates the transfer of signals between Ras and Rac, by forming a complex with E3b1 and Sos1.	None	None	Mus musculus (Mouse);Mus musculus (Mouse);Mus musculus (Mouse)	Epidermal growth factor receptor kinase substrate 8;Son of sevenless homolog 1;Abl interactor 1	Eps8;Sos1;Abi1	None;None;Ssh3bp1
142	CD147-gamma-secretase complex	Human	CD147-gamma-secretase complex (APH-1a, PS-1, PEN-2, NCT variant)	HeLa cell	P35613;P49768;Q92542;Q96BI3;Q9NZ42	682;5663;23385;51107;55851	MI:0019-coimmunoprecipitation	GO:0016485;GO:0023052;GO:0005886;GO:0005794	protein processing;signaling;plasma membrane;Golgi apparatus	14.07.11;30.01;70.02;70.08	protein processing (proteolytic);cellular signalling;eukaryotic plasma membrane / membrane attached;Golgi	15890777	CD147 in gamma-secretase complex down-modulates the production of amyloid beta-peptides (PMID:15890777).	None	None	Homo sapiens (Human);Homo sapiens (Human);Homo sapiens (Human);Homo sapiens (Human);Homo sapiens (Human)	Basigin;Presenilin-1;Nicastrin;Gamma-secretase subunit APH-1A;Gamma-secretase subunit PEN-2	BSG;PSEN1;NCSTN;APH1A;PSENEN	None;AD3, PS1, PSNL1;KIAA0253;PSF;PEN2
143	APP-APBB1-LRP1 complex	Human	APP-FE65-LRP1 complex	HEK 293 cells	O00213;P05067;Q07954	322;351;4035	MI:0019-coimmunoprecipitation;MI:0096-pull down	GO:0016485	protein processing	2011-07-14	protein processing (proteolytic)	15115822	None	None	None	Homo sapiens (Human);Homo sapiens (Human);Homo sapiens (Human)	Amyloid beta A4 precursor protein-binding family B member 1;Amyloid beta A4 protein;Prolow-density lipoprotein receptor-related protein 1	APBB1;APP;LRP1	FE65, RIR;Amyloid beta precursor protein;A2MR APR
144	Gamma-BAR-AP1 complex	Human	None	HeLa cells	O43747;O75843;P56377;P61966;Q10567;Q63HQ0;Q96PC3;Q9BXS5;Q9Y6Q5	164;8906;8905;1174;162;55435;130340;8907;10053	MI:0018-two hybrid;MI:0019-coimmunoprecipitation	GO:0006886;GO:0006605;GO:0015031;GO:0016192;GO:0006900;GO:0016050;GO:0006897;GO:0030133	intracellular protein transport;protein targeting;protein transport;vesicle-mediated transport;vesicle budding from membrane;vesicle organization;endocytosis;transport vesicle	14.04;20.01.10;20.09.07;20.09.07.25;20.09.18.09.01;70.09	protein targeting, sorting and translocation;protein transport;vesicular transport (Golgi network, etc.);vesicle formation;endocytosis;intracellular transport vesicles	15775984	The isolation of AP1 adaptor complex was described in (PMID:9733768).	None	None	Homo sapiens (Human);Homo sapiens (Human);Homo sapiens (Human);Homo sapiens (Human);Homo sapiens (Human);Homo sapiens (Human);Homo sapiens (Human);Homo sapiens (Human);Homo sapiens (Human)	AP-1 complex subunit gamma-1;AP-1 complex subunit gamma-like 2;AP-1 complex subunit sigma-2;AP-1 complex subunit sigma-1A;AP-1 complex subunit beta-1;AP-1 complex-associated regulatory protein;AP-1 complex subunit sigma-3;AP-1 complex subunit mu-1;AP-1 complex subunit mu-2	AP1G1;AP1G2;AP1S2;AP1S1;AP1B1;AP1AR;AP1S3;AP1M1;AP1M2	ADTG CLAPG1;None;None;AP19 CLAPS1;ADTB1 BAM22 CLAPB2;C4orf16;None;CLTNM;None
145	CCT-Prefoldin complex, CCT6A variant	Mammalia	CCT:PFD complex; (chaperonin containing TCP-1)-prefolding complex	human PFD; bovine testis	F1MWD3;O15212;O60925;P61758;Q2NKZ1;Q2T9X2;Q32L40;Q3MHL7;Q3T0K2;Q3ZBH0;Q3ZCI9;Q99471;Q9NQP4;Q9UHV9	533784;10471;5201;7411;514355;613336;512043;521540;504735;505313;281047;5204;5203;5202	MI:0028-cosedimentation in solution;MI:0040-electron microscopy;MI:0226-ion exchange chromatography	GO:0050821;GO:0006457;GO:0005515;GO:0016272;GO:0005832	protein stabilization;protein folding;protein binding;prefoldin complex;chaperonin-containing T-complex	14.01;16.01	protein folding and stabilization;protein binding	12456645	The biogenesis of the cytoskeletal proteins actin and tubulin involves interaction of nascent chains of each of the two proteins with the oligomeric protein prefoldin (PFD) and their subsequent transfer to the cytosolic chaperonin CCT (chaperonin containing TCP-1). Three-dimensional reconstruction of the CCT:PFD complex based on cryoelectron microscopy reveals that PFD binds to each of the two CC…	None	None	Bos taurus (Bovine);Homo sapiens (Human);Homo sapiens (Human);Homo sapiens (Human);Bos taurus (Bovine);Bos taurus (Bovine);Bos taurus (Bovine);Bos taurus (Bovine);Bos taurus (Bovine);Bos taurus (Bovine);Bos taurus (Bovine);Homo sapiens (Human);Homo sapiens (Human);Homo sapiens (Human)	Uncharacterized protein;Prefoldin subunit 6;Prefoldin subunit 1;Prefoldin subunit 3;T-complex protein 1 subunit eta;T-complex protein 1 subunit delta;T-complex protein 1 subunit alpha;T-complex protein 1 subunit zeta;T-complex protein 1 subunit gamma;T-complex protein 1 subunit beta;T-complex protein 1 subunit theta;Prefoldin subunit 5;Prefoldin subunit 4;Prefoldin subunit 2	CCT5;PFDN6;PFDN1;VBP1;CCT7;CCT4;TCP1;CCT6A;CCT3;CCT2;CCT8;PFDN5;PFDN4;PFDN2	None;HKE2 PFD6;PFD1;PFDN3;None;None;CCT1;None;None;None;None;MM1 PFD5;PFD4;PFD2
146	Src-dynamin-synapsin complex	Mouse	None	brain synaptosomes; PC12 cells	O88935;P05480;P39053	20964;20779;13429	MI:0019-coimmunoprecipitation;MI:0047-far western blotting	GO:0016079	synaptic vesicle exocytosis	20.09.16.09.05	synaptic vesicle exocytosis	9539797	The SH3 domain of Src, but not that of the splice variant N-Src, bound to three proteins from mouse synaptosomes or PC12 cells: dynamin, synapsin Ia, and synapsin Ib. Src may play a regulatory role in membrane traffic events that are particularly critical in the neuron.	None	None	Mus musculus (Mouse);Mus musculus (Mouse);Mus musculus (Mouse)	Synapsin-1;Neuronal proto-oncogene tyrosine-protein kinase Src;Dynamin-1	Syn1;Src;Dnm1	Syn-1;pp60c-src;Dnm, Kiaa4093
147	Src-dynamin-synapsin complex	Rat	None	None	P09951;P21575;Q9WUD9	24949;140694;83805	MI:0006-anti bait coimmunoprecipitation	GO:0048489;GO:0016079	synaptic vesicle transport;synaptic vesicle exocytosis	20.09.16.09.05	synaptic vesicle exocytosis	9539797	The SH3 domain of Src, but not that of the splice variant N-Src, bound to three proteins from mouse synaptosomes or PC12 cells: dynamin, synapsin Ia, and synapsin Ib. Src may play a regulatory role in membrane traffic events that are particularly critical in the neuron.	None	None	Rattus norvegicus (Rat);Rattus norvegicus (Rat);Rattus norvegicus (Rat)	Synapsin-1 ;Dynamin-1;Proto-oncogene tyrosine-protein kinase Src	Syn1;Dnm1;Src	;Dnm;
148	Src-dynamin-synapsin-alpha-adaptin complex	Rat	None	None	P09951;P18484;P21575;Q9WUD9	24949;81637;140694;83805	MI:0006-anti bait coimmunoprecipitation	GO:0048489;GO:0016079	synaptic vesicle transport;synaptic vesicle exocytosis	20.09.16.09.05	synaptic vesicle exocytosis	9539797	The identification of a complex containing Src, dynamin, and alpha-adaptin indicates that Src may play a more general role in membrane traffic as well.	None	None	Rattus norvegicus (Rat);Rattus norvegicus (Rat);Rattus norvegicus (Rat);Rattus norvegicus (Rat)	Synapsin-1 ;AP-2 complex subunit alpha-2 ;Dynamin-1;Proto-oncogene tyrosine-protein kinase Src	Syn1;Ap2a2;Dnm1;Src	;Adtab;Dnm;
149	PBAF complex (Polybromo- and BAF containing complex)	Human	SWI/SNF complex B	KB cells	O96019;P51532;P60709;Q12824;Q68CP9;Q86U86;Q8TAQ2;Q92922;Q969G3;Q96GM5	86;6597;60;6598;196528;55193;6601;6599;6605;6602	MI:0004-affinity chromatography technology;MI:0019-coimmunoprecipitation	GO:0006338;GO:0005634;GO:0003677;GO:0006355	chromatin remodeling;nucleus;DNA binding;regulation of transcription, DNA-templated	70.10;16.03.01;11.02.03.04	nucleus;DNA binding;transcriptional control	11078522	None	None	Since the authors did not specify Actin as well as Actin-like protein 6, we used isoform ACTB and isoform ACTL6A, respectively. At the time of annotation, the additional member BAF240 of the protein complex was not found in the UniProt database.	Homo sapiens (Human);Homo sapiens (Human);Homo sapiens (Human);Homo sapiens (Human);Homo sapiens (Human);Homo sapiens (Human);Homo sapiens (Human);Homo sapiens (Human);Homo sapiens (Human);Homo sapiens (Human)	Actin-like protein 6A;Transcription activator BRG1;Actin, cytoplasmic 1;SWI/SNF-related matrix-associated actin-dependent regulator of chromatin subfamily B member 1;AT-rich interactive domain-containing protein 2;Protein polybromo-1;SWI/SNF complex subunit SMARCC2;SWI/SNF complex subunit SMARCC1;SWI/SNF-related matrix-associated actin-dependent regulator of chromatin subfamily E member 1;SWI/SNF…	ACTL6A;SMARCA4;ACTB;SMARCB1;ARID2;PBRM1;SMARCC2;SMARCC1;SMARCE1;SMARCD1	BAF53, BAF53A, INO80K;BAF190A BRG1 SNF2B SNF2L4;None;BAF47, INI1, SNF5L1;KIAA1557;BAF180 PB1;BAF170;BAF155;BAF57;BAF60A
150	CCT complex (chaperonin containing TCP1 complex, CCT6B variant), testis specific	Bovine	TRiC	bovine testis	F1MWD3;Q2NKZ1;Q2T9X2;Q32L40;Q3T084;Q3T0K2;Q3ZBH0;Q3ZCI9	533784;514355;613336;512043;538090;504735;505313;281047	MI:0027-cosedimentation;MI:0091-chromatography technology	GO:0050821;GO:0006457;GO:0005515;GO:0005524;GO:0005737;GO:0005832	protein stabilization;protein folding;protein binding;ATP binding;cytoplasm;chaperonin-containing T-complex	14.01;16.01;16.19.03;70.03	protein folding and stabilization;protein binding;ATP binding;cytoplasm	12456645	The chaperonins are a family of molecular chaperones involved in protein folding, assembly and transport. The chaperonin-containing TCP-1 (CCT) is abundant in eukaryotic cytosol. The gene product of Cct6b has only been detected in testis, whereas the other Cctz gene, Cctz-1, is expressed in all tissues investigated.	None	None	Bos taurus (Bovine);Bos taurus (Bovine);Bos taurus (Bovine);Bos taurus (Bovine);Bos taurus (Bovine);Bos taurus (Bovine);Bos taurus (Bovine);Bos taurus (Bovine)	Uncharacterized protein;T-complex protein 1 subunit eta;T-complex protein 1 subunit delta;T-complex protein 1 subunit alpha;T-complex protein 1 subunit zeta-2;T-complex protein 1 subunit gamma;T-complex protein 1 subunit beta;T-complex protein 1 subunit theta	CCT5;CCT7;CCT4;TCP1;CCT6B;CCT3;CCT2;CCT8	None;None;None;CCT1;None;None;None;None
152	TFIIE complex	Human	None	None	P29083;P29084	2960;2961	MI:0019-coimmunoprecipitation	GO:0006352;GO:2001141;GO:0006355;GO:0005634	DNA-templated transcription, initiation;regulation of RNA biosynthetic process;regulation of transcription, DNA-templated;nucleus	11.02.03.01.01;11.02.03.04;70.10	transcription initiation;transcriptional control;nucleus	9836642	None	None	None	Homo sapiens (Human);Homo sapiens (Human)	General transcription factor IIE subunit 1;Transcription initiation factor IIE subunit beta	GTF2E1;GTF2E2	TF2E1;TF2E2
153	TFIIF complex (transcription factor IIF)	Human	None	None	P13984;P35269	2963;2962	MI:0027-cosedimentation	GO:0006352;GO:0000287;GO:0005524;GO:0005634	DNA-templated transcription, initiation;magnesium ion binding;ATP binding;nucleus	11.02.03.01.01;16.17.07;16.19.03;70.10	transcription initiation;magnesium binding;ATP binding;nucleus	9836642	TFIIF facilitates activator-dependent transcription initiation on chromatin templates.	None	None	Homo sapiens (Human);Homo sapiens (Human)	General transcription factor IIF subunit 2;General transcription factor IIF subunit 1	GTF2F2;GTF2F1	RAP30;RAP74
154	Crebbp-Ep300-Ncoa1 complex	Mouse	Src1-Ep300-Crebbp complex	10T1/2 embryonic cells	B2RWS6;P45481;P70365	328572;12914;17977	MI:0018-two hybrid;MI:0019-coimmunoprecipitation;MI:0096-pull down	GO:0045893;GO:0030545;GO:0048384;GO:0003677;GO:0043425	positive regulation of transcription, DNA-templated;signaling receptor regulator activity;retinoic acid receptor signaling pathway;DNA binding;bHLH transcription factor binding	11.02.03.04.01;18.02.07;16.03.01	transcription activation;regulator of receptor activity;DNA binding	8855229	The results implicate p300 as a component of the retinoic acid signaling pathway, operating, in part, through specific interaction with a nuclear hormone receptor coactivator, SRC-1. SRC-1 contains a bHLH domain that is frequently found in transcription factors that bind DNA.	None	None	Mus musculus (Mouse);Mus musculus (Mouse);Mus musculus (Mouse)	Histone acetyltransferase p300;CREB-binding protein;Nuclear receptor coactivator 1	Ep300;Crebbp;Ncoa1	P300;Cbp;Src1
155	TFIID complex	Human	None	None	O00268;P20226;P21675;P49848;Q12962;Q15542;Q15544;Q16594;Q6P1X5	6874;6908;6872;6878;6881;6877;6882;6880;6873	MI:0019-coimmunoprecipitation	GO:0006352;GO:2001141;GO:0006355;GO:0003677;GO:0005634	DNA-templated transcription, initiation;regulation of RNA biosynthetic process;regulation of transcription, DNA-templated;DNA binding;nucleus	11.02.03.01.01;11.02.03.04;16.03.01;70.10	transcription initiation;transcriptional control;DNA binding;nucleus	9836642	None	None	None	Homo sapiens (Human);Homo sapiens (Human);Homo sapiens (Human);Homo sapiens (Human);Homo sapiens (Human);Homo sapiens (Human);Homo sapiens (Human);Homo sapiens (Human);Homo sapiens (Human)	Transcription initiation factor TFIID subunit 4;TATA-box-binding protein;Transcription initiation factor TFIID subunit 1;Transcription initiation factor TFIID subunit 6;Transcription initiation factor TFIID subunit 10;Transcription initiation factor TFIID subunit 5;Transcription initiation factor TFIID subunit 11;Transcription initiation factor TFIID subunit 9;Transcription initiation factor TFII…	TAF4;TBP;TAF1;TAF6;TAF10;TAF5;TAF11;TAF9;TAF2	TAF2C TAF2C1 TAF4A TAFII130 TAFII135;GTF2D1 TF2D TFIID;BA2R CCG1 CCGS TAF2A;TAF2E TAFII70;TAF2A TAF2H TAFII30;TAF2D, TAFII100;TAF2I;TAF2G TAFII31;CIF150 TAF2B
156	Retrotranslocation complex	Human	None	HeLa cells; HEK 293T cells	P57678;Q86TM6;Q9BUN8	50628;84447;79139	MI:0019-coimmunoprecipitation	GO:0015031;GO:0140318	protein transport;protein transporter activity	2010-01-20	protein transport	16186510	None	None	None	Homo sapiens (Human);Homo sapiens (Human);Homo sapiens (Human)	Gem-associated protein 4;E3 ubiquitin-protein ligase synoviolin;Derlin-1	GEMIN4;SYVN1;DERL1	None;HRD1 KIAA1810;DER1
158	ATP synthasome	Rat	ATP synthase-PIC-ANC complex	rat liver mitochondria	P05504;P10719;P11608;P15999;P16036;P19511;P21571;P29418;P29419;P31399;P35434;P35435;Q06645;Q06646;Q06647;Q09073;Q71S46	26197;171374;26196;65262;245959;171375;94271;245958;140608;641434;245965;116550;29754;171082;192241;25176;114630	MI:0020-transmission electron microscopy;MI:0027-cosedimentation;MI:0047-far western blotting;MI:0410-3D electron microscopy	GO:0042776	proton motive force-driven mitochondrial ATP synthesis	None	None	12560333	None	None	None	Rattus norvegicus (Rat);Rattus norvegicus (Rat);Rattus norvegicus (Rat);Rattus norvegicus (Rat);Rattus norvegicus (Rat);Rattus norvegicus (Rat);Rattus norvegicus (Rat);Rattus norvegicus (Rat);Rattus norvegicus (Rat);Rattus norvegicus (Rat);Rattus norvegicus (Rat);Rattus norvegicus (Rat);Rattus norvegicus (Rat);Rattus norvegicus (Rat);Rattus norvegicus (Rat);Rattus norvegicus (Rat);Rattus norvegic…	ATP synthase subunit a;ATP synthase subunit beta, mitochondrial;ATP synthase protein 8;ATP synthase subunit alpha, mitochondrial;Phosphate carrier protein, mitochondrial;ATP synthase F;ATP synthase-coupling factor 6, mitochondrial;ATP synthase subunit epsilon, mitochondrial;ATP synthase subunit e, mitochondrial;ATP synthase subunit d, mitochondrial;ATP synthase subunit delta, mitochondrial;ATP sy…	Mt-atp6;Atp5f1b;Mt-atp8;Atp5f1a;Slc25a3;Atp5pb;Atp5pf;Atp5f1e;Atp5me;Atp5pd;Atp5f1d;Atp5f1c;Atp5mc1;Atp5mc2;Atp5po;Slc25a5;Atp5mc3	Atp6 Atpase6 Mtatp6;Atp5b;Atp8 Atpase8 Mtatp8;Atp5a1;Phc;Atp5f Atp5f1;Atp5j;Atp5e;Atp5i;Atp5h Atp5jd;Atp5d;Atp5c Atp5c1;Atp5g1;Atp5g2;Atp5o;Ant2;Atp5g3
159	Condensin I-PARP-1-XRCC1 complex	Human	None	HeLa cells	O95347;P09874;P18887;Q15003;Q15021;Q9BPX3;Q9NTJ3	10592;142;7515;23397;9918;64151;10051	MI:0006-anti bait coimmunoprecipitation	GO:0006281;GO:0006974;GO:0005634	DNA repair;cellular response to DNA damage stimulus;nucleus	10.01.05.01;32.01.09;70.10	DNA repair;DNA damage response;nucleus	16543152	The association between PARP-1 and XRCC1 was enhanced in response to DNA damage.	None	None	Homo sapiens (Human);Homo sapiens (Human);Homo sapiens (Human);Homo sapiens (Human);Homo sapiens (Human);Homo sapiens (Human);Homo sapiens (Human)	Structural maintenance of chromosomes protein 2;Poly [ADP-ribose] polymerase 1;DNA repair protein XRCC1;Condensin complex subunit 2;Condensin complex subunit 1;Condensin complex subunit 3;Structural maintenance of chromosomes protein 4	SMC2;PARP1;XRCC1;NCAPH;NCAPD2;NCAPG;SMC4	CAPE SMC2L1;ADPRT PPOL;None;BRRN BRRN1 CAPH KIAA0074;CAPD2 CNAP1 KIAA0159;CAPG NYMEL3;CAPC SMC4L1
160	Condensin II	Human	None	HeLa cells	O95347;P42695;Q6IBW4;Q86XI2;Q9NTJ3	10592;23310;29781;54892;10051	MI:0006-anti bait coimmunoprecipitation	GO:0000278;GO:0030261;GO:0051276;GO:0005634	mitotic cell cycle;chromosome condensation;chromosome organization;nucleus	10.03.01.01;10.03.04.03;42.10.03;70.10	mitotic cell cycle;chromosome condensation;organization of chromosome structure;nucleus	14532007	None	None	None	Homo sapiens (Human);Homo sapiens (Human);Homo sapiens (Human);Homo sapiens (Human);Homo sapiens (Human)	Structural maintenance of chromosomes protein 2;Condensin-2 complex subunit D3;Condensin-2 complex subunit H2;Condensin-2 complex subunit G2;Structural maintenance of chromosomes protein 4	SMC2;NCAPD3;NCAPH2;NCAPG2;SMC4	CAPE SMC2L1;CAPD3 KIAA0056;CAPH2;LUZP5;CAPC SMC4L1
161	SWAP complex	Mouse	None	B-cell	P09405;P11103;Q61937;Q6A028	17975;11545;18148;20947	MI:0004-affinity chromatography technology	GO:0006312;GO:0019724;GO:0005634	mitotic recombination;B cell mediated immunity;nucleus	10.01.05.03.03;36.25.16.03.01;70.10	somatic / mitotic recombination;humoral response (B-cells);nucleus	9642267	SWAP complex has recombination activity and is specific for switching B-cells and prefers S-region substrates.S regions, several kilobase pairs in length, contain short, G-rich repetitive sequence elements, often arranged in tandem arrays (PMID:9642267).	None	None	Mus musculus (Mouse);Mus musculus (Mouse);Mus musculus (Mouse);Mus musculus (Mouse)	Nucleolin;Poly [ADP-ribose] polymerase 1;Nucleophosmin;Switch-associated protein 70	Ncl;Parp1;Npm1;Swap70	Nuc;Adprp Adprt Adprt1;None;Kiaa0640
162	COG complex	Human	Conserved oligomeric Golgi (COG) complex	HeLa cells	P83436;Q14746;Q8WTW3;Q96JB2;Q96MW5;Q9H9E3;Q9UP83;Q9Y2V7	91949;22796;9382;83548;84342;25839;10466;57511	MI:0007-anti tag coimmunoprecipitation;MI:0040-electron microscopy;MI:0051-fluorescence technology	GO:0006486;GO:0007030;GO:0005794;GO:0017119;GO:0016192	protein glycosylation;Golgi organization;Golgi apparatus;Golgi transport complex;vesicle-mediated transport	14.07.02;42.08;70.08;20.09.07	modification with sugar residues (e.g. glycosylation, deglycosylation);Golgi;Golgi;vesicular transport (Golgi network, etc.)	11980916	The Golgi transport complex (GTC), identified in an in vitro membrane transport assay, (b) the ldlCp complex, identified in analyses of CHO cell mutants with defects in Golgi-associated glycosylation reactions, and (c) the mammalian Sec34 complex, identified by homology to yeast Sec34p, implicated in vesicular transport, are shown to be identical. They are renamed conserved oligomeric Golgi (COG)…	Deficiencies in COG1, COG7, COG8 cause a novel group of Cogenital Disorders of Glycosylation II (PMID:17904886).	None	Homo sapiens (Human);Homo sapiens (Human);Homo sapiens (Human);Homo sapiens (Human);Homo sapiens (Human);Homo sapiens (Human);Homo sapiens (Human);Homo sapiens (Human)	Conserved oligomeric Golgi complex subunit 7;Conserved oligomeric Golgi complex subunit 2;Conserved oligomeric Golgi complex subunit 1;Conserved oligomeric Golgi complex subunit 3;Conserved oligomeric Golgi complex subunit 8;Conserved oligomeric Golgi complex subunit 4;Conserved oligomeric Golgi complex subunit 5;Conserved oligomeric Golgi complex subunit 6	COG7;COG2;COG1;COG3;COG8;COG4;COG5;COG6	None;LDLC;KIAA1381 LDLB;SEC34;None;None;GOLTC1 GTC90;KIAA1134
164	Cohesin-SA1 complex	Human	None	HeLa cells	O60216;Q14683;Q8WVM7;Q9UQE7	5885;8243;10274;9126	MI:0004-affinity chromatography technology;MI:0006-anti bait coimmunoprecipitation	GO:0000279;GO:0007067;GO:0007059;GO:0003677;GO:0051276;GO:0005694	M phase;mitotic cell cycle;chromosome segregation;DNA binding;chromosome organization;chromosome	10.03.01.01.11;10.03.04.05;16.03.01;42.10.03;70.10.03	M phase;chromosome segregation/division;DNA binding;organization of chromosome structure;chromosome	10931856	The cohesin complex binds directly to double-stranded DNA and induces the formation of large protein-DNA aggregates. (PMID: 11250156)	None	In HeLa cell extracts, the ratio between the hSA1-containing complex (h-cohesin SA1) and the hSA2-containing complex (h-cohesin SA2) is about 1:3. (PMID: 10931856)	Homo sapiens (Human);Homo sapiens (Human);Homo sapiens (Human);Homo sapiens (Human)	Double-strand-break repair protein rad21 homolog;Structural maintenance of chromosomes protein 1A;Cohesin subunit SA-1;Structural maintenance of chromosomes protein 3	RAD21;SMC1A;STAG1;SMC3	HR21, KIAA0078, NXP1;DXS423E, KIAA0178, SB1.8, SMC1, SMC1L1;SA1;BAM, BMH, CSPG6, SMC3L1
166	Cohesin-SA2 complex	Human	None	HeLa cells	O60216;Q14683;Q8N3U4;Q9UQE7	5885;8243;10735;9126	MI:0004-affinity chromatography technology	GO:0000279;GO:0007067;GO:0007059;GO:0003677;GO:0005694	M phase;mitotic cell cycle;chromosome segregation;DNA binding;chromosome	10.03.01.01.11;10.03.04.05;16.03.01;70.10.03	M phase;chromosome segregation/division;DNA binding;chromosome	11250156	The cohesin complex binds directly to double-stranded DNA and induces the formation of large protein-DNA aggregates.	None	None	Homo sapiens (Human);Homo sapiens (Human);Homo sapiens (Human);Homo sapiens (Human)	Double-strand-break repair protein rad21 homolog;Structural maintenance of chromosomes protein 1A;Cohesin subunit SA-2;Structural maintenance of chromosomes protein 3	RAD21;SMC1A;STAG2;SMC3	HR21, KIAA0078, NXP1;DXS423E, KIAA0178, SB1.8, SMC1, SMC1L1;SA2;BAM, BMH, CSPG6, SMC3L1
168	Protein-sorting ternary complex (EPS15, HGS, STAM2)	Human	None	HEp-2 cells	O14964;O75886;P42566	9146;10254;2060	MI:0019-coimmunoprecipitation;MI:0047-far western blotting	GO:0006886;GO:0006605;GO:0015031	intracellular protein transport;protein targeting;protein transport	14.04;20.01.10	protein targeting, sorting and translocation;protein transport	12551915	Hrs, Eps15, and STAM proteins function in a multivalent complex that sorts ubiquitinated proteins into the multivesicular body pathway.	None	None	Homo sapiens (Human);Homo sapiens (Human);Homo sapiens (Human)	Hepatocyte growth factor-regulated tyrosine kinase substrate;Signal transducing adapter molecule 2;Epidermal growth factor receptor substrate 15	HGS;STAM2;EPS15	HRS;HBP;AF1P
169	Protein-sorting ternary complex (EPS15, HGS, STAM1)	Human	None	HEp-2 cells	O14964;P42566;Q92783	9146;2060;8027	MI:0019-coimmunoprecipitation;MI:0047-far western blotting	GO:0006886;GO:0006605;GO:0015031	intracellular protein transport;protein targeting;protein transport	14.04;20.01.10	protein targeting, sorting and translocation;protein transport	12551915	Hrs, Eps15, and STAM proteins function in a multivalent complex that sorts ubiquitinated proteins into the multivesicular body pathway.	None	None	Homo sapiens (Human);Homo sapiens (Human);Homo sapiens (Human)	Hepatocyte growth factor-regulated tyrosine kinase substrate;Epidermal growth factor receptor substrate 15;Signal transducing adapter molecule 1	HGS;EPS15;STAM	HRS;AF1P;STAM1
171	Ric-8A G(i) alpha-2 subunit complex	Rat	None	rat brain membrane extract	P04897;Q80ZG1	81664;293614	MI:0018-two hybrid;MI:0096-pull down;MI:0276-blue native page	GO:0005085	guanyl-nucleotide exchange factor activity	2003-02-18	guanyl-nucleotide exchange factor (GEF)	12509430	Ric-8A interacts with GDP-bound Galpha proteins, stimulates release of GDP, and forms a stable nucleotide-free transition state complex with the Galpha protein; this complex dissociates upon binding of GTP to Galpha.	None	None	Rattus norvegicus (Rat);Rattus norvegicus (Rat)	Guanine nucleotide-binding protein G;Synembryn-A	Gnai2;Ric8a	Gnai-2;None
173	MRN complex	Human	RAD50-MRE11-p95 complex; MRE11A-NBN-RAD50 complex; MRE11-RAD50-NBN complex; MRE11A-NBN-RAD50 complex	Raji cells	O60934;P49959;Q92878	4683;4361;10111	MI:0004-affinity chromatography technology	GO:0006308;GO:0006281;GO:0000075;GO:0003677;GO:0006974;GO:0005634;GO:0004519;GO:0004527	DNA catabolic process;DNA repair;cell cycle checkpoint signaling;DNA binding;cellular response to DNA damage stimulus;nucleus;endonuclease activity;exonuclease activity	01.03.16.03;10.01.05.01;10.03.01.03;16.03.01;32.01.09;70.10	DNA degradation;DNA repair;cell cycle checkpoints (checkpoints of morphogenesis, DNA-damage,-replication, mitotic phase and spindle);DNA binding;DNA damage response;nucleus	9705271	The MRN complex possesses manganese-dependent single-stranded DNA endonuclease and 3' to 5' exonuclease activities, important for recombination, repair, and genomic stability.	Rad50-MRE11-p95 protein complex is involved in Nijmegen breakage syndrome. (PMID: 10612394)	Purification of this complex has been also described in PMID: 10612394, 10346816, 12917393, 16163361, 9590181 and 15039997.	Homo sapiens (Human);Homo sapiens (Human);Homo sapiens (Human)	Nibrin;Double-strand break repair protein MRE11A;DNA repair protein RAD50	NBN;MRE11;RAD50	NBS, NBS1, P95;HNGS1 MRE11A;None
174	Ric-8A G(i) alpha-1 subunit complex	Rat	None	rat brain membrane extract	P10824;Q80ZG1	25686;293614	MI:0018-two hybrid;MI:0096-pull down;MI:0276-blue native page	GO:0005085	guanyl-nucleotide exchange factor activity	2003-02-18	guanyl-nucleotide exchange factor (GEF)	12509430	Ric-8A interacts with GDP-bound Galpha proteins, stimulates release of GDP, and forms a stable nucleotide-free transition state complex with the Galpha protein; this complex dissociates upon binding of GTP to Galpha.	None	None	Rattus norvegicus (Rat);Rattus norvegicus (Rat)	Guanine nucleotide-binding protein G;Synembryn-A	Gnai1;Ric8a	Gnai-1;None
175	Ric-8A G(q) alpha subunit complex	Rat	None	rat brain membrane extract	P82471;Q80ZG1	81666;293614	MI:0018-two hybrid;MI:0096-pull down;MI:0276-blue native page	GO:0005085	guanyl-nucleotide exchange factor activity	2003-02-18	guanyl-nucleotide exchange factor (GEF)	12509430	Ric-8A interacts with GDP-bound Galpha proteins, stimulates release of GDP, and forms a stable nucleotide-free transition state complex with the Galpha protein; this complex dissociates upon binding of GTP to Galpha.	None	None	Rattus norvegicus (Rat);Rattus norvegicus (Rat)	Guanine nucleotide-binding protein G;Synembryn-A	Gnaq;Ric8a	None;None
176	Ric-8A G alpha 13 complex	Rat	None	rat brain membrane extract	Q6Q7Y5;Q80ZG1	303634;293614	MI:0018-two hybrid;MI:0096-pull down;MI:0276-blue native page	GO:0005085	guanyl-nucleotide exchange factor activity	2003-02-18	guanyl-nucleotide exchange factor (GEF)	12509430	Ric-8A interacts with GDP-bound Galpha proteins, stimulates release of GDP, and forms a stable nucleotide-free transition state complex with the Galpha protein; this complex dissociates upon binding of GTP to Galpha.	None	None	Rattus norvegicus (Rat);Rattus norvegicus (Rat)	Guanine nucleotide-binding protein subunit alpha-13;Synembryn-A	Gna13;Ric8a	None;None
177	OGT-TRAK1-TRAK2 complex	Rat	None	brain, in vitro	D4ACC5;P56558;Q8R2H7	316085;26295;171086	MI:0018-two hybrid;MI:0019-coimmunoprecipitation	GO:0018126;GO:0006479;GO:0007214	protein hydroxylation;protein methylation;gamma-aminobutyric acid signaling pathway	14.07.09;30.05.02.24.04	posttranslational modification of amino acids (e.g. hydroxylation, methylation);gamma-aminobutyric acid signalling pathway	12435728	O-GlcNAc, OGT, and GRIF-1 could be involved in GABA signaling. GRIF-1 would function as an adaptor/scaffolding protein, bridging OGT to GABAA receptor in this model (PMID:12435728).	None	None	Rattus norvegicus (Rat);Rattus norvegicus (Rat);Rattus norvegicus (Rat)	Similar to 106 kDa O-GlcNAc transferase-interacting protein (Predicted), isoform CRA_a;UDP-N-acetylglucosamine--peptide N-acetylglucosaminyltransferase 110 kDa subunit;Trafficking kinesin-binding protein 2	Trak1;Ogt;Trak2	RGD1307844_predicted,rCG_25699;None;Als2cr3,Grif1,Oip98
178	Respiratory chain complex I (holoenzyme), mitochondrial	Human	NADH:ubiquinone oxidoreductase (EC 1.6.5.3)	heart	O00217;O00483;O14561;O15239;O43181;O43674;O43676;O43677;O43678;O43920;O75251;O75306;O75380;O75438;O75489;O95139;O95167;O95168;O95169;O95178;O95182;O95298;O95299;O96000;P03886;P03891;P03897;P03901;P03915;P03923;P17568;P19404;P28331;P49821;P51970;P56181;P56556;Q16718;Q16795;Q86Y39;Q9NX14;Q9P0J0;Q9UI09;Q9Y6M9	4728;4697;4706;4694;4724;4711;4709;4717;4695;4725;374291;4720;4726;4707;4722;4712;4696;4710;4714;4708;4701;4718;4705;4716;4535;4536;4537;4539;4540;4541;4713;4729;4719;4723;4702;4731;4700;4698;4704;126328;54539;51079;55967;4715	MI:0006-anti bait coimmunoprecipitation	GO:0006818;GO:0022904;GO:0005743;GO:0006119;GO:0009060	proton transmembrane transport;respiratory electron transport chain;mitochondrial inner membrane;oxidative phosphorylation;aerobic respiration	20.01.15;02.11.07;70.16.05;02.13.03	electron transport;regulation of electron transport and membrane-associated energy conservation;mitochondrial inner membrane;aerobic respiration	12611891	Complex I is the first multiprotein complex of the OXPHOS system and participates in the formation of a proton gradient across the inner mitochondrial membrane coupled to transfer of electrons from NADH to ubiquinone.	None	None	Homo sapiens (Human);Homo sapiens (Human);Homo sapiens (Human);Homo sapiens (Human);Homo sapiens (Human);Homo sapiens (Human);Homo sapiens (Human);Homo sapiens (Human);Homo sapiens (Human);Homo sapiens (Human);Homo sapiens (Human);Homo sapiens (Human);Homo sapiens (Human);Homo sapiens (Human);Homo sapiens (Human);Homo sapiens (Human);Homo sapiens (Human);Homo sapiens (Human);Homo sapiens (Human);…	NADH dehydrogenase [ubiquinone] iron-sulfur protein 8, mitochondrial;Cytochrome c oxidase subunit NDUFA4;Acyl carrier protein, mitochondrial;NADH dehydrogenase [ubiquinone] 1 alpha subcomplex subunit 1;NADH dehydrogenase [ubiquinone] iron-sulfur protein 4, mitochondrial;NADH dehydrogenase [ubiquinone] 1 beta subcomplex subunit 5, mitochondrial;NADH dehydrogenase [ubiquinone] 1 beta subcomplex sub…	NDUFS8;NDUFA4;NDUFAB1;NDUFA1;NDUFS4;NDUFB5;NDUFB3;NDUFC1;NDUFA2;NDUFS5;NDUFS7;NDUFS2;NDUFS6;NDUFB1;NDUFS3;NDUFB6;NDUFA3;NDUFB4;NDUFB8;NDUFB2;NDUFA7;NDUFC2;NDUFA10;NDUFB10;MT-ND1;MT-ND2;MT-ND3;MT-ND4L;MT-ND5;MT-ND6;NDUFB7;NDUFV2;NDUFS1;NDUFV1;NDUFA8;NDUFV3;NDUFA6;NDUFA5;NDUFA9;NDUFA11;NDUFB11;NDUFA13;NDUFA12;NDUFB9	None;None;None;None;None;None;None;None;None;None;None;None;None;None;None;None;None;None;None;None;None;None;None;None;MTND1 NADH1 ND1;MTND2 NADH2 ND2;MTND3 NADH3 ND3;MTND4L NADH4L ND4L;MTND5 NADH5 ND5;MTND6 NADH6 ND6;None;None;None;UQOR1;None;None;LYRM6 NADHB14;None;NDUFS2L;None;None;GRIM19;DAP13;LYRM3 UQOR22
179	Nephrin multiprotein complex	Rat	None	glomerular epithelial cells	G3V7Q7;O88382;P16086;Q62915;Q9R044;Q9WUX0;Q9Z1P2	361598;113970;64159;29647;64563;305614;81634	MI:0051-fluorescence technology;MI:0069-mass spectrometry studies of complexes;MI:0096-pull down	GO:0016337;GO:0007043;GO:0030154	cell-cell adhesion;cell-cell junction assembly;cell differentiation	34.07.01;42.06.04;40.02	cell-cell adhesion;intercellular junction (gap junction/adherens junction);cell differentiation	15994232	None	None	None	Rattus norvegicus (Rat);Rattus norvegicus (Rat);Rattus norvegicus (Rat);Rattus norvegicus (Rat);Rattus norvegicus (Rat);Rattus norvegicus (Rat);Rattus norvegicus (Rat)	IQ motif containing GTPase activating protein 1 (Predicted), isoform CRA_b;Membrane-associated guanylate kinase, WW and PDZ domain-containing protein 2;Spectrin alpha chain, non-erythrocytic 1;Peripheral plasma membrane protein CASK;Nephrin;Beta II spectrin;Alpha-actinin-1	Iqgap1;Magi2;Sptan1;Cask;Nphs1;Sptbn1;Actn1	Iqgap1_predicted,rCG_24856;Acvrinp1, Aip1, Sscam;Spna2 Spta2;None;Nphn;Spnb1 sptbn1;None
180	PNUTS-PPP1CA complex	Human	PNUTS-PP1 complex	HEK293T cells	P62136;Q96QC0	5499;5514	MI:0007-anti tag coimmunoprecipitation	GO:0004857	enzyme inhibitor activity	18.02.01.02	enzyme inhibitor	12574161	PNUTS exhibits a discrete nuclear compartmentalization and is found in a stable complex with PP1 in mammalian cell lysates.	None	A 50-amino acid domain in the center of PNUTS mediated both high affinity PP1 binding and inhibition of PP1 activity.	Homo sapiens (Human);Homo sapiens (Human)	Serine/threonine-protein phosphatase PP1-alpha catalytic subunit;Serine/threonine-protein phosphatase 1 regulatory subunit 10	PPP1CA;PPP1R10	PPP1A;CAT53 FB19 PNUTS
181	26S proteasome	Human	None	None	O14818;P17980;P20618;P25786;P25787;P25788;P25789;P28066;P28070;P28072;P28074;P35998;P43686;P49720;P49721;P55036;P60900;P62191;P62195;P62333;Q99436;Q9UNM6	5688;5702;5689;5682;5683;5684;5685;5686;5692;5694;5693;5701;5704;5691;5690;5710;5687;5700;5705;5706;5695;5719	MI:0019-coimmunoprecipitation	GO:0043161;GO:0006511;GO:0005515;GO:0006950;GO:0005737;GO:0005634	proteasome-mediated ubiquitin-dependent protein catabolic process;ubiquitin-dependent protein catabolic process;protein binding;response to stress;cytoplasm;nucleus	14.13.01.01;16.01;32.01;70.03;70.10	proteasomal degradation (ubiquitin/proteasomal pathway);protein binding;stress response;cytoplasm;nucleus	11812135	The proteasome is an essential component of the ATP-dependent proteolytic pathway in eukaryotic cells and is responsible for the degradation of most cellular proteins (for reviews see PMID:8811196 and PMID:10872471). It contains a barrel-shaped proteolytic core complex (the 20S proteasome), and is capped at one or both ends by regulatory complexes like the 19S complex (PMID:11812135), modulator (…	None	None	Homo sapiens (Human);Homo sapiens (Human);Homo sapiens (Human);Homo sapiens (Human);Homo sapiens (Human);Homo sapiens (Human);Homo sapiens (Human);Homo sapiens (Human);Homo sapiens (Human);Homo sapiens (Human);Homo sapiens (Human);Homo sapiens (Human);Homo sapiens (Human);Homo sapiens (Human);Homo sapiens (Human);Homo sapiens (Human);Homo sapiens (Human);Homo sapiens (Human);Homo sapiens (Human);…	Proteasome subunit alpha type-7;26S protease regulatory subunit 6A;Proteasome subunit beta type-1;Proteasome subunit alpha type-1;Proteasome subunit alpha type-2;Proteasome subunit alpha type-3;Proteasome subunit alpha type-4;Proteasome subunit alpha type-5;Proteasome subunit beta type-4;Proteasome subunit beta type-6;Proteasome subunit beta type-5;26S protease regulatory subunit 7;26S protease r…	PSMA7;PSMC3;PSMB1;PSMA1;PSMA2;PSMA3;PSMA4;PSMA5;PSMB4;PSMB6;PSMB5;PSMC2;PSMC4;PSMB3;PSMB2;PSMD4;PSMA6;PSMC1;PSMC5;PSMC6;PSMB7;PSMD13	HSPC;TBP1;PSC5;HC2 NU PROS30 PSC2;HC3 PSC3;HC8 PSC8;HC9 PSC9;None;PROS26;LMPY Y;LMPX MB1 X;MSS1;MIP224 TBP7;None;None;MCB1;PROS27;None;SUG1;SUG2;Z;None
182	Synaptotagmin-sodium channel complex (Syt1-Scn1a-Scn1b)	Rat	None	None	P04774;P21707;Q00954	81574;25716;29686	MI:0006-anti bait coimmunoprecipitation	GO:0008324;GO:0006812;GO:0005216;GO:0006887;GO:0050896;GO:0005886	cation transmembrane transporter activity;cation transport;ion channel activity;exocytosis;response to stimulus;plasma membrane	20.01.01.01;20.03.01.01;20.09.16.09.03;36.25;70.02	cation transport (H+, Na+, K+, Ca2+ , NH4+, etc.);ion channels;exocytosis;animal specific systemic sensing and response;eukaryotic plasma membrane / membrane attached	10737807	The results imply that synaptotagmin can associate with voltage-gated ion channels dependent on and independently of SNARE protein interactions.	None	None	Rattus norvegicus (Rat);Rattus norvegicus (Rat);Rattus norvegicus (Rat)	Sodium channel protein type 1 subunit alpha ;Synaptotagmin-1;Sodium channel subunit beta-1	Scn1a;Syt1;Scn1b	;None;
183	Synaptotagmin-sodium channel complex (Syt2-Scn1a-Scn1b)	Rat	None	None	P04774;P29101;Q00954	81574;24805;29686	MI:0006-anti bait coimmunoprecipitation	GO:0008324;GO:0006812;GO:0005216;GO:0006887;GO:0050896;GO:0005886	cation transmembrane transporter activity;cation transport;ion channel activity;exocytosis;response to stimulus;plasma membrane	20.01.01.01;20.03.01.01;20.09.16.09.03;36.25;70.02	cation transport (H+, Na+, K+, Ca2+ , NH4+, etc.);ion channels;exocytosis;animal specific systemic sensing and response;eukaryotic plasma membrane / membrane attached	10737807	The results imply that synaptotagmin can associate with voltage-gated ion channels dependent on and independently of SNARE protein interactions.	None	None	Rattus norvegicus (Rat);Rattus norvegicus (Rat);Rattus norvegicus (Rat)	Sodium channel protein type 1 subunit alpha ;Synaptotagmin-2 ;Sodium channel subunit beta-1	Scn1a;Syt2;Scn1b	;;
184	Synaptotagmin-sodium channel complex (Syt1-Scn2a-Scn1b)	Rat	None	None	P04775;P21707;Q00954	24766;25716;29686	MI:0006-anti bait coimmunoprecipitation	GO:0008324;GO:0006812;GO:0005216;GO:0006887;GO:0050896;GO:0005886	cation transmembrane transporter activity;cation transport;ion channel activity;exocytosis;response to stimulus;plasma membrane	20.01.01.01;20.03.01.01;20.09.16.09.03;36.25;70.02	cation transport (H+, Na+, K+, Ca2+ , NH4+, etc.);ion channels;exocytosis;animal specific systemic sensing and response;eukaryotic plasma membrane / membrane attached	10737807	The results imply that synaptotagmin can associate with voltage-gated ion channels dependent on and independently of SNARE protein interactions.	None	None	Rattus norvegicus (Rat);Rattus norvegicus (Rat);Rattus norvegicus (Rat)	Sodium channel protein type 2 subunit alpha;Synaptotagmin-1;Sodium channel subunit beta-1	Scn2a;Syt1;Scn1b	Scn2a1, Nav1.2;None;
185	Synaptotagmin-sodium channel complex (Syt2-Scn2a-Scn1b)	Rat	None	None	P04775;P29101;Q00954	24766;24805;29686	MI:0006-anti bait coimmunoprecipitation	GO:0008324;GO:0006812;GO:0005216;GO:0006887;GO:0050896;GO:0005886	cation transmembrane transporter activity;cation transport;ion channel activity;exocytosis;response to stimulus;plasma membrane	20.01.01.01;20.03.01.01;20.09.16.09.03;36.25;70.02	cation transport (H+, Na+, K+, Ca2+ , NH4+, etc.);ion channels;exocytosis;animal specific systemic sensing and response;eukaryotic plasma membrane / membrane attached	10737807	The results imply that synaptotagmin can associate with voltage-gated ion channels dependent on and independently of SNARE protein interactions.	None	None	Rattus norvegicus (Rat);Rattus norvegicus (Rat);Rattus norvegicus (Rat)	Sodium channel protein type 2 subunit alpha;Synaptotagmin-2 ;Sodium channel subunit beta-1	Scn2a;Syt2;Scn1b	Scn2a1, Nav1.2;;
186	Wave-2 complex	Human	WAVE complex; WAVE regulatory complex (WRC)	None	Q7L576;Q8IZP0;Q8WUW1;Q9Y2A7;Q9Y6W5	23191;10006;55845;10787;10163	MI:0029-cosedimentation through density gradient;MI:0091-chromatography technology	GO:0007264;GO:0016477;GO:0030036;GO:0015629	small GTPase mediated signal transduction;cell migration;actin cytoskeleton organization;actin cytoskeleton	30.01.05.05.01;34.05.01;42.04.03;70.04.03	small GTPase mediated signal transduction;cell migration;actin cytoskeleton;actin cytoskeleton	15070726	Proteins are only present in the complexed form, with the exception of Hspc (C3orf10). The complex is organized around a core of Nap and Abi. Sra is a peripheral subunit recruited on the Nap side, whereas the Wave and Hspc subunits are recruited on the Abi side of the core.	None	None	Homo sapiens (Human);Homo sapiens (Human);Homo sapiens (Human);Homo sapiens (Human);Homo sapiens (Human)	Cytoplasmic FMR1-interacting protein 1;Abl interactor 1;Protein BRICK1;Nck-associated protein 1;Wiskott-Aldrich syndrome protein family member 2	CYFIP1;ABI1;BRK1;NCKAP1;WASF2	KIAA0068;SSH3BP1;C3orf10;HEM2 KIAA0587 NAP1;WAVE2
187	Wave-2 complex (Rac-activated)	Mouse	None	None	P28660;Q7TMB8;Q8BH43;Q8BPG5;Q8CBW3	50884;20430;242687;19353;11308	MI:0019-coimmunoprecipitation;MI:0096-pull down	GO:0007264;GO:0006928;GO:0030036;GO:0015629	small GTPase mediated signal transduction;movement of cell or subcellular component;actin cytoskeleton organization;actin cytoskeleton	30.01.05.05.01;34.05;42.04.03;70.04.03	small GTPase mediated signal transduction;cell motility;actin cytoskeleton;actin cytoskeleton	14765121	The complex is constitutively assembled in the presence and absence of active Rac in vivo. The authors show that Sra-1 and Nap1 colocalize with Abi-1 and WAVE2 at the interface between the lamellipodial actin meshwork and the membrane. These proteins form stable complexes in vivo that can be immunoprecipitated from resting cells, upon Rac activation by AlF treatment and upon overexpression of con…	None	None	Mus musculus (Mouse);Mus musculus (Mouse);Mus musculus (Mouse);Mus musculus (Mouse);Mus musculus (Mouse)	Nck-associated protein 1;Cytoplasmic FMR1-interacting protein 1;Wiskott-Aldrich syndrome protein family member 2 ;Putative uncharacterized protein;Abl interactor 1	Nckap1;Cyfip1;Wasf2;Rac1;Abi1	Hem2 Kiaa0587 Nap1;Kiaa0068 Shyc Sra1;Wave2;;Ssh3bp1
188	Wave-2 complex	Mouse	None	None	P28660;Q7TMB8;Q8BH43;Q8CBW3	50884;20430;242687;11308	MI:0019-coimmunoprecipitation;MI:0096-pull down	GO:0007264;GO:0006928;GO:0030036;GO:0015629	small GTPase mediated signal transduction;movement of cell or subcellular component;actin cytoskeleton organization;actin cytoskeleton	30.01.05.05.01;34.05;42.04.03;70.04.03	small GTPase mediated signal transduction;cell motility;actin cytoskeleton;actin cytoskeleton	14765121	The complex is constitutively assembled in the presence and absence of active Rac in vivo. The authors show that Sra-1 and Nap1 colocalize with Abi-1 and WAVE2 at the interface between the lamellipodial actin meshwork and the membrane. These proteins form stable complexes in vivo that can be immunoprecipitated from resting cells, upon Rac activation by AlF treatment and upon overexpression of con…	None	None	Mus musculus (Mouse);Mus musculus (Mouse);Mus musculus (Mouse);Mus musculus (Mouse)	Nck-associated protein 1;Cytoplasmic FMR1-interacting protein 1;Wiskott-Aldrich syndrome protein family member 2 ;Abl interactor 1	Nckap1;Cyfip1;Wasf2;Abi1	Hem2 Kiaa0587 Nap1;Kiaa0068 Shyc Sra1;Wave2;Ssh3bp1
189	BAF complex	Human	SWI/SNF complex A	KB cells	O14497;O94805;O96019;P51531;P51532;P60709;P63261;Q12824;Q8NFD5;Q8TAQ2;Q92922;Q969G3;Q96GM5	8289;51412;86;6595;6597;60;71;6598;57492;6601;6599;6605;6602	MI:0004-affinity chromatography technology;MI:0019-coimmunoprecipitation	GO:0006265;GO:0045893;GO:0003677;GO:0051276;GO:0005634	DNA topological change;positive regulation of transcription, DNA-templated;DNA binding;chromosome organization;nucleus	10.01.09.05;11.02.03.04.01;16.03.01;42.10.03;70.10	DNA conformation modification (e.g. chromatin);transcription activation;DNA binding;organization of chromosome structure;nucleus	11078522	None	None	Since the authors did not specify Actin as well as Actin-like protein 6 and ARID1, we used isoform ACTB, isoform ACTL6A or isoform ARID1A, respectively. At the time of annotation, the additional member BAF110 of the protein complex was not found in the UniProt database.	Homo sapiens (Human);Homo sapiens (Human);Homo sapiens (Human);Homo sapiens (Human);Homo sapiens (Human);Homo sapiens (Human);Homo sapiens (Human);Homo sapiens (Human);Homo sapiens (Human);Homo sapiens (Human);Homo sapiens (Human);Homo sapiens (Human);Homo sapiens (Human)	AT-rich interactive domain-containing protein 1A;Actin-like protein 6B;Actin-like protein 6A;Probable global transcription activator SNF2L2;Transcription activator BRG1;Actin, cytoplasmic 1;Actin, cytoplasmic 2;SWI/SNF-related matrix-associated actin-dependent regulator of chromatin subfamily B member 1;AT-rich interactive domain-containing protein 1B;SWI/SNF complex subunit SMARCC2;SWI/SNF compl…	ARID1A;ACTL6B;ACTL6A;SMARCA2;SMARCA4;ACTB;ACTG1;SMARCB1;ARID1B;SMARCC2;SMARCC1;SMARCE1;SMARCD1	BAF250 BAF250A C1orf4 OSA1 SMARCF1;ACTL6 BAF53B;BAF53, BAF53A, INO80K;BAF190B, BRM, SNF2A, SNF2L2;BAF190A BRG1 SNF2B SNF2L4;None;ACTG;BAF47, INI1, SNF5L1;BAF250B DAN15 KIAA1235 OSA2;BAF170;BAF155;BAF57;BAF60A
190	Mitotic checkpoint complex	Human	APC/C inhibitory factor; MCC complex	None	O43684;O60566;Q12834;Q13257	9184;701;991;4085	MI:0006-anti bait coimmunoprecipitation;MI:0071-molecular sieving;MI:0096-pull down	GO:0000075	cell cycle checkpoint signaling	10.03.01.03	cell cycle checkpoints (checkpoints of morphogenesis, DNA-damage,-replication, mitotic phase and spindle)	11535616	MCC inhibitory activity is 3,000-fold greater than that of recombinant MAD2,MCC is not generated from kinetochores, as it is also present and active in interphase cells.	None	None	Homo sapiens (Human);Homo sapiens (Human);Homo sapiens (Human);Homo sapiens (Human)	Mitotic checkpoint protein BUB3;Mitotic checkpoint serine/threonine-protein kinase BUB1 beta;Cell division cycle protein 20 homolog;Mitotic spindle assembly checkpoint protein MAD2A	BUB3;BUB1B;CDC20;MAD2L1	None;BUBR1 MAD3L SSK1;None;MAD2
192	PA28-20S proteasome	Human	None	None	O14818;P20618;P25786;P25787;P25788;P25789;P28066;P28070;P28072;P28074;P49720;P49721;P60900;Q06323;Q99436;Q9UL46	5688;5689;5682;5683;5684;5685;5686;5692;5694;5693;5691;5690;5687;5720;5695;5721	MI:0029-cosedimentation through density gradient	GO:0016485;GO:0043161;GO:0006511;GO:0006950;GO:0005737;GO:0005634	protein processing;proteasome-mediated ubiquitin-dependent protein catabolic process;ubiquitin-dependent protein catabolic process;response to stress;cytoplasm;nucleus	14.07.11;14.13.01.01;32.01;70.03;70.10	protein processing (proteolytic);proteasomal degradation (ubiquitin/proteasomal pathway);stress response;cytoplasm;nucleus	11676531	The proteasome is an essential component of the ATP-dependent proteolytic pathway in eukaryotic cells and is responsible for the degradation of most cellular proteins (for reviews see PMID:8811196 and PMID:10872471). It contains a barrel-shaped proteolytic core complex (the 20S proteasome), and is capped at one or both ends by regulatory complexes like the 19S complex (PMID:11812135), modulator (…	None	None	Homo sapiens (Human);Homo sapiens (Human);Homo sapiens (Human);Homo sapiens (Human);Homo sapiens (Human);Homo sapiens (Human);Homo sapiens (Human);Homo sapiens (Human);Homo sapiens (Human);Homo sapiens (Human);Homo sapiens (Human);Homo sapiens (Human);Homo sapiens (Human);Homo sapiens (Human);Homo sapiens (Human);Homo sapiens (Human)	Proteasome subunit alpha type-7;Proteasome subunit beta type-1;Proteasome subunit alpha type-1;Proteasome subunit alpha type-2;Proteasome subunit alpha type-3;Proteasome subunit alpha type-4;Proteasome subunit alpha type-5;Proteasome subunit beta type-4;Proteasome subunit beta type-6;Proteasome subunit beta type-5;Proteasome subunit beta type-3;Proteasome subunit beta type-2;Proteasome subunit al…	PSMA7;PSMB1;PSMA1;PSMA2;PSMA3;PSMA4;PSMA5;PSMB4;PSMB6;PSMB5;PSMB3;PSMB2;PSMA6;PSME1;PSMB7;PSME2	HSPC;PSC5;HC2 NU PROS30 PSC2;HC3 PSC3;HC8 PSC8;HC9 PSC9;None;PROS26;LMPY Y;LMPX MB1 X;None;None;PROS27;IFI5111;Z;None
193	PA700-20S-PA28 complex	Human	proteasome	None	O00231;O00232;O00233;O00487;O14818;O43242;O75832;P17980;P20618;P25786;P25787;P25788;P25789;P28066;P28070;P28072;P28074;P35998;P43686;P48556;P49720;P49721;P51665;P55036;P60900;P62191;P62195;P62333;Q06323;Q13200;Q15008;Q16401;Q99436;Q99460;Q9UL46;Q9UNM6	5717;5718;5715;10213;5688;5709;5716;5702;5689;5682;5683;5684;5685;5686;5692;5694;5693;5701;5704;5714;5691;5690;5713;5710;5687;5700;5705;5706;5720;5708;9861;5711;5695;5707;5721;5719	MI:0029-cosedimentation through density gradient	GO:0043161;GO:0005515;GO:0016504	proteasome-mediated ubiquitin-dependent protein catabolic process;protein binding;peptidase activator activity	14.13.01.01;16.01;18.02.01.01.03	proteasomal degradation (ubiquitin/proteasomal pathway);protein binding;protease activator	11676531	The proteasome is an essential component of the ATP-dependent proteolytic pathway in eukaryotic cells and is responsible for the degradation of most cellular proteins (for reviews see PMID:8811196 and PMID:10872471). It contains a barrel-shaped proteolytic core complex (the 20S proteasome), and is capped at one or both ends by regulatory complexes like the 19S complex (PMID:11812135), modulator (…	None	None	Homo sapiens (Human);Homo sapiens (Human);Homo sapiens (Human);Homo sapiens (Human);Homo sapiens (Human);Homo sapiens (Human);Homo sapiens (Human);Homo sapiens (Human);Homo sapiens (Human);Homo sapiens (Human);Homo sapiens (Human);Homo sapiens (Human);Homo sapiens (Human);Homo sapiens (Human);Homo sapiens (Human);Homo sapiens (Human);Homo sapiens (Human);Homo sapiens (Human);Homo sapiens (Human);…	26S proteasome non-ATPase regulatory subunit 11;26S proteasome non-ATPase regulatory subunit 12;26S proteasome non-ATPase regulatory subunit 9;26S proteasome non-ATPase regulatory subunit 14;Proteasome subunit alpha type-7;26S proteasome non-ATPase regulatory subunit 3;26S proteasome non-ATPase regulatory subunit 10;26S protease regulatory subunit 6A;Proteasome subunit beta type-1;Proteasome subu…	PSMD11;PSMD12;PSMD9;PSMD14;PSMA7;PSMD3;PSMD10;PSMC3;PSMB1;PSMA1;PSMA2;PSMA3;PSMA4;PSMA5;PSMB4;PSMB6;PSMB5;PSMC2;PSMC4;PSMD8;PSMB3;PSMB2;PSMD7;PSMD4;PSMA6;PSMC1;PSMC5;PSMC6;PSME1;PSMD2;PSMD6;PSMD5;PSMB7;PSMD1;PSME2;PSMD13	None;None;None;POH1;HSPC;None;None;TBP1;PSC5;HC2 NU PROS30 PSC2;HC3 PSC3;HC8 PSC8;HC9 PSC9;None;PROS26;LMPY Y;LMPX MB1 X;MSS1;MIP224 TBP7;p31;None;None;MOV34L;MCB1;PROS27;None;SUG1;SUG2;IFI5111;TRAP2;KIAA0107 PFAAP4;KIAA0072;Z;None;None;None
194	PA28gamma-20S proteasome	Human	None	Placenta	O14818;P20618;P25786;P25787;P25788;P25789;P28066;P28070;P28072;P28074;P49720;P49721;P60900;P61289;Q99436	5688;5689;5682;5683;5684;5685;5686;5692;5694;5693;5691;5690;5687;10197;5695	MI:0029-cosedimentation through density gradient	GO:0016485;GO:0043161;GO:0006511;GO:0006950;GO:0005737;GO:0005634	protein processing;proteasome-mediated ubiquitin-dependent protein catabolic process;ubiquitin-dependent protein catabolic process;response to stress;cytoplasm;nucleus	14.07.11;14.13.01.01;32.01;70.03;70.10	protein processing (proteolytic);proteasomal degradation (ubiquitin/proteasomal pathway);stress response;cytoplasm;nucleus	7811265	The proteasome is an essential component of the ATP-dependent proteolytic pathway in eukaryotic cells and is responsible for the degradation of most cellular proteins (for reviews see PMID:8811196 and PMID:10872471). It contains a barrel-shaped proteolytic core complex (the 20S proteasome), and is capped at one or both ends by regulatory complexes like the 19S complex (PMID:11812135), modulator (…	None	None	Homo sapiens (Human);Homo sapiens (Human);Homo sapiens (Human);Homo sapiens (Human);Homo sapiens (Human);Homo sapiens (Human);Homo sapiens (Human);Homo sapiens (Human);Homo sapiens (Human);Homo sapiens (Human);Homo sapiens (Human);Homo sapiens (Human);Homo sapiens (Human);Homo sapiens (Human);Homo sapiens (Human)	Proteasome subunit alpha type-7;Proteasome subunit beta type-1;Proteasome subunit alpha type-1;Proteasome subunit alpha type-2;Proteasome subunit alpha type-3;Proteasome subunit alpha type-4;Proteasome subunit alpha type-5;Proteasome subunit beta type-4;Proteasome subunit beta type-6;Proteasome subunit beta type-5;Proteasome subunit beta type-3;Proteasome subunit beta type-2;Proteasome subunit al…	PSMA7;PSMB1;PSMA1;PSMA2;PSMA3;PSMA4;PSMA5;PSMB4;PSMB6;PSMB5;PSMB3;PSMB2;PSMA6;PSME3;PSMB7	HSPC;PSC5;HC2 NU PROS30 PSC2;HC3 PSC3;HC8 PSC8;HC9 PSC9;None;PROS26;LMPY Y;LMPX MB1 X;None;None;PROS27;None;Z
195	Ubiquitin E3 ligase (Lrrc41, Tceb1, Tceb2, Cul5, Rbx1)	Rat	Muf1-Elongin BC-Cul5-Rbx1 complex	None	P62870;P83941;Q498D8;Q5M9H1;Q9JJ31	81807;64525;300084;362566;64624	MI:0019-coimmunoprecipitation	GO:0016567;GO:0006511	protein ubiquitination;ubiquitin-dependent protein catabolic process	14.07.05;14.13.01.01	modification by ubiquitination, deubiquitination;proteasomal degradation (ubiquitin/proteasomal pathway)	11384984	Ubiquitin E3 ligases covalently attach ubiquitin to a lysine residue on target proteins. The ubiquitin ligase is referred to as an E3 and operates in conjunction with an E1 ubiquitin-activating enzyme and an E2 ubiquitin-conjugating enzyme. Polyubiquitination marks proteins for degradation by the proteasome.	None	None	Rattus norvegicus (Rat);Rattus norvegicus (Rat);Rattus norvegicus (Rat);Rattus norvegicus (Rat);Rattus norvegicus (Rat)	Transcription elongation factor B polypeptide 2;Transcription elongation factor B polypeptide 1;Protein Rbx1;Leucine-rich repeat-containing protein 41;Cullin-5	Elob;Eloc;Rbx1;Lrrc41;Cul5	Tceb2;Tceb1;None;None;Vacm1
196	Ubiquitin E3 ligase (Vhl, Tceb1, Tceb2, Cul5, Rbx1)	Rat	VHL-Elongin BC-Cul5-Rbx1 complex	None	P62870;P83941;Q498D8;Q64259;Q9JJ31	81807;64525;300084;24874;64624	MI:0019-coimmunoprecipitation	GO:0016567;GO:0006511	protein ubiquitination;ubiquitin-dependent protein catabolic process	14.07.05;14.13.01.01	modification by ubiquitination, deubiquitination;proteasomal degradation (ubiquitin/proteasomal pathway)	11384984	Ubiquitin E3 ligases covalently attach ubiquitin to a lysine residue on target proteins. The ubiquitin ligase is referred to as an E3 and operates in conjunction with an E1 ubiquitin-activating enzyme and an E2 ubiquitin-conjugating enzyme. Polyubiquitination marks proteins for degradation by the proteasome.	None	None	Rattus norvegicus (Rat);Rattus norvegicus (Rat);Rattus norvegicus (Rat);Rattus norvegicus (Rat);Rattus norvegicus (Rat)	Transcription elongation factor B polypeptide 2;Transcription elongation factor B polypeptide 1;Protein Rbx1;Von Hippel-Lindau disease tumor suppressor;Cullin-5	Elob;Eloc;Rbx1;Vhl;Cul5	Tceb2;Tceb1;None;None;Vacm1
198	Ubiquitin E3 ligase (Tceb1, Tceb2, Tceb3, Cul5, Rbx1)	Rat	Elongin A-Elongin BC-Cul5-Rbx1 complex	None	P62870;P83941;Q498D8;Q63187;Q9JJ31	81807;64525;300084;25562;64624	MI:0019-coimmunoprecipitation	GO:0016567;GO:0006511	protein ubiquitination;ubiquitin-dependent protein catabolic process	14.07.05;14.13.01.01	modification by ubiquitination, deubiquitination;proteasomal degradation (ubiquitin/proteasomal pathway)	11384984	Ubiquitin E3 ligases covalently attach ubiquitin to a lysine residue on target proteins. The ubiquitin ligase is referred to as an E3 and operates in conjunction with an E1 ubiquitin-activating enzyme and an E2 ubiquitin-conjugating enzyme. Polyubiquitination marks proteins for degradation by the proteasome.	None	None	Rattus norvegicus (Rat);Rattus norvegicus (Rat);Rattus norvegicus (Rat);Rattus norvegicus (Rat);Rattus norvegicus (Rat)	Transcription elongation factor B polypeptide 2;Transcription elongation factor B polypeptide 1;Protein Rbx1;Transcription elongation factor B polypeptide 3;Cullin-5	Elob;Eloc;Rbx1;Eloa;Cul5	Tceb2;Tceb1;None;Tceb3;Vacm1
199	Ubiquitin E3 ligase (Socs1, Tceb1, Tceb2, Cul5, Rbx1)	Rat	Socs1-Elongin BC-Cul5-Rbx1 complex	None	P62870;P83941;Q498D8;Q9JJ31;Q9QX78	81807;64525;300084;64624;252971	MI:0019-coimmunoprecipitation	GO:0016567;GO:0006511	protein ubiquitination;ubiquitin-dependent protein catabolic process	14.07.05;14.13.01.01	modification by ubiquitination, deubiquitination;proteasomal degradation (ubiquitin/proteasomal pathway)	11384984	Ubiquitin E3 ligases covalently attach ubiquitin to a lysine residue on target proteins. The ubiquitin ligase is referred to as an E3 and operates in conjunction with an E1 ubiquitin-activating enzyme and an E2 ubiquitin-conjugating enzyme. Polyubiquitination marks proteins for degradation by the proteasome.	None	None	Rattus norvegicus (Rat);Rattus norvegicus (Rat);Rattus norvegicus (Rat);Rattus norvegicus (Rat);Rattus norvegicus (Rat)	Transcription elongation factor B polypeptide 2;Transcription elongation factor B polypeptide 1;Protein Rbx1;Cullin-5;Suppressor of cytokine signaling 1	Elob;Eloc;Rbx1;Cul5;Socs1	Tceb2;Tceb1;None;Vacm1;None
200	Ubiquitin E3 ligase (Wsb1, Tceb1, Tceb2, Cul5, Rbx1)	Rat	Wsb1-Elongin BC-Cul5-Rbx1 complex	None	P62870;P83941;Q498D8;Q4KM78;Q9JJ31	81807;64525;300084;303336;64624	MI:0019-coimmunoprecipitation	GO:0016567;GO:0043161;GO:0006511;GO:0005515;GO:0007224;GO:0005783	protein ubiquitination;proteasome-mediated ubiquitin-dependent protein catabolic process;ubiquitin-dependent protein catabolic process;protein binding;smoothened signaling pathway;endoplasmic reticulum	14.07.05;14.13.01.01;16.01;30.05.02.16;70.07	modification by ubiquitination, deubiquitination;proteasomal degradation (ubiquitin/proteasomal pathway);protein binding;hedgehog-dependent signalling pathway;endoplasmic reticulum	11384984	Ubiquitin E3 ligases covalently attach ubiquitin to a lysine residue on target proteins. The ubiquitin ligase is referred to as an E3 and operates in conjunction with an E1 ubiquitin-activating enzyme and an E2 ubiquitin-conjugating enzyme. Polyubiquitination marks proteins for degradation by the proteasome.	None	None	Rattus norvegicus (Rat);Rattus norvegicus (Rat);Rattus norvegicus (Rat);Rattus norvegicus (Rat);Rattus norvegicus (Rat)	Transcription elongation factor B polypeptide 2;Transcription elongation factor B polypeptide 1;Protein Rbx1;WD repeat and SOCS box-containing 1;Cullin-5	Elob;Eloc;Rbx1;Wsb1;Cul5	Tceb2;Tceb1;None;None;Vacm1
201	HUIC complex	Human	BRCA1-BARD1 complex	None	P38398;Q99728	672;580	MI:0029-cosedimentation through density gradient;MI:0226-ion exchange chromatography	GO:0007050;GO:0000075;GO:0005634	regulation of cell cycle;cell cycle checkpoint signaling;nucleus	10.03.01.02;10.03.01.03;70.10	cell cycle arrest;cell cycle checkpoints (checkpoints of morphogenesis, DNA-damage,-replication, mitotic phase and spindle);nucleus	11504724	The HUIC complex has been isolated after treating cells with hydroxyurea.	BRCA1 is involved in breast cancer.	None	Homo sapiens (Human);Homo sapiens (Human)	Breast cancer type 1 susceptibility protein;BRCA1-associated RING domain protein 1	BRCA1;BARD1	RNF53;None
203	Ubiquitin E3 ligase (Med8, Tceb1, Tceb2, Cul2, Rbx1)	Rat	Med8-Elongin BC-Cul2-Rbx1 complex	None	A0A0G2K761;D3ZM37;P62870;P83941;Q498D8	361258;362575;81807;64525;300084	MI:0019-coimmunoprecipitation	GO:0016567;GO:0005515;GO:0005634;GO:0006511	protein ubiquitination;protein binding;nucleus;ubiquitin-dependent protein catabolic process	14.07.05;16.01;70.10;14.13.01.01	modification by ubiquitination, deubiquitination;protein binding;nucleus;proteasomal degradation (ubiquitin/proteasomal pathway)	12149480	Ubiquitin E3 ligases covalently attach ubiquitin to a lysine residue on a target protein. Polyubiquitination marks proteins for degradation by the proteasome.	None	None	Rattus norvegicus (Rat);Rattus norvegicus (Rat);Rattus norvegicus (Rat);Rattus norvegicus (Rat);Rattus norvegicus (Rat)	Cullin 2;Mediator complex subunit 8;Transcription elongation factor B polypeptide 2;Transcription elongation factor B polypeptide 1;Protein Rbx1	Cul2;Med8;Elob;Eloc;Rbx1	None;Med8_predicted,rCG_50224;Tceb2;Tceb1;None
204	Ubiquitin E3 ligase (Asb2, Tceb1, Tceb2, Cul5, Rbx1)	Rat	Asb2-Elongin BC-Cul5-Rbx1 complex	None	P62870;P83941;Q498D8;Q5U2S6;Q9JJ31	81807;64525;300084;299266;64624	MI:0019-coimmunoprecipitation	GO:0016567;GO:0005515;GO:0006511	protein ubiquitination;protein binding;ubiquitin-dependent protein catabolic process	14.07.05;16.01;14.13.01.01	modification by ubiquitination, deubiquitination;protein binding;proteasomal degradation (ubiquitin/proteasomal pathway)	15590664	Ubiquitin E3 ligases covalently attach ubiquitin to a lysine residue on a target protein. Polyubiquitination marks proteins for degradation by the proteasome.	Results suggest that Asb2 targets specific proteins to destruction by the proteasome in leukemia cells that have been induced to differentiate.	None	Rattus norvegicus (Rat);Rattus norvegicus (Rat);Rattus norvegicus (Rat);Rattus norvegicus (Rat);Rattus norvegicus (Rat)	Transcription elongation factor B polypeptide 2;Transcription elongation factor B polypeptide 1;Protein Rbx1;Ankyrin repeat and SOCS box protein 2;Cullin-5	Elob;Eloc;Rbx1;Asb2;Cul5	Tceb2;Tceb1;None;None;Vacm1
205	Ubiquitin E3 ligase (VHL, TCEB1, TCEB2, CUL2, RBX1)	Human	VHL-Elongin BC-CUL2-RBX1 complex	None	P40337;P62877;Q13617;Q15369;Q15370	7428;9978;8453;6921;6923	MI:0028-cosedimentation in solution	GO:0016567;GO:0005515;GO:0006511	protein ubiquitination;protein binding;ubiquitin-dependent protein catabolic process	14.07.05;16.01;14.13.01.01	modification by ubiquitination, deubiquitination;protein binding;proteasomal degradation (ubiquitin/proteasomal pathway)	10535940	Ubiquitin E3 ligases covalently attach ubiquitin to a lysine residue on a target protein. Polyubiquitination marks proteins for degradation by the proteasome.	None	None	Homo sapiens (Human);Homo sapiens (Human);Homo sapiens (Human);Homo sapiens (Human);Homo sapiens (Human)	Von Hippel-Lindau disease tumor suppressor;E3 ubiquitin-protein ligase RBX1;Cullin-2;Transcription elongation factor B polypeptide 1;Transcription elongation factor B polypeptide 2	VHL;RBX1;CUL2;ELOC;ELOB	None;RNF75, ROC1, HRT1;None;TCEB1;TCEB2
207	Ubiquitin E3 ligase (ASB2, TCEB1, TCEB2, CUL5, RNF7)	Human	Asb2-Elongin BC-Cul5-Rbx2 complex	None	Q15369;Q15370;Q93034;Q96Q27;Q9UBF6	6921;6923;8065;51676;9616	MI:0028-cosedimentation in solution	GO:0016567;GO:0005515;GO:0006511	protein ubiquitination;protein binding;ubiquitin-dependent protein catabolic process	14.07.05;16.01;14.13.01.01	modification by ubiquitination, deubiquitination;protein binding;proteasomal degradation (ubiquitin/proteasomal pathway)	16325183	Ubiquitin E3 ligases covalently attach ubiquitin to a lysine residue on a target protein. Polyubiquitination marks proteins for degradation by the proteasome.	None	The presence of Elongin BC was predicted by the authors but has not been shown experimentally.	Homo sapiens (Human);Homo sapiens (Human);Homo sapiens (Human);Homo sapiens (Human);Homo sapiens (Human)	Transcription elongation factor B polypeptide 1;Transcription elongation factor B polypeptide 2;Cullin-5;Ankyrin repeat and SOCS box protein 2;RING-box protein 2	ELOC;ELOB;CUL5;ASB2;RNF7	TCEB1;TCEB2;VACM1;None;RBX2 ROC2 SAG
208	Ubiquitin E3 ligase (ASB1, TCEB1, TCEB2, CUL5, RNF7)	Human	Asb1-Elongin BC-Cul5-Rbx2 complex	None	Q15369;Q15370;Q93034;Q9UBF6;Q9Y576	6921;6923;8065;9616;51665	MI:0028-cosedimentation in solution	GO:0016567;GO:0005515;GO:0006511	protein ubiquitination;protein binding;ubiquitin-dependent protein catabolic process	14.07.05;16.01;14.13.01.01	modification by ubiquitination, deubiquitination;protein binding;proteasomal degradation (ubiquitin/proteasomal pathway)	16325183	Ubiquitin E3 ligases covalently attach ubiquitin to a lysine residue on a target protein. Polyubiquitination marks proteins for degradation by the proteasome.	None	The presence of Elongin BC was predicted by the authors but has not been shown experimentally.	Homo sapiens (Human);Homo sapiens (Human);Homo sapiens (Human);Homo sapiens (Human);Homo sapiens (Human)	Transcription elongation factor B polypeptide 1;Transcription elongation factor B polypeptide 2;Cullin-5;RING-box protein 2;Ankyrin repeat and SOCS box protein 1	ELOC;ELOB;CUL5;RNF7;ASB1	TCEB1;TCEB2;VACM1;RBX2 ROC2 SAG;KIAA1146
209	Ubiquitin E3 ligase (ASB6, TCEB1, TCEB2, CUL5, RNF7)	Human	Asb6-Elongin BC-Cul5-Rbx2 complex	None	Q15369;Q15370;Q93034;Q9NWX5;Q9UBF6	6921;6923;8065;140459;9616	MI:0028-cosedimentation in solution	GO:0016567;GO:0005515;GO:0006511	protein ubiquitination;protein binding;ubiquitin-dependent protein catabolic process	14.07.05;16.01;14.13.01.01	modification by ubiquitination, deubiquitination;protein binding;proteasomal degradation (ubiquitin/proteasomal pathway)	16325183	Ubiquitin E3 ligases covalently attach ubiquitin to a lysine residue on a target protein. Polyubiquitination marks proteins for degradation by the proteasome.	None	The presence of Elongin BC was predicted by the authors but has not been shown experimentally.	Homo sapiens (Human);Homo sapiens (Human);Homo sapiens (Human);Homo sapiens (Human);Homo sapiens (Human)	Transcription elongation factor B polypeptide 1;Transcription elongation factor B polypeptide 2;Cullin-5;Ankyrin repeat and SOCS box protein 6;RING-box protein 2	ELOC;ELOB;CUL5;ASB6;RNF7	TCEB1;TCEB2;VACM1;None;RBX2 ROC2 SAG
210	Ubiquitin E3 ligase (ASB7, TCEB1, TCEB2, CUL5, RNF7)	Human	Asb7-Elongin BC-Cul5-Rbx2 complex	None	Q15369;Q15370;Q93034;Q9H672;Q9UBF6	6921;6923;8065;140460;9616	MI:0028-cosedimentation in solution	GO:0016567;GO:0005515;GO:0006511	protein ubiquitination;protein binding;ubiquitin-dependent protein catabolic process	14.07.05;16.01;14.13.01.01	modification by ubiquitination, deubiquitination;protein binding;proteasomal degradation (ubiquitin/proteasomal pathway)	16325183	Ubiquitin E3 ligases covalently attach ubiquitin to a lysine residue on a target protein. Polyubiquitination marks proteins for degradation by the proteasome.	None	The presence of Elongin BC was predicted by the authors but has not been shown experimentally.	Homo sapiens (Human);Homo sapiens (Human);Homo sapiens (Human);Homo sapiens (Human);Homo sapiens (Human)	Transcription elongation factor B polypeptide 1;Transcription elongation factor B polypeptide 2;Cullin-5;Ankyrin repeat and SOCS box protein 7;RING-box protein 2	ELOC;ELOB;CUL5;ASB7;RNF7	TCEB1;TCEB2;VACM1;None;RBX2 ROC2 SAG
211	Ubiquitin E3 ligase (ASB12, TCEB1, TCEB2, CUL5, RNF7)	Human	Asb12-Elongin BC-Cul5-Rbx2 complex	None	Q15369;Q15370;Q8WXK4;Q93034;Q9UBF6	6921;6923;142689;8065;9616	MI:0028-cosedimentation in solution	GO:0016567;GO:0005515;GO:0006511	protein ubiquitination;protein binding;ubiquitin-dependent protein catabolic process	14.07.05;16.01;14.13.01.01	modification by ubiquitination, deubiquitination;protein binding;proteasomal degradation (ubiquitin/proteasomal pathway)	16325183	Ubiquitin E3 ligases covalently attach ubiquitin to a lysine residue on a target protein. Polyubiquitination marks proteins for degradation by the proteasome.	None	The presence of Elongin BC was predicted by the authors but has not been shown experimentally.	Homo sapiens (Human);Homo sapiens (Human);Homo sapiens (Human);Homo sapiens (Human);Homo sapiens (Human)	Transcription elongation factor B polypeptide 1;Transcription elongation factor B polypeptide 2;Ankyrin repeat and SOCS box protein 12;Cullin-5;RING-box protein 2	ELOC;ELOB;ASB12;CUL5;RNF7	TCEB1;TCEB2;None;VACM1;RBX2 ROC2 SAG
213	DNA ligase IV-XRCC1 complex	Human	None	HeLa cells	P18887;P49917	7515;3981	MI:0004-affinity chromatography technology	GO:0006281;GO:0005634	DNA repair;nucleus	10.01.05.01;70.10	DNA repair;nucleus	7760816	None	None	None	Homo sapiens (Human);Homo sapiens (Human)	DNA repair protein XRCC1;DNA ligase 4	XRCC1;LIG4	None;None
214	Ubiquitin E3 ligase (WSB1, TCEB1, TCEB2, CUL5, RBX1)	Human	WSB1-Elongin BC-CUL5-RBX1 complex	HEK-293 cells	P62877;Q15369;Q15370;Q93034;Q9Y6I7	9978;6921;6923;8065;26118	MI:0019-coimmunoprecipitation	GO:0016567;GO:0043161;GO:0006511;GO:0005515;GO:0007224;GO:0005783	protein ubiquitination;proteasome-mediated ubiquitin-dependent protein catabolic process;ubiquitin-dependent protein catabolic process;protein binding;smoothened signaling pathway;endoplasmic reticulum	14.07.05;14.13.01.01;16.01;30.05.02.16;70.07	modification by ubiquitination, deubiquitination;proteasomal degradation (ubiquitin/proteasomal pathway);protein binding;hedgehog-dependent signalling pathway;endoplasmic reticulum	15965468	Ubiquitin E3 ligases covalently attach ubiquitin to a lysine residue on a target protein. Polyubiquitination marks proteins for degradation by the proteasome. WSB-1 is a Hedgehog-inducible ubiquitin ligase that modulates thyroid hormone activation and PTHrP secretion in the developing growth plate.	None	None	Homo sapiens (Human);Homo sapiens (Human);Homo sapiens (Human);Homo sapiens (Human);Homo sapiens (Human)	E3 ubiquitin-protein ligase RBX1;Transcription elongation factor B polypeptide 1;Transcription elongation factor B polypeptide 2;Cullin-5;WD repeat and SOCS box-containing protein 1	RBX1;ELOC;ELOB;CUL5;WSB1	RNF75, ROC1, HRT1;TCEB1;TCEB2;VACM1;SWIP1
216	PDZK1-NaPiIIa-MAP17 complex	Mouse	None	renal proximal tubular cells	Q60825;Q9CQH0;Q9JIL4	20505;67182;59020	MI:0018-two hybrid	GO:0006811	ion transport	2001-01-20	ion transport	12837682	None	None	None	Mus musculus (Mouse);Mus musculus (Mouse);Mus musculus (Mouse)	Sodium-dependent phosphate transport protein 2A;PDZK1-interacting protein 1;Na(+)/H(+) exchange regulatory cofactor NHE-RF3	Slc34a1;Pdzk1ip1;Pdzk1	Npt2, Slc17a2;Map17;Cap70 Nherf3
218	CRSP complex	Human	cofactor required for Sp1	None	O43513;O60244;O75448;O95402;Q15648;Q6P2C8;Q9NVC6;Q9ULK4	9443;9282;9862;9441;5469;9442;9440;9439	MI:0029-cosedimentation through density gradient;MI:0226-ion exchange chromatography	GO:0045893;GO:0005515;GO:0005634	positive regulation of transcription, DNA-templated;protein binding;nucleus	11.02.03.04.01;16.01;70.10	transcription activation;protein binding;nucleus	9989412	Several identical subunits appear in protein complexes like DRIP/ARC, CRSP, NAT, PC2, SMCC and Mediator, indicating that unique classes of transcription activators may share common sets or subsets of cofactors.	None	At the time of annotation, the additional 85kD component CRSP5 of the protein complex was not found in the UniProt database.	Homo sapiens (Human);Homo sapiens (Human);Homo sapiens (Human);Homo sapiens (Human);Homo sapiens (Human);Homo sapiens (Human);Homo sapiens (Human);Homo sapiens (Human)	Mediator of RNA polymerase II transcription subunit 7;Mediator of RNA polymerase II transcription subunit 14;Mediator of RNA polymerase II transcription subunit 24;Mediator of RNA polymerase II transcription subunit 26;Mediator of RNA polymerase II transcription subunit 1;Mediator of RNA polymerase II transcription subunit 27;Mediator of RNA polymerase II transcription subunit 17;Mediator of RNA …	MED7;MED14;MED24;MED26;MED1;MED27;MED17;MED23	ARC34, CRSP9, CRSP33;ARC150, CRSP2, CXorf4, DRIP150, EXLM1, RGR1, TRAP170;ARC100, CRSP4, DRIP100, KIAA0130, THRAP4, TRAP100;ARC70, CRSP7;ARC205, CRSP1, CRSP200, DRIP205, DRIP230, PBP, PPARBP, PPARGBP, RB18A, TRAP220, TRIP2;CRSP34 CRSP8;ARC77, CRSP6, DRIP77, DRIP80, TRAP80;ARC130, CRSP3, DRIP130, KIAA1216, SUR2, hSUR2
219	CAND1-CUL1-RBX1 complex	Human	None	None	P62877;Q13616;Q86VP6	9978;8454;55832	MI:0007-anti tag coimmunoprecipitation	GO:0005515;GO:0010265;GO:0051444	protein binding;SCF complex assembly;negative regulation of ubiquitin-protein transferase activity	2022-01-16	protein binding	15537541	Cand1 forms a tight complex with the Cul1-Roc1 SCF catalytic core, inhibiting the assembly of the multisubunit E3 protein-ubiquitin ligase complex.The crystal structure of the Cand1-Cul1-Roc1 ternary complex reveals the detailed mechanisms of how Cand1 participates in regulating the assembly and disassembly of the SCF ubiquitin ligase complex.	None	None	Homo sapiens (Human);Homo sapiens (Human);Homo sapiens (Human)	E3 ubiquitin-protein ligase RBX1;Cullin-1;Cullin-associated NEDD8-dissociated protein 1	RBX1;CUL1;CAND1	RNF75, ROC1, HRT1;None;KIAA0829 TIP120 TIP120A
220	ARF-Mule complex	Human	ARF-BP1-ARF-NPM1 complex	None	P06748;Q7Z6Z7;Q8N726	4869;10075;1029	MI:0007-anti tag coimmunoprecipitation	GO:0005515;GO:0005634	protein binding;nucleus	16.01;70.10	protein binding;nucleus	15989956	ARF is an inhibitor of the ARF-BP1 protein-ubiquitin ligase.	None	None	Homo sapiens (Human);Homo sapiens (Human);Homo sapiens (Human)	Nucleophosmin;E3 ubiquitin-protein ligase HUWE1 ;Tumor suppressor ARF	NPM1;HUWE1;CDKN2A	NPM;KIAA0312 KIAA1578 UREB1;CDKN2 MLM
221	CAND1-CUL2-RBX1 complex	Human	None	None	P62877;Q13617;Q86VP6	9978;8453;55832	MI:0007-anti tag coimmunoprecipitation	GO:0010265;GO:0051444	SCF complex assembly;negative regulation of ubiquitin-protein transferase activity	None	None	12609982	Binding of Cand1 to cullins inhibits the formation of E3 protein-ubiquitin ligases.	None	None	Homo sapiens (Human);Homo sapiens (Human);Homo sapiens (Human)	E3 ubiquitin-protein ligase RBX1;Cullin-2;Cullin-associated NEDD8-dissociated protein 1	RBX1;CUL2;CAND1	RNF75, ROC1, HRT1;None;KIAA0829 TIP120 TIP120A
222	CAND1-CUL3-RBX1 complex	Human	None	None	P62877;Q13618;Q86VP6	9978;8452;55832	MI:0007-anti tag coimmunoprecipitation	GO:0010265;GO:0051444	SCF complex assembly;negative regulation of ubiquitin-protein transferase activity	None	None	12609982	Binding of Cand1 to cullins inhibits the formation of E3 protein-ubiquitin ligases.	None	None	Homo sapiens (Human);Homo sapiens (Human);Homo sapiens (Human)	E3 ubiquitin-protein ligase RBX1;Cullin-3;Cullin-associated NEDD8-dissociated protein 1	RBX1;CUL3;CAND1	RNF75, ROC1, HRT1;KIAA0617;KIAA0829 TIP120 TIP120A
223	CAND1-CUL4A-RBX1 complex	Human	None	None	P62877;Q13619;Q86VP6	9978;8451;55832	MI:0007-anti tag coimmunoprecipitation	GO:0010265;GO:0051444	SCF complex assembly;negative regulation of ubiquitin-protein transferase activity	None	None	12609982	Binding of Cand1 to cullins inhibits the formation of E3 protein-ubiquitin ligases.	None	None	Homo sapiens (Human);Homo sapiens (Human);Homo sapiens (Human)	E3 ubiquitin-protein ligase RBX1;Cullin-4A;Cullin-associated NEDD8-dissociated protein 1	RBX1;CUL4A;CAND1	RNF75, ROC1, HRT1;None;KIAA0829 TIP120 TIP120A
224	CAND1-CUL4B-RBX1 complex	Human	None	None	P62877;Q13620;Q86VP6	9978;8450;55832	MI:0007-anti tag coimmunoprecipitation	GO:0010265;GO:0051444	SCF complex assembly;negative regulation of ubiquitin-protein transferase activity	None	None	12609982	Binding of Cand1 to cullins inhibits the formation of E3 protein-ubiquitin ligases.	None	None	Homo sapiens (Human);Homo sapiens (Human);Homo sapiens (Human)	E3 ubiquitin-protein ligase RBX1;Cullin-4B;Cullin-associated NEDD8-dissociated protein 1	RBX1;CUL4B;CAND1	RNF75, ROC1, HRT1;KIAA0695;KIAA0829 TIP120 TIP120A
226	Ubiquitin E3 ligase (SKP1A, SKP2, CUL1)	Human	SKP1-SKP2-CUL1 complex	None	P63208;Q13309;Q13616	6500;6502;8454	MI:0007-anti tag coimmunoprecipitation	GO:0016567;GO:0005515;GO:0006511	protein ubiquitination;protein binding;ubiquitin-dependent protein catabolic process	14.07.05;16.01;14.13.01.01	modification by ubiquitination, deubiquitination;protein binding;proteasomal degradation (ubiquitin/proteasomal pathway)	12609982	Ubiquitin E3 ligases covalently attach ubiquitin to a lysine residue on a target protein. Polyubiquitination marks proteins for degradation by the proteasome.	None	None	Homo sapiens (Human);Homo sapiens (Human);Homo sapiens (Human)	S-phase kinase-associated protein 1;S-phase kinase-associated protein 2;Cullin-1	SKP1;SKP2;CUL1	EMC19, OCP2, SKP1A, TCEB1L;FBXL1;None
227	Ubiquitin E3 ligase (SKP1A, BTRC, CUL1)	Human	SCF(beta-TrCP) complex; SKP1-CUL1-beta-TrCP complex; SKP1-CUL1-BTRC1 complex	HEK293T cells	P63208;Q13616;Q9Y297	6500;8454;8945	MI:0007-anti tag coimmunoprecipitation	GO:0016567;GO:0043161;GO:0045087;GO:0051607;GO:0043123;GO:0051092;GO:0019048	protein ubiquitination;proteasome-mediated ubiquitin-dependent protein catabolic process;innate immune response;defense response to virus;positive regulation of I-kappaB kinase/NF-kappaB signaling;positive regulation of NF-kappaB transcription factor activity;modulation by virus of host process	14.07.05;14.13.01.01;36.25.16.01	modification by ubiquitination, deubiquitination;proteasomal degradation (ubiquitin/proteasomal pathway);innate immune response (invertebrates and vertebrates)	9990852	The SKP1A-BTRC-CUL1 complex is responsible for proteasome-mediated degradation of IkappB(alpha) required for NFkappB activation (PMID:9990852). The complex plays essential roles in a variety of biological processes, including also innate immune response. Viruses have evolved several strategies to evade the immune system of the host. Infection with porcine rotavirus strain OSU leads to inhibition …	None	None	Homo sapiens (Human);Homo sapiens (Human);Homo sapiens (Human)	S-phase kinase-associated protein 1;Cullin-1;F-box/WD repeat-containing protein 1A	SKP1;CUL1;BTRC	EMC19, OCP2, SKP1A, TCEB1L;None;TRCP1, BTRCP, FBW1A, FBXW1A
228	SMCC complex	Human	SRB/MED-containing cofactor complex	None	O60244;O75448;O75586;P24863;P49336;Q13503;Q15648;Q9Y3C7	9282;9862;10001;892;1024;9412;5469;51003	MI:0007-anti tag coimmunoprecipitation	GO:0045893;GO:0045892;GO:0005634	positive regulation of transcription, DNA-templated;negative regulation of transcription, DNA-templated;nucleus	11.02.03.04.01;11.02.03.04.03;70.10	transcription activation;transcription repression;nucleus	10024883	Several identical subunits appear in protein complexes like DRIP/ARC, CRSP, NAT, PC2, SMCC and Mediator, indicating that unique classes of transcription activators may share common sets or subsets of cofactors.	None	None	Homo sapiens (Human);Homo sapiens (Human);Homo sapiens (Human);Homo sapiens (Human);Homo sapiens (Human);Homo sapiens (Human);Homo sapiens (Human);Homo sapiens (Human)	Mediator of RNA polymerase II transcription subunit 14;Mediator of RNA polymerase II transcription subunit 24;Mediator of RNA polymerase II transcription subunit 6;Cyclin-C;Cyclin-dependent kinase 8;Mediator of RNA polymerase II transcription subunit 21;Mediator of RNA polymerase II transcription subunit 1;Mediator of RNA polymerase II transcription subunit 31	MED14;MED24;MED6;CCNC;CDK8;MED21;MED1;MED31	ARC150, CRSP2, CXorf4, DRIP150, EXLM1, RGR1, TRAP170;ARC100, CRSP4, DRIP100, KIAA0130, THRAP4, TRAP100;ARC33;SRB11;SRB10, hSRB10;SRB7, SURB7;ARC205, CRSP1, CRSP200, DRIP205, DRIP230, PBP, PPARBP, PPARGBP, RB18A, TRAP220, TRIP2;SOH1
229	NAT complex	Human	None	None	O60244;O75586;P24863;P49336;Q13503;Q9BTT4;Q9ULK4	9282;10001;892;1024;9412;84246;9439	MI:0019-coimmunoprecipitation	GO:0045892;GO:0005515;GO:0005634	negative regulation of transcription, DNA-templated;protein binding;nucleus	11.02.03.04.03;16.01;70.10	transcription repression;protein binding;nucleus	9734358	A complex, NAT, that represses activation of transcription by RNAPII has been isolated. The NAT complex is composed of approximately 20 polypeptides and includes a subset of the Srb polypeptides, hSrb7, hSrb10, and hSrb11, as well as hRgr1 and hMed6. The presence of hSrb10, hSrb11, and hRgr1 in a complex that functions to down-regulate transcription is consistent with studies in yeast demonstrati…	None	None	Homo sapiens (Human);Homo sapiens (Human);Homo sapiens (Human);Homo sapiens (Human);Homo sapiens (Human);Homo sapiens (Human);Homo sapiens (Human)	Mediator of RNA polymerase II transcription subunit 14;Mediator of RNA polymerase II transcription subunit 6;Cyclin-C;Cyclin-dependent kinase 8;Mediator of RNA polymerase II transcription subunit 21;Mediator of RNA polymerase II transcription subunit 10;Mediator of RNA polymerase II transcription subunit 23	MED14;MED6;CCNC;CDK8;MED21;MED10;MED23	ARC150, CRSP2, CXorf4, DRIP150, EXLM1, RGR1, TRAP170;ARC33;SRB11;SRB10, hSRB10;SRB7, SURB7;NUT2, TRG20, L6, TRG17;ARC130, CRSP3, DRIP130, KIAA1216, SUR2, hSUR2
230	Mediator complex	Human	Mediator of transcriptional regulation	None	A0JLT2;O43513;O60244;O75448;O75586;O95402;P24863;P49336;Q13503;Q15528;Q15648;Q6P2C8;Q71F56;Q71SY5;Q93074;Q96G25;Q96HR3;Q96RN5;Q9BTT4;Q9BUE0;Q9BWU1;Q9H204;Q9H944;Q9NPJ6;Q9NVC6;Q9NWA0;Q9NX70;Q9P086;Q9UHV7;Q9ULK4;Q9Y2X0;Q9Y3C7	219541;9443;9282;9862;10001;9441;892;1024;9412;6837;5469;9442;23389;81857;9968;112950;90390;51586;84246;54797;23097;80306;9477;29079;9440;55090;55588;400569;9969;9439;10025;51003	MI:0007-anti tag coimmunoprecipitation;MI:0069-mass spectrometry studies of complexes	GO:0045893;GO:0005634	positive regulation of transcription, DNA-templated;nucleus	11.02.03.04.01;70.10	transcription activation;nucleus	15175163	Regulation of transcription by RNA polymerase II (Pol II) is controlled by specific combinations of sequence-specific, DNA binding regulatory transcription factors (TFs) bound to a gene's promoter and enhancer regions. These TFs interact with several multiprotein complexes that remodel the chromatin context of the promoter, integrate signals from multiple TFs to control the frequency of transcrip…	None	None	Homo sapiens (Human);Homo sapiens (Human);Homo sapiens (Human);Homo sapiens (Human);Homo sapiens (Human);Homo sapiens (Human);Homo sapiens (Human);Homo sapiens (Human);Homo sapiens (Human);Homo sapiens (Human);Homo sapiens (Human);Homo sapiens (Human);Homo sapiens (Human);Homo sapiens (Human);Homo sapiens (Human);Homo sapiens (Human);Homo sapiens (Human);Homo sapiens (Human);Homo sapiens (Human);…	Mediator of RNA polymerase II transcription subunit 19;Mediator of RNA polymerase II transcription subunit 7;Mediator of RNA polymerase II transcription subunit 14;Mediator of RNA polymerase II transcription subunit 24;Mediator of RNA polymerase II transcription subunit 6;Mediator of RNA polymerase II transcription subunit 26;Cyclin-C;Cyclin-dependent kinase 8;Mediator of RNA polymerase II transc…	MED19;MED7;MED14;MED24;MED6;MED26;CCNC;CDK8;MED21;MED22;MED1;MED27;MED13L;MED25;MED12;MED8;MED30;MED15;MED10;MED18;CDK19;MED28;MED20;MED4;MED17;MED9;MED29;MED11;MED13;MED23;MED16;MED31	LCMR1;ARC34, CRSP9, CRSP33;ARC150, CRSP2, CXorf4, DRIP150, EXLM1, RGR1, TRAP170;ARC100, CRSP4, DRIP100, KIAA0130, THRAP4, TRAP100;ARC33;ARC70, CRSP7;SRB11;SRB10, hSRB10;SRB7, SURB7;SURF5;ARC205, CRSP1, CRSP200, DRIP205, DRIP230, PBP, PPARBP, PPARGBP, RB18A, TRAP220, TRIP2;CRSP34 CRSP8;KIAA1025 PROSIT240 THRAP2 TRAP240L;ACID1, ARC92, PTOV2, TRAP97;TRAP230, ARC240, CAGH45, HOPA, KIAA0192, TNRC11;No…
232	ARC complex	Human	activator-recruited cofactor	None	O43513;O60244;O75448;O75586;O95402;Q15648;Q71SY5;Q93074;Q96G25;Q96RN5;Q9NPJ6;Q9NVC6;Q9UHV7;Q9UKU7;Q9ULK4	9443;9282;9862;10001;9441;5469;81857;9968;112950;51586;29079;9440;9969;27034;9439	MI:0004-affinity chromatography technology	GO:0045893;GO:0005515;GO:0035556;GO:0005634	positive regulation of transcription, DNA-templated;protein binding;intracellular signal transduction;nucleus	11.02.03.04.01;16.01;30.01;70.10	transcription activation;protein binding;cellular signalling;nucleus	10235267	Experiments show that the transcription coactivator ARC is required for SREBP (sterol regulatory element binding protein) control of cholesterol and lipid homeostasis. Several identical subunits appear in protein complexes like DRIP/ARC, CRSP, NAT, PC2, SMCC and Mediator, indicating that unique classes of transcription activators may share common sets or subsets of cofactors. According to authors…	None	None	Homo sapiens (Human);Homo sapiens (Human);Homo sapiens (Human);Homo sapiens (Human);Homo sapiens (Human);Homo sapiens (Human);Homo sapiens (Human);Homo sapiens (Human);Homo sapiens (Human);Homo sapiens (Human);Homo sapiens (Human);Homo sapiens (Human);Homo sapiens (Human);Homo sapiens (Human);Homo sapiens (Human)	Mediator of RNA polymerase II transcription subunit 7;Mediator of RNA polymerase II transcription subunit 14;Mediator of RNA polymerase II transcription subunit 24;Mediator of RNA polymerase II transcription subunit 6;Mediator of RNA polymerase II transcription subunit 26;Mediator of RNA polymerase II transcription subunit 1;Mediator of RNA polymerase II transcription subunit 25;Mediator of RNA p…	MED7;MED14;MED24;MED6;MED26;MED1;MED25;MED12;MED8;MED15;MED4;MED17;MED13;ACAD8;MED23	ARC34, CRSP9, CRSP33;ARC150, CRSP2, CXorf4, DRIP150, EXLM1, RGR1, TRAP170;ARC100, CRSP4, DRIP100, KIAA0130, THRAP4, TRAP100;ARC33;ARC70, CRSP7;ARC205, CRSP1, CRSP200, DRIP205, DRIP230, PBP, PPARBP, PPARGBP, RB18A, TRAP220, TRIP2;ACID1, ARC92, PTOV2, TRAP97;TRAP230, ARC240, CAGH45, HOPA, KIAA0192, TNRC11;None;ARC105, CTG7A, PCQAP, TIG1, TNRC7;ARC36, DRIP36, VDRIP;ARC77, CRSP6, DRIP77, DRIP80, TRAP…
234	HuCHRAC complex	Human	None	None	O60264;Q9NRF9;Q9NRG0;Q9NRL2	8467;54107;54108;11177	MI:0226-ion exchange chromatography	GO:0006265;GO:0005515;GO:0003677;GO:0005524;GO:0005634	DNA topological change;protein binding;DNA binding;ATP binding;nucleus	10.01.09.05;16.01;16.03.01;16.19.03;70.10	DNA conformation modification (e.g. chromatin);protein binding;DNA binding;ATP binding;nucleus	10880450	HuCHRAC is a member of the ISWI-containing chromatin remodelling complexes. The polyclonal antibodies against ISWI do not discriminate between hSNF2L and hSNF2H.	None	None	Homo sapiens (Human);Homo sapiens (Human);Homo sapiens (Human);Homo sapiens (Human)	SWI/SNF-related matrix-associated actin-dependent regulator of chromatin subfamily A member 5;DNA polymerase epsilon subunit 3;Chromatin accessibility complex protein 1 ;Bromodomain adjacent to zinc finger domain protein 1A	SMARCA5;POLE3;CHRAC1;BAZ1A	SNF2H, WCRF135;CHRAC17;CHRAC15;ACF1, WCRF180
235	WICH complex	Mouse	WSTF-ISWI chromatin remodeling complex	NIH 3T3 cell nuclear extract	Q91ZW3;Q9Z277	93762;22385	MI:0096-pull down	GO:0006265;GO:0005515;GO:0003677;GO:0005694	DNA topological change;protein binding;DNA binding;chromosome	10.01.09.05;16.01;16.03.01;70.10.03	DNA conformation modification (e.g. chromatin);protein binding;DNA binding;chromosome	11980720	WICH is a member of the ISWI-containing chromatin remodelling complexes.	None	None	Mus musculus (Mouse);Mus musculus (Mouse)	SWI/SNF-related matrix-associated actin-dependent regulator of chromatin subfamily A member 5;Tyrosine-protein kinase BAZ1B	Smarca5;Baz1b	Snf2h;Wbscr9 Wstf
236	WICH complex	Human	WSTF-ISWI chromatin remodeling complex	HeLa cell nuclear extracts	O60264;Q9UIG0	8467;9031	MI:0096-pull down	GO:0006265;GO:0005515;GO:0003677;GO:0005524;GO:0005694	DNA topological change;protein binding;DNA binding;ATP binding;chromosome	10.01.09.05;16.01;16.03.01;16.19.03;70.10.03	DNA conformation modification (e.g. chromatin);protein binding;DNA binding;ATP binding;chromosome	11980720	WICH is a member of the ISWI-containing chromatin remodelling complexes.	None	None	Homo sapiens (Human);Homo sapiens (Human)	SWI/SNF-related matrix-associated actin-dependent regulator of chromatin subfamily A member 5;Tyrosine-protein kinase BAZ1B	SMARCA5;BAZ1B	SNF2H, WCRF135;WBSC10 WBSCR10 WBSCR9 WSTF
237	Ags3-Lkb1-Gnai3 complex	Rat	None	None	D4AE59;P08753;Q9R080	314621;25643;246254	MI:0096-pull down	GO:0007186	G protein-coupled receptor signaling pathway	30.05.02.24	G-protein coupled receptor signalling pathway	12719437	None	None	None	Rattus norvegicus (Rat);Rattus norvegicus (Rat);Rattus norvegicus (Rat)	Serine/threonine-protein kinase STK11;Guanine nucleotide-binding protein G;G-protein-signaling modulator 1	Stk11;Gnai3;Gpsm1	Lkb1;Gnai-3;Ags3
238	SWI-SNF chromatin remodeling-related-BRCA1 complex	Human	None	HeLa cells	O14497;O96019;P38398;P51531;P51532;Q12824;Q8TAQ2;Q92922;Q92925;Q969G3	8289;86;672;6595;6597;6598;6601;6599;6603;6605	MI:0004-affinity chromatography technology;MI:0071-molecular sieving	GO:0006265;GO:2001141;GO:0006355;GO:0051276;GO:0005634	DNA topological change;regulation of RNA biosynthetic process;regulation of transcription, DNA-templated;chromosome organization;nucleus	10.01.09.05;11.02.03.04;42.10.03;70.10	DNA conformation modification (e.g. chromatin);transcriptional control;organization of chromosome structure;nucleus	10943845	BRCA1 interacts directly with BRG1.	BRCA1 gene is involved in breast and ovarian cancers.	Since the authors did not specify Actin-like protein 6, we used isoform ACTL6A.	Homo sapiens (Human);Homo sapiens (Human);Homo sapiens (Human);Homo sapiens (Human);Homo sapiens (Human);Homo sapiens (Human);Homo sapiens (Human);Homo sapiens (Human);Homo sapiens (Human);Homo sapiens (Human)	AT-rich interactive domain-containing protein 1A;Actin-like protein 6A;Breast cancer type 1 susceptibility protein;Probable global transcription activator SNF2L2;Transcription activator BRG1;SWI/SNF-related matrix-associated actin-dependent regulator of chromatin subfamily B member 1;SWI/SNF complex subunit SMARCC2;SWI/SNF complex subunit SMARCC1;SWI/SNF-related matrix-associated actin-dependent …	ARID1A;ACTL6A;BRCA1;SMARCA2;SMARCA4;SMARCB1;SMARCC2;SMARCC1;SMARCD2;SMARCE1	BAF250 BAF250A C1orf4 OSA1 SMARCF1;BAF53, BAF53A, INO80K;RNF53;BAF190B, BRM, SNF2A, SNF2L2;BAF190A BRG1 SNF2B SNF2L4;BAF47, INI1, SNF5L1;BAF170;BAF155;BAF60B;BAF57
239	Sin3-Hdac1-Sds3 complex	Mouse	None	None	O09106;Q62141;Q8BR65	433759;20467;71954	MI:0006-anti bait coimmunoprecipitation;MI:0007-anti tag coimmunoprecipitation	GO:0006265;GO:0045892;GO:0032774;GO:0006473;GO:0006476;GO:0051276;GO:0005634	DNA topological change;negative regulation of transcription, DNA-templated;RNA biosynthetic process;protein acetylation;protein deacetylation;chromosome organization;nucleus	10.01.09.05;11.02.03.04.03;11.02;14.07.04;42.10.03;70.10	DNA conformation modification (e.g. chromatin);transcription repression;RNA synthesis;modification by acetylation, deacetylation;organization of chromosome structure;nucleus	11909966	None	None	None	Mus musculus (Mouse);Mus musculus (Mouse);Mus musculus (Mouse)	Histone deacetylase 1;Paired amphipathic helix protein Sin3b ;Sin3 histone deacetylase corepressor complex component SDS3	Hdac1;Sin3b;Suds3	None;Kiaa0700;Sds3
240	BRCA1-CTIP-ZBRK1 repressor complex	Human	None	None	P38398;Q99708;Q9GZX5	672;5932;59348	MI:0006-anti bait coimmunoprecipitation	GO:0045892;GO:0003677;GO:0005634	negative regulation of transcription, DNA-templated;DNA binding;nucleus	11.02.03.04.03;16.03.01;70.10	transcription repression;DNA binding;nucleus	16843262	None	BRCA1 is involved in breast cancer.	None	Homo sapiens (Human);Homo sapiens (Human);Homo sapiens (Human)	Breast cancer type 1 susceptibility protein;DNA endonuclease RBBP8 ;Zinc finger protein 350	BRCA1;RBBP8;ZNF350	RNF53;CTIP;ZBRK1
242	BRCA1-BACH1 complex	Human	None	None	P38398;Q9BX63	672;83990	MI:0006-anti bait coimmunoprecipitation	GO:0006281;GO:0005634	DNA repair;nucleus	10.01.05.01;70.10	DNA repair;nucleus	11301010	An intact BRCA1 C-terminal region is necessary for the interaction with BACH1.	BRCA1 is involved in breast cancer.	None	Homo sapiens (Human);Homo sapiens (Human)	Breast cancer type 1 susceptibility protein;Fanconi anemia group J protein	BRCA1;BRIP1	RNF53;BACH1 FANCJ
243	RalBP1-CDC2-CCNB1 complex	Human	None	None	P06493;P14635;Q15311	983;891;10928	MI:0019-coimmunoprecipitation;MI:0096-pull down	GO:0000278;GO:0006468;GO:0005634	mitotic cell cycle;protein phosphorylation;nucleus	10.03.01.01;14.07.03;70.10	mitotic cell cycle;modification by phosphorylation, dephosphorylation, autophosphorylation;nucleus	12775724	The complex was only detected in mitotic cell extracts. The authors show that RLIP76 associates with a catalytically active cyclinB\u00b7p34cdc2(cdk1) complex.	None	None	Homo sapiens (Human);Homo sapiens (Human);Homo sapiens (Human)	Cyclin-dependent kinase 1;G2/mitotic-specific cyclin-B1;RalA-binding protein 1	CDK1;CCNB1;RALBP1	CDC2, CDC28A, CDKN1, P34CDC2;CCNB;RLIP1, RLIP76
244	BRAFT complex	Human	BLM complex I	None	O15287;O15360;P15927;P27694;P35244;P40692;P54132;Q00597;Q13472;Q9H9A7;Q9HB96;Q9NPI8;Q9NW38	2189;2175;6118;6117;6119;4292;641;2176;7156;80010;2178;2188;55120	MI:0006-anti bait coimmunoprecipitation	GO:0051276;GO:0006281;GO:0006974;GO:0005634	chromosome organization;DNA repair;cellular response to DNA damage stimulus;nucleus	42.10.03;10.01.05.01;32.01.09;70.10	organization of chromosome structure;DNA repair;DNA damage response;nucleus	12724401	None	BRAFT complex is involved in Fanconi Anemia (FA) and Bloom Syndrome (BS).	The BRAFT complex contains several other proteins of unknown function, called FAAPs or BLAPs. FAAP 43 has been identified as FANCL/PHF9 in a following paper (PMID:12973351).	Homo sapiens (Human);Homo sapiens (Human);Homo sapiens (Human);Homo sapiens (Human);Homo sapiens (Human);Homo sapiens (Human);Homo sapiens (Human);Homo sapiens (Human);Homo sapiens (Human);Homo sapiens (Human);Homo sapiens (Human);Homo sapiens (Human);Homo sapiens (Human)	Fanconi anemia group G protein;Fanconi anemia group A protein;Replication protein A 32 kDa subunit;Replication protein A 70 kDa DNA-binding subunit;Replication protein A 14 kDa subunit;DNA mismatch repair protein Mlh1;Bloom syndrome protein;Fanconi anemia group C protein;DNA topoisomerase 3-alpha;RecQ-mediated genome instability protein 1;Fanconi anemia group E protein;Fanconi anemia group F prot…	FANCG;FANCA;RPA2;RPA1;RPA3;MLH1;BLM;FANCC;TOP3A;RMI1;FANCE;FANCF;FANCL	XRCC9;FAA FACA FANCH;REPA2 RPA32 RPA34;REPA1 RPA70;REPA3 RPA14;COCA2;RECQ2 RECQL3;FAC FACC;TOP3;C9orf76;FACE;None;PHF9
245	FA core complex (Fanconi anemia core complex)	Human	None	None	O15287;O15360;Q00597;Q0VG06;Q8NB91;Q9H9A7;Q9HB96;Q9NPI8;Q9NW38	2189;2175;2176;80233;2187;80010;2178;2188;55120	MI:0006-anti bait coimmunoprecipitation	GO:0016567;GO:0016579;GO:0006974;GO:0005634	protein ubiquitination;protein deubiquitination;cellular response to DNA damage stimulus;nucleus	14.07.05;32.01.09;70.10	modification by ubiquitination, deubiquitination;DNA damage response;nucleus	12724401	None	FA complex is involved in Fanconi anemia (FA) disease.	FANCB and FANCL have been designated as FAAP90 and FAAP43. RMI1 has been designated as FAAP75.	Homo sapiens (Human);Homo sapiens (Human);Homo sapiens (Human);Homo sapiens (Human);Homo sapiens (Human);Homo sapiens (Human);Homo sapiens (Human);Homo sapiens (Human);Homo sapiens (Human)	Fanconi anemia group G protein;Fanconi anemia group A protein;Fanconi anemia group C protein;Fanconi anemia core complex-associated protein 100;Fanconi anemia group B protein;RecQ-mediated genome instability protein 1;Fanconi anemia group E protein;Fanconi anemia group F protein;E3 ubiquitin-protein ligase FANCL	FANCG;FANCA;FANCC;FAAP100;FANCB;RMI1;FANCE;FANCF;FANCL	XRCC9;FAA FACA FANCH;FAC FACC;C17orf70;None;C9orf76;FACE;None;PHF9
246	BLM complex III	Human	BLM-CIII complex	None	P40692;P54132;Q13472;Q9H9A7	4292;641;7156;80010	MI:0006-anti bait coimmunoprecipitation	GO:0051276;GO:0006281;GO:0006974;GO:0005634	chromosome organization;DNA repair;cellular response to DNA damage stimulus;nucleus	42.10.03;10.01.05.01;32.01.09;70.10	organization of chromosome structure;DNA repair;DNA damage response;nucleus	12724401	None	BLM complex III is involved in Bloom syndrome (BS).	Another subunit of the complex was found in the analysis, which has not been further characterized: BLAPp100.	Homo sapiens (Human);Homo sapiens (Human);Homo sapiens (Human);Homo sapiens (Human)	DNA mismatch repair protein Mlh1;Bloom syndrome protein;DNA topoisomerase 3-alpha;RecQ-mediated genome instability protein 1	MLH1;BLM;TOP3A;RMI1	COCA2;RECQ2 RECQL3;TOP3;C9orf76
247	RalBP1-CCNB1-AP2A-NUMB-EPN1 complex	Human	None	None	O95782;P14635;P49757;Q15311;Q9Y6I3	160;891;8650;10928;29924	MI:0019-coimmunoprecipitation	GO:0000278;GO:0006897;GO:0005634	mitotic cell cycle;endocytosis;nucleus	10.03.01.01;20.09.18.09.01;70.10	mitotic cell cycle;endocytosis;nucleus	12775724	RLIP, an effector of the RAL GTPases, is important for the mitotic cdk1 to facilitate the phosphorylation of Epsin.	None	Since the authors did not specify AP2A, we used isoform AP2A1.	Homo sapiens (Human);Homo sapiens (Human);Homo sapiens (Human);Homo sapiens (Human);Homo sapiens (Human)	AP-2 complex subunit alpha-1;G2/mitotic-specific cyclin-B1;Protein numb homolog;RalA-binding protein 1;Epsin-1	AP2A1;CCNB1;NUMB;RALBP1;EPN1	ADTAA CLAPA1;CCNB;None;RLIP1, RLIP76;None
248	BRAFT complex	Human	None	HeLa cells	O15287;O15360;P15927;P27694;P35244;P54132;Q00597;Q13472;Q9HB96;Q9NPI8;Q9NW38	2189;2175;6118;6117;6119;641;2176;7156;2178;2188;55120	MI:0006-anti bait coimmunoprecipitation	GO:0051276;GO:0006281;GO:0016567;GO:0006974;GO:0005634	chromosome organization;DNA repair;protein ubiquitination;cellular response to DNA damage stimulus;nucleus	42.10.03;10.01.05.01;14.07.05;32.01.09;70.10	organization of chromosome structure;DNA repair;modification by ubiquitination, deubiquitination;DNA damage response;nucleus	12973351	None	None	FANCL/PHF9 (formerly called FAAP 43) is a newly identified component of the BRAFT complex.	Homo sapiens (Human);Homo sapiens (Human);Homo sapiens (Human);Homo sapiens (Human);Homo sapiens (Human);Homo sapiens (Human);Homo sapiens (Human);Homo sapiens (Human);Homo sapiens (Human);Homo sapiens (Human);Homo sapiens (Human)	Fanconi anemia group G protein;Fanconi anemia group A protein;Replication protein A 32 kDa subunit;Replication protein A 70 kDa DNA-binding subunit;Replication protein A 14 kDa subunit;Bloom syndrome protein;Fanconi anemia group C protein;DNA topoisomerase 3-alpha;Fanconi anemia group E protein;Fanconi anemia group F protein;E3 ubiquitin-protein ligase FANCL	FANCG;FANCA;RPA2;RPA1;RPA3;BLM;FANCC;TOP3A;FANCE;FANCF;FANCL	XRCC9;FAA FACA FANCH;REPA2 RPA32 RPA34;REPA1 RPA70;REPA3 RPA14;RECQ2 RECQL3;FAC FACC;TOP3;FACE;None;PHF9
249	Caspase-2-TRAF2-RIP1 complex	Mouse	None	None	P29594;P39429;Q62172	12366;22030;19765	MI:0007-anti tag coimmunoprecipitation;MI:0071-molecular sieving	GO:0000165;GO:0007249	MAPK cascade;I-kappaB kinase/NF-kappaB signaling	30.01.05.01.03;30.01.05.01.04	MAPKKK cascade;NIK-I-kappaB/NF-kappaB cascade	15590671	This complex activates NF-kappaB and p38 MAPK through the caspase recruitment domain of caspase-2 independently of its proteolytic activity.	None	None	Mus musculus (Mouse);Mus musculus (Mouse);Mus musculus (Mouse)	Caspase-2 ;TNF receptor-associated factor 2;RalA-binding protein 1	Casp2;Traf2;Ralbp1	Ich1 Nedd-2 Nedd2;None;Rip1
254	TBPIP/HOP2-MND1 complex	Human	None	testis	Q9BWT6;Q9P2W1	84057;29893	MI:0004-affinity chromatography technology	GO:0007131;GO:0007126;GO:0000280;GO:0007059;GO:0003677;GO:0005515;GO:0005634	reciprocal meiotic recombination;meiotic cell cycle;nuclear division;chromosome segregation;DNA binding;protein binding;nucleus	10.01.05.03.01;10.03.02;10.03.04.07;10.03.04.05;16.03.01;16.01;70.10	meiotic recombination;meiosis;nuclear division;chromosome segregation/division;DNA binding;protein binding;nucleus	16407260	The complex ensures proper pairing between homologous chromosomes.	None	None	Homo sapiens (Human);Homo sapiens (Human)	Meiotic nuclear division protein 1 homolog;Homologous-pairing protein 2 homolog	MND1;PSMC3IP	GAJ;HOP2, TBPIP
256	RAD51B-RAD51C complex	Human	None	HeLa cells	O15315;O43502	5890;5889	MI:0006-anti bait coimmunoprecipitation	GO:0006281;GO:0006310;GO:0003677;GO:0005524;GO:0005634	DNA repair;DNA recombination;DNA binding;ATP binding;nucleus	10.01.05.01;10.01.05.03;16.03.01;16.19.03;70.10	DNA repair;DNA recombination;DNA binding;ATP binding;nucleus	11751636	None	None	None	Homo sapiens (Human);Homo sapiens (Human)	DNA repair protein RAD51 homolog 2;DNA repair protein RAD51 homolog 3	RAD51B;RAD51C	RAD51L1 REC2;RAD51L2
257	Hop2-Mnd1 complex	Mouse	None	in vitro	O35047;Q8K396	19183;76915	MI:0004-affinity chromatography technology;MI:0006-anti bait coimmunoprecipitation	GO:0007131;GO:0003677;GO:0030234;GO:0005634;GO:0007059;GO:0007126	reciprocal meiotic recombination;DNA binding;enzyme regulator activity;nucleus;chromosome segregation;meiotic cell cycle	10.01.05.03.01;16.03.01;18.02.01;70.10;10.03.04.05;10.03.02	meiotic recombination;DNA binding;enzymatic activity regulation / enzyme regulator;nucleus;chromosome segregation/division;meiosis	16675459	Only the heterodimeric complex, but not the individual proteins, can stimulate strand invasion by Dmc1 (PMID: 16675459). The complex ensures proper pairing between homologous chromosomes (PMID: 15834424)	None	None	Mus musculus (Mouse);Mus musculus (Mouse)	Homologous-pairing protein 2 homolog;Meiotic nuclear division protein 1 homolog	Psmc3ip;Mnd1	Hop2, Tbpip;None
261	RAD51B-RAD51C-RAD51D-XRCC2-XRCC3 complex	Human	None	HeLa cells	O15315;O43502;O43542;O43543;O75771	5890;5889;7517;7516;5892	MI:0006-anti bait coimmunoprecipitation	GO:0006281;GO:0006310;GO:0003677;GO:0005524;GO:0006974;GO:0005634	DNA repair;DNA recombination;DNA binding;ATP binding;cellular response to DNA damage stimulus;nucleus	10.01.05.01;10.01.05.03;16.03.01;16.19.03;32.01.09;70.10	DNA repair;DNA recombination;DNA binding;ATP binding;DNA damage response;nucleus	11744692	None	None	None	Homo sapiens (Human);Homo sapiens (Human);Homo sapiens (Human);Homo sapiens (Human);Homo sapiens (Human)	DNA repair protein RAD51 homolog 2;DNA repair protein RAD51 homolog 3;DNA repair protein XRCC3;DNA repair protein XRCC2;DNA repair protein RAD51 homolog 4	RAD51B;RAD51C;XRCC3;XRCC2;RAD51D	RAD51L1 REC2;RAD51L2;None;None;RAD51L3
262	RAD51L3-XRCC2 complex	Human	None	HeLa cells	O43543;O75771	7516;5892	MI:0096-pull down	GO:0006281;GO:0006310;GO:0003677;GO:0005524;GO:0006974;GO:0005634	DNA repair;DNA recombination;DNA binding;ATP binding;cellular response to DNA damage stimulus;nucleus	10.01.05.01;10.01.05.03;16.03.01;16.19.03;32.01.09;70.10	DNA repair;DNA recombination;DNA binding;ATP binding;DNA damage response;nucleus	10871607	None	None	None	Homo sapiens (Human);Homo sapiens (Human)	DNA repair protein XRCC2;DNA repair protein RAD51 homolog 4	XRCC2;RAD51D	None;RAD51L3
265	ATR-ATRIP complex	Human	None	None	Q13535;Q8WXE1	545;84126	MI:0071-molecular sieving;MI:0091-chromatography technology	GO:0000075;GO:0003677;GO:0006974;GO:0005634	cell cycle checkpoint signaling;DNA binding;cellular response to DNA damage stimulus;nucleus	10.03.01.03;16.03.01;32.01.09;70.10	cell cycle checkpoints (checkpoints of morphogenesis, DNA-damage,-replication, mitotic phase and spindle);DNA binding;DNA damage response;nucleus	14724280	ATR and ATRIP associate with chromatin in vivo, and they exist as a large molecular weight complex that can bind single-stranded (ss)DNA cellulose in vitro. Neither ATR nor ATRIP are able to bind DNA individually, nor do they bind DNA in a cooperative manner.	None	None	Homo sapiens (Human);Homo sapiens (Human)	Serine/threonine-protein kinase ATR;ATR-interacting protein	ATR;ATRIP	FRP1;AGS1
266	RAD17-RFC complex	Human	None	HeLa cells	O75943;P35249;P35250;P40937;P40938	5884;5984;5982;5985;5983	MI:0004-affinity chromatography technology;MI:0006-anti bait coimmunoprecipitation	GO:0000075;GO:0003677;GO:0005524;GO:0006974;GO:0005634	cell cycle checkpoint signaling;DNA binding;ATP binding;cellular response to DNA damage stimulus;nucleus	10.03.01.03;16.03.01;16.19.03;32.01.09;70.10	cell cycle checkpoints (checkpoints of morphogenesis, DNA-damage,-replication, mitotic phase and spindle);DNA binding;ATP binding;DNA damage response;nucleus	11572977	RFCp38 is necessary for the association of RAD17 with the core complex RFCp36-p37-p40 to form the RAD17-RFC complex. The ATPase activity of RAD17-RFC complex is stimulated by DNA.	None	None	Homo sapiens (Human);Homo sapiens (Human);Homo sapiens (Human);Homo sapiens (Human);Homo sapiens (Human)	Cell cycle checkpoint protein RAD17;Replication factor C subunit 4;Replication factor C subunit 2;Replication factor C subunit 5;Replication factor C subunit 3	RAD17;RFC4;RFC2;RFC5;RFC3	R24L;None;None;None;None
271	9-1-1 complex	Human	Checkpoint 9-1-1 complex	HeLa cells	O60671;O60921;Q99638	5810;3364;5883	MI:0004-affinity chromatography technology;MI:0040-electron microscopy	GO:0006281;GO:0000075;GO:0006974;GO:0005634	DNA repair;cell cycle checkpoint signaling;cellular response to DNA damage stimulus;nucleus	10.01.05.01;10.03.01.03;32.01.09;70.10	DNA repair;cell cycle checkpoints (checkpoints of morphogenesis, DNA-damage,-replication, mitotic phase and spindle);DNA damage response;nucleus	11907025	The checkpoint 9-1-1 complex makes a trimeric ring structure reminiscent of the PCNA ring.	None	This complex has been also isolated from K562 cells. (PMID:9872989)	Homo sapiens (Human);Homo sapiens (Human);Homo sapiens (Human)	Cell cycle checkpoint protein RAD1;Checkpoint protein HUS1;Cell cycle checkpoint control protein RAD9A	RAD1;HUS1;RAD9A	REC1;None;None
272	Dysbindin-pallidin-muted-beta-dystrobrevin complex	Mouse	None	None	O70585;Q8R015;Q91WZ8;Q9R0C0	13528;17828;94245;18457	MI:0019-coimmunoprecipitation	GO:0007040;GO:0007033	lysosome organization;vacuole organization	42.25	vacuole or lysosome	12923531	None	Dtnbp1 is involved in Hermansky-Pudlak syndrome type 7 (HPS-7).	None	Mus musculus (Mouse);Mus musculus (Mouse);Mus musculus (Mouse);Mus musculus (Mouse)	Dystrobrevin beta;Biogenesis of lysosome-related organelles complex 1 subunit 5;Dysbindin ;Biogenesis of lysosome-related organelles complex 1 subunit 6	Dtnb;Bloc1s5;Dtnbp1;Bloc1s6	None;Mu Muted;Bloc1s8 Sdy;P2 Pa Pldn
274	9-1-1-RAD17-RFC complex	Human	RAD17-RFC-9-1-1 checkpoint supercomplex	in vitro, human cells expressed in H5 cells	O60671;O60921;O75943;P35249;P35250;P40937;P40938;Q99638	5810;3364;5884;5984;5982;5985;5983;5883	MI:0004-affinity chromatography technology;MI:0029-cosedimentation through density gradient;MI:0040-electron microscopy	GO:0000077;GO:0003677;GO:0006974	DNA damage checkpoint signaling;DNA binding;cellular response to DNA damage stimulus	16.03.01;32.01.09	DNA binding;DNA damage response	12578958	Rad17-RFC complex binds to nicked circular, gapped and primed DNA and recruits the 9-1-1 complex in an ATP-dependent manner. The interaction is mediated mainly by binding of Rad9 to Rad17.	None	None	Homo sapiens (Human);Homo sapiens (Human);Homo sapiens (Human);Homo sapiens (Human);Homo sapiens (Human);Homo sapiens (Human);Homo sapiens (Human);Homo sapiens (Human)	Cell cycle checkpoint protein RAD1;Checkpoint protein HUS1;Cell cycle checkpoint protein RAD17;Replication factor C subunit 4;Replication factor C subunit 2;Replication factor C subunit 5;Replication factor C subunit 3;Cell cycle checkpoint control protein RAD9A	RAD1;HUS1;RAD17;RFC4;RFC2;RFC5;RFC3;RAD9A	REC1;None;R24L;None;None;None;None;None
278	RFC core complex	Human	None	in vitro	P35249;P35250;P40937	5984;5982;5985	MI:0006-anti bait coimmunoprecipitation	GO:0006260;GO:0003677;GO:0005524;GO:0005634	DNA replication;DNA binding;ATP binding;nucleus	10.01.03;16.03.01;16.19.03;70.10	DNA synthesis and replication;DNA binding;ATP binding;nucleus	8692848	The subunits of the RFC complex have been reconstituted in an in vitro experiment.	None	None	Homo sapiens (Human);Homo sapiens (Human);Homo sapiens (Human)	Replication factor C subunit 4;Replication factor C subunit 2;Replication factor C subunit 5	RFC4;RFC2;RFC5	None;None;None
279	RFC complex	Human	Activator A 1 complex	None	P35249;P35250;P35251;P40937;P40938	5984;5982;5981;5985;5983	MI:0029-cosedimentation through density gradient	GO:0006260;GO:0003677;GO:0005524;GO:0005634;GO:0000075;GO:0006281	DNA replication;DNA binding;ATP binding;nucleus;cell cycle checkpoint signaling;DNA repair	10.01.03;16.03.01;16.19.03;70.10;10.03.01.03;10.01.05.01	DNA synthesis and replication;DNA binding;ATP binding;nucleus;cell cycle checkpoints (checkpoints of morphogenesis, DNA-damage,-replication, mitotic phase and spindle);DNA repair	1670772	Activator 1 (A1) is a multiprotein complex which is essential for proliferating cell nuclear antigen (PCNA)-dependent DNA polymerase delta (pol delta) activity and efficient in vitro DNA synthesis in the SV40 dipolymerase replication system (PMID:1670772). Assembly of RFC complex involves distinct subunit interations: RFC5 and RFC3 interact with the RFC4 subunit and RFC2 interacts with RFC5 and R…	None	None	Homo sapiens (Human);Homo sapiens (Human);Homo sapiens (Human);Homo sapiens (Human);Homo sapiens (Human)	Replication factor C subunit 4;Replication factor C subunit 2;Replication factor C subunit 1;Replication factor C subunit 5;Replication factor C subunit 3	RFC4;RFC2;RFC1;RFC5;RFC3	None;None;RFC140;None;None
280	HMGB1-HMGB2-HSC70-ERP60-GAPDH complex	Human	None	None	P04406;P09429;P11142;P26583;P30101	2597;3146;3312;3148;2923	MI:0413-electrophoretic mobility shift assay	GO:0006281;GO:0003677;GO:0006974;GO:0005634	DNA repair;DNA binding;cellular response to DNA damage stimulus;nucleus	10.01.05.01;16.03.01;32.01.09;70.10	DNA repair;DNA binding;DNA damage response;nucleus	12517784	The protein/DNA complex was isolated from human leukemia cells deficient in components of the mismatch repair system (Nalm6). This complex detects changes in DNA structure caused by incorporation of nonnatural nucleosides and is a determinant of cell sensitivity to such DNA modifying chemotherapy. The authors show that murine fibroblasts deficient in one component of the complex, Hmgb1, are 10-fo…	None	None	Homo sapiens (Human);Homo sapiens (Human);Homo sapiens (Human);Homo sapiens (Human);Homo sapiens (Human)	Glyceraldehyde-3-phosphate dehydrogenase;High mobility group protein B1;Heat shock cognate 71 kDa protein;High mobility group protein B2;Protein disulfide-isomerase A3	GAPDH;HMGB1;HSPA8;HMGB2;PDIA3	GAPD;HMG1;HSC70, HSP73, HSPA10;HMG2;ERP57 ERP60 GRP58
282	SNF2h-cohesin-NuRD complex	Human	ISWI (SNF2h)-containing chromatin remodeling complex	None	O60216;O60264;O94776;O95983;Q09028;Q12873;Q13330;Q13547;Q14683;Q16576;Q8N3U4;Q8WVM7;Q92769;Q9NRL2;Q9UBB5;Q9UQE7	5885;8467;9219;53615;5928;1107;9112;3065;8243;5931;10735;10274;3066;11177;8932;9126	MI:0071-molecular sieving;MI:0226-ion exchange chromatography	GO:0006265;GO:0003677;GO:0051276;GO:0005694	DNA topological change;DNA binding;chromosome organization;chromosome	10.01.09.05;16.03.01;42.10.03;70.10.03	DNA conformation modification (e.g. chromatin);DNA binding;organization of chromosome structure;chromosome	12198550	The association of the complex with chromatin can be regulated by the state of DNA methylation.	None	None	Homo sapiens (Human);Homo sapiens (Human);Homo sapiens (Human);Homo sapiens (Human);Homo sapiens (Human);Homo sapiens (Human);Homo sapiens (Human);Homo sapiens (Human);Homo sapiens (Human);Homo sapiens (Human);Homo sapiens (Human);Homo sapiens (Human);Homo sapiens (Human);Homo sapiens (Human);Homo sapiens (Human);Homo sapiens (Human)	Double-strand-break repair protein rad21 homolog;SWI/SNF-related matrix-associated actin-dependent regulator of chromatin subfamily A member 5;Metastasis-associated protein MTA2;Methyl-CpG-binding domain protein 3;Histone-binding protein RBBP4;Chromodomain-helicase-DNA-binding protein 3;Metastasis-associated protein MTA1;Histone deacetylase 1;Structural maintenance of chromosomes protein 1A;Histo…	RAD21;SMARCA5;MTA2;MBD3;RBBP4;CHD3;MTA1;HDAC1;SMC1A;RBBP7;STAG2;STAG1;HDAC2;BAZ1A;MBD2;SMC3	HR21, KIAA0078, NXP1;SNF2H, WCRF135;MTA1L1 PID;None;RBAP48;None;None;RPD3L1;DXS423E, KIAA0178, SB1.8, SMC1, SMC1L1;RBAP46;SA2;SA1;None;ACF1, WCRF180;None;BAM, BMH, CSPG6, SMC3L1
283	SIN3 complex	Human	Histone deacetylase complex	HeLa cells; 293T cells	O00422;O75446;Q09028;Q13547;Q16576;Q92769;Q96ST3	10284;8819;5928;3065;5931;3066;25942	MI:0004-affinity chromatography technology;MI:0019-coimmunoprecipitation;MI:0047-far western blotting	GO:0006265;GO:0045892;GO:0006473;GO:0006476;GO:0051276	DNA topological change;negative regulation of transcription, DNA-templated;protein acetylation;protein deacetylation;chromosome organization	10.01.09.05;11.02.03.04.03;14.07.04;42.10.03	DNA conformation modification (e.g. chromatin);transcription repression;modification by acetylation, deacetylation;organization of chromosome structure	9651585	None	None	The human SAP30 complex is active in deacetylating core histone octamers, but inactive in deacetylating nucleosomal histones due to the inability of the histone binding proteins RbAp46 and RbAp48 to gain access to nucleosomal histones.	Homo sapiens (Human);Homo sapiens (Human);Homo sapiens (Human);Homo sapiens (Human);Homo sapiens (Human);Homo sapiens (Human);Homo sapiens (Human)	Histone deacetylase complex subunit SAP18;Histone deacetylase complex subunit SAP30;Histone-binding protein RBBP4;Histone deacetylase 1;Histone-binding protein RBBP7;Histone deacetylase 2;Paired amphipathic helix protein Sin3a	SAP18;SAP30;RBBP4;HDAC1;RBBP7;HDAC2;SIN3A	None;None;RBAP48;RPD3L1;RBAP46;None;None
284	CRSP complex	Human	Cofactor required for Sp1	None	O43513;O60244;O75448;O75586;O95402;Q13503;Q15648;Q71SY5;Q96RN5;Q9NVC6;Q9ULK4	9443;9282;9862;10001;9441;9412;5469;81857;51586;9440;9439	MI:0004-affinity chromatography technology;MI:0029-cosedimentation through density gradient	GO:0045893;GO:0005515;GO:0005694	positive regulation of transcription, DNA-templated;protein binding;chromosome	11.02.03.04.01;16.01;70.10.03	transcription activation;protein binding;chromosome	11834832	The activator-recruited cofactor ARC consists of the two distinct multisubunit complexes ARC-L and CRSP. Several identical subunits appear in protein complexes like DRIP/ARC, CRSP, NAT, PC2, SMCC and Mediator, indicating that unique classes of transcription activators may share common sets or subsets of cofactors.	None	Information about four small protein subunits of the protein complex was not available in the article.	Homo sapiens (Human);Homo sapiens (Human);Homo sapiens (Human);Homo sapiens (Human);Homo sapiens (Human);Homo sapiens (Human);Homo sapiens (Human);Homo sapiens (Human);Homo sapiens (Human);Homo sapiens (Human);Homo sapiens (Human)	Mediator of RNA polymerase II transcription subunit 7;Mediator of RNA polymerase II transcription subunit 14;Mediator of RNA polymerase II transcription subunit 24;Mediator of RNA polymerase II transcription subunit 6;Mediator of RNA polymerase II transcription subunit 26;Mediator of RNA polymerase II transcription subunit 21;Mediator of RNA polymerase II transcription subunit 1;Mediator of RNA p…	MED7;MED14;MED24;MED6;MED26;MED21;MED1;MED25;MED15;MED17;MED23	ARC34, CRSP9, CRSP33;ARC150, CRSP2, CXorf4, DRIP150, EXLM1, RGR1, TRAP170;ARC100, CRSP4, DRIP100, KIAA0130, THRAP4, TRAP100;ARC33;ARC70, CRSP7;SRB7, SURB7;ARC205, CRSP1, CRSP200, DRIP205, DRIP230, PBP, PPARBP, PPARGBP, RB18A, TRAP220, TRIP2;ACID1, ARC92, PTOV2, TRAP97;ARC105, CTG7A, PCQAP, TIG1, TNRC7;ARC77, CRSP6, DRIP77, DRIP80, TRAP80;ARC130, CRSP3, DRIP130, KIAA1216, SUR2, hSUR2
285	PCNA-MLH1-PMS1 complex	Human	None	None	P12004;P40692;P54277	5111;4292;5378	MI:0107-surface plasmon resonance	GO:0006260;GO:0006281;GO:0005634	DNA replication;DNA repair;nucleus	10.01.03;10.01.05.01;70.10	DNA synthesis and replication;DNA repair;nucleus	16303135	The authors show that PCNA interacts with MSH2-MSH6 with a higher affinity than with MLH1-PMS1. PCNA acts as a scaffold for consecutive protein-protein interactions.	None	None	Homo sapiens (Human);Homo sapiens (Human);Homo sapiens (Human)	Proliferating cell nuclear antigen;DNA mismatch repair protein Mlh1;PMS1 protein homolog 1	PCNA;MLH1;PMS1	None;COCA2;PMSL1
286	PCNA-MSH2-MSH6 complex	Human	None	None	P12004;P43246;P52701	5111;4436;2956	MI:0107-surface plasmon resonance	GO:0006260;GO:0006281;GO:0005634	DNA replication;DNA repair;nucleus	10.01.03;10.01.05.01;70.10	DNA synthesis and replication;DNA repair;nucleus	16303135	The authors show that PCNA interacts with MSH2-MSH6 with a higher affinity than with MLH1-PMS1.	None	None	Homo sapiens (Human);Homo sapiens (Human);Homo sapiens (Human)	Proliferating cell nuclear antigen;DNA mismatch repair protein Msh2;DNA mismatch repair protein Msh6	PCNA;MSH2;MSH6	None;None;GTBP
287	ARC-L complex	Human	None	None	O43513;O60244;O75448;O75586;P24863;P49336;Q13503;Q15648;Q71SY5;Q93074;Q96RN5;Q9NVC6;Q9UHV7;Q9ULK4	9443;9282;9862;10001;892;1024;9412;5469;81857;9968;51586;9440;9969;9439	MI:0004-affinity chromatography technology;MI:0029-cosedimentation through density gradient	GO:0005515;GO:0051090;GO:0005694	protein binding;regulation of DNA-binding transcription factor activity;chromosome	16.01;18.02.09;70.10.03	protein binding;regulator of transcription factor;chromosome	11834832	Experiemts show that the transcription coactivator ARC is required for SREBP (sterol regulatory element binding protein) control of cholesterol and lipid homeostasis. The activator-recruited cofactor ARC consists of the two distinct multisubunit complexes ARC-L and CRSP; Information about four small components of the protein complex is not available in the article. Several identical subunits appe…	None	None	Homo sapiens (Human);Homo sapiens (Human);Homo sapiens (Human);Homo sapiens (Human);Homo sapiens (Human);Homo sapiens (Human);Homo sapiens (Human);Homo sapiens (Human);Homo sapiens (Human);Homo sapiens (Human);Homo sapiens (Human);Homo sapiens (Human);Homo sapiens (Human);Homo sapiens (Human)	Mediator of RNA polymerase II transcription subunit 7;Mediator of RNA polymerase II transcription subunit 14;Mediator of RNA polymerase II transcription subunit 24;Mediator of RNA polymerase II transcription subunit 6;Cyclin-C;Cyclin-dependent kinase 8;Mediator of RNA polymerase II transcription subunit 21;Mediator of RNA polymerase II transcription subunit 1;Mediator of RNA polymerase II transcr…	MED7;MED14;MED24;MED6;CCNC;CDK8;MED21;MED1;MED25;MED12;MED15;MED17;MED13;MED23	ARC34, CRSP9, CRSP33;ARC150, CRSP2, CXorf4, DRIP150, EXLM1, RGR1, TRAP170;ARC100, CRSP4, DRIP100, KIAA0130, THRAP4, TRAP100;ARC33;SRB11;SRB10, hSRB10;SRB7, SURB7;ARC205, CRSP1, CRSP200, DRIP205, DRIP230, PBP, PPARBP, PPARGBP, RB18A, TRAP220, TRIP2;ACID1, ARC92, PTOV2, TRAP97;TRAP230, ARC240, CAGH45, HOPA, KIAA0192, TNRC11;ARC105, CTG7A, PCQAP, TIG1, TNRC7;ARC77, CRSP6, DRIP77, DRIP80, TRAP80;TRAP…
288	ARC complex	Human	activator-recruited cofactor	None	O43513;O60244;O75448;O75586;O95402;P24863;P49336;Q13503;Q15648;Q71SY5;Q93074;Q96RN5;Q9NVC6;Q9UHV7;Q9ULK4	9443;9282;9862;10001;9441;892;1024;9412;5469;81857;9968;51586;9440;9969;9439	MI:0004-affinity chromatography technology;MI:0029-cosedimentation through density gradient	GO:0045893;GO:0051090;GO:0005694	positive regulation of transcription, DNA-templated;regulation of DNA-binding transcription factor activity;chromosome	11.02.03.04.01;18.02.09;70.10.03	transcription activation;regulator of transcription factor;chromosome	11834832	Experiemts show that the transcription coactivator ARC is required for SREBP (sterol regulatory element binding protein) control of cholesterol and lipid homeostasis. The activator-recruited cofactor ARC consists of the two distinct multisubunit complexes ARC-L and CRSP. Several identical subunits appear in protein complexes like DRIP/ARC, CRSP, NAT, PC2, SMCC and Mediator, indicating that unique…	None	Information about four small components of the protein complex is not available in the article.	Homo sapiens (Human);Homo sapiens (Human);Homo sapiens (Human);Homo sapiens (Human);Homo sapiens (Human);Homo sapiens (Human);Homo sapiens (Human);Homo sapiens (Human);Homo sapiens (Human);Homo sapiens (Human);Homo sapiens (Human);Homo sapiens (Human);Homo sapiens (Human);Homo sapiens (Human);Homo sapiens (Human)	Mediator of RNA polymerase II transcription subunit 7;Mediator of RNA polymerase II transcription subunit 14;Mediator of RNA polymerase II transcription subunit 24;Mediator of RNA polymerase II transcription subunit 6;Mediator of RNA polymerase II transcription subunit 26;Cyclin-C;Cyclin-dependent kinase 8;Mediator of RNA polymerase II transcription subunit 21;Mediator of RNA polymerase II transc…	MED7;MED14;MED24;MED6;MED26;CCNC;CDK8;MED21;MED1;MED25;MED12;MED15;MED17;MED13;MED23	ARC34, CRSP9, CRSP33;ARC150, CRSP2, CXorf4, DRIP150, EXLM1, RGR1, TRAP170;ARC100, CRSP4, DRIP100, KIAA0130, THRAP4, TRAP100;ARC33;ARC70, CRSP7;SRB11;SRB10, hSRB10;SRB7, SURB7;ARC205, CRSP1, CRSP200, DRIP205, DRIP230, PBP, PPARBP, PPARGBP, RB18A, TRAP220, TRIP2;ACID1, ARC92, PTOV2, TRAP97;TRAP230, ARC240, CAGH45, HOPA, KIAA0192, TNRC11;ARC105, CTG7A, PCQAP, TIG1, TNRC7;ARC77, CRSP6, DRIP77, DRIP80…
290	MSH2-MLH1-PMS2-PCNA DNA-repair initiation complex	Human	None	HeLa cells	P12004;P40692;P43246;P54278	5111;4292;4436;5395	MI:0006-anti bait coimmunoprecipitation	GO:0006281;GO:0003677;GO:0006974;GO:0005634	DNA repair;DNA binding;cellular response to DNA damage stimulus;nucleus	10.01.05.01;16.03.01;32.01.09;70.10	DNA repair;DNA binding;DNA damage response;nucleus	9469823	Formation of the initiation complex is ATP-dependent.	None	None	Homo sapiens (Human);Homo sapiens (Human);Homo sapiens (Human);Homo sapiens (Human)	Proliferating cell nuclear antigen;DNA mismatch repair protein Mlh1;DNA mismatch repair protein Msh2;Mismatch repair endonuclease PMS2	PCNA;MLH1;MSH2;PMS2	None;COCA2;None;PMSL2
291	MSH2-MLH1-PMS2 DNA-repair initiation complex	Human	None	HeLa cells	P40692;P43246;P54278	4292;4436;5395	MI:0006-anti bait coimmunoprecipitation	GO:0006281;GO:0003677;GO:0005634	DNA repair;DNA binding;nucleus	10.01.05.01;16.03.01;70.10	DNA repair;DNA binding;nucleus	9469823	Formation of the initiation complex is ATP-dependent.	None	None	Homo sapiens (Human);Homo sapiens (Human);Homo sapiens (Human)	DNA mismatch repair protein Mlh1;DNA mismatch repair protein Msh2;Mismatch repair endonuclease PMS2	MLH1;MSH2;PMS2	COCA2;None;PMSL2
293	Pcna-DNA polymerase delta complex	Mouse	None	FM3A cells	O35654;P17918;P52431;Q9CWP8;Q9EQ28	18972;18538;18971;69745;67967	MI:0004-affinity chromatography technology;MI:0029-cosedimentation through density gradient	GO:0006260;GO:0006281;GO:0005634	DNA replication;DNA repair;nucleus	10.01.03;10.01.05.01;70.10	DNA synthesis and replication;DNA repair;nucleus	10219083	Pold4 (=p66) is not absolutely necessary for polymerase activity.	None	None	Mus musculus (Mouse);Mus musculus (Mouse);Mus musculus (Mouse);Mus musculus (Mouse);Mus musculus (Mouse)	DNA polymerase delta subunit 2;Proliferating cell nuclear antigen;DNA polymerase delta catalytic subunit;DNA polymerase delta subunit 4;DNA polymerase delta subunit 3	Pold2;Pcna;Pold1;Pold4;Pold3	None;None;None;None;None
294	DNA polymerase delta complex	Mouse	None	FM3A cells	O35654;P52431;Q9CWP8;Q9EQ28	18972;18971;69745;67967	MI:0004-affinity chromatography technology;MI:0029-cosedimentation through density gradient	GO:0006260;GO:0005634	DNA replication;nucleus	10.01.03;70.10	DNA synthesis and replication;nucleus	10219083	Pold4 (=p66) is not absolutely necessary for polymerase activity.	None	None	Mus musculus (Mouse);Mus musculus (Mouse);Mus musculus (Mouse);Mus musculus (Mouse)	DNA polymerase delta subunit 2;DNA polymerase delta catalytic subunit;DNA polymerase delta subunit 4;DNA polymerase delta subunit 3	Pold2;Pold1;Pold4;Pold3	None;None;None;None
295	PCNA-DNA ligase complex	Mouse	None	FM3A cells	O35654;P17918;P37913;Q9EQ28	18972;18538;16881;67967	MI:0004-affinity chromatography technology;MI:0029-cosedimentation through density gradient	GO:0006260;GO:0006281;GO:0005634	DNA replication;DNA repair;nucleus	10.01.03;10.01.05.01;70.10	DNA synthesis and replication;DNA repair;nucleus	10219083	None	None	None	Mus musculus (Mouse);Mus musculus (Mouse);Mus musculus (Mouse);Mus musculus (Mouse)	DNA polymerase delta subunit 2;Proliferating cell nuclear antigen;DNA ligase 1;DNA polymerase delta subunit 3	Pold2;Pcna;Lig1;Pold3	None;None;Lig-1;None
296	Pcna-Msh2-Msh6 complex	Mouse	None	FM3A cells	P17918;P43247;P54276	18538;17685;17688	MI:0004-affinity chromatography technology;MI:0029-cosedimentation through density gradient	GO:0006281;GO:0005634	DNA repair;nucleus	10.01.05.01;70.10	DNA repair;nucleus	10219083	None	None	None	Mus musculus (Mouse);Mus musculus (Mouse);Mus musculus (Mouse)	Proliferating cell nuclear antigen;DNA mismatch repair protein Msh2;DNA mismatch repair protein Msh6	Pcna;Msh2;Msh6	None;None;Gtmbp
297	PCNA-DNA polymerase delta complex	Human	None	HEK293 cells	P12004;P28340;P49005;Q15054;Q9HCU8	5111;5424;5425;10714;57804	MI:0006-anti bait coimmunoprecipitation;MI:0071-molecular sieving;MI:0096-pull down	GO:0006260;GO:0006281;GO:0005634	DNA replication;DNA repair;nucleus	10.01.03;10.01.05.01;70.10	DNA synthesis and replication;DNA repair;nucleus	11328591	PPLD3 stabilizes the polymerase delta complex and increases the affinity of polymerase delta for PCNA.	None	None	Homo sapiens (Human);Homo sapiens (Human);Homo sapiens (Human);Homo sapiens (Human);Homo sapiens (Human)	Proliferating cell nuclear antigen;DNA polymerase delta catalytic subunit;DNA polymerase delta subunit 2;DNA polymerase delta subunit 3;DNA polymerase delta subunit 4	PCNA;POLD1;POLD2;POLD3;POLD4	None;POLD;None;KIAA0039;POLDS
298	VEGF transcriptional complex	Human	None	PANC-1 cells ; PC-3 cells	P27695;P40763;Q16665;Q99966	328;6774;3091;4435	MI:0019-coimmunoprecipitation	GO:2001141;GO:0006355;GO:0005634	regulation of RNA biosynthetic process;regulation of transcription, DNA-templated;nucleus	11.02.03.04;70.10	transcriptional control;nucleus	15735682	None	This complex regulates Src-dependent hypoxia-induced expression of VEGF in pancreatic and prostate carcinomas.	None	Homo sapiens (Human);Homo sapiens (Human);Homo sapiens (Human);Homo sapiens (Human)	DNA-(apurinic or apyrimidinic site) endonuclease, EC 3.1.-.-;Signal transducer and activator of transcription 3;Hypoxia-inducible factor 1-alpha;Cbp/p300-interacting transactivator 1	APEX1;STAT3;HIF1A;CITED1	APE APE1 APEX APX HAP1 REF1;APRF;BHLHE78 MOP1 PASD8;MSG1
299	CBP-IRF3 complex	Human	CREBBP-IRF3 complex	293T cells	Q14653;Q92793	3661;1387	MI:0019-coimmunoprecipitation;MI:0114-x-ray crystallography	GO:0006355	regulation of transcription, DNA-templated	11.02.03.04	transcriptional control	16154084	The crystal structure of IRF-3 in complex with CBP reveals that CBP interacts with a hydrophobic surface on IRF-3, which in latent IRF-3 is covered by its autoinhibitory elements.	None	None	Homo sapiens (Human);Homo sapiens (Human)	Interferon regulatory factor 3;CREB-binding protein	IRF3;CREBBP	None;CBP
300	PC2 complex	Human	None	None	O43513;O60244;O75448;O75586;Q13503;Q6P2C8;Q9BTT4;Q9H944;Q9NVC6;Q9Y2W1;Q9Y2X0;Q9Y3C7	9443;9282;9862;10001;9412;9442;84246;9477;9440;9967;10025;51003	MI:0071-molecular sieving;MI:0226-ion exchange chromatography	GO:0045893;GO:0005515;GO:0005634	positive regulation of transcription, DNA-templated;protein binding;nucleus	11.02.03.04.01;16.01;70.10	transcription activation;protein binding;nucleus	10882111	According to the authors, PC2 is a submodule of TRAP/SMCC. Several identical subunits appear in protein complexes like DRIP/ARC, CRSP, NAT, PC2, SMCC and Mediator, indicating that unique classes of transcription activators may share common sets or subsets of cofactors.	None	None	Homo sapiens (Human);Homo sapiens (Human);Homo sapiens (Human);Homo sapiens (Human);Homo sapiens (Human);Homo sapiens (Human);Homo sapiens (Human);Homo sapiens (Human);Homo sapiens (Human);Homo sapiens (Human);Homo sapiens (Human);Homo sapiens (Human)	Mediator of RNA polymerase II transcription subunit 7;Mediator of RNA polymerase II transcription subunit 14;Mediator of RNA polymerase II transcription subunit 24;Mediator of RNA polymerase II transcription subunit 6;Mediator of RNA polymerase II transcription subunit 21;Mediator of RNA polymerase II transcription subunit 27;Mediator of RNA polymerase II transcription subunit 10;Mediator of RNA …	MED7;MED14;MED24;MED6;MED21;MED27;MED10;MED20;MED17;THRAP3;MED16;MED31	ARC34, CRSP9, CRSP33;ARC150, CRSP2, CXorf4, DRIP150, EXLM1, RGR1, TRAP170;ARC100, CRSP4, DRIP100, KIAA0130, THRAP4, TRAP100;ARC33;SRB7, SURB7;CRSP34 CRSP8;NUT2, TRG20, L6, TRG17;TRFP;ARC77, CRSP6, DRIP77, DRIP80, TRAP80;TRAP150;DRIP92, THRAP5, TRAP95;SOH1
301	SMCC complex	Human	SRB/MED-containing cofactor complex	None	O43513;O60244;O75448;O75586;P24863;P49336;Q13503;Q15648;Q6P2C8;Q93074;Q9BTT4;Q9H944;Q9NVC6;Q9UHV7;Q9Y2W1;Q9Y2X0;Q9Y3C7	9443;9282;9862;10001;892;1024;9412;5469;9442;9968;84246;9477;9440;9969;9967;10025;51003	MI:0007-anti tag coimmunoprecipitation	GO:2001141;GO:0006355;GO:0005515;GO:0005634	regulation of RNA biosynthetic process;regulation of transcription, DNA-templated;protein binding;nucleus	11.02.03.04;16.01;70.10	transcriptional control;protein binding;nucleus	10882111	Several identical subunits appear in protein complexes like DRIP/ARC, CRSP, NAT, PC2, SMCC and Mediator, indicating that unique classes of transcription activators may share common sets or subsets of cofactors.	None	None	Homo sapiens (Human);Homo sapiens (Human);Homo sapiens (Human);Homo sapiens (Human);Homo sapiens (Human);Homo sapiens (Human);Homo sapiens (Human);Homo sapiens (Human);Homo sapiens (Human);Homo sapiens (Human);Homo sapiens (Human);Homo sapiens (Human);Homo sapiens (Human);Homo sapiens (Human);Homo sapiens (Human);Homo sapiens (Human);Homo sapiens (Human)	Mediator of RNA polymerase II transcription subunit 7;Mediator of RNA polymerase II transcription subunit 14;Mediator of RNA polymerase II transcription subunit 24;Mediator of RNA polymerase II transcription subunit 6;Cyclin-C;Cyclin-dependent kinase 8;Mediator of RNA polymerase II transcription subunit 21;Mediator of RNA polymerase II transcription subunit 1;Mediator of RNA polymerase II transcr…	MED7;MED14;MED24;MED6;CCNC;CDK8;MED21;MED1;MED27;MED12;MED10;MED20;MED17;MED13;THRAP3;MED16;MED31	ARC34, CRSP9, CRSP33;ARC150, CRSP2, CXorf4, DRIP150, EXLM1, RGR1, TRAP170;ARC100, CRSP4, DRIP100, KIAA0130, THRAP4, TRAP100;ARC33;SRB11;SRB10, hSRB10;SRB7, SURB7;ARC205, CRSP1, CRSP200, DRIP205, DRIP230, PBP, PPARBP, PPARGBP, RB18A, TRAP220, TRIP2;CRSP34 CRSP8;TRAP230, ARC240, CAGH45, HOPA, KIAA0192, TNRC11;NUT2, TRG20, L6, TRG17;TRFP;ARC77, CRSP6, DRIP77, DRIP80, TRAP80;TRAP240, ARC250, KIAA0593…
302	INO80 chromatin remodeling complex	Human	INO80 complex	None	O96019;P15923;Q53TQ3;Q6P4R8;Q6PI98;Q8NBZ0;Q96EZ8;Q9C086;Q9H981;Q9H9F9;Q9ULG1;Q9Y230;Q9Y265	86;6929;54891;4798;125476;283899;10445;83444;93973;79913;54617;10856;8607	MI:0007-anti tag coimmunoprecipitation	GO:0006265;GO:0003677;GO:0005524;GO:0051276;GO:0005694	DNA topological change;DNA binding;ATP binding;chromosome organization;chromosome	10.01.09.05;16.03.01;16.19.03;42.10.03;70.10.03	DNA conformation modification (e.g. chromatin);DNA binding;ATP binding;organization of chromosome structure;chromosome	16230350	INO80 complex exhibits DNA- and nucleosome-activated ATPase activity and catalyzes ATP-dependent nucleosome sliding.	None	None	Homo sapiens (Human);Homo sapiens (Human);Homo sapiens (Human);Homo sapiens (Human);Homo sapiens (Human);Homo sapiens (Human);Homo sapiens (Human);Homo sapiens (Human);Homo sapiens (Human);Homo sapiens (Human);Homo sapiens (Human);Homo sapiens (Human);Homo sapiens (Human)	Actin-like protein 6A;Transcription factor E2-alpha ;INO80 complex subunit D;Nuclear factor related to kappa-B-binding protein ;INO80 complex subunit C ;INO80 complex subunit E ;Microspherule protein 1;INO80 complex subunit B ;Actin-related protein 8 ;Actin-related protein 5 ;DNA helicase INO80 ;RuvB-like 2;RuvB-like 1	ACTL6A;TCF3;INO80D;NFRKB;INO80C;INO80E;MCRS1;INO80B;ACTR8;ACTR5;INO80;RUVBL2;RUVBL1	BAF53, BAF53A, INO80K;BHLHB21 E2A ITF1;;INO80G;C18orf37;CCDC95;INO80Q MSP58;HMGA1L4 PAPA1 ZNHIT4;ARP8 INO80N;ARP5;INO80A INOC1 KIAA1259;INO80J, TIP48, TIP49B;INO80H, NMP238, TIP49, TIP49A
304	SRCAP complex	Human	SRCAP-associated chromatin remodeling complex	HEK293 cells	O43257;O95619;O96019;P0C0S5;Q15906;Q6ZRS2;Q96CJ1;Q9GZN1;Q9Y230;Q9Y265	10467;8089;86;3015;6944;10847;55840;64431;10856;8607	MI:0007-anti tag coimmunoprecipitation	GO:0006338;GO:0005634	chromatin remodeling;nucleus	70.10	nucleus	15647280	None	None	None	Homo sapiens (Human);Homo sapiens (Human);Homo sapiens (Human);Homo sapiens (Human);Homo sapiens (Human);Homo sapiens (Human);Homo sapiens (Human);Homo sapiens (Human);Homo sapiens (Human);Homo sapiens (Human)	Zinc finger HIT domain-containing protein 1;YEATS domain-containing protein 4;Actin-like protein 6A;Histone H2A.Z;Vacuolar protein sorting-associated protein 72 homolog;Helicase SRCAP;ELL-associated factor 2;Actin-related protein 6;RuvB-like 2;RuvB-like 1	ZNHIT1;YEATS4;ACTL6A;H2AZ1;VPS72;SRCAP;EAF2;ACTR6;RUVBL2;RUVBL1	CGBP1 ZNFN4A1;GAS41;BAF53, BAF53A, INO80K;H2AFZ H2AZ;TCFL1 YL1;KIAA0309;TRAITS;ARP6;INO80J, TIP48, TIP49B;INO80H, NMP238, TIP49, TIP49A
305	40S ribosomal subunit, cytoplasmic	Human	small ribosomal subunit, cytoplasmic	None	P08708;P08865;P15880;P22090;P23396;P25398;P39019;P42677;P46781;P46782;P46783;P60866;P61247;P62081;P62241;P62244;P62249;P62263;P62266;P62269;P62273;P62277;P62280;P62701;P62753;P62841;P62847;P62851;P62854;P62857;P62861;P62979;P63220	6218;3921;6187;6192;6188;6206;6223;6232;6203;6193;6204;6224;6189;6201;6202;6210;6217;6208;6228;6222;6235;6207;6205;6191;6194;6209;6229;6230;6231;6234;2197;6233;6227	MI:0363-inferred by author	GO:0006412;GO:0005737	translation;cytoplasm	12.04;70.03	translation;cytoplasm	14681386	None	None	Since the authors did not specify RPS4Y, we used isoform RPS4Y1	Homo sapiens (Human);Homo sapiens (Human);Homo sapiens (Human);Homo sapiens (Human);Homo sapiens (Human);Homo sapiens (Human);Homo sapiens (Human);Homo sapiens (Human);Homo sapiens (Human);Homo sapiens (Human);Homo sapiens (Human);Homo sapiens (Human);Homo sapiens (Human);Homo sapiens (Human);Homo sapiens (Human);Homo sapiens (Human);Homo sapiens (Human);Homo sapiens (Human);Homo sapiens (Human);…	40S ribosomal protein S17;40S ribosomal protein SA;40S ribosomal protein S2;40S ribosomal protein S4, Y isoform 1;40S ribosomal protein S3;40S ribosomal protein S12;40S ribosomal protein S19;40S ribosomal protein S27;40S ribosomal protein S9;40S ribosomal protein S5 [Cleaved into: 40S ribosomal protein S5, N-terminally processed];40S ribosomal protein S10;40S ribosomal protein S20;40S ribosomal p…	RPS17;RPSA;RPS2;RPS4Y1;RPS3;RPS12;RPS19;RPS27;RPS9;RPS5;RPS10;RPS20;RPS3A;RPS7;RPS8;RPS15A;RPS16;RPS14;RPS23;RPS18;RPS29;RPS13;RPS11;RPS4X;RPS6;RPS15;RPS24;RPS25;RPS26;RPS28;FAU;RPS27A;RPS21	RPS17L;LAMBR LAMR1;RPS4;RPS4Y;None;None;None;MPS1;None;None;None;None;FTE1 MFTL;None;None;None;None;None;None;D6S218E;None;None;None;CCG2 RPS4 SCAR;None;RIG;None;None;None;None;None;UBA80 UBCEP1;None
306	Ribosome, cytoplasmic	Human	None	None	P05386;P05387;P05388;P08708;P08865;P15880;P18077;P18124;P18621;P22090;P23396;P25398;P26373;P27635;P30050;P32969;P35268;P36578;P39019;P39023;P40429;P42677;P42766;P46776;P46777;P46778;P46779;P46781;P46782;P46783;P47914;P49207;P50914;P60866;P61247;P61254;P61313;P61353;P61513;P61927;P62081;P62241;P62244;P62249;P62263;P62266;P62269;P62273;P62277;P62280;P62424;P62701;P62750;P62753;P62829;P62841;P62847;…	6176;6181;6175;6218;3921;6187;6165;6129;6139;6192;6188;6206;6137;6134;6136;6133;6146;6124;6223;6122;23521;6232;11224;6157;6125;6144;6158;6203;6193;6204;6159;6164;9045;6224;6189;6154;6138;6155;6168;6167;6201;6202;6210;6217;6208;6228;6222;6235;6207;6205;6130;6191;6147;6194;9349;6209;6229;6230;6231;6234;2197;6156;6170;6160;4736;6161;6135;6132;6171;6233;7311;6169;6227;6152;6173;6143;6142;6128;6141;25…	MI:0363-inferred by author	GO:0006412;GO:0005737	translation;cytoplasm	12.04;70.03	translation;cytoplasm	14681386	None	None	Since the authors did not specify RPS4Y, we used isoform RPS4Y1	Homo sapiens (Human);Homo sapiens (Human);Homo sapiens (Human);Homo sapiens (Human);Homo sapiens (Human);Homo sapiens (Human);Homo sapiens (Human);Homo sapiens (Human);Homo sapiens (Human);Homo sapiens (Human);Homo sapiens (Human);Homo sapiens (Human);Homo sapiens (Human);Homo sapiens (Human);Homo sapiens (Human);Homo sapiens (Human);Homo sapiens (Human);Homo sapiens (Human);Homo sapiens (Human);…	60S acidic ribosomal protein P1;60S acidic ribosomal protein P2;60S acidic ribosomal protein P0;40S ribosomal protein S17;40S ribosomal protein SA;40S ribosomal protein S2;60S ribosomal protein L35a;60S ribosomal protein L7;60S ribosomal protein L17;40S ribosomal protein S4, Y isoform 1;40S ribosomal protein S3;40S ribosomal protein S12;60S ribosomal protein L13;60S ribosomal protein L10;60S ribo…	RPLP1;RPLP2;RPLP0;RPS17;RPSA;RPS2;RPL35A;RPL7;RPL17;RPS4Y1;RPS3;RPS12;RPL13;RPL10;RPL12;RPL9; RPL9P7; RPL9P8; RPL9P9;RPL22;RPL4;RPS19;RPL3;RPL13A;RPS27;RPL35;RPL27A;RPL5;RPL21;RPL28;RPS9;RPS5;RPS10;RPL29;RPL34;RPL14;RPS20;RPS3A;RPL26;RPL15;RPL27;RPL37A;RPL37;RPS7;RPS8;RPS15A;RPS16;RPS14;RPS23;RPS18;RPS29;RPS13;RPS11;RPL7A;RPS4X;RPL23A;RPS6;RPL23;RPS15;RPS24;RPS25;RPS26;RPS28;FAU;RPL30;RPL39;RPL31…	RRP1;D11S2243E RPP2;None;RPS17L;LAMBR LAMR1;RPS4;None;None;None;RPS4Y;None;None;BBC1;DXS648E QM;None;; ; ; ;None;RPL1;None;None;None;MPS1;None;None;None;None;None;None;None;None;None;None;None;None;FTE1 MFTL;None;EC45;None;None;None;None;None;None;None;None;None;D6S218E;None;None;None;SURF-3 SURF3;CCG2 RPS4 SCAR;None;None;None;RIG;None;None;None;None;None;None;None;None;NEDD6;None;None;None;None;…
307	Dtnb-Sntb2-Utrn complex	Mouse	Epithelial utrophin-associated protein complex	MDCK cells, epithelium	E9Q6R7;O70585;Q61235	22288;13528;20650	MI:0019-coimmunoprecipitation	GO:0005886	plasma membrane	70.02	eukaryotic plasma membrane / membrane attached	10209032	The complex is restricted to the basolateral cell surface of epithelial cells. The authors suggest that this complex in the MDCK cell line may be involved in the generation or maintenance of cell polarity and the formation of signaling complexes in epithelia.	None	None	Mus musculus (Mouse);Mus musculus (Mouse);Mus musculus (Mouse)	Utrophin;Dystrobrevin beta;Beta-2-syntrophin	Utrn;Dtnb;Sntb2	None;None;Snt2b2
308	60S ribosomal subunit, cytoplasmic	Human	large ribosomal subunit, cytoplasmic	None	P05386;P05387;P05388;P18077;P18124;P18621;P26373;P27635;P30050;P32969;P35268;P36578;P39023;P40429;P42766;P46776;P46777;P46778;P46779;P47914;P49207;P50914;P61254;P61313;P61353;P61513;P61927;P62424;P62750;P62829;P62888;P62891;P62899;P62906;P62910;P62913;P62917;P62945;P62987;P63173;P83731;P83881;P84098;Q02543;Q02878;Q07020;Q9Y3U8	6176;6181;6175;6165;6129;6139;6137;6134;6136;6133;6146;6124;6122;23521;11224;6157;6125;6144;6158;6159;6164;9045;6154;6138;6155;6168;6167;6130;6147;9349;6156;6170;6160;4736;6161;6135;6132;6171;7311;6169;6152;6173;6143;6142;6128;6141;25873	MI:0363-inferred by author	GO:0006412;GO:0005737	translation;cytoplasm	12.04;70.03	translation;cytoplasm	14681386	None	None	None	Homo sapiens (Human);Homo sapiens (Human);Homo sapiens (Human);Homo sapiens (Human);Homo sapiens (Human);Homo sapiens (Human);Homo sapiens (Human);Homo sapiens (Human);Homo sapiens (Human);Homo sapiens (Human);Homo sapiens (Human);Homo sapiens (Human);Homo sapiens (Human);Homo sapiens (Human);Homo sapiens (Human);Homo sapiens (Human);Homo sapiens (Human);Homo sapiens (Human);Homo sapiens (Human);…	60S acidic ribosomal protein P1;60S acidic ribosomal protein P2;60S acidic ribosomal protein P0;60S ribosomal protein L35a;60S ribosomal protein L7;60S ribosomal protein L17;60S ribosomal protein L13;60S ribosomal protein L10;60S ribosomal protein L12;60S ribosomal protein L9;60S ribosomal protein L22;60S ribosomal protein L4;60S ribosomal protein L3;60S ribosomal protein L13a;60S ribosomal prote…	RPLP1;RPLP2;RPLP0;RPL35A;RPL7;RPL17;RPL13;RPL10;RPL12;RPL9; RPL9P7; RPL9P8; RPL9P9;RPL22;RPL4;RPL3;RPL13A;RPL35;RPL27A;RPL5;RPL21;RPL28;RPL29;RPL34;RPL14;RPL26;RPL15;RPL27;RPL37A;RPL37;RPL7A;RPL23A;RPL23;RPL30;RPL39;RPL31;RPL10A;RPL32;RPL11;RPL8;RPL41;UBA52;RPL38;RPL24;RPL36A;RPL19;RPL18A;RPL6;RPL18;RPL36	RRP1;D11S2243E RPP2;None;None;None;None;BBC1;DXS648E QM;None;; ; ; ;None;RPL1;None;None;None;None;None;None;None;None;None;None;None;EC45;None;None;None;SURF-3 SURF3;None;None;None;None;None;NEDD6;None;None;None;None;UBCEP2;None;None;RPL44;None;None;TXREB1;None;None
309	RC complex	Bovine	None	calf thymus	A0JNF4;E1BJF4;F1N4T1;G8JKZ3;P28339;P49004;Q05B83;Q29RS9;Q2TBV1;Q32PI3;Q58D13	514682;534848;None;506240;281990;281991;508652;504637;515602;508389;514793	MI:0006-anti bait coimmunoprecipitation;MI:0071-molecular sieving;MI:0226-ion exchange chromatography	GO:0006267;GO:0003688;GO:0006271;GO:0003677;GO:0005634	pre-replicative complex assembly involved in nuclear cell cycle DNA replication;DNA replication origin binding;DNA strand elongation involved in DNA replication;DNA binding;nucleus	10.01.03.03;10.01.03.05;16.03.01;70.10	ori recognition and priming complex formation;extension/ polymerization activity;DNA binding;nucleus	8639537	ATP is required for the stability of the RC complex. PCNA is required to stabilize the RC complex to a DNA primer-end.	None	None	Bos taurus (Bovine);Bos taurus (Bovine);Bos taurus (Bovine);Bos taurus (Bovine);Bos taurus (Bovine);Bos taurus (Bovine);Bos taurus (Bovine);Bos taurus (Bovine);Bos taurus (Bovine);Bos taurus (Bovine);Bos taurus (Bovine)	DNA primase large subunit;DNA polymerase;Replication factor C subunit 1;DNA primase;DNA polymerase delta catalytic subunit;DNA polymerase delta subunit 2;Replication factor C subunit 2;Replication factor C (Activator 1) 4, 37kDa;Replication factor C subunit 3;Replication factor C (Activator 1) 5, 36.5kDa;DNA polymerase alpha subunit B	PRIM2;POLA1;RFC1;PRIM1;POLD1;POLD2;RFC2;RFC4;RFC3;RFC5;POLA2	None;None;None;None;None;None;None;None;None;None;None
310	Cell cycle kinase complex CDC2	Human	None	HeLa cells	O95067;P06493;P12004;P14635;P24385;P38936	9133;983;5111;891;595;1026	MI:0006-anti bait coimmunoprecipitation	GO:0000278	mitotic cell cycle	10.03.01.01	mitotic cell cycle	7903056	None	None	None	Homo sapiens (Human);Homo sapiens (Human);Homo sapiens (Human);Homo sapiens (Human);Homo sapiens (Human);Homo sapiens (Human)	G2/mitotic-specific cyclin-B2;Cyclin-dependent kinase 1;Proliferating cell nuclear antigen;G2/mitotic-specific cyclin-B1;G1/S-specific cyclin-D1;Cyclin-dependent kinase inhibitor 1	CCNB2;CDK1;PCNA;CCNB1;CCND1;CDKN1A	None;CDC2, CDC28A, CDKN1, P34CDC2;None;CCNB;BCL1, PRAD1;CAP20, CDKN1, CIP1, MDA6, PIC1, SDI1, WAF1
311	Cell cycle kinase complex CDK2	Human	None	HeLa cells	P12004;P24385;P24941;P38936	5111;595;1017;1026	MI:0006-anti bait coimmunoprecipitation	GO:0000278	mitotic cell cycle	10.03.01.01	mitotic cell cycle	7903056	None	None	None	Homo sapiens (Human);Homo sapiens (Human);Homo sapiens (Human);Homo sapiens (Human)	Proliferating cell nuclear antigen;G1/S-specific cyclin-D1;Cyclin-dependent kinase 2;Cyclin-dependent kinase inhibitor 1	PCNA;CCND1;CDK2;CDKN1A	None;BCL1, PRAD1;CDKN2;CAP20, CDKN1, CIP1, MDA6, PIC1, SDI1, WAF1
312	Cell cycle kinase complex CDK4	Human	None	HeLa cells	P11802;P12004;P24385;P38936	1019;5111;595;1026	MI:0006-anti bait coimmunoprecipitation	GO:0000278	mitotic cell cycle	10.03.01.01	mitotic cell cycle	7903056	None	None	None	Homo sapiens (Human);Homo sapiens (Human);Homo sapiens (Human);Homo sapiens (Human)	Cyclin-dependent kinase 4;Proliferating cell nuclear antigen;G1/S-specific cyclin-D1;Cyclin-dependent kinase inhibitor 1	CDK4;PCNA;CCND1;CDKN1A	None;None;BCL1, PRAD1;CAP20, CDKN1, CIP1, MDA6, PIC1, SDI1, WAF1
313	Cell cycle kinase complex CDK5	Human	None	HeLa cells	P12004;P24385;P30281;P38936;Q00535	5111;595;896;1026;1020	MI:0006-anti bait coimmunoprecipitation	GO:0000278;GO:0006468	mitotic cell cycle;protein phosphorylation	10.03.01.01;14.07.03	mitotic cell cycle;modification by phosphorylation, dephosphorylation, autophosphorylation	7903056	None	None	None	Homo sapiens (Human);Homo sapiens (Human);Homo sapiens (Human);Homo sapiens (Human);Homo sapiens (Human)	Proliferating cell nuclear antigen;G1/S-specific cyclin-D1;G1/S-specific cyclin-D3;Cyclin-dependent kinase inhibitor 1;Cyclin-dependent-like kinase 5	PCNA;CCND1;CCND3;CDKN1A;CDK5	None;BCL1, PRAD1;None;CAP20, CDKN1, CIP1, MDA6, PIC1, SDI1, WAF1;CDKN5
314	PCNA-p21 complex	Human	None	None	P12004;P38936	5111;1026	MI:0114-x-ray crystallography	GO:0000075;GO:0005634	cell cycle checkpoint signaling;nucleus	10.03.01.03;70.10	cell cycle checkpoints (checkpoints of morphogenesis, DNA-damage,-replication, mitotic phase and spindle);nucleus	8861913	None	None	None	Homo sapiens (Human);Homo sapiens (Human)	Proliferating cell nuclear antigen;Cyclin-dependent kinase inhibitor 1	PCNA;CDKN1A	None;CAP20, CDKN1, CIP1, MDA6, PIC1, SDI1, WAF1
315	28S ribosomal subunit, mitochondrial	Human	Small ribosomal subunit, mitochondrial	None	O15235;O60783;P51398;P82650;P82663;P82664;P82673;P82675;P82909;P82912;P82914;P82921;P82930;P82932;P82933;Q92552;Q92665;Q96EL2;Q9BYN8;Q9NP92;Q9NVS2;Q9Y291;Q9Y2Q9;Q9Y2R5;Q9Y2R9;Q9Y399;Q9Y3D3;Q9Y3D5;Q9Y3D9;Q9Y676	6183;63931;7818;56945;64432;55173;None;64969;92259;64963;64960;54460;65993;64968;64965;23107;10240;64951;64949;10884;55168;51650;28957;51373;51081;51116;51021;51023;51649;28973	MI:0363-inferred by author	GO:0006412;GO:0005759	translation;mitochondrial matrix	12.04;70.16.07	translation;mitochondrial matrix	14681386	With the exception of MRPS12, all proteins of the small ribosomal subunit from ribosomes of Bos taurus were identified in a proteomic approach (PMID:11279123).	None	None	Homo sapiens (Human);Homo sapiens (Human);Homo sapiens (Human);Homo sapiens (Human);Homo sapiens (Human);Homo sapiens (Human);Homo sapiens (Human);Homo sapiens (Human);Homo sapiens (Human);Homo sapiens (Human);Homo sapiens (Human);Homo sapiens (Human);Homo sapiens (Human);Homo sapiens (Human);Homo sapiens (Human);Homo sapiens (Human);Homo sapiens (Human);Homo sapiens (Human);Homo sapiens (Human);…	28S ribosomal protein S12, mitochondrial ;28S ribosomal protein S14, mitochondrial ;28S ribosomal protein S29, mitochondrial ;28S ribosomal protein S22, mitochondrial ;28S ribosomal protein S25, mitochondrial ;28S ribosomal protein S10, mitochondrial ;28S ribosomal protein S35, mitochondrial ;28S ribosomal protein S5, mitochondrial ;28S ribosomal protein S36, mitochondrial ;28S ribosomal protein …	MRPS12;MRPS14;DAP3;MRPS22;MRPS25;MRPS10;MRPS35;MRPS5;MRPS36;MRPS11;MRPS15;MRPS21;MRPS34;MRPS6;MRPS9;MRPS27;MRPS31;MRPS24;MRPS26;MRPS30;MRPS18A;MRPS33;MRPS28;MRPS17;MRPS7;MRPS2;MRPS16;MRPS18C;MRPS23;MRPS18B	RPMS12 RPSM12;;MRPS29;C3orf5 RPMS22;RPMS25;;MRPS28;;;RPMS11;RPMS15;RPMS21;;C21orf101 RPMS6;RPMS9;KIAA0264;IMOGN38;;C20orf193 RPMS13;PDCD9;;;MRPS35;RPMS17;;;RPMS16;;;C6orf14
316	Dystrophin associated complex DPC (Dmd, Dtnb), brain-derived	Rat	None	brain neurons	P11530;P84060	24907;362715	MI:0019-coimmunoprecipitation	GO:0007268;GO:0007043	chemical synaptic transmission;cell-cell junction assembly	34.03.01;42.06.04	synaptic transmission;intercellular junction (gap junction/adherens junction)	10545507	The authors demonstrate that beta-dystrobrevin is part of a neuronal DPC-like complex and suggest that it may be involved in the compound phenotype of cognitive dysfunction in DMD patients.	Dmd is involved in DUCHENNE muscular dystrophy (DMD).	None	Rattus norvegicus (Rat);Rattus norvegicus (Rat)	Dystrophin;Dystrobrevin beta	Dmd;Dtnb	None;None
317	Dystrobrevin-syntrophin complex, brain-derived	Mouse	None	brain	O70585;P11531;Q61234;Q9D2N4	13528;13405;20648;13527	MI:0019-coimmunoprecipitation	GO:0007268;GO:0005886	chemical synaptic transmission;plasma membrane	34.03.01;70.02	synaptic transmission;eukaryotic plasma membrane / membrane attached	10545507	None	None	The mouse dystrophin was described as Dp71, the authors differentiate between alpha-dystrobrevin 1 and alpha-dystrobrevin 2.Since the authors did not specify syntrophin, we used Snta1.	Mus musculus (Mouse);Mus musculus (Mouse);Mus musculus (Mouse);Mus musculus (Mouse)	Dystrobrevin beta;Dystrophin;Alpha-1-syntrophin;Dystrobrevin alpha	Dtnb;Dmd;Snta1;Dtna	None;None;Snt1;Dtn
318	Muscle-derived dystrobrevin-syntrophin complex	Mouse	None	muscle	Q61234;Q9D2N4	20648;13527	MI:0019-coimmunoprecipitation	GO:0006936	muscle contraction	36.25.09	muscle contraction	10545507	None	None	The authors differentiate between alpha-dystrobrevin 1 and alpha-dystrobrevin 2.Since the authors did not specify syntrophin, we used Snta1.	Mus musculus (Mouse);Mus musculus (Mouse)	Alpha-1-syntrophin;Dystrobrevin alpha	Snta1;Dtna	Snt1;Dtn
320	55S ribosome, mitochondrial	Human	None	None	O15235;O60783;O75394;P09001;P49406;P51398;P52815;P82650;P82663;P82664;P82673;P82675;P82909;P82912;P82914;P82921;P82930;P82932;P82933;P83111;Q13084;Q13405;Q16540;Q4U2R6;Q5T653;Q6P161;Q6P1L8;Q7Z2W9;Q7Z7F7;Q7Z7H8;Q86TS9;Q8IXM3;Q8N5N7;Q8N983;Q8TCC3;Q92552;Q92665;Q96A35;Q96DV4;Q96EL2;Q96EL3;Q96GC5;Q9BQ48;Q9BRJ2;Q9BYC8;Q9BYC9;Q9BYD1;Q9BYD2;Q9BYD3;Q9BYD6;Q9BYN8;Q9BZE1;Q9H0U6;Q9H2W6;Q9H9J2;Q9HD33;Q9NP92;…	6183;63931;9553;11222;9801;7818;6182;56945;64432;55173;None;64969;92259;64963;64960;54460;65993;64968;64965;114294;10573;740;6150;51258;51069;116541;64928;219927;128308;124995;122704;64975;54534;84545;51263;23107;10240;79590;64978;64951;116540;51642;64981;84311;64983;55052;28998;65005;51073;65008;64949;51253;29074;26589;65080;57129;10884;64976;63875;55168;29093;54948;54148;51318;29088;64979;51264…	MI:0363-inferred by author	GO:0006412;GO:0005759	translation;mitochondrial matrix	12.04;70.16.07	translation;mitochondrial matrix	14681386	None	None	None	Homo sapiens (Human);Homo sapiens (Human);Homo sapiens (Human);Homo sapiens (Human);Homo sapiens (Human);Homo sapiens (Human);Homo sapiens (Human);Homo sapiens (Human);Homo sapiens (Human);Homo sapiens (Human);Homo sapiens (Human);Homo sapiens (Human);Homo sapiens (Human);Homo sapiens (Human);Homo sapiens (Human);Homo sapiens (Human);Homo sapiens (Human);Homo sapiens (Human);Homo sapiens (Human);…	28S ribosomal protein S12, mitochondrial ;28S ribosomal protein S14, mitochondrial ;39S ribosomal protein L33, mitochondrial ;39S ribosomal protein L3, mitochondrial ;39S ribosomal protein L19, mitochondrial ;28S ribosomal protein S29, mitochondrial ;39S ribosomal protein L12, mitochondrial ;28S ribosomal protein S22, mitochondrial ;28S ribosomal protein S25, mitochondrial ;28S ribosomal protein …	MRPS12;MRPS14;MRPL33;MRPL3;MRPL19;DAP3;MRPL12;MRPS22;MRPS25;MRPS10;MRPS35;MRPS5;MRPS36;MRPS11;MRPS15;MRPS21;MRPS34;MRPS6;MRPS9;LACTB;MRPL28;MRPL49;MRPL23;MRPL51;MRPL2;MRPL54;MRPL14;MRPL21;MRPL55;MRPL10;MRPL52;MRPL41;MRPL50;MRPL43;MRPL30;MRPS27;MRPS31;MRPL24;MRPL38;MRPS24;MRPL53;MRPL48;MRPL34;MRPL45;MRPL32;MRPL20;MRPL13;MRPL9;MRPL4;MRPL1;MRPS26;MRPL37;MRPL18;MRPL46;MRPL44;MRPL47;MRPS30;MRPL40;MRPL…	RPMS12 RPSM12;;C2orf1;MRL3 RPML3;KIAA0104 MRPL15;MRPS29;RPML12;C3orf5 RPMS22;RPMS25;;MRPS28;;;RPMS11;RPMS15;RPMS21;;C21orf101 RPMS6;RPMS9;MRPL56;MAAT1;C11orf4 NOF1;L23MRP RPL23L;MRP64;;;MRPL32 RPML32;;;MRPL8 RPML8;;BMRP MRPL27 RPML27;;;MRPL28 RPML28;KIAA0264;IMOGN38;;;;;;;;;;;;;;C20orf193 RPMS13;MRPL2 RPML2;;C15orf4 LIECG2;;NCM1;PDCD9;NLVCF URIM;LIP2;;MRPL25 RPML25;;C21orf92 MRPL5 RPML5;;;BRIP1;;…
321	p27-cyclinD2-Cdk4 complex	Mammalia	None	Mv1Lu cells	P46529;U6CRY6;U6DFJ8	None;None;None	MI:0006-anti bait coimmunoprecipitation	GO:0007050;GO:0005634	regulation of cell cycle;nucleus	10.03.01.02;70.10	cell cycle arrest;nucleus	9325318	p27 inhibits kinase activity of cyclinD2-CDK4.	None	None	Neovison vison (American mink) (Mustela vison);Neovison vison (American mink) (Mustela vison);Neovison vison (American mink) (Mustela vison)	Cyclin-dependent kinase inhibitor 1B;Cyclin-dependent kinase 4;G1/S-specific cyclin-D2	CDKN1B;CDK4;CCND2	None;None;None
322	DNA-PK-Ku complex	Human	DNA-PK-Ku antigen complex; DNA-PK-Ku70-Ku80 complex	HeLa cells	P12956;P13010;P78527	2547;7520;5591	MI:0029-cosedimentation through density gradient;MI:0040-electron microscopy	GO:0006468;GO:0046777;GO:0003677;GO:0005634;GO:0006303	protein phosphorylation;protein autophosphorylation;DNA binding;nucleus;double-strand break repair via nonhomologous end joining	14.07.03;16.03.01;70.10	modification by phosphorylation, dephosphorylation, autophosphorylation;DNA binding;nucleus	16713581	For assembly of the DNA-PK-Ku70-Ku80 complex presence of DNA is necessary. DNA-bound Ku directs the recruitment of the catalytic subunit DNA-Pk via a small helical domain at the C-terminus of Ku80. (PMID: 16713581)	None	None	Homo sapiens (Human);Homo sapiens (Human);Homo sapiens (Human)	X-ray repair cross-complementing protein 6;X-ray repair cross-complementing protein 5;DNA-dependent protein kinase catalytic subunit	XRCC6;XRCC5;PRKDC	G22P1, KU70;G22P2, KU86;HYRC, HYRC1
323	28S ribosomal subunit, mitochondrial	Bovine	Small ribosomal subunit, mitochondrial	None	P82649;P82669;P82670;P82908;P82911;P82913;P82915;P82916;P82917;P82918;P82919;P82920;P82922;P82923;P82924;P82925;P82926;P82927;P82928;P82929;P82931;Q2KID9;Q2M2T7;Q2NL27;Q2YDF6;Q32PI8;Q3SZ86;Q3T040;Q58DQ5;Q6B860	532044;533011;515885;613835;509816;508928;510899;None;613561;None;614102;614343;504320;505681;516084;534185;523435;614148;535290;618357;615431;512469;None;515228;513438;514740;516004;509115;519302;445421	MI:0028-cosedimentation in solution;MI:0029-cosedimentation through density gradient	GO:0006412;GO:0005759	translation;mitochondrial matrix	12.04;70.16.07	translation;mitochondrial matrix	11279123	None	None	MRPS12 could not be identified in this study.	Bos taurus (Bovine);Bos taurus (Bovine);Bos taurus (Bovine);Bos taurus (Bovine);Bos taurus (Bovine);Bos taurus (Bovine);Bos taurus (Bovine);Bos taurus (Bovine);Bos taurus (Bovine);Bos taurus (Bovine);Bos taurus (Bovine);Bos taurus (Bovine);Bos taurus (Bovine);Bos taurus (Bovine);Bos taurus (Bovine);Bos taurus (Bovine);Bos taurus (Bovine);Bos taurus (Bovine);Bos taurus (Bovine);Bos taurus (Bovine)…	28S ribosomal protein S22, mitochondrial ;28S ribosomal protein S25, mitochondrial ;28S ribosomal protein S10, mitochondrial ;28S ribosomal protein S36, mitochondrial ;28S ribosomal protein S11, mitochondrial ;28S ribosomal protein S15, mitochondrial ;28S ribosomal protein S16, mitochondrial ;28S ribosomal protein S17, mitochondrial ;28S ribosomal protein S18c, mitochondrial ;28S ribosomal protei…	MRPS22;MRPS25;MRPS10;MRPS36;MRPS11;MRPS15;MRPS16;MRPS17;MRPS18C;MRPS18B;MRPS18A;MRPS21;DAP3;MRPS2;MRPS30;MRPS31;MRPS33;MRPL42;MRPS28;MRPS34;MRPS6;MRPS5;MRPS24;MRPS23;MRPS35;MRPS27;MRPS26;MRPS7;MRPS9;MRPS14	;RPMS25;;;;RPMS15;RPMS16;RPMS17;;;;RPMS21;MRPS29;;;;;MRPS32;;;RPMS6;;;;MRPS28;;;;;
324	39S ribosomal subunit, mitochondrial	Human	Large ribosomal subunit, mitochondrial	None	O75394;P09001;P49406;P52815;P83111;Q13084;Q13405;Q16540;Q4U2R6;Q5T653;Q6P161;Q6P1L8;Q7Z2W9;Q7Z7F7;Q7Z7H8;Q86TS9;Q8IXM3;Q8N5N7;Q8N983;Q8TCC3;Q96A35;Q96DV4;Q96EL3;Q96GC5;Q9BQ48;Q9BRJ2;Q9BYC8;Q9BYC9;Q9BYD1;Q9BYD2;Q9BYD3;Q9BYD6;Q9BZE1;Q9H0U6;Q9H2W6;Q9H9J2;Q9HD33;Q9NQ50;Q9NRX2;Q9NWU5;Q9NX20;Q9NYK5;Q9NZE8;Q9P015;Q9P0J6;Q9P0M9;Q9Y3B7;Q9Y6G3	9553;11222;9801;6182;114294;10573;740;6150;51258;51069;116541;64928;219927;128308;124995;122704;64975;54534;84545;51263;79590;64978;116540;51642;64981;84311;64983;55052;28998;65005;51073;65008;51253;29074;26589;65080;57129;64976;63875;29093;54948;54148;51318;29088;64979;51264;65003;28977	MI:0363-inferred by author	GO:0006412;GO:0005759	translation;mitochondrial matrix	12.04;70.16.07	translation;mitochondrial matrix	14681386	With the exception of MRPL36 and MRPL42, all proteins of the large ribosomal subunit from ribosomes of Bos taurus were identified in a proteomic approach (PMID:11551941).	None	At the time of annotation, about half of the bovine subunits were not found in the UniProt database.	Homo sapiens (Human);Homo sapiens (Human);Homo sapiens (Human);Homo sapiens (Human);Homo sapiens (Human);Homo sapiens (Human);Homo sapiens (Human);Homo sapiens (Human);Homo sapiens (Human);Homo sapiens (Human);Homo sapiens (Human);Homo sapiens (Human);Homo sapiens (Human);Homo sapiens (Human);Homo sapiens (Human);Homo sapiens (Human);Homo sapiens (Human);Homo sapiens (Human);Homo sapiens (Human);…	39S ribosomal protein L33, mitochondrial ;39S ribosomal protein L3, mitochondrial ;39S ribosomal protein L19, mitochondrial ;39S ribosomal protein L12, mitochondrial ;Serine beta-lactamase-like protein LACTB, mitochondrial ;39S ribosomal protein L28, mitochondrial ;39S ribosomal protein L49, mitochondrial ;39S ribosomal protein L23, mitochondrial ;39S ribosomal protein L51, mitochondrial ;39S rib…	MRPL33;MRPL3;MRPL19;MRPL12;LACTB;MRPL28;MRPL49;MRPL23;MRPL51;MRPL2;MRPL54;MRPL14;MRPL21;MRPL55;MRPL10;MRPL52;MRPL41;MRPL50;MRPL43;MRPL30;MRPL24;MRPL38;MRPL53;MRPL48;MRPL34;MRPL45;MRPL32;MRPL20;MRPL13;MRPL9;MRPL4;MRPL1;MRPL37;MRPL18;MRPL46;MRPL44;MRPL47;MRPL40;MRPL17;MRPL22;MRPL16;MRPL39;MRPL35;MRPL15;MRPL36;MRPL27;MRPL11;MRPL42	C2orf1;MRL3 RPML3;KIAA0104 MRPL15;RPML12;MRPL56;MAAT1;C11orf4 NOF1;L23MRP RPL23L;MRP64;;;MRPL32 RPML32;;;MRPL8 RPML8;;BMRP MRPL27 RPML27;;;MRPL28 RPML28;;;;;;;;;;;;;MRPL2 RPML2;;C15orf4 LIECG2;;NCM1;NLVCF URIM;LIP2;MRPL25 RPML25;;C21orf92 MRPL5 RPML5;;;BRIP1;;;MRPL31 MRPS32 RPML31
325	Skeletal muscle sarcoglycan complex SGC, beta-gamma-delta-zeta	Mouse	None	striated muscle	P82347;P82348;P82349;Q8BX51	24052;24053;24051;244431	MI:0019-coimmunoprecipitation	GO:0006941;GO:0007519;GO:0014706	striated muscle contraction;skeletal muscle tissue development;striated muscle tissue development	36.25.09.03;41.05.15;45.03.12.01	striated muscle contraction;myogenesis;striated muscle	12189167	The authors demonstrate that zeta-sarcoglycan is an integral component of the sarcoglycan complex and, as such, is important in the pathogenesis of muscular dystrophy.	Sarcoglycan complex (SGC) is involved in muscular dystrophy and cardiomyopathy (PMID:15117830).	None	Mus musculus (Mouse);Mus musculus (Mouse);Mus musculus (Mouse);Mus musculus (Mouse)	Delta-sarcoglycan;Gamma-sarcoglycan;Beta-sarcoglycan;Zeta-sarcoglycan	Sgcd;Sgcg;Sgcb;Sgcz	None;None;None;None
326	Smooth muscle sarcoglycan complex SGC, beta-delta-zeta	Mouse	None	None	P82347;P82349;Q8BX51	24052;24051;244431	MI:0019-coimmunoprecipitation	GO:0006939;GO:0048745;GO:0005886	smooth muscle contraction;smooth muscle tissue development;plasma membrane	36.25.09.01;45.03.12.02;70.02	smooth muscle contraction;smooth muscle;eukaryotic plasma membrane / membrane attached	12189167	The authors demonstrate that zeta-sarcoglycan was found as a component of the vascular smooth muscle sarcoglycan complex. They propose that vasospasm, as it occurs in sarcoglycan-deficient muscle, may not be related to disruption of the vascular smooth muscle sarcoglycan complex.	None	None	Mus musculus (Mouse);Mus musculus (Mouse);Mus musculus (Mouse)	Delta-sarcoglycan;Beta-sarcoglycan;Zeta-sarcoglycan	Sgcd;Sgcb;Sgcz	None;None;None
328	Ku antigen complex	Human	Ku70-Ku80 complex; Ku complex	HeLa cells	P12956;P13010	2547;7520	MI:0029-cosedimentation through density gradient;MI:0091-chromatography technology	GO:0006281;GO:0003677;GO:0006974;GO:0005634	DNA repair;DNA binding;cellular response to DNA damage stimulus;nucleus	10.01.05.01;16.03.01;32.01.09;70.10	DNA repair;DNA binding;DNA damage response;nucleus	16713581	In the absence of added DNA Ku70-Ku80 copurify without DNA-PKcs.	None	None	Homo sapiens (Human);Homo sapiens (Human)	X-ray repair cross-complementing protein 6;X-ray repair cross-complementing protein 5	XRCC6;XRCC5	G22P1, KU70;G22P2, KU86
332	Skeletal muscle sarcoglycan complex SGC, alpha-beta-epsilon-gamma	Mouse	None	striated muscle	O70258;P82348;P82349;P82350	20392;24053;24051;20391	MI:0019-coimmunoprecipitation	GO:0006941;GO:0007519;GO:0014706;GO:0005886	striated muscle contraction;skeletal muscle tissue development;striated muscle tissue development;plasma membrane	36.25.09.03;41.05.15;45.03.12.01;70.02	striated muscle contraction;myogenesis;striated muscle;eukaryotic plasma membrane / membrane attached	10608889	Mutations in any of the four genes encoding sarcoglycans cause a deficiency in all sarcoglycans in the sarcolemma and produce one of four types of limb-girdle muscular dystrophy.	Sarcoglycan complex (SGC) is involved in muscular dystrophy and cardiomyopathy (PMID:15117830).	None	Mus musculus (Mouse);Mus musculus (Mouse);Mus musculus (Mouse);Mus musculus (Mouse)	Epsilon-sarcoglycan;Gamma-sarcoglycan;Beta-sarcoglycan;Alpha-sarcoglycan	Sgce;Sgcg;Sgcb;Sgca	None;None;None;None
333	Skeletal muscle sarcoglycan complex SGC, alpha-beta-gamma-delta	Mouse	None	striated muscle	P82347;P82348;P82349;P82350	24052;24053;24051;20391	MI:0019-coimmunoprecipitation	GO:0006941;GO:0007519;GO:0014706;GO:0005886	striated muscle contraction;skeletal muscle tissue development;striated muscle tissue development;plasma membrane	36.25.09.03;41.05.15;45.03.12.01;70.02	striated muscle contraction;myogenesis;striated muscle;eukaryotic plasma membrane / membrane attached	10608889	Complex also isolated in C2C12 cells; epsilon-sarcoglycan was undetectable in anti-alpha-sarcoglycan isolates and vice versa. Mutations in any of the four genes encoding sarcoglycans cause a deficiency in all sarcoglycans in the sarcolemma and produce one of four types of limb-girdle muscular dystrophy.	Sarcoglycan complex (SGC) is involved in muscular dystrophy and cardiomyopathy (PMID:15117830).	None	Mus musculus (Mouse);Mus musculus (Mouse);Mus musculus (Mouse);Mus musculus (Mouse)	Delta-sarcoglycan;Gamma-sarcoglycan;Beta-sarcoglycan;Alpha-sarcoglycan	Sgcd;Sgcg;Sgcb;Sgca	None;None;None;None
334	Skeletal muscle sarcoglycan complex SGC, epsilon-beta-gamma-delta	Mouse	None	striated muscle	O70258;P82347;P82348;P82349	20392;24052;24053;24051	MI:0019-coimmunoprecipitation	GO:0006941;GO:0007519;GO:0014706;GO:0005886	striated muscle contraction;skeletal muscle tissue development;striated muscle tissue development;plasma membrane	36.25.09.03;41.05.15;45.03.12.01;70.02	striated muscle contraction;myogenesis;striated muscle;eukaryotic plasma membrane / membrane attached	10608889	Complex also isolated in C2C12 cells; epsilon-sarcoglycan was undetectable in anti-alpha-sarcoglycan isolates and vice versa. Mutations in any of the four genes encoding sarcoglycans cause a deficiency in all sarcoglycans in the sarcolemma and produce one of four types of limb-girdle muscular dystrophy.	Sarcoglycan complex (SGC) is involved in muscular dystrophy and cardiomyopathy (PMID:15117830).	None	Mus musculus (Mouse);Mus musculus (Mouse);Mus musculus (Mouse);Mus musculus (Mouse)	Epsilon-sarcoglycan;Delta-sarcoglycan;Gamma-sarcoglycan;Beta-sarcoglycan	Sgce;Sgcd;Sgcg;Sgcb	None;None;None;None
335	p54(nrb)-PSF-matrin3 complex	Human	None	None	P23246;P43243;Q15233	6421;9782;4841	MI:0030-cross-linking study	GO:0003723;GO:0050658;GO:0051033;GO:0005634	RNA binding;RNA transport;RNA transmembrane transporter activity;nucleus	16.03.03;20.01.21;70.10	RNA binding;RNA transport;nucleus	11525732	This complex binds specifically to inosine-containing RNAs and anchors hyperedited RNAs to the nuclear matrix.	None	None	Homo sapiens (Human);Homo sapiens (Human);Homo sapiens (Human)	Splicing factor, proline- and glutamine-rich;Matrin-3;Non-POU domain-containing octamer-binding protein	SFPQ;MATR3;NONO	PSF;KIAA0723;NRB54
336	DNA ligase IV-XRCC4-AHNK complex	Human	AHNAK-LX complex	None	P49917;Q09666;Q13426	3981;79026;7518	MI:0004-affinity chromatography technology;MI:0006-anti bait coimmunoprecipitation	GO:0006281;GO:0006312;GO:0003677;GO:0005634	DNA repair;mitotic recombination;DNA binding;nucleus	10.01.05.01;10.01.05.03.03;16.03.01;70.10	DNA repair;somatic / mitotic recombination;DNA binding;nucleus	15177040	AHNAK stimulates the double-stranded ligation activity of DNA ligase IV-XRCC4 complex.	None	None	Homo sapiens (Human);Homo sapiens (Human);Homo sapiens (Human)	DNA ligase 4;Neuroblast differentiation-associated protein AHNAK ;DNA repair protein XRCC4	LIG4;AHNAK;XRCC4	None;PM227;None
337	Dystrophin-sarcoglycan-syntrophin complex, skeletal muscle	Mouse	None	striated muscle	P11531;P82347;P82348;P82349;P82350;Q61234	13405;24052;24053;24051;20391;20648	MI:0019-coimmunoprecipitation	GO:0006941;GO:0007519;GO:0014706;GO:0005886	striated muscle contraction;skeletal muscle tissue development;striated muscle tissue development;plasma membrane	36.25.09.03;41.05.15;45.03.12.01;70.02	striated muscle contraction;myogenesis;striated muscle;eukaryotic plasma membrane / membrane attached	9864373	The authors show that delta -sarcoglycan can be cross-linked to the dystroglycan complex and of the four sarcoglycans, only beta -, gamma -, and delta -sarcoglycan contain intramolecular disulfide bonds.	DMD, SGCB, SGCG and SGCD are involved in muscular dystrophy and cardiomyopathy (PMID:15117830).	Since the authors did not specify syntrophin, we used Snta1.	Mus musculus (Mouse);Mus musculus (Mouse);Mus musculus (Mouse);Mus musculus (Mouse);Mus musculus (Mouse);Mus musculus (Mouse)	Dystrophin;Delta-sarcoglycan;Gamma-sarcoglycan;Beta-sarcoglycan;Alpha-sarcoglycan;Alpha-1-syntrophin	Dmd;Sgcd;Sgcg;Sgcb;Sgca;Snta1	None;None;None;None;None;Snt1
338	40S ribosomal subunit, cytoplasmic	Human	small ribosomal subunit, cytoplasmic	HeLa cells	P08708;P08865;P15880;P23396;P25398;P39019;P46781;P46782;P46783;P60866;P61247;P62081;P62241;P62244;P62249;P62263;P62266;P62269;P62273;P62277;P62280;P62701;P62753;P62841;P62847;P62851;P62854;P62857;P62861;P62979;P63220	6218;3921;6187;6188;6206;6223;6203;6193;6204;6224;6189;6201;6202;6210;6217;6208;6228;6222;6235;6207;6205;6191;6194;6209;6229;6230;6231;6234;2197;6233;6227	MI:0004-affinity chromatography technology;MI:0029-cosedimentation through density gradient	GO:0006412;GO:0005737	translation;cytoplasm	12.04;70.03	translation;cytoplasm	15883184	None	None	RPS27 was not detected in this study. RPS4Y1 and RPSY2 could not be detected, since HeLa cells were used, which contain no Y chromosome.	Homo sapiens (Human);Homo sapiens (Human);Homo sapiens (Human);Homo sapiens (Human);Homo sapiens (Human);Homo sapiens (Human);Homo sapiens (Human);Homo sapiens (Human);Homo sapiens (Human);Homo sapiens (Human);Homo sapiens (Human);Homo sapiens (Human);Homo sapiens (Human);Homo sapiens (Human);Homo sapiens (Human);Homo sapiens (Human);Homo sapiens (Human);Homo sapiens (Human);Homo sapiens (Human);…	40S ribosomal protein S17;40S ribosomal protein SA;40S ribosomal protein S2;40S ribosomal protein S3;40S ribosomal protein S12;40S ribosomal protein S19;40S ribosomal protein S9;40S ribosomal protein S5 [Cleaved into: 40S ribosomal protein S5, N-terminally processed];40S ribosomal protein S10;40S ribosomal protein S20;40S ribosomal protein S3a;40S ribosomal protein S7;40S ribosomal protein S8;40S…	RPS17;RPSA;RPS2;RPS3;RPS12;RPS19;RPS9;RPS5;RPS10;RPS20;RPS3A;RPS7;RPS8;RPS15A;RPS16;RPS14;RPS23;RPS18;RPS29;RPS13;RPS11;RPS4X;RPS6;RPS15;RPS24;RPS25;RPS26;RPS28;FAU;RPS27A;RPS21	RPS17L;LAMBR LAMR1;RPS4;None;None;None;None;None;None;None;FTE1 MFTL;None;None;None;None;None;None;D6S218E;None;None;None;CCG2 RPS4 SCAR;None;RIG;None;None;None;None;None;UBA80 UBCEP1;None
340	Dystrophin-glycoprotein complex DGC, skeletal muscle	Rabbit	None	striated muscle	G1SGL0;P11531;P82352;Q28626;Q28635;Q28646;Q28685;Q28686	100351233;13405;100008714;100009179;100009208;100009214;100009278;100009178	MI:0226-ion exchange chromatography	GO:0006941;GO:0007519;GO:0014706;GO:0005886	striated muscle contraction;skeletal muscle tissue development;striated muscle tissue development;plasma membrane	36.25.09.03;41.05.15;45.03.12.01;70.02	striated muscle contraction;myogenesis;striated muscle;eukaryotic plasma membrane / membrane attached	9395445	These proteins provide a physical connection between the extracellular matrix and the intracellular cytoskeleton of muscle cells.	DGC complex is involved in several forms of muscular dystrophy (Duchenne muscular dystrophy DMD, the milder Becker muscular dystrophy BMD) and cardiomyopathy (PMID:15117830).	Since Dmd from rabbit was not available in the UniProt database at the time of annotation, the orthologous protein from mouse was used.	Oryctolagus cuniculus (Rabbit);Mus musculus (Mouse);Oryctolagus cuniculus (Rabbit);Oryctolagus cuniculus (Rabbit);Oryctolagus cuniculus (Rabbit);Oryctolagus cuniculus (Rabbit);Oryctolagus cuniculus (Rabbit);Oryctolagus cuniculus (Rabbit)	Sarcoglycan delta;Dystrophin;Sarcospan;Alpha-1-syntrophin;Beta-sarcoglycan;Gamma-sarcoglycan;Dystroglycan;Alpha-sarcoglycan	SGCD;Dmd;SSPN;SNTA1;SGCB;None;DAG1;SGCA	None;None;None;SNT1;None;None;None;ADL DAG2
341	Dystrophin-glycoprotein complex DGC, skeletal muscle	Rabbit	None	striated muscle (PMID:10189375); lung (PMID:10473626)	G1SGL0;P11531;P82352;Q28635;Q28646;Q28685;Q28686	100351233;13405;100008714;100009208;100009214;100009278;100009178	MI:0029-cosedimentation through density gradient	GO:0006941;GO:0007519;GO:0014706;GO:0005886	striated muscle contraction;skeletal muscle tissue development;striated muscle tissue development;plasma membrane	36.25.09.03;41.05.15;45.03.12.01;70.02	striated muscle contraction;myogenesis;striated muscle;eukaryotic plasma membrane / membrane attached	10189375	None	DMD, DAG1, SGCB, SGCG and SGCD are involved in muscular dystrophy (Duchenne muscular dystrophy DMD, the milder Becker muscular dystrophy BMD) and cardiomyopathy (PMID:15117830).	Since Dmd from rabbit was not available in the UniProt database at the time of annotation, the orthologous protein from mouse was used.	Oryctolagus cuniculus (Rabbit);Mus musculus (Mouse);Oryctolagus cuniculus (Rabbit);Oryctolagus cuniculus (Rabbit);Oryctolagus cuniculus (Rabbit);Oryctolagus cuniculus (Rabbit);Oryctolagus cuniculus (Rabbit)	Sarcoglycan delta;Dystrophin;Sarcospan;Beta-sarcoglycan;Gamma-sarcoglycan;Dystroglycan;Alpha-sarcoglycan	SGCD;Dmd;SSPN;SGCB;None;DAG1;SGCA	None;None;None;None;None;None;ADL DAG2
342	Skeletal muscle sarcoglycan-sarcospan complex SG-SPN	Rabbit	None	striated muscle	G1SGL0;P82352;Q28635;Q28646;Q28686	100351233;100008714;100009208;100009214;100009178	MI:0029-cosedimentation through density gradient	GO:0006941;GO:0007519;GO:0014706;GO:0005886	striated muscle contraction;skeletal muscle tissue development;striated muscle tissue development;plasma membrane	36.25.09.03;41.05.15;45.03.12.01;70.02	striated muscle contraction;myogenesis;striated muscle;eukaryotic plasma membrane / membrane attached	10189375	The authors demonstrate that assembly of the SG subcomplex is a prerequisite for targeting SPN to the sarcolemma and that the SG- SPN subcomplex functions to stabilize alpha -dystroglycan to the muscle plasma membrane.	SGCB, SGCG and SGCD are involved in muscular dystrophy and cardiomyopathy (PMID:15117830).	None	Oryctolagus cuniculus (Rabbit);Oryctolagus cuniculus (Rabbit);Oryctolagus cuniculus (Rabbit);Oryctolagus cuniculus (Rabbit);Oryctolagus cuniculus (Rabbit)	Sarcoglycan delta;Sarcospan;Beta-sarcoglycan;Gamma-sarcoglycan;Alpha-sarcoglycan	SGCD;SSPN;SGCB;None;SGCA	None;None;None;None;ADL DAG2
343	Sarcoglycan-sarcospan complex SG-SPN	Human	None	None	Q13326;Q14714;Q16585;Q16586;Q92629	6445;8082;6443;6442;6444	MI:0019-coimmunoprecipitation	GO:0006941;GO:0007517;GO:0005886	striated muscle contraction;muscle organ development;plasma membrane	36.25.09.03;45.03.12;70.02	striated muscle contraction;muscle;eukaryotic plasma membrane / membrane attached	10189375	The authors demonstrate that assembly of the SG subcomplex is a prerequisite for targeting SPN to the sarcolemma and that the SG- SPN subcomplex functions to stabilize alpha -dystroglycan to the muscle plasma membrane.	SGCB, SGCG and SGCD are involved in muscular dystrophy and cardiomyopathy (PMID:15117830).	None	Homo sapiens (Human);Homo sapiens (Human);Homo sapiens (Human);Homo sapiens (Human);Homo sapiens (Human)	Gamma-sarcoglycan ;Sarcospan ;Beta-sarcoglycan ;Alpha-sarcoglycan ;Delta-sarcoglycan	SGCG;SSPN;SGCB;SGCA;SGCD	;KRAG;;ADL DAG2;
346	Sarcoglycan-sarcospan-dystroglycan complex	Mouse	None	muscle	P82347;P82348;P82349;P82350;Q62147;Q62165	24052;24053;24051;20391;16651;13138	MI:0091-chromatography technology	GO:0006936;GO:0007517	muscle contraction;muscle organ development	36.25.09;45.03.12	muscle contraction;muscle	10767327	None	Sarcoglycan complex (SGC) is involved in muscular dystrophy and cardiomyopathy (PMID:15117830).	None	Mus musculus (Mouse);Mus musculus (Mouse);Mus musculus (Mouse);Mus musculus (Mouse);Mus musculus (Mouse);Mus musculus (Mouse)	Delta-sarcoglycan;Gamma-sarcoglycan;Beta-sarcoglycan;Alpha-sarcoglycan;Sarcospan;Dystroglycan	Sgcd;Sgcg;Sgcb;Sgca;Sspn;Dag1	None;None;None;None;Krag;Dag-1
347	Sarcoglycan-sarcospan-complex SG-SPN	Mouse	None	muscle	P82347;P82348;P82349;P82350;Q62147	24052;24053;24051;20391;16651	MI:0091-chromatography technology	GO:0006936;GO:0007517;GO:0005886	muscle contraction;muscle organ development;plasma membrane	36.25.09;45.03.12;70.02	muscle contraction;muscle;eukaryotic plasma membrane / membrane attached	10767327	None	Sarcoglycan complex (SGC) is involved in muscular dystrophy and cardiomyopathy (PMID:15117830).	None	Mus musculus (Mouse);Mus musculus (Mouse);Mus musculus (Mouse);Mus musculus (Mouse);Mus musculus (Mouse)	Delta-sarcoglycan;Gamma-sarcoglycan;Beta-sarcoglycan;Alpha-sarcoglycan;Sarcospan	Sgcd;Sgcg;Sgcb;Sgca;Sspn	None;None;None;None;Krag
348	DNA ligase IV-XRCC4 complex	Human	LX complex; LIG4-XRCC4 complex	lymphoblasts	P49917;Q13426	3981;7518	MI:0007-anti tag coimmunoprecipitation;MI:0030-cross-linking study;MI:0071-molecular sieving;MI:0404-comigration in non denaturing gel electrophoresis	GO:0003677;GO:0005634;GO:0006302	DNA binding;nucleus;double-strand break repair	16.03.01;70.10	DNA binding;nucleus	10945980	XRCC4 serves as a molecular bridge to target DNA ligase IV to a DNA double-strand break (PMID: 9259561). Cross-linking experiments suggest that an XRCC4\u00b7XRCC4 dimer interface forms the core of the tetramer, and that the DNL IV polypeptides are in contact with XRCC4 but not with one another. (PMID: 10945980)	None	Purification of this complex has been also described in PMID: 9242410, 9259561, 11702069, and 12589063.	Homo sapiens (Human);Homo sapiens (Human)	DNA ligase 4;DNA repair protein XRCC4	LIG4;XRCC4	None;None
349	Sarcoglycan-sarcospan-syntrophin-dystrobrevin complex	Mouse	None	muscle	P82347;P82348;P82349;P82350;Q61234;Q62147;Q99L88;Q9D2N4	24052;24053;24051;20391;20648;16651;20649;13527	MI:0019-coimmunoprecipitation;MI:0091-chromatography technology	GO:0006936;GO:0007517;GO:0005886	muscle contraction;muscle organ development;plasma membrane	36.25.09;45.03.12;70.02	muscle contraction;muscle;eukaryotic plasma membrane / membrane attached	10767327	The authors consider that the sarcoglycan-sarcospan complex is linked to the signaling protein neuronal nitric oxide synthase via alpha-syntrophin associated with dystrobrevin.	Sarcoglycan complex (SGC) is involved in muscular dystrophy and cardiomyopathy (PMID:15117830).	None	Mus musculus (Mouse);Mus musculus (Mouse);Mus musculus (Mouse);Mus musculus (Mouse);Mus musculus (Mouse);Mus musculus (Mouse);Mus musculus (Mouse);Mus musculus (Mouse)	Delta-sarcoglycan;Gamma-sarcoglycan;Beta-sarcoglycan;Alpha-sarcoglycan;Alpha-1-syntrophin;Sarcospan;Beta-1-syntrophin;Dystrobrevin alpha	Sgcd;Sgcg;Sgcb;Sgca;Snta1;Sspn;Sntb1;Dtna	None;None;None;None;Snt1;Krag;Snt2b1;Dtn
350	DNA ligase IV-XRCC4-PNK complex	Human	None	None	P49917;Q13426;Q96T60	3981;7518;11284	MI:0007-anti tag coimmunoprecipitation	GO:0006281;GO:0005694	DNA repair;chromosome	10.01.05.01;70.10.03	DNA repair;chromosome	15385968	Interaction of PNK with XRCC4 is dependent on the phosphothreonine-binding activity of the FHA domain.	None	None	Homo sapiens (Human);Homo sapiens (Human);Homo sapiens (Human)	DNA ligase 4;DNA repair protein XRCC4;Bifunctional polynucleotide phosphatase/kinase	LIG4;XRCC4;PNKP	None;None;
353	DNA ligase IV-condensin complex	Human	None	None	O95347;P49917;Q9NTJ3	10592;3981;10051	MI:0019-coimmunoprecipitation;MI:0402-chromatin immunoprecipitation assay;MI:0428-imaging technique	GO:0006281;GO:0007049;GO:0005694	DNA repair;cell cycle;chromosome	10.01.05.01;10.03;70.10.03	DNA repair;cell cycle;chromosome	12589063	DNA ligase IV interacts with SMC2L1 protein.	None	None	Homo sapiens (Human);Homo sapiens (Human);Homo sapiens (Human)	Structural maintenance of chromosomes protein 2;DNA ligase 4;Structural maintenance of chromosomes protein 4	SMC2;LIG4;SMC4	CAPE SMC2L1;None;CAPC SMC4L1
358	DNA ligase IV-Xrcc4-DNA-protein kinase complex	Mouse	None	None	P97313;Q8BTF7;Q924T3	19090;319583;108138	MI:0007-anti tag coimmunoprecipitation	GO:0006281;GO:0006312;GO:0006468;GO:0046777;GO:0005694	DNA repair;mitotic recombination;protein phosphorylation;protein autophosphorylation;chromosome	10.01.05.01;10.01.05.03.03;14.07.03;70.10.03	DNA repair;somatic / mitotic recombination;modification by phosphorylation, dephosphorylation, autophosphorylation;chromosome	15194694	DNA ligase IV in complex with XRCC4 can be phosphorylated by DNA-protein kinase.	None	None	Mus musculus (Mouse);Mus musculus (Mouse);Mus musculus (Mouse)	DNA-dependent protein kinase catalytic subunit;DNA ligase 4;DNA repair protein XRCC4	Prkdc;Lig4;Xrcc4	Xrcc7;None;None
359	DNA ligase IV-XRCC4-XLF complex	Human	None	None	P49917;Q13426;Q9H9Q4	3981;7518;79840	MI:0007-anti tag coimmunoprecipitation	GO:0006281;GO:0005634	DNA repair;nucleus	10.01.05.01;70.10	DNA repair;nucleus	16439205	None	None	None	Homo sapiens (Human);Homo sapiens (Human);Homo sapiens (Human)	DNA ligase 4;DNA repair protein XRCC4;Non-homologous end-joining factor 1	LIG4;XRCC4;NHEJ1	None;None;XLF
361	Artemis-DNA-PK complex	Human	None	HEK293T cells	P78527;Q96SD1	5591;64421	MI:0007-anti tag coimmunoprecipitation	GO:0006281;GO:0003677;GO:0006974;GO:0005634;GO:0004519;GO:0033151	DNA repair;DNA binding;cellular response to DNA damage stimulus;nucleus;endonuclease activity;V(D)J recombination	10.01.05.01;16.03.01;32.01.09;70.10	DNA repair;DNA binding;DNA damage response;nucleus	11955432	Upon complex formation, DNA-PKcs phosphorylates Artemis, and Artemis acquires endonucleolytic activity on 5' and 3' overhangs, as well as hairpins. Finally, the Artemis:DNA-PKcs complex can open hairpins generated by the RAG complex.	None	None	Homo sapiens (Human);Homo sapiens (Human)	DNA-dependent protein kinase catalytic subunit;Protein artemis	PRKDC;DCLRE1C	HYRC, HYRC1;ARTEMIS ASCID SCIDA SNM1C
362	DNA ligase III-XRCC1-PNK-DNA-pol III multiprotein complex	Human	None	None	P06746;P18887;P49916;Q96T60	5423;7515;3980;11284	MI:0006-anti bait coimmunoprecipitation	GO:0006281;GO:0006974;GO:0005634	DNA repair;cellular response to DNA damage stimulus;nucleus	10.01.05.01;32.01.09;70.10	DNA repair;DNA damage response;nucleus	11163244	None	None	None	Homo sapiens (Human);Homo sapiens (Human);Homo sapiens (Human);Homo sapiens (Human)	DNA polymerase beta;DNA repair protein XRCC1;DNA ligase 3;Bifunctional polynucleotide phosphatase/kinase	POLB;XRCC1;LIG3;PNKP	None;None;None;
364	RC-1 complex (recombination complex 1)	Bovine	None	None	A7YWS7;E1BIF0;F1MQY1;F1MY41;O97593	518653;785457;None;539217;282370	MI:0071-molecular sieving	GO:0006308;GO:0006281;GO:0006310;GO:0005634	DNA catabolic process;DNA repair;DNA recombination;nucleus	01.03.16.03;10.01.05.01;10.01.05.03;70.10	DNA degradation;DNA repair;DNA recombination;nucleus	8392064	None	None	Since several bovine proteins were not available in the UniProt database at the time of annotation, the orthologous proteins from mouse were used.	Bos taurus (Bovine);Bos taurus (Bovine);Bos taurus (Bovine);Bos taurus (Bovine);Bos taurus (Bovine)	DNA polymerase epsilon subunit 2;DNA polymerase epsilon catalytic subunit;DNA ligase;Structural maintenance of chromosomes protein;Structural maintenance of chromosomes protein 1A	POLE2;POLE;LIG3;SMC2;SMC1A	None;None;None;None;SMC1 SMC1L1
365	DNA ligase III-XRCC1 complex	Human	LIG3-XRCC1 complex	HeLa cells	P18887;P49916	7515;3980	MI:0071-molecular sieving	GO:0006281;GO:0005634	DNA repair;nucleus	10.01.05.01;70.10	DNA repair;nucleus	16060670	DNA polymerase beta promotes recruitment of the DNA ligase III-XRCC1 complex to sites of base excision repair. However, Pol-beta is not stably complexed with the XRCC1-Lig3 heterodimer.	None	None	Homo sapiens (Human);Homo sapiens (Human)	DNA repair protein XRCC1;DNA ligase 3	XRCC1;LIG3	None;None
366	Rag1-Rag2 protein-DNA complex	Mouse	None	None	P15919;P21784	19373;19374	MI:0006-anti bait coimmunoprecipitation	GO:0006312;GO:0003677;GO:0005634	mitotic recombination;DNA binding;nucleus	10.01.05.03.03;16.03.01;70.10	somatic / mitotic recombination;DNA binding;nucleus	9094713	Rag1 and Rag2 proteins form a stable complex only in presence of DNA.	None	None	Mus musculus (Mouse);Mus musculus (Mouse)	V;V	Rag1;Rag2	;Rag-2
367	Rag1-Rag2-Ku70-Ku80 protein-DNA complex	Mouse	None	None	P15919;P21784;P23475;P27641;P63158	19373;19374;14375;22596;15289	MI:0006-anti bait coimmunoprecipitation	GO:0006312;GO:0003677;GO:0005634	mitotic recombination;DNA binding;nucleus	10.01.05.03.03;16.03.01;70.10	somatic / mitotic recombination;DNA binding;nucleus	9094713	A stable complex is formed only in the presence of DNA and Rag1/2.	None	None	Mus musculus (Mouse);Mus musculus (Mouse);Mus musculus (Mouse);Mus musculus (Mouse);Mus musculus (Mouse)	V;V;X-ray repair cross-complementing protein 6 ;X-ray repair cross-complementing protein 5 ;High mobility group protein B1	Rag1;Rag2;Xrcc6;Xrcc5;Hmgb1	;Rag-2;G22p1 Ku70;G22p2;Hmg-1 Hmg1
368	ERCC1-ERCC4-MSH2 complex	Human	None	None	P07992;P43246;Q92889	2067;4436;2072	MI:0006-anti bait coimmunoprecipitation;MI:0071-molecular sieving	GO:0006308;GO:0006281;GO:0006974;GO:0005634	DNA catabolic process;DNA repair;cellular response to DNA damage stimulus;nucleus	01.03.16.03;10.01.05.01;32.01.09;70.10	DNA degradation;DNA repair;DNA damage response;nucleus	14706347	None	ERCC4 is involved in xeroderma pigmentosum group F.	None	Homo sapiens (Human);Homo sapiens (Human);Homo sapiens (Human)	DNA excision repair protein ERCC-1;DNA mismatch repair protein Msh2;DNA repair endonuclease XPF	ERCC1;MSH2;ERCC4	None;None;ERCC11 XPF
369	MSH2-MSH6-PMS2-MLH1 complex	Human	MMR complex 2	HeLa nuclear extracts	P40692;P43246;P52701;P54278	4292;4436;2956;5395	MI:0006-anti bait coimmunoprecipitation;MI:0031-protein cross-linking with a bifunctional reagent	GO:0006281;GO:0003677;GO:0006974;GO:0005634	DNA repair;DNA binding;cellular response to DNA damage stimulus;nucleus	10.01.05.01;16.03.01;32.01.09;70.10	DNA repair;DNA binding;DNA damage response;nucleus	10748159	The protein complex specifically binds to mismatched DNA. Interactions occur without addition of ATP.	None	None	Homo sapiens (Human);Homo sapiens (Human);Homo sapiens (Human);Homo sapiens (Human)	DNA mismatch repair protein Mlh1;DNA mismatch repair protein Msh2;DNA mismatch repair protein Msh6;Mismatch repair endonuclease PMS2	MLH1;MSH2;MSH6;PMS2	COCA2;None;GTBP;PMSL2
370	MSH2-MSH6-PMS1-MLH1 complex	Human	MMR complex 1	None	P40692;P43246;P52701;P54277	4292;4436;2956;5378	MI:0006-anti bait coimmunoprecipitation;MI:0031-protein cross-linking with a bifunctional reagent	GO:0006281;GO:0003677;GO:0006974;GO:0005634	DNA repair;DNA binding;cellular response to DNA damage stimulus;nucleus	10.01.05.01;16.03.01;32.01.09;70.10	DNA repair;DNA binding;DNA damage response;nucleus	10748159	The protein complex specifically binds to mismatched DNA. Interactions occur without addition of ATP.	None	None	Homo sapiens (Human);Homo sapiens (Human);Homo sapiens (Human);Homo sapiens (Human)	DNA mismatch repair protein Mlh1;DNA mismatch repair protein Msh2;DNA mismatch repair protein Msh6;PMS1 protein homolog 1	MLH1;MSH2;MSH6;PMS1	COCA2;None;GTBP;PMSL1
371	Structure-specific endonulease complex	Mammalia	ERCC1-XPF complex	None	P07992;Q9QYM7	2067;None	MI:0004-affinity chromatography technology;MI:0029-cosedimentation through density gradient;MI:0071-molecular sieving	GO:0006281;GO:0006974;GO:0005634	DNA repair;cellular response to DNA damage stimulus;nucleus	10.01.05.01;32.01.09;70.10	DNA repair;DNA damage response;nucleus	8797827	This complex is a structure-specific endonuclease responsible for the 5' incision during repair.	ERCC4 is involved in xeroderma pigmentosum group F.	None	Homo sapiens (Human);Cricetulus griseus (Chinese hamster) (Cricetulus b	DNA excision repair protein ERCC-1;DNA repair endonuclease XPF	ERCC1;ERCC4	None;
372	F0F1 ATP synthase, mitochondrial	Rat	None	liver	D3ZAF6;P05504;P10719;P11608;P15999;P19511;P21571;P29418;P29419;P31399;P35434;P35435;Q03344;Q06645;Q6PDU7	690441;26197;171374;26196;65262;171375;94271;245958;140608;641434;245965;116550;25392;29754;300677	MI:0028-cosedimentation in solution	GO:0006163;GO:0006144;GO:0006796;GO:0005515;GO:0005743	purine nucleotide metabolic process;purine nucleobase metabolic process;phosphate-containing compound metabolic process;protein binding;mitochondrial inner membrane	01.03.01;01.04;16.01;70.16.05	purin nucleotide/nucleoside/nucleobase metabolism;phosphate metabolism;protein binding;mitochondrial inner membrane	10887193	None	None	Since the authors did not specify Atp5g, we used isoform Atp5g1.	Rattus norvegicus (Rat);Rattus norvegicus (Rat);Rattus norvegicus (Rat);Rattus norvegicus (Rat);Rattus norvegicus (Rat);Rattus norvegicus (Rat);Rattus norvegicus (Rat);Rattus norvegicus (Rat);Rattus norvegicus (Rat);Rattus norvegicus (Rat);Rattus norvegicus (Rat);Rattus norvegicus (Rat);Rattus norvegicus (Rat);Rattus norvegicus (Rat);Rattus norvegicus (Rat)	ATP synthase subunit f, mitochondrial;ATP synthase subunit a;ATP synthase subunit beta, mitochondrial;ATP synthase protein 8;ATP synthase subunit alpha, mitochondrial;ATP synthase F;ATP synthase-coupling factor 6, mitochondrial;ATP synthase subunit epsilon, mitochondrial;ATP synthase subunit e, mitochondrial;ATP synthase subunit d, mitochondrial;ATP synthase subunit delta, mitochondrial;ATP synth…	Atp5j2;Mt-atp6;Atp5f1b;Mt-atp8;Atp5f1a;Atp5pb;Atp5pf;Atp5f1e;Atp5me;Atp5pd;Atp5f1d;Atp5f1c;Atp5if1;Atp5mc1;Atp5mg	None;Atp6 Atpase6 Mtatp6;Atp5b;Atp8 Atpase8 Mtatp8;Atp5a1;Atp5f Atp5f1;Atp5j;Atp5e;Atp5i;Atp5h Atp5jd;Atp5d;Atp5c Atp5c1;Atpi Atpif1 If1;Atp5g1;Atp5l
373	Vacuolar ATPase	Bovine	None	chromaffin granule membranes	P11019;P21282;P23956;P31404;P31407;P39942;P40682;P61420;P79251;P81103;P81134;Q28029;Q29466	287017;338089;550622;282147;338059;404152;327687;282148;281641;338075;513520;282405;286768	MI:0028-cosedimentation in solution;MI:0276-blue native page	GO:0006195;GO:0006145;GO:0005515;GO:0008324;GO:0006812;GO:0042626;GO:0016192;GO:0005886	purine nucleotide catabolic process;purine nucleobase catabolic process;protein binding;cation transmembrane transporter activity;cation transport;ATPase-coupled transmembrane transporter activity;vesicle-mediated transport;plasma membrane	01.03.01.01;16.01;20.01.01.01;20.03.22;20.09.07;70.02	purine nucleotide /nucleoside/nucleobase catabolism;protein binding;cation transport (H+, Na+, K+, Ca2+ , NH4+, etc.);transport ATPases;vesicular transport (Golgi network, etc.);eukaryotic plasma membrane / membrane attached	9556572	None	None	Since the authors did not specify ATP6B, we used isoform ATP6B1.	Bos taurus (Bovine);Bos taurus (Bovine);Bos taurus (Bovine);Bos taurus (Bovine);Bos taurus (Bovine);Bos taurus (Bovine);Bos taurus (Bovine);Bos taurus (Bovine);Bos taurus (Bovine);Bos taurus (Bovine);Bos taurus (Bovine);Bos taurus (Bovine);Bos taurus (Bovine)	V-type proton ATPase subunit E 1;V-type proton ATPase subunit C 1;V-type proton ATPase 16 kDa proteolipid subunit;V-type proton ATPase catalytic subunit A;V-type proton ATPase subunit B, kidney isoform;V-type proton ATPase subunit D;V-type proton ATPase subunit S1;V-type proton ATPase subunit d 1;V-type proton ATPase subunit G 1;V-type proton ATPase subunit e 1;Renin receptor;V-type proton ATPase…	ATP6V1E1;ATP6V1C1;ATP6V0C;ATP6V1A;ATP6V1B1;ATP6V1D;ATP6AP1;ATP6V0D1;ATP6V1G1;ATP6V0E1;ATP6AP2;ATP6V1F;ATP6V0A1	ATP6E;ATP6C VATC;ATP6C ATP6L;ATP6A1 ATP6V1A1;ATP6B1;ATP6M VATD;ATP6IP1 ATP6S1;ATP6D VPATPD;ATP6G ATP6G1;ATP6H ATP6V0E;ATP6IP2;ATP6S14 VATF;ATP6N1 VPP1
376	PCNA-MutS-alpha-MutL-alpha-DNA complex	Human	PCNA-MSH2-MSH6-MLH1-PMS2 complex	HeLa cells	P12004;P40692;P43246;P52701;P54278	5111;4292;4436;2956;5395	MI:0019-coimmunoprecipitation;MI:0031-protein cross-linking with a bifunctional reagent	GO:0006281;GO:0003677;GO:0006974;GO:0005634	DNA repair;DNA binding;cellular response to DNA damage stimulus;nucleus	10.01.05.01;16.03.01;32.01.09;70.10	DNA repair;DNA binding;DNA damage response;nucleus	16204460	MutS-alpha, consisting of MSH2 and MSH6 proteins, and PCNA bind to DNA to form an initial complex. MutL-alpha, consisting of MLH1 and PMS2, binds to the complex when the DNA is damaged.	None	None	Homo sapiens (Human);Homo sapiens (Human);Homo sapiens (Human);Homo sapiens (Human);Homo sapiens (Human)	Proliferating cell nuclear antigen;DNA mismatch repair protein Mlh1;DNA mismatch repair protein Msh2;DNA mismatch repair protein Msh6;Mismatch repair endonuclease PMS2	PCNA;MLH1;MSH2;MSH6;PMS2	None;COCA2;None;GTBP;PMSL2
379	MutL-alpha complex	Human	MLH1-PMS2 complex	HCT-116, N87, SNU-1, SNU-638, HeLa, AGS, KATO-III, and SNU-16 cells	P40692;P54278	4292;5395	MI:0006-anti bait coimmunoprecipitation	GO:0006281;GO:0003677;GO:0006974;GO:0005634	DNA repair;DNA binding;cellular response to DNA damage stimulus;nucleus	10.01.05.01;16.03.01;32.01.09;70.10	DNA repair;DNA binding;DNA damage response;nucleus	10748105	Normal levels of hMLH1 protein appear to be important in maintaining normal levels of hPMS1 and hPMS2 proteins, suggesting that PMS proteins are unstable in the absence of hMLH1.	None	None	Homo sapiens (Human);Homo sapiens (Human)	DNA mismatch repair protein Mlh1;Mismatch repair endonuclease PMS2	MLH1;PMS2	COCA2;PMSL2
380	MutL-beta complex	Human	MLH1-PMS1 complex	None	P40692;P54277	4292;5378	MI:0006-anti bait coimmunoprecipitation	GO:0006281;GO:0003677;GO:0006974;GO:0005634	DNA repair;DNA binding;cellular response to DNA damage stimulus;nucleus	10.01.05.01;16.03.01;32.01.09;70.10	DNA repair;DNA binding;DNA damage response;nucleus	10748105	The results provide evidence for the association of hPMS1 with hMLH1 as a heterodimer in human epithelial cancer cells. Normal levels of hMLH1 protein appear to be important in maintaining normal levels of hPMS1 and hPMS2 proteins, suggesting that PMS proteins are unstable in the absence of hMLH1.	None	None	Homo sapiens (Human);Homo sapiens (Human)	DNA mismatch repair protein Mlh1;PMS1 protein homolog 1	MLH1;PMS1	COCA2;PMSL1
381	Respiratory chain complex I, mitochondrial	Mouse	NADH dehydrogenase (EC 1.6.5.3)	brain	O09111;P03888;P03911;P52503;Q3UIU2;Q62425;Q7TMF3;Q8K3J1;Q91VD9;Q91WD5;Q91WP8;Q91YT0;Q99LC3;Q99LY9;Q9CPP6;Q9CQ54;Q9CQ75;Q9CQ91;Q9CQC7;Q9CQH3;Q9CQJ8;Q9CQZ5;Q9CQZ6;Q9CR21;Q9CR61;Q9CXZ1;Q9D6J5;Q9D6J6;Q9DC69;Q9DC70;Q9DCJ5;Q9DCS9;Q9DCT2;Q9ERS2;Q9MD59;Q9MD82;Q9Z1P6	104130;17716;17719;407785;230075;17992;66414;225887;227197;226646;78330;17995;67273;595136;68202;68197;17991;66091;68194;66046;66218;67130;66495;70316;66916;17993;67264;72900;66108;75406;68375;68342;68349;67184;17717;17721;66416	MI:0029-cosedimentation through density gradient	GO:0006818;GO:0022904;GO:0005743;GO:0006119;GO:0009060	proton transmembrane transport;respiratory electron transport chain;mitochondrial inner membrane;oxidative phosphorylation;aerobic respiration	20.01.15;02.11.07;70.16.05;02.13.03	electron transport;regulation of electron transport and membrane-associated energy conservation;mitochondrial inner membrane;aerobic respiration	15591592	Complex I is the first multiprotein complex of the OXPHOS system and participates in the formation of a proton gradient across the inner mitochondrial membrane coupled to transfer of electrons from NADH to ubiquinone.	None	None	Mus musculus (Mouse);Mus musculus (Mouse);Mus musculus (Mouse);Mus musculus (Mouse);Mus musculus (Mouse);Mus musculus (Mouse);Mus musculus (Mouse);Mus musculus (Mouse);Mus musculus (Mouse);Mus musculus (Mouse);Mus musculus (Mouse);Mus musculus (Mouse);Mus musculus (Mouse);Mus musculus (Mouse);Mus musculus (Mouse);Mus musculus (Mouse);Mus musculus (Mouse);Mus musculus (Mouse);Mus musculus (Mouse);…	NADH dehydrogenase [ubiquinone] 1 beta subcomplex subunit 11, mitochondrial;NADH-ubiquinone oxidoreductase chain 1;NADH-ubiquinone oxidoreductase chain 4;NADH dehydrogenase [ubiquinone] iron-sulfur protein 6, mitochondrial;NADH dehydrogenase [ubiquinone] 1 beta subcomplex subunit 6;Cytochrome c oxidase subunit NDUFA4;NADH dehydrogenase [ubiquinone] 1 alpha subcomplex subunit 12;NADH dehydrogenase…	Ndufb11;Mtnd1;Mtnd4;Ndufs6;Ndufb6;Ndufa4;Ndufa12;Ndufs8;Ndufs1;Ndufs2;Ndufv3;Ndufv1;Ndufa10;Ndufs5;Ndufa5;Ndufc2;Ndufa2;Ndufa3;Ndufb4;Ndufb5;Ndufb9;Ndufa6;Ndufb3;Ndufab1;Ndufb7;Ndufs4;Ndufb8;Ndufv2;Ndufa9;Ndufs7;Ndufa8;Ndufb10;Ndufs3;Ndufa13;mt-Nd2;mt-Nd5;Ndufa7	Np15;mt-Nd1 Nd1;mt-Nd4 Nd4;Ip13;Gm137;None;None;None;None;None;None;None;None;None;None;None;None;None;None;None;None;None;None;None;None;None;None;None;None;None;None;None;None;Grim19;ND2 Nd2;mt-Nd6 ND5 Nd5;None
382	Respiratory chain complex I, mitochondrial	Mouse	NADH dehydrogenase (EC 1.6.5.3)	brain	O09111;O35683;P03888;P03899;P03911;P52503;Q3UIU2;Q62425;Q7TMF3;Q8K3J1;Q91VD9;Q91WD5;Q91WP8;Q91YT0;Q99LC3;Q99LY9;Q9CPP6;Q9CPU2;Q9CQ54;Q9CQ75;Q9CQ91;Q9CQC7;Q9CQH3;Q9CQJ8;Q9CQZ5;Q9CQZ6;Q9CR21;Q9CR61;Q9CXZ1;Q9D6J5;Q9D6J6;Q9D8B4;Q9DC69;Q9DC70;Q9DCJ5;Q9DCS9;Q9DCT2;Q9ERS2;Q9MD82;Q9Z1P6	104130;54405;17716;17718;17719;407785;230075;17992;66414;225887;227197;226646;78330;17995;67273;595136;68202;68198;68197;17991;66091;68194;66046;66218;67130;66495;70316;66916;17993;67264;72900;69875;66108;75406;68375;68342;68349;67184;17721;66416	MI:0006-anti bait coimmunoprecipitation	GO:0006818;GO:0022904;GO:0005743;GO:0006119;GO:0009060	proton transmembrane transport;respiratory electron transport chain;mitochondrial inner membrane;oxidative phosphorylation;aerobic respiration	20.01.15;02.11.07;70.16.05;02.13.03	electron transport;regulation of electron transport and membrane-associated energy conservation;mitochondrial inner membrane;aerobic respiration	15591592	Complex I is the first multiprotein complex of the OXPHOS system and participates in the formation of a proton gradient across the inner mitochondrial membrane coupled to transfer of electrons from NADH to ubiquinone.	None	None	Mus musculus (Mouse);Mus musculus (Mouse);Mus musculus (Mouse);Mus musculus (Mouse);Mus musculus (Mouse);Mus musculus (Mouse);Mus musculus (Mouse);Mus musculus (Mouse);Mus musculus (Mouse);Mus musculus (Mouse);Mus musculus (Mouse);Mus musculus (Mouse);Mus musculus (Mouse);Mus musculus (Mouse);Mus musculus (Mouse);Mus musculus (Mouse);Mus musculus (Mouse);Mus musculus (Mouse);Mus musculus (Mouse);…	NADH dehydrogenase [ubiquinone] 1 beta subcomplex subunit 11, mitochondrial;NADH dehydrogenase [ubiquinone] 1 alpha subcomplex subunit 1;NADH-ubiquinone oxidoreductase chain 1;NADH-ubiquinone oxidoreductase chain 3;NADH-ubiquinone oxidoreductase chain 4;NADH dehydrogenase [ubiquinone] iron-sulfur protein 6, mitochondrial;NADH dehydrogenase [ubiquinone] 1 beta subcomplex subunit 6;Cytochrome c oxi…	Ndufb11;Ndufa1;Mtnd1;mt-Nd3;Mtnd4;Ndufs6;Ndufb6;Ndufa4;Ndufa12;Ndufs8;Ndufs1;Ndufs2;Ndufv3;Ndufv1;Ndufa10;Ndufs5;Ndufa5;Ndufb2;Ndufc2;Ndufa2;Ndufa3;Ndufb4;Ndufb5;Ndufb9;Ndufa6;Ndufb3;Ndufab1;Ndufb7;Ndufs4;Ndufb8;Ndufv2;Ndufa11;Ndufa9;Ndufs7;Ndufa8;Ndufb10;Ndufs3;Ndufa13;mt-Nd5;Ndufa7	Np15;None;mt-Nd1 Nd1;Nd3;mt-Nd4 Nd4;Ip13;Gm137;None;None;None;None;None;None;None;None;None;None;None;None;None;None;None;None;None;None;None;None;None;None;None;None;None;None;None;None;None;None;Grim19;mt-Nd6 ND5 Nd5;None
384	Caveolar macromolecular signaling complex	Mouse	None	heart muscle	P18762;P31324;P51637;P63094;P97490;Q01815;Q76MZ3	11555;19088;12391;14683;11514;12288;51792	MI:0006-anti bait coimmunoprecipitation	GO:0007186;GO:0006941;GO:0005886	G protein-coupled receptor signaling pathway;striated muscle contraction;plasma membrane	30.05.02.24;36.25.09.03;70.02	G-protein coupled receptor signalling pathway;striated muscle contraction;eukaryotic plasma membrane / membrane attached	16648270	Anti-Ca(v)1.2 used for coimmunoprecipitation. The authors didn't differentiate between the different types of adenylate cyclases, Adcy8 was chosen due to its molecular weight, complex isolated from ventricular myocytes.	None	None	Mus musculus (Mouse);Mus musculus (Mouse);Mus musculus (Mouse);Mus musculus (Mouse);Mus musculus (Mouse);Mus musculus (Mouse);Mus musculus (Mouse)	Beta-2 adrenergic receptor;cAMP-dependent protein kinase type II-beta regulatory subunit;Caveolin-3;Guanine nucleotide-binding protein G;Adenylate cyclase type 8;Voltage-dependent L-type calcium channel subunit alpha-1C;Serine/threonine-protein phosphatase 2A 65 kDa regulatory subunit A alpha isoform	Adrb2;Prkar2b;Cav3;Gnas;Adcy8;Cacna1c;Ppp2r1a	Adrb2r;None;None;Gnas1;None;Cach2 Cacn2 Cacnl1a1 Cchl1a1;None
385	Caveolar macromolecular signaling complex, using anti-Cav-3	Mouse	None	heart muscle	B2RSH2;P18762;P31324;P51637;P63094;P97490;Q01815;Q76MZ3	14677;11555;19088;12391;14683;11514;12288;51792	MI:0006-anti bait coimmunoprecipitation	GO:0007186;GO:0006941;GO:0005886	G protein-coupled receptor signaling pathway;striated muscle contraction;plasma membrane	30.05.02.24;36.25.09.03;70.02	G-protein coupled receptor signalling pathway;striated muscle contraction;eukaryotic plasma membrane / membrane attached	16648270	None	None	The authors didn't differentiate between the different types of adenylate cyclases, Adcy8 was chosen due to its molecular weight, complex isolated from ventricular myocytes.	Mus musculus (Mouse);Mus musculus (Mouse);Mus musculus (Mouse);Mus musculus (Mouse);Mus musculus (Mouse);Mus musculus (Mouse);Mus musculus (Mouse);Mus musculus (Mouse)	Guanine nucleotide-binding protein G(i) subunit alpha-1;Beta-2 adrenergic receptor;cAMP-dependent protein kinase type II-beta regulatory subunit;Caveolin-3;Guanine nucleotide-binding protein G;Adenylate cyclase type 8;Voltage-dependent L-type calcium channel subunit alpha-1C;Serine/threonine-protein phosphatase 2A 65 kDa regulatory subunit A alpha isoform	Gnai1;Adrb2;Prkar2b;Cav3;Gnas;Adcy8;Cacna1c;Ppp2r1a	None;Adrb2r;None;None;Gnas1;None;Cach2 Cacn2 Cacnl1a1 Cchl1a1;None
386	Ubiquitin E3 ligase (UBADC1, RNF123)	Human	KPC complex; KPC1-KPC2 ubiquitin-protein ligase	None	Q5XPI4;Q9BSL1	63891;10422	MI:0007-anti tag coimmunoprecipitation	GO:0016567;GO:0043161;GO:0006511;GO:0005515;GO:0005737	protein ubiquitination;proteasome-mediated ubiquitin-dependent protein catabolic process;ubiquitin-dependent protein catabolic process;protein binding;cytoplasm	14.07.05;14.13.01.01;16.01;70.03	modification by ubiquitination, deubiquitination;proteasomal degradation (ubiquitin/proteasomal pathway);protein binding;cytoplasm	15531880	Ubiquitin E3 ligases covalently attach ubiquitin to a lysine residue on a target protein. Polyubiquitination marks proteins for degradation by the proteasome. The cyclin-dependent kinase inhibitor p27(Kip1) is degraded at the G0-G1 transition of the cell cycle by the ubiquitin-proteasome pathway. Overexpression of KPC promoted the degradation of p27(Kip1), whereas a dominant-negative mutant of KP…	None	None	Homo sapiens (Human);Homo sapiens (Human)	E3 ubiquitin-protein ligase RNF123;Ubiquitin-associated domain-containing protein 1	RNF123;UBAC1	KPC1;GBDR1 KPC2 UBADC1
387	MCM complex	Human	None	None	P25205;P33991;P33992;P33993;P49736;Q14566	4172;4173;4174;4176;4171;4175	MI:0226-ion exchange chromatography	GO:0051276;GO:0006260;GO:0005524;GO:0005694	chromosome organization;DNA replication;ATP binding;chromosome	42.10.03;10.01.03;16.19.03;70.10.03	organization of chromosome structure;DNA synthesis and replication;ATP binding;chromosome	8798650	None	The MCM proteins are highly expressed in malignant human cancer cells and pre-cancerous cells undergoing malignant transformation (PMID:16101384).	None	Homo sapiens (Human);Homo sapiens (Human);Homo sapiens (Human);Homo sapiens (Human);Homo sapiens (Human);Homo sapiens (Human)	DNA replication licensing factor MCM3;DNA replication licensing factor MCM4;DNA replication licensing factor MCM5;DNA replication licensing factor MCM7;DNA replication licensing factor MCM2;DNA replication licensing factor MCM6	MCM3;MCM4;MCM5;MCM7;MCM2;MCM6	None;CDC21;CDC46;CDC47 MCM2;BM28 CCNL1 CDCL1 KIAA0030;None
390	Ubiquitin E3 ligase (SKP1A, FBXW2, CUL1)	Human	SCF(hFBW2) E3 complex	None	P63208;Q13616;Q9UKT8	6500;8454;26190	MI:0007-anti tag coimmunoprecipitation	GO:0016567;GO:0043161;GO:0006511;GO:0005515;GO:0030878;GO:0005737	protein ubiquitination;proteasome-mediated ubiquitin-dependent protein catabolic process;ubiquitin-dependent protein catabolic process;protein binding;thyroid gland development;cytoplasm	14.07.05;14.13.01.01;16.01;47.03.21.03.06;70.03	modification by ubiquitination, deubiquitination;proteasomal degradation (ubiquitin/proteasomal pathway);protein binding;thyroid gland;cytoplasm	15640526	The GCM proteins GCMa/1 and GCMb/2 are novel zinc-containing transcription factors critical for glial cell differentiation in fly and for placental as well as parathyroid gland development in mouse. Experiments identify the SCF(hFBW2) E3 complex as the key machinery that targets hGCMa to the ubiquitin-proteasome degradation system.	None	None	Homo sapiens (Human);Homo sapiens (Human);Homo sapiens (Human)	S-phase kinase-associated protein 1;Cullin-1;F-box/WD repeat-containing protein 2	SKP1;CUL1;FBXW2	EMC19, OCP2, SKP1A, TCEB1L;None;FBW2 FWD2
391	Ubiquitin E3 ligase (DDB1, CUL4A, RBX1)	Human	Ddb1-Cul4a-Roc1 complex; CUL4-DDB1 E3 ubiquitin ligase	HEK293T cells	P62877;Q13619;Q16531	9978;8451;1642	MI:0676-tandem affinity purification	GO:0016567;GO:0005515;GO:0006974;GO:0006511;GO:0045087;GO:0051607;GO:0019048	protein ubiquitination;protein binding;cellular response to DNA damage stimulus;ubiquitin-dependent protein catabolic process;innate immune response;defense response to virus;modulation by virus of host process	14.07.05;16.01;32.01.09;14.13.01.01;36.25.16.01	modification by ubiquitination, deubiquitination;protein binding;DNA damage response;proteasomal degradation (ubiquitin/proteasomal pathway);innate immune response (invertebrates and vertebrates)	16964240	Ubiquitin E3 ligases covalently attach ubiquitin to a lysine residue on a target protein. Polyubiquitination marks proteins for degradation by the proteasome (PMID: 16964240). Viruses have evolved several strategies to evade the immune system of the host. Hepatitis B virus X protein, like paramyxovirus SV5-V protein, hijack the CUL4-DDB1 E3 ubiquitin ligase complex to promote polyubiquitination a…	None	None	Homo sapiens (Human);Homo sapiens (Human);Homo sapiens (Human)	E3 ubiquitin-protein ligase RBX1;Cullin-4A;DNA damage-binding protein 1	RBX1;CUL4A;DDB1	RNF75, ROC1, HRT1;None;XAP1
392	Succinyl-CoA synthetase, GDP-forming	Pig	succinyl-CoA ligase	None	O19069;P53590	399539;397026	MI:0027-cosedimentation	GO:0006163;GO:0006144;GO:0008152;GO:0005515;GO:0005525;GO:0005739	purine nucleotide metabolic process;purine nucleobase metabolic process;metabolic process;protein binding;GTP binding;mitochondrion	01.03.01;01;16.01;16.19.05;70.16	purin nucleotide/nucleoside/nucleobase metabolism;METABOLISM;protein binding;GTP binding;mitochondrion	8401211	None	A deletion in SUCLG1, a gene that encodes the alpha subunit of the Krebs-cycle enzyme succinate-coenzyme A ligase (SUCL) causes fatal infantile lactic acidosis(PMID:17668387).	None	Sus scrofa (Pig);Sus scrofa (Pig)	Succinate--CoA ligase [ADP/GDP-forming] subunit alpha, mitochondrial;Succinate--CoA ligase [GDP-forming] subunit beta, mitochondrial	SUCLG1;SUCLG2	None;None
393	Succinyl-CoA synthetase, GDP-forming	Human	succinyl-CoA ligase	None	P53597;Q96I99	8802;8801	MI:0027-cosedimentation	GO:0006163;GO:0006144;GO:0008152;GO:0005515;GO:0005525;GO:0005739	purine nucleotide metabolic process;purine nucleobase metabolic process;metabolic process;protein binding;GTP binding;mitochondrion	01.03.01;01;16.01;16.19.05;70.16	purin nucleotide/nucleoside/nucleobase metabolism;METABOLISM;protein binding;GTP binding;mitochondrion	15234968	None	A deletion in SUCLG1, a gene that encodes the alpha subunit of the Krebs-cycle enzyme succinate-coenzyme A ligase (SUCL) causes fatal infantile lactic acidosis(PMID:17668387).	None	Homo sapiens (Human);Homo sapiens (Human)	Succinate--CoA ligase [ADP/GDP-forming] subunit alpha, mitochondrial;Succinate--CoA ligase [GDP-forming] subunit beta, mitochondrial	SUCLG1;SUCLG2	None;None
394	Succinyl-CoA synthetase, ADP-forming	Human	succinyl-CoA ligase	None	P53597;Q9P2R7	8802;8803	MI:0027-cosedimentation	GO:0006163;GO:0006144;GO:0008152;GO:0005515;GO:0005524;GO:0005739	purine nucleotide metabolic process;purine nucleobase metabolic process;metabolic process;protein binding;ATP binding;mitochondrion	01.03.01;01;16.01;16.19.03;70.16	purin nucleotide/nucleoside/nucleobase metabolism;METABOLISM;protein binding;ATP binding;mitochondrion	15234968	None	A deletion in SUCLG1, a gene that encodes the alpha subunit of the Krebs-cycle enzyme succinate-coenzyme A ligase (SUCL) causes fatal infantile lactic acidosis(PMID:17668387).	None	Homo sapiens (Human);Homo sapiens (Human)	Succinate--CoA ligase [ADP/GDP-forming] subunit alpha, mitochondrial;Succinate--CoA ligase [ADP-forming] subunit beta, mitochondrial	SUCLG1;SUCLA2	None;None
395	Succinyl-CoA synthetase, ADP-forming	Mouse	succinyl-CoA ligase	None	Q9WUM5;Q9Z2I9	56451;20916	MI:0027-cosedimentation	GO:0006163;GO:0006144;GO:0008152;GO:0005515;GO:0005524;GO:0005739	purine nucleotide metabolic process;purine nucleobase metabolic process;metabolic process;protein binding;ATP binding;mitochondrion	01.03.01;01;16.01;16.19.03;70.16	purin nucleotide/nucleoside/nucleobase metabolism;METABOLISM;protein binding;ATP binding;mitochondrion	15234968	None	A deletion in SUCLG1, a gene that encodes the alpha subunit of the Krebs-cycle enzyme succinate-coenzyme A ligase (SUCL) causes fatal infantile lactic acidosis(PMID:17668387).	None	Mus musculus (Mouse);Mus musculus (Mouse)	Succinate--CoA ligase [ADP/GDP-forming] subunit alpha, mitochondrial;Succinate--CoA ligase [ADP-forming] subunit beta, mitochondrial	Suclg1;Sucla2	None;None
396	Succinyl-CoA synthetase, GDP-forming	Mouse	succinyl-CoA ligase	None	Q9WUM5;Q9Z2I8	56451;20917	MI:0027-cosedimentation	GO:0006163;GO:0006144;GO:0005515;GO:0005525;GO:0005739	purine nucleotide metabolic process;purine nucleobase metabolic process;protein binding;GTP binding;mitochondrion	01.03.01;16.01;16.19.05;70.16	purin nucleotide/nucleoside/nucleobase metabolism;protein binding;GTP binding;mitochondrion	15234968	None	A deletion in SUCLG1, a gene that encodes the alpha subunit of the Krebs-cycle enzyme succinate-coenzyme A ligase (SUCL) causes fatal infantile lactic acidosis(PMID:17668387).	None	Mus musculus (Mouse);Mus musculus (Mouse)	Succinate--CoA ligase [ADP/GDP-forming] subunit alpha, mitochondrial;Succinate--CoA ligase [GDP-forming] subunit beta, mitochondrial	Suclg1;Suclg2	None;None
397	Succinyl-CoA synthetase, ADP-forming	Rat	succinyl-CoA ligase	None	P13086;Q499V7	114597;362404	MI:0027-cosedimentation	GO:0006163;GO:0006144;GO:0005515;GO:0005524;GO:0005739	purine nucleotide metabolic process;purine nucleobase metabolic process;protein binding;ATP binding;mitochondrion	01.03.01;16.01;16.19.03;70.16	purin nucleotide/nucleoside/nucleobase metabolism;protein binding;ATP binding;mitochondrion	15234968	None	A deletion in SUCLG1, a gene that encodes the alpha subunit of the Krebs-cycle enzyme succinate-coenzyme A ligase (SUCL) causes fatal infantile lactic acidosis(PMID:17668387).	None	Rattus norvegicus (Rat);Rattus norvegicus (Rat)	Succinate--CoA ligase [ADP/GDP-forming] subunit alpha, mitochondrial;Succinate-CoA ligase subunit beta	Suclg1;Suclg2	None;None
398	Egasyn-glucuronidase complex	Mouse	None	None	P12265;Q64176	110006;13897	MI:0404-comigration in non denaturing gel electrophoresis	GO:0005783	endoplasmic reticulum	70.07	endoplasmic reticulum	7744842	A region including the serpin-like sequence in the glucuronidase propeptide is essential for complex formation with egasyn and ER retention of glucuronidase.	None	None	Mus musculus (Mouse);Mus musculus (Mouse)	Beta-glucuronidase ;Carboxylesterase 1E	Gusb;Ces1e	Gus Gus-s;Es22
399	Respiratory chain complex I, mitochondrial	Bovine	NADH:ubiquinone oxidoreductase (EC 1.6.5.3)	heart muscle	O97725;P03887;P03892;P03898;P03902;P03910;P03920;P03924;P04394;P15690;P17694;P23709;P23934;P23935;P25708;P25712;P34942;P34943;P42026;P42028;P42029;P48305;P52505;Q01321;Q02365;Q02366;Q02367;Q02368;Q02369;Q02370;Q02371;Q02372;Q02373;Q02374;Q02375;Q02376;Q02377;Q02378;Q02379;Q02380;Q02827;Q05752;Q8HXG5;Q8HXG6;Q95KV7	281742;None;None;3283884;3283885;3283886;None;3283888;None;288380;327697;287327;327691;327714;287014;327717;338060;404188;338079;287027;327710;None;327702;327704;338073;327670;327665;338065;327660;None;338064;282517;327701;327713;327680;282289;None;327690;338057;338061;338046;338063;404161;326346;338084	MI:0071-molecular sieving;MI:0091-chromatography technology	GO:0006818;GO:0022904;GO:0005743;GO:0006119;GO:0009060	proton transmembrane transport;respiratory electron transport chain;mitochondrial inner membrane;oxidative phosphorylation;aerobic respiration	20.01.15;02.11.07;70.16.05;02.13.03	electron transport;regulation of electron transport and membrane-associated energy conservation;mitochondrial inner membrane;aerobic respiration	12644575	Complex I is the first multiprotein complex of the OXPHOS system and participates in the formation of a proton gradient across the inner mitochondrial membrane coupled to transfer of electrons from NADH to ubiquinone.	None	None	Bos taurus (Bovine);Bos taurus (Bovine);Bos taurus (Bovine);Bos taurus (Bovine);Bos taurus (Bovine);Bos taurus (Bovine);Bos taurus (Bovine);Bos taurus (Bovine);Bos taurus (Bovine);Bos taurus (Bovine);Bos taurus (Bovine);Bos taurus (Bovine);Bos taurus (Bovine);Bos taurus (Bovine);Bos taurus (Bovine);Bos taurus (Bovine);Bos taurus (Bovine);Bos taurus (Bovine);Bos taurus (Bovine);Bos taurus (Bovine)…	NADH dehydrogenase [ubiquinone] 1 alpha subcomplex subunit 12;NADH-ubiquinone oxidoreductase chain 1;NADH-ubiquinone oxidoreductase chain 2;NADH-ubiquinone oxidoreductase chain 3;NADH-ubiquinone oxidoreductase chain 4L;NADH-ubiquinone oxidoreductase chain 4;NADH-ubiquinone oxidoreductase chain 5;NADH-ubiquinone oxidoreductase chain 6;NADH dehydrogenase [ubiquinone] flavoprotein 2, mitochondrial;N…	NDUFA12;MT-ND1;MT-ND2;MT-ND3;MT-ND4L;MT-ND4;MT-ND5;MT-ND6;NDUFV2;NDUFS1;NDUFS2;NDUFS3;NDUFS6;NDUFA5;NDUFV1;NDUFV3;NDUFA10;NDUFA9;NDUFS7;NDUFS8;NDUFA8;NDUFB4;NDUFAB1;NDUFA4;NDUFB3;NDUFA6;NDUFB6;NDUFB7;NDUFB9;NDUFA2;NDUFA3;NDUFB8;NDUFB10;NDUFB2;NDUFS4;NDUFC1;NDUFA1;NDUFB1;NDUFS5;NDUFB5;NDUFC2;NDUFA7;NDUFB11;NDUFA11;NDUFA13	None;MTND1 NADH1 ND1;MTND2 NADH2 ND2;MTND3 NADH3 ND3;MTND4L NADH4L ND4L;MTND4 NADH4 ND4;MTND5 NADH5 ND5;MTND6 NADH6 ND6;None;None;None;None;None;None;UQOR1;None;None;None;None;None;None;None;None;None;None;None;None;None;UQOR22;None;None;None;None;None;None;None;None;None;None;None;None;CI-B14-5A;None;None;GRIM19
400	Respiratory chain complex I (subcomplex I alpha), mitochondrial	Bovine	NADH:ubiqinone dehydrogenase (EC 1.6.5.3) subcomplex I alpha	heart muscle	O97725;P03924;P04394;P15690;P17694;P23709;P23934;P23935;P25708;P25712;P34942;P34943;P42026;P42028;P42029;P48305;P52505;Q02366;Q02368;Q02370;Q02371;Q02377;Q05752;Q8HXG6;Q95KV7	281742;3283888;None;288380;327697;287327;327691;327714;287014;327717;338060;404188;338079;287027;327710;None;327702;327670;338065;None;338064;None;338063;326346;338084	MI:0029-cosedimentation through density gradient;MI:0071-molecular sieving;MI:0091-chromatography technology	GO:0006818;GO:0022904;GO:0005743;GO:0006119;GO:0009060	proton transmembrane transport;respiratory electron transport chain;mitochondrial inner membrane;oxidative phosphorylation;aerobic respiration	20.01.15;02.11.07;70.16.05;02.13.03	electron transport;regulation of electron transport and membrane-associated energy conservation;mitochondrial inner membrane;aerobic respiration	12644575	Complex I is the first multiprotein complex of the OXPHOS system and participates in the formation of a proton gradient across the inner mitochondrial membrane coupled to transfer of electrons from NADH to ubiquinone.	None	None	Bos taurus (Bovine);Bos taurus (Bovine);Bos taurus (Bovine);Bos taurus (Bovine);Bos taurus (Bovine);Bos taurus (Bovine);Bos taurus (Bovine);Bos taurus (Bovine);Bos taurus (Bovine);Bos taurus (Bovine);Bos taurus (Bovine);Bos taurus (Bovine);Bos taurus (Bovine);Bos taurus (Bovine);Bos taurus (Bovine);Bos taurus (Bovine);Bos taurus (Bovine);Bos taurus (Bovine);Bos taurus (Bovine);Bos taurus (Bovine)…	NADH dehydrogenase [ubiquinone] 1 alpha subcomplex subunit 12;NADH-ubiquinone oxidoreductase chain 6;NADH dehydrogenase [ubiquinone] flavoprotein 2, mitochondrial;NADH-ubiquinone oxidoreductase 75 kDa subunit, mitochondrial;NADH dehydrogenase [ubiquinone] iron-sulfur protein 2, mitochondrial;NADH dehydrogenase [ubiquinone] iron-sulfur protein 3, mitochondrial;NADH dehydrogenase [ubiquinone] iron-…	NDUFA12;MT-ND6;NDUFV2;NDUFS1;NDUFS2;NDUFS3;NDUFS6;NDUFA5;NDUFV1;NDUFV3;NDUFA10;NDUFA9;NDUFS7;NDUFS8;NDUFA8;NDUFB4;NDUFAB1;NDUFA6;NDUFB7;NDUFA2;NDUFA3;NDUFA1;NDUFA7;NDUFA11;NDUFA13	None;MTND6 NADH6 ND6;None;None;None;None;None;None;UQOR1;None;None;None;None;None;None;None;None;None;None;None;None;None;CI-B14-5A;None;GRIM19
401	Respiratory chain complex I (subcomplex I lambda), mitochondrial	Bovine	NADH:ubiquinone oxidoreductase (EC 1.6.5.3) subcomplex I lambda	heart muscle	O97725;P04394;P15690;P17694;P23709;P23934;P23935;P25708;P25712;P42026;P42028;Q02368;Q02370;Q05752;Q95KV7	281742;None;288380;327697;287327;327691;327714;287014;327717;338079;287027;338065;None;338063;338084	MI:0029-cosedimentation through density gradient;MI:0071-molecular sieving;MI:0091-chromatography technology	GO:0006818;GO:0022904;GO:0005743;GO:0006119;GO:0009060	proton transmembrane transport;respiratory electron transport chain;mitochondrial inner membrane;oxidative phosphorylation;aerobic respiration	20.01.15;02.11.07;70.16.05;02.13.03	electron transport;regulation of electron transport and membrane-associated energy conservation;mitochondrial inner membrane;aerobic respiration	12644575	Subcomplex I lambda is a fraction of subcomplex I alpha.Complex I is the first multiprotein complex of the OXPHOS system and participates in the formation of a proton gradient across the inner mitochondrial membrane coupled to transfer of electrons from NADH to ubiquinone.	None	None	Bos taurus (Bovine);Bos taurus (Bovine);Bos taurus (Bovine);Bos taurus (Bovine);Bos taurus (Bovine);Bos taurus (Bovine);Bos taurus (Bovine);Bos taurus (Bovine);Bos taurus (Bovine);Bos taurus (Bovine);Bos taurus (Bovine);Bos taurus (Bovine);Bos taurus (Bovine);Bos taurus (Bovine);Bos taurus (Bovine)	NADH dehydrogenase [ubiquinone] 1 alpha subcomplex subunit 12;NADH dehydrogenase [ubiquinone] flavoprotein 2, mitochondrial;NADH-ubiquinone oxidoreductase 75 kDa subunit, mitochondrial;NADH dehydrogenase [ubiquinone] iron-sulfur protein 2, mitochondrial;NADH dehydrogenase [ubiquinone] iron-sulfur protein 3, mitochondrial;NADH dehydrogenase [ubiquinone] iron-sulfur protein 6, mitochondrial;NADH de…	NDUFA12;NDUFV2;NDUFS1;NDUFS2;NDUFS3;NDUFS6;NDUFA5;NDUFV1;NDUFV3;NDUFS7;NDUFS8;NDUFB7;NDUFA2;NDUFA7;NDUFA13	None;None;None;None;None;None;None;UQOR1;None;None;None;None;None;CI-B14-5A;GRIM19
402	Respiratory chain complex I (subcomplex I beta), mitochondrial	Bovine	NADH:ubiquinone oxidoreductase (EC 1.6.5.3) subcomplex I beta	heart muscle	P03910;P03920;P48305;P52505;Q02365;Q02367;Q02368;Q02369;Q02372;Q02373;Q02374;Q02378;Q02380;Q8HXG5	3283886;None;None;327702;338073;327665;338065;327660;282517;327701;327713;327690;338061;404161	MI:0029-cosedimentation through density gradient;MI:0071-molecular sieving;MI:0091-chromatography technology	GO:0006818;GO:0022904;GO:0005743;GO:0006119;GO:0009060	proton transmembrane transport;respiratory electron transport chain;mitochondrial inner membrane;oxidative phosphorylation;aerobic respiration	20.01.15;02.11.07;70.16.05;02.13.03	electron transport;regulation of electron transport and membrane-associated energy conservation;mitochondrial inner membrane;aerobic respiration	12644575	Complex I is the first multiprotein complex of the OXPHOS system and participates in the formation of a proton gradient across the inner mitochondrial membrane coupled to transfer of electrons from NADH to ubiquinone.	None	None	Bos taurus (Bovine);Bos taurus (Bovine);Bos taurus (Bovine);Bos taurus (Bovine);Bos taurus (Bovine);Bos taurus (Bovine);Bos taurus (Bovine);Bos taurus (Bovine);Bos taurus (Bovine);Bos taurus (Bovine);Bos taurus (Bovine);Bos taurus (Bovine);Bos taurus (Bovine);Bos taurus (Bovine)	NADH-ubiquinone oxidoreductase chain 4;NADH-ubiquinone oxidoreductase chain 5;NADH dehydrogenase [ubiquinone] 1 beta subcomplex subunit 4;Acyl carrier protein, mitochondrial;NADH dehydrogenase [ubiquinone] 1 beta subcomplex subunit 3;NADH dehydrogenase [ubiquinone] 1 beta subcomplex subunit 6;NADH dehydrogenase [ubiquinone] 1 beta subcomplex subunit 7;NADH dehydrogenase [ubiquinone] 1 beta subcom…	MT-ND4;MT-ND5;NDUFB4;NDUFAB1;NDUFB3;NDUFB6;NDUFB7;NDUFB9;NDUFB8;NDUFB10;NDUFB2;NDUFB1;NDUFB5;NDUFB11	MTND4 NADH4 ND4;MTND5 NADH5 ND5;None;None;None;None;None;UQOR22;None;None;None;None;None;None
403	Cytochrome bc1-complex (EC 1.10.2.2), mitochondrial	Bovine	Complex III; Cytochrome reductase; Ubiquinol:cytochrome c oxidoreductase; respiratory chain complex III	heart muscle	P00125;P00126;P00129;P00130;P00157;P07552;P13271;P13272;P23004;P31800	512500;613899;616871;616109;3283889;281570;286885;287020;282394;282393	MI:0114-x-ray crystallography	GO:0006818;GO:0022904;GO:0005743;GO:0006119;GO:0009060	proton transmembrane transport;respiratory electron transport chain;mitochondrial inner membrane;oxidative phosphorylation;aerobic respiration	20.01.15;02.11.07;70.16.05;02.13.03	electron transport;regulation of electron transport and membrane-associated energy conservation;mitochondrial inner membrane;aerobic respiration	9651245	None	None	The bovine heart mitochondrial cytochrome bc1 complex is a dimer, with each monomer consisting of 11 different subunits.Only 10 subunits are displayed, since subunit V (Rieske iron sulfur protein = P13272) contains subunit IX (=precursor of subunit V, compare PMID:8386158).	Bos taurus (Bovine);Bos taurus (Bovine);Bos taurus (Bovine);Bos taurus (Bovine);Bos taurus (Bovine);Bos taurus (Bovine);Bos taurus (Bovine);Bos taurus (Bovine);Bos taurus (Bovine);Bos taurus (Bovine)	Cytochrome c1, heme protein, mitochondrial;Cytochrome b-c1 complex subunit 6, mitochondrial;Cytochrome b-c1 complex subunit 7;Cytochrome b-c1 complex subunit 9;Cytochrome b;Cytochrome b-c1 complex subunit 10;Cytochrome b-c1 complex subunit 8;Cytochrome b-c1 complex subunit Rieske, mitochondrial;Cytochrome b-c1 complex subunit 2, mitochondrial;Cytochrome b-c1 complex subunit 1, mitochondrial	CYC1;UQCRH;UQCRB;UQCR10;MT-CYB;UQCR11;UQCRQ;UQCRFS1;UQCRC2;UQCRC1	None;None;None;None;COB CYTB MTCYB;UQCR;None;None;None;None
404	Isocitrate dehydrogenase, cytoplasmic	Human	IDH1 homodimer	None	O75874	3417	MI:0096-pull down	GO:0008152;GO:0050661;GO:0005737;GO:0005777	metabolic process;NADP binding;cytoplasm;peroxisome	01;16.21.07;70.03;70.19	METABOLISM;NAD/NADP binding;cytoplasm;peroxisome	15173171	Isocitrate dehydrogenases (IDHs) catalyze the oxidative decarboxylation of isocitrate to alpha-ketoglutarate. The isocitrate dehydrogenase complex appears as homodimer.	None	None	Homo sapiens (Human)	Isocitrate dehydrogenase [NADP] cytoplasmic	IDH1	PICD
405	Glucosidase 2	Rat	None	None	B1WC34;D3ZAN3	300445;293721	MI:0028-cosedimentation in solution;MI:0071-molecular sieving;MI:0226-ion exchange chromatography	GO:0006886;GO:0006605;GO:0015031;GO:0006464;GO:0005515;GO:0005783	intracellular protein transport;protein targeting;protein transport;cellular protein modification process;protein binding;endoplasmic reticulum	14.04;20.01.10;14.07;16.01;70.07	protein targeting, sorting and translocation;protein transport;protein modification;protein binding;endoplasmic reticulum	8910335	None	None	None	Rattus norvegicus (Rat);Rattus norvegicus (Rat)	Protein kinase C substrate 80K-H;Alpha glucosidase 2 alpha neutral subunit (Predicted)	Prkcsh;Ganab	Prkcsh_predicted,rCG_31596;Ganab_predicted,rCG_48309
406	N-acetylglucosamine-1-phosphotransferase	Bovine	None	lactating bovine mammary glands	F1MPB1;Q58CS8	None;508713	MI:0019-coimmunoprecipitation;MI:0071-molecular sieving;MI:0226-ion exchange chromatography	GO:0006605;GO:0005764;GO:0046835;GO:0033299;GO:0016256	protein targeting;lysosome;carbohydrate phosphorylation;secretion of lysosomal enzymes;N-glycan processing to lysosome	14.04;70.25	protein targeting, sorting and translocation;vacuole or lysosome	8940155	None	None	None	Bos taurus (Bovine);Bos taurus (Bovine)	N-acetylglucosamine-1-phosphate transferase alpha and beta subunits;N-acetylglucosamine-1-phosphotransferase subunit gamma	GNPTAB;GNPTG	None;None
407	Guanylyl cyclase, soluble (GUCY1A2, GUCY1B3)	Human	None	None	P33402;Q02153	2977;2983	MI:0028-cosedimentation in solution	GO:0009187;GO:0005515;GO:0005737	cyclic nucleotide metabolic process;protein binding;cytoplasm	01.03.10;16.01;70.03	metabolism of cyclic and unusual nucleotides;protein binding;cytoplasm	1683630	Two soluble guanylyl cyclase complexes were found in mammals. The GUCY1A3-GUCY1B3 complex exhibits higher guanylyl cyclase activity than the GUCY1A2-GUCY1B3 complex.	None	None	Homo sapiens (Human);Homo sapiens (Human)	Guanylate cyclase soluble subunit alpha-2 ;Guanylate cyclase soluble subunit beta-1	GUCY1A2;GUCY1B1	GUC1A2 GUCSA2;GUC1B3 GUCSB3 GUCY1B3
408	Guanylyl cyclase, soluble (GUCY1A3, GUCY1B3)	Human	None	None	Q02108;Q02153	2982;2983	MI:0028-cosedimentation in solution	GO:0009187;GO:0005515;GO:0005737	cyclic nucleotide metabolic process;protein binding;cytoplasm	01.03.10;16.01;70.03	metabolism of cyclic and unusual nucleotides;protein binding;cytoplasm	1683630	Two soluble guanylyl cyclase complexes were found in mammals. The GUCY1A3-GUCY1B3 complex exhibits higher guanylyl cyclase activity than the GUCY1A2-GUCY1B3 complex.	None	None	Homo sapiens (Human);Homo sapiens (Human)	Guanylate cyclase soluble subunit alpha-3 ;Guanylate cyclase soluble subunit beta-1	GUCY1A1;GUCY1B1	GUC1A3 GUCSA3 GUCY1A3;GUC1B3 GUCSB3 GUCY1B3
409	Glutamate-cysteine ligase	Rat	Gamma-glutamylcysteine synthetase; GCLC-GCLM heterodimer	Kidney	P19468;P48508	25283;29739	MI:0028-cosedimentation in solution	GO:0017109	glutamate-cysteine ligase complex	None	None	1967255	Gamma-Glutamylcysteine synthetase catalyzes the first step in the synthesis of glutathione.	None	None	Rattus norvegicus (Rat);Rattus norvegicus (Rat)	Glutamate--cysteine ligase catalytic subunit;Glutamate--cysteine ligase regulatory subunit	Gclc;Gclm	Glclc;Glclr
413	(ER)-localized multiprotein complex, Ig heavy chains associated	Mouse	None	AG8 cell line	P08003;P08113;P09103;P20029;P24369;Q6P5E4;Q99KV1;Q9ESP1;Q9JKR6;Q9JLK7	12304;22027;18453;14828;19035;320011;67838;64136;12282;29867	MI:0031-protein cross-linking with a bifunctional reagent;MI:0096-pull down	GO:0050821;GO:0006457;GO:0030968;GO:0005783	protein stabilization;protein folding;endoplasmic reticulum unfolded protein response;endoplasmic reticulum	14.01;32.01.07;70.07	protein folding and stabilization;unfolded protein response (e.g. ER quality control);endoplasmic reticulum	12475965	Complex isolated in mouse lymphoma cell lines Ag8(8). The assembly of the chaperones with each other is not dependent on the presence of unassembled, unfolded heavy chains but rather that unassembled heavy chains may bind to this preformed ER chaperone network.	None	None	Mus musculus (Mouse);Mus musculus (Mouse);Mus musculus (Mouse);Mus musculus (Mouse);Mus musculus (Mouse);Mus musculus (Mouse);Mus musculus (Mouse);Mus musculus (Mouse);Mus musculus (Mouse);Mus musculus (Mouse)	Protein disulfide-isomerase A4 ;Endoplasmin;Protein disulfide-isomerase ;78 kDa glucose-regulated protein;Peptidyl-prolyl cis-trans isomerase B;UDP-glucose:glycoprotein glucosyltransferase 1 ;DnaJ homolog subfamily B member 11 ;Stromal cell-derived factor 2-like protein 1 ;Hypoxia up-regulated protein 1 ;Calcium-binding protein 1	Pdia4;Hsp90b1;P4hb;Hspa5;Ppib;Uggt1;Dnajb11;Sdf2l1;Hyou1;Cabp1	Cai Erp72;Grp94, Tra-1, Tra1, Gp96;Pdia1;Grp78;None;Gt Ugcgl1 Uggt Ugt1 Ugtr;;;Grp170;
414	(ER)-localized multiprotein complex, in absence of Ig heavy chains	Mouse	None	Ag8.653 cells	P08003;P08113;P09103;P20029;P24369;Q6P5E4;Q9ESP1;Q9JKR6;Q9JLK7	12304;22027;18453;14828;19035;320011;64136;12282;29867	MI:0019-coimmunoprecipitation;MI:0031-protein cross-linking with a bifunctional reagent;MI:0096-pull down	GO:0050821;GO:0006457;GO:0030968;GO:0005783	protein stabilization;protein folding;endoplasmic reticulum unfolded protein response;endoplasmic reticulum	14.01;32.01.07;70.07	protein folding and stabilization;unfolded protein response (e.g. ER quality control);endoplasmic reticulum	12475965	The assembly of the chaperones with each other is not dependent on the presence of unassembled, unfolded heavy chains but rather that unassembled heavy chains may bind to this preformed ER chaperone network.	None	None	Mus musculus (Mouse);Mus musculus (Mouse);Mus musculus (Mouse);Mus musculus (Mouse);Mus musculus (Mouse);Mus musculus (Mouse);Mus musculus (Mouse);Mus musculus (Mouse);Mus musculus (Mouse)	Protein disulfide-isomerase A4 ;Endoplasmin;Protein disulfide-isomerase ;78 kDa glucose-regulated protein;Peptidyl-prolyl cis-trans isomerase B;UDP-glucose:glycoprotein glucosyltransferase 1 ;Stromal cell-derived factor 2-like protein 1 ;Hypoxia up-regulated protein 1 ;Calcium-binding protein 1	Pdia4;Hsp90b1;P4hb;Hspa5;Ppib;Uggt1;Sdf2l1;Hyou1;Cabp1	Cai Erp72;Grp94, Tra-1, Tra1, Gp96;Pdia1;Grp78;None;Gt Ugcgl1 Uggt Ugt1 Ugtr;;Grp170;
415	EXO1-MLH1-PMS2 complex	Human	None	HeLa cells	P40692;P54278;Q9UQ84	4292;5395;9156	MI:0006-anti bait coimmunoprecipitation	GO:0006308;GO:0006974;GO:0005634;GO:0006298	DNA catabolic process;cellular response to DNA damage stimulus;nucleus;mismatch repair	01.03.16.03;32.01.09;70.10	DNA degradation;DNA damage response;nucleus	11427529	The authors propose the involvement of hExoI as a downstream effector in MMR (DNA mismatch repair) and/or DNA recombination.	None	None	Homo sapiens (Human);Homo sapiens (Human);Homo sapiens (Human)	DNA mismatch repair protein Mlh1;Mismatch repair endonuclease PMS2;Exonuclease 1	MLH1;PMS2;EXO1	COCA2;PMSL2;EXOI HEX1
416	Nitric oxide synthase-dystrophin complex, skeletal muscle	Mouse	None	striated muscle	P11531;Q9Z0J4	13405;18125	MI:0004-affinity chromatography technology;MI:0019-coimmunoprecipitation;MI:0096-pull down	GO:0007263;GO:0006936;GO:0005886	nitric oxide mediated signal transduction;muscle contraction;plasma membrane	30.01.09.01;36.25.09;70.02	NO mediated signal transduction;muscle contraction;eukaryotic plasma membrane / membrane attached	7545544	The authors describe that aberrant regulation of nNOS may contribute to preferential degeneration of fast-twitch muscle fibers in DMD.	DMD is involved in muscular dystrophy (Duchenne muscular dystrophy).	None	Mus musculus (Mouse);Mus musculus (Mouse)	Dystrophin;Nitric oxide synthase, brain	Dmd;Nos1	None;None
417	COX-2-Cav-3 complex	Rat	None	None	P35355;P51638	29527;29161	MI:0019-coimmunoprecipitation;MI:0096-pull down	GO:0030234;GO:0050790;GO:0005886	enzyme regulator activity;regulation of catalytic activity;plasma membrane	18.02.01;70.02	enzymatic activity regulation / enzyme regulator;eukaryotic plasma membrane / membrane attached	16479074	Chondrocytes were stimulated with Cd.	None	None	Rattus norvegicus (Rat);Rattus norvegicus (Rat)	Prostaglandin G/H synthase 2 ;Caveolin-3	Ptgs2;Cav3	Cox-2 Cox2;None
418	H/ACA ribonucleoprotein complex	Rat	None	None	B1WC56;D3ZMP6;P40615;Q6AYA1	103690013;691534;170944;499709	MI:0019-coimmunoprecipitation;MI:0071-molecular sieving	GO:0009187;GO:0000154;GO:0005515;GO:0005730	cyclic nucleotide metabolic process;rRNA modification;protein binding;nucleolus	01.03.10;11.06.01;16.01;70.10.07	metabolism of cyclic and unusual nucleotides;rRNA modification;protein binding;nucleolus	12446766	NAP57, GAR1, NHP2, and NOP10, and a snoRNA were apparently sufficient for site-specific pseudouridylation of synthetic rRNA substrates.Except for physiological concentration of salt, no exogenous factors were required for catalysis.The box H/ACA snoRNPs associated with phosphorylated but not dephosphorylated Nopp140 and were active in rRNA pseudouridylation independently of their Nopp140 associat…	None	None	Rattus norvegicus (Rat);Rattus norvegicus (Rat);Rattus norvegicus (Rat);Rattus norvegicus (Rat)	Ribonucloprotein;NOP10 ribonucleoprotein;H/ACA ribonucleoprotein complex subunit 4;H/ACA ribonucleoprotein complex subunit 1	Nhp2;Nop10;Dkc1;Gar1	LOC103690013,Nola2,Nola2_predicted,rCG_34668;LOC100360065,rCG_26998;Nap57;Nola1
419	Farnesyltransferase	Human	None	None	P49354;P49356	2339;2342	MI:0114-x-ray crystallography	GO:0006497;GO:0005515	protein lipidation;protein binding	14.07.01;16.01	modification with fatty acids (e.g. myristylation, palmitylation, farnesylation);protein binding	11687658	None	None	None	Homo sapiens (Human);Homo sapiens (Human)	Protein farnesyltransferase/geranylgeranyltransferase type-1 subunit alpha ;Protein farnesyltransferase subunit beta	FNTA;FNTB	;
421	Dlg1-Cav3-Kcna5 complex	Rat	SAP97-Cav-3-Kv1.5 complex	heart muscle	P19024;P51638;Q62696	25470;29161;25252	MI:0019-coimmunoprecipitation	GO:0005886;GO:0042391;GO:0043266;GO:0065003	plasma membrane;regulation of membrane potential;regulation of potassium ion transport;protein-containing complex assembly	70.02	eukaryotic plasma membrane / membrane attached	15277200	The results show that a scaffolding complex containing Cav-3 and SAP97 can recruit Kv1.5 by means of multiple protein-protein interactions.	None	None	Rattus norvegicus (Rat);Rattus norvegicus (Rat);Rattus norvegicus (Rat)	Potassium voltage-gated channel subfamily A member 5;Caveolin-3;Disks large homolog 1	Kcna5;Cav3;Dlg1	Kv1.5;None;Dlgh1, SAP97
422	CAV3-DAG1 complex	Human	Beta-dystroglycan-caveolin-3 complex	muscle	P56539;Q14118	859;1605	MI:0019-coimmunoprecipitation;MI:0029-cosedimentation through density gradient;MI:0096-pull down	GO:0005886;GO:0065003	plasma membrane;protein-containing complex assembly	70.02	eukaryotic plasma membrane / membrane attached	10988290	Caveolin-3 can effectively block the interaction of dystrophin with beta-dystroglycan.	DAG1 is involved in muscular dystrophy and cardiomyopathy (PMID:15117830).	None	Homo sapiens (Human);Homo sapiens (Human)	Caveolin-3;Dystroglycan	CAV3;DAG1	None;None
423	Exo1-Mlh1-Pms2 complex	Mouse	None	NIH-3T3 cells	P54279;Q9JK91;Q9QZ11	None;17350;26909	MI:0416-fluorescence microscopy	GO:0006308;GO:0006974;GO:0005634;GO:0006298	DNA catabolic process;cellular response to DNA damage stimulus;nucleus;mismatch repair	01.03.16.03;32.01.09;70.10	DNA degradation;DNA damage response;nucleus	14676842	EXO1 plays a role in events at the replication sites as well as a functional role in the DNA mismatch repair and/or recombination processes.	None	None	Mus musculus (Mouse);Mus musculus (Mouse);Mus musculus (Mouse)	Mismatch repair endonuclease PMS2;DNA mismatch repair protein Mlh1;Exonuclease 1	Pms2;Mlh1;Exo1	None;None;None
424	EXO1-MLH1-PCNA complex	Human	None	in vitro	P12004;P40692;Q9UQ84	5111;4292;9156	MI:0663-confocal microscopy	GO:0006308;GO:0006281;GO:0006974;GO:0005634	DNA catabolic process;DNA repair;cellular response to DNA damage stimulus;nucleus	01.03.16.03;10.01.05.01;32.01.09;70.10	DNA degradation;DNA repair;DNA damage response;nucleus	14676842	EXO1 plays a role in events at the replication sites as well as a functional role in the DNA mismatch repair and/or recombination processes.	None	None	Homo sapiens (Human);Homo sapiens (Human);Homo sapiens (Human)	Proliferating cell nuclear antigen;DNA mismatch repair protein Mlh1;Exonuclease 1	PCNA;MLH1;EXO1	None;COCA2;EXOI HEX1
425	MSH4-MSH5-GPS2 complex	Human	None	None	O15457;O43196;Q13227	4438;4439;2874	MI:0007-anti tag coimmunoprecipitation;MI:0096-pull down;MI:0437-protein three hybrid	GO:0006281;GO:0007131;GO:0006974	DNA repair;reciprocal meiotic recombination;cellular response to DNA damage stimulus	10.01.05.01;10.01.05.03.01;32.01.09	DNA repair;meiotic recombination;DNA damage response	16122992	The association with GPS2 is mediated through the interface of hMSH4-hMSH5 complex and the N-terminal region of GPS2.	None	None	Homo sapiens (Human);Homo sapiens (Human);Homo sapiens (Human)	MutS protein homolog 4;MutS protein homolog 5;G protein pathway suppressor 2	MSH4;MSH5;GPS2	None;None;None
426	Meprin A	Human	PABA peptide hydrolase	None	Q16819;Q16820	4224;4225	MI:0019-coimmunoprecipitation	GO:0044257;GO:0005515;GO:0005886	cellular protein catabolic process;protein binding;plasma membrane	14.13.01;16.01;70.02	cytoplasmic and nuclear protein degradation;protein binding;eukaryotic plasma membrane / membrane attached	8262185	None	None	None	Homo sapiens (Human);Homo sapiens (Human)	Meprin A subunit alpha ;Meprin A subunit beta	MEP1A;MEP1B	;
427	Tripeptidyl peptidase	Mouse	TPPII	None	Q64514	22019	MI:0071-molecular sieving;MI:0226-ion exchange chromatography	GO:0044257;GO:0005737	cellular protein catabolic process;cytoplasm	14.13.01;70.03	cytoplasmic and nuclear protein degradation;cytoplasm	9974389	TPPII is a homomeric high molecular-weight protease with an estimated mass between 5 and 9 MD. The particle is larger than the 26S proteasome and has a rod-shaped, dynamic supramolecular structure. TPPII exhibits enhanced activity in proteasome inhibitor-adapted cells and degrades polypeptides by exo- as well as predominantly trypsin-like endoproteolytic cleavage.	None	None	Mus musculus (Mouse)	Tripeptidyl-peptidase 2	Tpp2	None
428	Molybdopterin synthase	Human	None	in vitro	O96007;O96033	4338;4338	MI:0071-molecular sieving	GO:0051191;GO:0009110;GO:0005515;GO:0032324	prosthetic group biosynthetic process;vitamin biosynthetic process;protein binding;molybdopterin cofactor biosynthetic process	01.07.01;16.01	biosynthesis of vitamins, cofactors, and prosthetic groups;protein binding	12732628	Molybdenum cofactor (Moco)1 biosynthesis is an ancient, ubiquitous, and highly conserved pathway leading to the biochemical activation of molybdenum. Moco is essential for the activity of sulfite oxidase, xanthine dehydrogenase, and aldehyde oxidase in humans. MOCS2A and MOCS2B are encoded on a single bicistronic mRNA.	Human Moco deficiency leads to the pleiotropic loss of all three of these molybdoenzymes and usually progresses to death at an early age.	None	Homo sapiens (Human);Homo sapiens (Human)	Molybdopterin synthase catalytic subunit;Molybdopterin synthase sulfur carrier subunit	MOCS2;MOCS2	MCBPE MOCO1;MOCO1
429	Phosphatidylinositol 3-kinase complex (PIK3C3, PIK3R4)	Human	Ptdlns 3-kinase-pl150 complex	U937 cells, Jurkat 6 cells, HL60 cells	Q8NEB9;Q99570	5289;30849	MI:0019-coimmunoprecipitation	GO:0006605;GO:0005515;GO:0007167;GO:0005886;GO:0046854;GO:0090160	protein targeting;protein binding;enzyme-linked receptor protein signaling pathway;plasma membrane;phosphatidylinositol phosphate biosynthetic process;Golgi to lysosome transport	14.04;16.01;30.05.01;70.02	protein targeting, sorting and translocation;protein binding;receptor enzyme mediated signalling;eukaryotic plasma membrane / membrane attached	7628435	The homologous Vps34p-Vps15p complex in yeast mediates protein trafficking. Both human Ptdlns 3-kinase (VPS34) and yeast Vps34p have identical restricted specificities, using only Ptdlns and not PtdIns4P or PtdIns(4,5P)2 as substrate.	None	None	Homo sapiens (Human);Homo sapiens (Human)	Phosphatidylinositol 3-kinase catalytic subunit type 3;Phosphoinositide 3-kinase regulatory subunit 4	PIK3C3;PIK3R4	VPS34;VPS15
430	18S U11/U12 snRNP	Human	None	None	O43143;O75533;P14678;P62304;P62306;P62308;P62314;P62316;P62318;P67809;Q13435;Q15393;Q15427;Q15696;Q16560;Q6IEG0;Q6P2Q9;Q8N8D1;Q8TBF4;Q96LT9;Q9BV90;Q9BWJ5;Q9UDW3;Q9Y3B4	1665;23451;6628;6635;6636;6637;6632;6633;6634;4904;10992;23450;10262;8233;11066;154007;10594;10081;85437;55599;79622;83443;55954;51639	MI:0029-cosedimentation through density gradient;MI:0069-mass spectrometry studies of complexes	GO:0000398;GO:0006397;GO:0005634	mRNA splicing, via spliceosome;mRNA processing;nucleus	11.04.03;70.10	mRNA processing (splicing, 5'-, 3'-end processing);nucleus	15146077	U12-type spliceosomes excise U12-type introns, which comprise less than 1% of all human introns.	None	None	Homo sapiens (Human);Homo sapiens (Human);Homo sapiens (Human);Homo sapiens (Human);Homo sapiens (Human);Homo sapiens (Human);Homo sapiens (Human);Homo sapiens (Human);Homo sapiens (Human);Homo sapiens (Human);Homo sapiens (Human);Homo sapiens (Human);Homo sapiens (Human);Homo sapiens (Human);Homo sapiens (Human);Homo sapiens (Human);Homo sapiens (Human);Homo sapiens (Human);Homo sapiens (Human);…	Pre-mRNA-splicing factor ATP-dependent RNA helicase DHX15;Splicing factor 3B subunit 1;Small nuclear ribonucleoprotein-associated proteins B and B';Small nuclear ribonucleoprotein E;Small nuclear ribonucleoprotein F;Small nuclear ribonucleoprotein G;Small nuclear ribonucleoprotein Sm D1;Small nuclear ribonucleoprotein Sm D2;Small nuclear ribonucleoprotein Sm D3;Nuclease-sensitive element-binding …	DHX15;SF3B1;SNRPB;SNRPE;SNRPF;SNRPG;SNRPD1;SNRPD2;SNRPD3;YBX1;SF3B2;SF3B3;SF3B4;ZRSR2;SNRNP35;SNRNP48;PRPF8;PDCD7;ZCRB1;RNPC3;SNRNP25;SF3B5;ZMAT5;SF3B6	DBP1 DDX15;SAP155;COD SNRPB1;None;PBSCF;PBSCG;None;SNRPD1;None;NSEP1 YB1;SAP145;KIAA0017 SAP130;SAP49;U2AF1-RS2 U2AF1L2 U2AF1RS2 URP;HM1 U1SNRNPBP;C6orf151;PRPC8;;;KIAA1839 RBM40 RNP;C16orf33;SF3B10;;SAP14 SF3B14 SF3B14A
432	N-NOS-CHIP-HSP70-1 complex	Human	None	None	P0DMV8;P29475;Q9UNE7	3303;4842;10273	MI:0019-coimmunoprecipitation	GO:0043161;GO:0006511;GO:0005737	proteasome-mediated ubiquitin-dependent protein catabolic process;ubiquitin-dependent protein catabolic process;cytoplasm	14.13.01.01;70.03	proteasomal degradation (ubiquitin/proteasomal pathway);cytoplasm	15466472	Cells for analysis were treated with lactacystin, a selective inhibitor of the proteasome. The authors found that CHIP acts to ubiquitylate nNOS and that hsp70 and hsp40 can facilitate this conjugation reaction.	None	None	Homo sapiens (Human);Homo sapiens (Human);Homo sapiens (Human)	Heat shock 70 kDa protein 1A;Nitric oxide synthase, brain;E3 ubiquitin-protein ligase CHIP	HSPA1A;NOS1;STUB1	HSPA1, HSX70, HSP70-1A;None;CHIP
433	BASC complex (BRCA1-associated genome surveillance complex)	Human	None	None	O60934;P35249;P35250;P35251;P38398;P40692;P43246;P49959;P52701;P54132;Q13315;Q92878	4683;5984;5982;5981;672;4292;4436;4361;2956;641;472;10111	MI:0019-coimmunoprecipitation;MI:0071-molecular sieving;MI:0226-ion exchange chromatography	GO:0006281;GO:0006974;GO:0005634	DNA repair;cellular response to DNA damage stimulus;nucleus	10.01.05.01;32.01.09;70.10	DNA repair;DNA damage response;nucleus	10783165	The BASC complex may serve as a sensor for DNA damage.	BRCA1 is involved in breast cancer.	None	Homo sapiens (Human);Homo sapiens (Human);Homo sapiens (Human);Homo sapiens (Human);Homo sapiens (Human);Homo sapiens (Human);Homo sapiens (Human);Homo sapiens (Human);Homo sapiens (Human);Homo sapiens (Human);Homo sapiens (Human);Homo sapiens (Human)	Nibrin;Replication factor C subunit 4;Replication factor C subunit 2;Replication factor C subunit 1;Breast cancer type 1 susceptibility protein;DNA mismatch repair protein Mlh1;DNA mismatch repair protein Msh2;Double-strand break repair protein MRE11A;DNA mismatch repair protein Msh6;Bloom syndrome protein;Serine-protein kinase ATM;DNA repair protein RAD50	NBN;RFC4;RFC2;RFC1;BRCA1;MLH1;MSH2;MRE11;MSH6;BLM;ATM;RAD50	NBS, NBS1, P95;None;None;RFC140;RNF53;COCA2;None;HNGS1 MRE11A;GTBP;RECQ2 RECQL3;None;None
434	BASC (Ab 80) complex (BRCA1-associated genome surveillance complex)	Human	None	None	P35249;P35250;P35251;P38398;P40692;P43246;P52701;P54132	5984;5982;5981;672;4292;4436;2956;641	MI:0007-anti tag coimmunoprecipitation	GO:0006281;GO:0006974;GO:0005634	DNA repair;cellular response to DNA damage stimulus;nucleus	10.01.05.01;32.01.09;70.10	DNA repair;DNA damage response;nucleus	10783165	For isolation of the BASC complex (Ab 80), polyclonal antibodies against GST-BRCA1 1021-1552 were used.	BRCA1 is involved in breast cancer.	None	Homo sapiens (Human);Homo sapiens (Human);Homo sapiens (Human);Homo sapiens (Human);Homo sapiens (Human);Homo sapiens (Human);Homo sapiens (Human);Homo sapiens (Human)	Replication factor C subunit 4;Replication factor C subunit 2;Replication factor C subunit 1;Breast cancer type 1 susceptibility protein;DNA mismatch repair protein Mlh1;DNA mismatch repair protein Msh2;DNA mismatch repair protein Msh6;Bloom syndrome protein	RFC4;RFC2;RFC1;BRCA1;MLH1;MSH2;MSH6;BLM	None;None;RFC140;RNF53;COCA2;None;GTBP;RECQ2 RECQL3
435	BASC (Ab 81) complex (BRCA1-associated genome surveillance complex)	Human	None	None	P35249;P35250;P35251;P38398;P40692;Q13315	5984;5982;5981;672;4292;472	MI:0019-coimmunoprecipitation;MI:0071-molecular sieving;MI:0226-ion exchange chromatography	GO:0006281;GO:0006974;GO:0005634	DNA repair;cellular response to DNA damage stimulus;nucleus	10.01.05.01;32.01.09;70.10	DNA repair;DNA damage response;nucleus	10783165	For isolation of the BASC complex (Ab 81), polyclonal antibodies against GST-BRCA1 1501-1861 were used.	BRCA1 is involved in breast cancer.	None	Homo sapiens (Human);Homo sapiens (Human);Homo sapiens (Human);Homo sapiens (Human);Homo sapiens (Human);Homo sapiens (Human)	Replication factor C subunit 4;Replication factor C subunit 2;Replication factor C subunit 1;Breast cancer type 1 susceptibility protein;DNA mismatch repair protein Mlh1;Serine-protein kinase ATM	RFC4;RFC2;RFC1;BRCA1;MLH1;ATM	None;None;RFC140;RNF53;COCA2;None
436	BASC (Ab C-20) complex (BRCA1-associated genome surveillance complex)	Human	None	None	P38398;P52701;Q92878	672;2956;10111	MI:0007-anti tag coimmunoprecipitation	GO:0006281;GO:0006974;GO:0005634	DNA repair;cellular response to DNA damage stimulus;nucleus	10.01.05.01;32.01.09;70.10	DNA repair;DNA damage response;nucleus	10783165	For isolation of the BASC complex (Ab C-20), polyclonal antibodies against the carboxy-terminal epitope of BRCA1 were used.	BRCA1 is involved in breast cancer.	None	Homo sapiens (Human);Homo sapiens (Human);Homo sapiens (Human)	Breast cancer type 1 susceptibility protein;DNA mismatch repair protein Msh6;DNA repair protein RAD50	BRCA1;MSH6;RAD50	RNF53;GTBP;None
437	AQP2-binding multiprotein force generator complex	Rat	None	kidney	D3ZRD9;P13832;P16086;P18666;P34080;P48037;P60711;P63259;Q07936;Q62812;Q63610;Q68FP1;Q6I7S1;Q7TQ08;Q9QXQ0	362107;501203;64159;50685;25386;79125;81822;287876;56611;25745;117557;296654;None;298975;63836	MI:0004-affinity chromatography technology	GO:0006886;GO:0006605;GO:0015031;GO:0015267;GO:0050801;GO:0006873;GO:0005886	intracellular protein transport;protein targeting;protein transport;channel activity;ion homeostasis;cellular ion homeostasis;plasma membrane	14.04;20.01.10;20.03.01;34.01;70.02	protein targeting, sorting and translocation;protein transport;channel / pore class transport;homeostasis;eukaryotic plasma membrane / membrane attached	15823548	None	None	None	Rattus norvegicus (Rat);Rattus norvegicus (Rat);Rattus norvegicus (Rat);Rattus norvegicus (Rat);Rattus norvegicus (Rat);Rattus norvegicus (Rat);Rattus norvegicus (Rat);Rattus norvegicus (Rat);Rattus norvegicus (Rat);Rattus norvegicus (Rat);Rattus norvegicus (Rat);Rattus norvegicus (Rat);Rattus norvegicus (Rat);Rattus norvegicus (Rat);Rattus norvegicus (Rat)	Protein Aif1l;Myosin regulatory light chain RLC-A;Spectrin alpha chain, non-erythrocytic 1;Myosin regulatory light chain 12B;Aquaporin-2;Annexin A6;Actin, cytoplasmic 1;Actin, cytoplasmic 2;Annexin A2;Myosin-9;Tropomyosin alpha-3 chain;Gelsolin;GTPase-activating protein;Scinderin;Alpha-actinin-4	Aif1l;Rlc-a;Sptan1;Myl12b;Aqp2;Anxa6;Actb;Actg1;Anxa2;Myh9;Tpm3;Gsn;Sipa1;Scin;Actn4	RGD1305081_predicted, rCG_45851;None;Spna2 Spta2;Mrlc2 Mrlcb Mylc2b;None;Anx6;None;Actg;Anx2;None;Tpm5;None;SPA-1;Scind;None
438	GCN5-TRRAP histone acetyltransferase complex	Human	GCN5-TRRAP-HAT complex	None	O75486;O75528;O75529;P38398;P43246;P52701;Q12962;Q16594;Q92830;Q9Y4A5	8464;10474;27097;672;4436;2956;6881;6880;2648;8295	MI:0004-affinity chromatography technology;MI:0029-cosedimentation through density gradient	GO:0006281;GO:0006265;GO:2001141;GO:0006355;GO:0006974;GO:0051276	DNA repair;DNA topological change;regulation of RNA biosynthetic process;regulation of transcription, DNA-templated;cellular response to DNA damage stimulus;chromosome organization	10.01.05.01;10.01.09.05;11.02.03.04;32.01.09;42.10.03	DNA repair;DNA conformation modification (e.g. chromatin);transcriptional control;DNA damage response;organization of chromosome structure	16260778	hGCN5/TRRAP HAT complex subclass is required for the multiple functions of BRCA1 (PMID:16260778).	None	None	Homo sapiens (Human);Homo sapiens (Human);Homo sapiens (Human);Homo sapiens (Human);Homo sapiens (Human);Homo sapiens (Human);Homo sapiens (Human);Homo sapiens (Human);Homo sapiens (Human);Homo sapiens (Human)	Transcription initiation protein SPT3 homolog;Transcriptional adapter 3;TAF5-like RNA polymerase II p300/CBP-associated factor-associated factor 65 kDa subunit 5L;Breast cancer type 1 susceptibility protein;DNA mismatch repair protein Msh2;DNA mismatch repair protein Msh6;Transcription initiation factor TFIID subunit 10;Transcription initiation factor TFIID subunit 9;Histone acetyltransferase KAT…	SUPT3H;TADA3;TAF5L;BRCA1;MSH2;MSH6;TAF10;TAF9;KAT2A;TRRAP	SPT3;ADA3, TADA3L;PAF65B;RNF53;None;GTBP;TAF2A TAF2H TAFII30;TAF2G TAFII31;GCN5, GCN5L2, HGCN5;PAF400
439	Phosphatidylinositol 3-kinase (PIK3CA, PIK3R1)	Bovine	None	None	P23727;P32871	282307;282306	MI:0004-affinity chromatography technology;MI:0226-ion exchange chromatography	GO:0005524;GO:0005886;GO:0046854;GO:0048015	ATP binding;plasma membrane;phosphatidylinositol phosphate biosynthetic process;phosphatidylinositol-mediated signaling	16.19.03;70.02	ATP binding;eukaryotic plasma membrane / membrane attached	8383968	Phosphatidylinositol 3-kinases (PI3Ks) are lipid kinases that phosphorylate phosphatidylinositol 4,5-bisphosphate at the 3-position of the inositol ring, and thus generate phosphatidylinositol 3,4,5-trisphosphate (PIP3 ), which, in turn, initiates a vast array of signaling events. PI3Ks are heterodimers, composed of catalytic and regulatory subunits, that are activated by growth factor-receptor t…	None	None	Bos taurus (Bovine);Bos taurus (Bovine)	Phosphatidylinositol 3-kinase regulatory subunit alpha;Phosphatidylinositol 4,5-bisphosphate 3-kinase catalytic subunit alpha isoform	PIK3R1;PIK3CA	None;None
440	Succinate dehydrogenase complex II, mitochondrial	Mouse	Succinate ubiquinone oxidoreductase; Succinate dehydrogenase complex II (EC 1.3.5.1), mitochondrial	mouse heart mitochondria	Q8K2B3;Q9CQA3;Q9CXV1;Q9CZB0	66945;67680;66925;66052	MI:0019-coimmunoprecipitation;MI:0047-far western blotting;MI:0069-mass spectrometry studies of complexes	GO:0019751;GO:0019752;GO:0009313;GO:0016139;GO:0006091;GO:0051536;GO:0022904;GO:0005743;GO:1902600	polyol metabolic process;carboxylic acid metabolic process;oligosaccharide catabolic process;glycoside catabolic process;generation of precursor metabolites and energy;iron-sulfur cluster binding;respiratory electron transport chain;mitochondrial inner membrane;proton transmembrane transport	01.05.02.07;01;16.21.08;02.11.07;20.01.15;70.16.05	sugar, glucoside, polyol and carboxylate catabolism;METABOLISM;Fe/S binding;regulation of electron transport and membrane-associated energy conservation;electron transport;mitochondrial inner membrane	16120479	The enzyme complex is a heterotetramer divided into three domains: SDHA, the catalytic domain; SDHB, the electron transfer subunit; SDHC/SDHD, the dimeric membrane anchor that contains beta-type heme.	Paraganglioma syndrome type 4 is caused by a mutation in the SDHB gene (PMID:17143317).	None	Mus musculus (Mouse);Mus musculus (Mouse);Mus musculus (Mouse);Mus musculus (Mouse)	Succinate dehydrogenase [ubiquinone] flavoprotein subunit, mitochondrial;Succinate dehydrogenase [ubiquinone] iron-sulfur subunit, mitochondrial;Succinate dehydrogenase [ubiquinone] cytochrome b small subunit, mitochondrial;Succinate dehydrogenase cytochrome b560 subunit, mitochondrial	Sdha;Sdhb;Sdhd;Sdhc	None;None;None;None
441	TFTC-type histone acetyl transferase complex	Human	None	None	O60244;O75448;P03372;Q15648;Q92830;Q93074;Q9NVC6;Q9UHV7;Q9ULK4;Q9Y2X0;Q9Y4A5	9282;9862;2099;5469;2648;9968;9440;9969;9439;10025;8295	MI:0029-cosedimentation through density gradient;MI:0091-chromatography technology;MI:0096-pull down	GO:0006265;GO:2001141;GO:0006355;GO:0023052;GO:0051276;GO:0005634;GO:0005102;GO:0016573	DNA topological change;regulation of RNA biosynthetic process;regulation of transcription, DNA-templated;signaling;chromosome organization;nucleus;signaling receptor binding;histone acetylation	10.01.09.05;11.02.03.04;30.01;42.10.03;70.10;16.01.01	DNA conformation modification (e.g. chromatin);transcriptional control;cellular signalling;organization of chromosome structure;nucleus;receptor binding	11931763	This complex is a coactivator of estrogen receptor alpha (ERalpha).	None	None	Homo sapiens (Human);Homo sapiens (Human);Homo sapiens (Human);Homo sapiens (Human);Homo sapiens (Human);Homo sapiens (Human);Homo sapiens (Human);Homo sapiens (Human);Homo sapiens (Human);Homo sapiens (Human);Homo sapiens (Human)	Mediator of RNA polymerase II transcription subunit 14;Mediator of RNA polymerase II transcription subunit 24;Estrogen receptor;Mediator of RNA polymerase II transcription subunit 1;Histone acetyltransferase KAT2A;Mediator of RNA polymerase II transcription subunit 12;Mediator of RNA polymerase II transcription subunit 17;Mediator of RNA polymerase II transcription subunit 13;Mediator of RNA poly…	MED14;MED24;ESR1;MED1;KAT2A;MED12;MED17;MED13;MED23;MED16;TRRAP	ARC150, CRSP2, CXorf4, DRIP150, EXLM1, RGR1, TRAP170;ARC100, CRSP4, DRIP100, KIAA0130, THRAP4, TRAP100;ESRA, NR3A1;ARC205, CRSP1, CRSP200, DRIP205, DRIP230, PBP, PPARBP, PPARGBP, RB18A, TRAP220, TRIP2;GCN5, GCN5L2, HGCN5;TRAP230, ARC240, CAGH45, HOPA, KIAA0192, TNRC11;ARC77, CRSP6, DRIP77, DRIP80, TRAP80;TRAP240, ARC250, KIAA0593, THRAP1;ARC130, CRSP3, DRIP130, KIAA1216, SUR2, hSUR2;DRIP92, THRAP…
442	Vacuolar ATPase	Bovine	None	brain clathrin-coated vesicle	O46563;P11019;P21282;P23956;P31404;P31408;P39942;P61420;P79251;Q28029;Q29466	282657;287017;338089;550622;282147;338082;404152;282148;281641;282405;286768	MI:0019-coimmunoprecipitation	GO:0006195;GO:0006145;GO:0005515;GO:0008324;GO:0006812;GO:0042626;GO:0016192;GO:0005886	purine nucleotide catabolic process;purine nucleobase catabolic process;protein binding;cation transmembrane transporter activity;cation transport;ATPase-coupled transmembrane transporter activity;vesicle-mediated transport;plasma membrane	01.03.01.01;16.01;20.01.01.01;20.03.22;20.09.07;70.02	purine nucleotide /nucleoside/nucleobase catabolism;protein binding;cation transport (H+, Na+, K+, Ca2+ , NH4+, etc.);transport ATPases;vesicular transport (Golgi network, etc.);eukaryotic plasma membrane / membrane attached	15269204	The complex is found in both the endomembrane system of subcellular organelles and the plasma membrane of certain specialized cells.The function of the V-ATPase is to pump protons across the membrane bilayer, a process powered by hydrolysis of ATP.The V-ATPase is a large, multisubunit complex that can be divided into three domains: a water-soluble V1, which is responsible for binding and hydrolys…	None	None	Bos taurus (Bovine);Bos taurus (Bovine);Bos taurus (Bovine);Bos taurus (Bovine);Bos taurus (Bovine);Bos taurus (Bovine);Bos taurus (Bovine);Bos taurus (Bovine);Bos taurus (Bovine);Bos taurus (Bovine);Bos taurus (Bovine)	V-type proton ATPase subunit H;V-type proton ATPase subunit E 1;V-type proton ATPase subunit C 1;V-type proton ATPase 16 kDa proteolipid subunit;V-type proton ATPase catalytic subunit A;V-type proton ATPase subunit B, brain isoform;V-type proton ATPase subunit D;V-type proton ATPase subunit d 1;V-type proton ATPase subunit G 1;V-type proton ATPase subunit F;V-type proton ATPase 116 kDa subunit a …	ATP6V1H;ATP6V1E1;ATP6V1C1;ATP6V0C;ATP6V1A;ATP6V1B2;ATP6V1D;ATP6V0D1;ATP6V1G1;ATP6V1F;ATP6V0A1	None;ATP6E;ATP6C VATC;ATP6C ATP6L;ATP6A1 ATP6V1A1;ATP6B2;ATP6M VATD;ATP6D VPATPD;ATP6G ATP6G1;ATP6S14 VATF;ATP6N1 VPP1
443	BP-SMAD complex	Human	None	trunk; head	O14867;O15198;O95452;P17980;P19447;P50539;Q13118;Q15582	571;4093;10804;5702;2071;4601;7071;7045	MI:0019-coimmunoprecipitation	GO:0045893;GO:0005634	positive regulation of transcription, DNA-templated;nucleus	11.02.03.04.01;70.10	transcription activation;nucleus	16101586	Homozygous knockout mice for the homeobox protein Msx1 (Hox7) die at birth exhibiting severe abnormalities limited to the craniofacial region, including a complete cleft of the secondary palate. Results suggest that the BP-SMAD complex is required for transcriptional activation of the mouse Msx1 gene.	None	None	Homo sapiens (Human);Homo sapiens (Human);Homo sapiens (Human);Homo sapiens (Human);Homo sapiens (Human);Homo sapiens (Human);Homo sapiens (Human);Homo sapiens (Human)	Transcription regulator protein BACH1;Mothers against decapentaplegic homolog 9;Gap junction beta-6 protein;26S protease regulatory subunit 6A;TFIIH basal transcription factor complex helicase XPB subunit;Max-interacting protein 1;Krueppel-like factor 10;Transforming growth factor-beta-induced protein ig-h3	BACH1;SMAD9;GJB6;PSMC3;ERCC3;MXI1;KLF10;TGFBI	None;MADH6 MADH9;None;TBP1;XPB, XPBC;BHLHC11;TIEG TIEG1;BIGH3
444	Signal peptidase complex	Dog	None	canine microsomes	P13679;P61008;P67811;P83362;Q28250	404003;404005;404004;None;404016	MI:0401-biochemical	GO:0006886;GO:0006605;GO:0015031;GO:0005515;GO:0005783	intracellular protein transport;protein targeting;protein transport;protein binding;endoplasmic reticulum	14.04;20.01.10;16.01;70.07	protein targeting, sorting and translocation;protein transport;protein binding;endoplasmic reticulum	8632014	None	None	None	Canis lupus familiaris (Dog) (Canis familiaris);Canis lupus familiaris (Dog) (Canis familiaris);Canis lupus familiaris (Dog) (Canis familiaris);Canis lupus familiaris (Dog) (Canis familiaris);Canis lupus familiaris (Dog) (Canis familiaris)	Signal peptidase complex catalytic subunit SEC11C;Signal peptidase complex subunit 3;Signal peptidase complex catalytic subunit SEC11A;Signal peptidase complex subunit 1;Signal peptidase complex subunit 2	SEC11C;SPCS3;SEC11A;SPCS1;SPCS2	SEC11L3 SPC21;SPC22;SEC11L1 SPC18;SPC12;SPC25
446	Succinate dehydrogenase complex II, mitochondrial	Bovine	Succinate ubiquinone oxidoreductase; Succinate dehydrogenase complex II (EC 1.3.5.1), mitochondrial	bovine heart mitochondria	P31039;P35720;Q3T189;Q95123	281480;None;286840;281481	MI:0019-coimmunoprecipitation;MI:0047-far western blotting;MI:0069-mass spectrometry studies of complexes	GO:0019751;GO:0019752;GO:0009313;GO:0016139;GO:0006091;GO:0051536;GO:0022904;GO:0005743;GO:1902600	polyol metabolic process;carboxylic acid metabolic process;oligosaccharide catabolic process;glycoside catabolic process;generation of precursor metabolites and energy;iron-sulfur cluster binding;respiratory electron transport chain;mitochondrial inner membrane;proton transmembrane transport	01.05.02.07;01;16.21.08;02.11.07;20.01.15;70.16.05	sugar, glucoside, polyol and carboxylate catabolism;METABOLISM;Fe/S binding;regulation of electron transport and membrane-associated energy conservation;electron transport;mitochondrial inner membrane	16120479	The enzyme complex is a heterotetramer divided into three domains: SDHA, the catalytic domain; SDHB, the electron transfer subunit; SDHC/SDHD, the dimeric membrane anchor that contains beta-type heme.	Paraganglioma syndrome type 4 is caused by a mutation in the SDHB gene (PMID:17143317).	None	Bos taurus (Bovine);Bos taurus (Bovine);Bos taurus (Bovine);Bos taurus (Bovine)	Succinate dehydrogenase [ubiquinone] flavoprotein subunit, mitochondrial;Succinate dehydrogenase cytochrome b560 subunit, mitochondrial;Succinate dehydrogenase [ubiquinone] iron-sulfur subunit, mitochondrial;Succinate dehydrogenase [ubiquinone] cytochrome b small subunit, mitochondrial	SDHA;SDHC;SDHB;SDHD	SDH2 SDHFP1;CYB560;None;SDH4
447	Kir4.1-dystrophin complex, retinal Mueller cells	Rat	None	retinal Mueller cells	P11530;P49655	24907;29718	MI:0019-coimmunoprecipitation;MI:0030-cross-linking study	GO:0008324;GO:0006812;GO:0005216;GO:0005886	cation transmembrane transporter activity;cation transport;ion channel activity;plasma membrane	20.01.01.01;20.03.01.01;70.02	cation transport (H+, Na+, K+, Ca2+ , NH4+, etc.);ion channels;eukaryotic plasma membrane / membrane attached	16206160	The authors describe that interactions between the DGC, Kir4.1, and AQP4 may influence the efficiency of the glial (K+)o buffering function.	None	None	Rattus norvegicus (Rat);Rattus norvegicus (Rat)	Dystrophin;ATP-sensitive inward rectifier potassium channel 10	Dmd;Kcnj10	None;Kab-2
448	Kir4.1-alpha-1-syntrophin complex	Rat	None	retinal Mueller cells	B5DFL0;P49655	362242;29718	MI:0019-coimmunoprecipitation;MI:0030-cross-linking study	GO:0008324;GO:0006812;GO:0005216;GO:0005886	cation transmembrane transporter activity;cation transport;ion channel activity;plasma membrane	20.01.01.01;20.03.01.01;70.02	cation transport (H+, Na+, K+, Ca2+ , NH4+, etc.);ion channels;eukaryotic plasma membrane / membrane attached	16206160	The authors describe that interactions between the DGC, Kir4.1, and AQP4 may influence the efficiency of the glial (K+)o buffering function.	None	None	Rattus norvegicus (Rat);Rattus norvegicus (Rat)	Snta1 protein;ATP-sensitive inward rectifier potassium channel 10	Snta1;Kcnj10	None;Kab-2
449	Kir4.1-beta-dystroglycan complex	Rat	None	retinal Mueller cells	P49655;Q91XP6	29718;114489	MI:0019-coimmunoprecipitation;MI:0030-cross-linking study	GO:0008324;GO:0006812;GO:0005216;GO:0005886	cation transmembrane transporter activity;cation transport;ion channel activity;plasma membrane	20.01.01.01;20.03.01.01;70.02	cation transport (H+, Na+, K+, Ca2+ , NH4+, etc.);ion channels;eukaryotic plasma membrane / membrane attached	16206160	The authors describe that interactions between the DGC, Kir4.1, and AQP4 may influence the efficiency of the glial (K+)o buffering function.	None	None	Rattus norvegicus (Rat);Rattus norvegicus (Rat)	ATP-sensitive inward rectifier potassium channel 10;Dystroglycan 1	Kcnj10;Dag1	Kab-2;None
450	Kir4.1-Aqp4 complex, retinal Mueller cells	Rat	None	retinal Mueller cells	P47863;P49655	25293;29718	MI:0019-coimmunoprecipitation;MI:0030-cross-linking study	GO:0008324;GO:0006812;GO:0005216;GO:0005886	cation transmembrane transporter activity;cation transport;ion channel activity;plasma membrane	20.01.01.01;20.03.01.01;70.02	cation transport (H+, Na+, K+, Ca2+ , NH4+, etc.);ion channels;eukaryotic plasma membrane / membrane attached	16206160	The authors describe that interactions between the DGC, Kir4.1, and AQP4 may influence the efficiency of the glial (K+)o buffering function.	None	None	Rattus norvegicus (Rat);Rattus norvegicus (Rat)	Aquaporin-4;ATP-sensitive inward rectifier potassium channel 10	Aqp4;Kcnj10	None;Kab-2
451	Kir4.1-dystrobrevin complex, retinal Mueller cells	Rat	None	retinal Mueller cells	P49655;P84060	29718;362715	MI:0019-coimmunoprecipitation;MI:0030-cross-linking study	GO:0008324;GO:0006812;GO:0005216;GO:0005886	cation transmembrane transporter activity;cation transport;ion channel activity;plasma membrane	20.01.01.01;20.03.01.01;70.02	cation transport (H+, Na+, K+, Ca2+ , NH4+, etc.);ion channels;eukaryotic plasma membrane / membrane attached	16206160	The authors describe that interactions between the DGC, Kir4.1, and AQP4 may influence the efficiency of the glial (K+)o buffering function.	None	None	Rattus norvegicus (Rat);Rattus norvegicus (Rat)	ATP-sensitive inward rectifier potassium channel 10;Dystrobrevin beta	Kcnj10;Dtnb	Kab-2;None
452	Aqp4-alpha-syntrophin complex, retinal Mueller cells	Rat	None	retinal Mueller cells	B5DFL0;P47863	362242;25293	MI:0019-coimmunoprecipitation;MI:0030-cross-linking study	GO:0008324;GO:0006812;GO:0005216;GO:0005886	cation transmembrane transporter activity;cation transport;ion channel activity;plasma membrane	20.01.01.01;20.03.01.01;70.02	cation transport (H+, Na+, K+, Ca2+ , NH4+, etc.);ion channels;eukaryotic plasma membrane / membrane attached	16206160	The authors describe that interactions between the DGC, Kir4.1, and AQP4 may influence the efficiency of the glial (K+)o buffering function.	None	None	Rattus norvegicus (Rat);Rattus norvegicus (Rat)	Snta1 protein;Aquaporin-4	Snta1;Aqp4	None;None
453	Aqp4-beta-dystroglycan complex, retinal Mueller cells	Rat	None	retinal Mueller cells	P47863;Q91XP6	25293;114489	MI:0019-coimmunoprecipitation;MI:0030-cross-linking study	GO:0008324;GO:0006812;GO:0005216;GO:0005886	cation transmembrane transporter activity;cation transport;ion channel activity;plasma membrane	20.01.01.01;20.03.01.01;70.02	cation transport (H+, Na+, K+, Ca2+ , NH4+, etc.);ion channels;eukaryotic plasma membrane / membrane attached	16206160	The authors describe that interactions between the DGC, Kir4.1, and AQP4 may influence the efficiency of the glial (K+)o buffering function.	None	None	Rattus norvegicus (Rat);Rattus norvegicus (Rat)	Aquaporin-4;Dystroglycan 1	Aqp4;Dag1	None;None
454	Csnk2a1-Dusp6 complex	Mouse	Mkp3-CK2alpha complex	None	Q60737;Q9DBB1	12995;67603	MI:0018-two hybrid;MI:0019-coimmunoprecipitation	GO:0030234;GO:0050790;GO:0035556;GO:0030182;GO:0007420	enzyme regulator activity;regulation of catalytic activity;intracellular signal transduction;neuron differentiation;brain development	18.02.01;30.01;43.03.13;47.03.01.01.01	enzymatic activity regulation / enzyme regulator;cellular signalling;neuron;brain	15284227	This complex can include ERK2 protein.CK2 can selectively phosphorylate MKP3, suggesting cross-regulation between CK2alpha and MKP3, as well as a modulation of ERK2-MAPK signaling by CK2alpha via MKP3.	None	None	Mus musculus (Mouse);Mus musculus (Mouse)	Casein kinase II subunit alpha;Dual specificity protein phosphatase 6	Csnk2a1;Dusp6	Ckiia;Mkp3
457	Dystrophin-associated glycoprotein complex DGC (Dag1, Dp71f, Sgcd, Snta1), retinal glia cells	Rat	None	retinal glia cells	B5DFL0;F1LYS7;F1M8K0;P11530	362242;None;114489;24907	MI:0019-coimmunoprecipitation	GO:0007044;GO:0005886	cell-substrate junction assembly;plasma membrane	42.06.03;70.02	cell-substrate adherens junction;eukaryotic plasma membrane / membrane attached	10984432	The results indicate that the DGC could have both structural and signaling functions in retina.	None	None	Rattus norvegicus (Rat);Rattus norvegicus (Rat);Rattus norvegicus (Rat);Rattus norvegicus (Rat)	Snta1 protein;Sarcoglycan, delta;Dystroglycan 1;Dystrophin	Snta1;Sgcd;Dag1;Dmd	None;None;None;None
458	Dystrophin-associated glycoprotein complex DGC (Dag1, Dp71f, Utrn), retinal glia cells	Rat	None	retinal glia cells	F1M8K0;O55147;P11530	114489;25600;24907	MI:0019-coimmunoprecipitation	GO:0007044;GO:0005886	cell-substrate junction assembly;plasma membrane	42.06.03;70.02	cell-substrate adherens junction;eukaryotic plasma membrane / membrane attached	10984432	The results indicate that the DGC could have both structural and signaling functions in retina.	None	None	Rattus norvegicus (Rat);Rattus norvegicus (Rat);Rattus norvegicus (Rat)	Dystroglycan 1;Rattus norvegicus utrophin;Dystrophin	Dag1;Utrn;Dmd	None;None;None
460	CRB1-MPP5- PATJ complex	Human	CRB1-MPP5-INADL complex	MDCK cells	P82279;Q8N3R9;Q8NI35	23418;64398;10207	MI:0019-coimmunoprecipitation	GO:0051211;GO:0009798;GO:0007043;GO:0030054	anisotropic cell growth;axis specification;cell-cell junction assembly;cell junction	40.01.03;41.05.19;42.06.04;70.06	directional cell growth (morphogenesis);asymmetries and axis determination;intercellular junction (gap junction/adherens junction);cell junction	11927608	This complex appears to be evolutionarily conserved and likely plays an important role in protein targeting and cell polarity.	None	None	Homo sapiens (Human);Homo sapiens (Human);Homo sapiens (Human)	Protein crumbs homolog 1;MAGUK p55 subfamily member 5;InaD-like protein	CRB1;PALS1;PATJ	None;MPP5;INADL
461	CRB1-MPP4-MPP5 complex	Human	None	eye	P82279;Q8N3R9;Q96JB8	23418;64398;58538	MI:0019-coimmunoprecipitation	GO:0009583;GO:0009416;GO:0007601	detection of light stimulus;response to light stimulus;visual perception	34.11.01;34.11.01.03	photoperception and response;visual transduction	15914641	This complex is localized in outer limiting membrane.	None	None	Homo sapiens (Human);Homo sapiens (Human);Homo sapiens (Human)	Protein crumbs homolog 1;MAGUK p55 subfamily member 5;MAGUK p55 subfamily member 4	CRB1;PALS1;MPP4	None;MPP5;ALS2CR5 DLG6
462	TFTC complex (TATA-binding protein-free TAF-II-containing complex)	Human	None	HeLa cells	O00268;O15265;O75486;O75528;O75529;P49848;Q12962;Q15393;Q15542;Q15545;Q16514;Q16594;Q6P1X5;Q92830;Q9Y4A5;Q9Y6J9	6874;6314;8464;10474;27097;6878;6881;23450;6877;6879;6883;6880;6873;2648;8295;10629	MI:0004-affinity chromatography technology;MI:0006-anti bait coimmunoprecipitation;MI:0071-molecular sieving	GO:0006265;GO:0006352;GO:0045893;GO:0051276;GO:0005634;GO:0016573	DNA topological change;DNA-templated transcription, initiation;positive regulation of transcription, DNA-templated;chromosome organization;nucleus;histone acetylation	10.01.09.05;11.02.03.01.01;11.02.03.04.01;42.10.03;70.10	DNA conformation modification (e.g. chromatin);transcription initiation;transcription activation;organization of chromosome structure;nucleus	9603525	TFTC complex can replace TFIID in vitro, indicating that multiple preinitiation complexes may play an important role in regulating gene expression.	None	None	Homo sapiens (Human);Homo sapiens (Human);Homo sapiens (Human);Homo sapiens (Human);Homo sapiens (Human);Homo sapiens (Human);Homo sapiens (Human);Homo sapiens (Human);Homo sapiens (Human);Homo sapiens (Human);Homo sapiens (Human);Homo sapiens (Human);Homo sapiens (Human);Homo sapiens (Human);Homo sapiens (Human);Homo sapiens (Human)	Transcription initiation factor TFIID subunit 4;Ataxin-7;Transcription initiation protein SPT3 homolog;Transcriptional adapter 3;TAF5-like RNA polymerase II p300/CBP-associated factor-associated factor 65 kDa subunit 5L;Transcription initiation factor TFIID subunit 6;Transcription initiation factor TFIID subunit 10;Splicing factor 3B subunit 3;Transcription initiation factor TFIID subunit 5;Trans…	TAF4;ATXN7;SUPT3H;TADA3;TAF5L;TAF6;TAF10;SF3B3;TAF5;TAF7;TAF12;TAF9;TAF2;KAT2A;TRRAP;TAF6L	TAF2C TAF2C1 TAF4A TAFII130 TAFII135;SCA7;SPT3;ADA3, TADA3L;PAF65B;TAF2E TAFII70;TAF2A TAF2H TAFII30;KIAA0017 SAP130;TAF2D, TAFII100;TAF2F TAFII55;TAF15 TAF2J TAFII20;TAF2G TAFII31;CIF150 TAF2B;GCN5, GCN5L2, HGCN5;PAF400;PAF65A
463	TFIID complex	Human	TFIID(beta) transcription factor complex	HeLa cells	O00268;P20226;P21675;P49848;Q12962;Q15542;Q15543;Q15544;Q15545;Q16514;Q16594	6874;6908;6872;6878;6881;6877;6884;6882;6879;6883;6880	MI:0004-affinity chromatography technology;MI:0006-anti bait coimmunoprecipitation;MI:0071-molecular sieving	GO:0006352;GO:0006355;GO:0003677;GO:0005634	DNA-templated transcription, initiation;regulation of transcription, DNA-templated;DNA binding;nucleus	11.02.03.01.01;11.02.03.04;16.03.01;70.10	transcription initiation;transcriptional control;DNA binding;nucleus	9603525	None	None	None	Homo sapiens (Human);Homo sapiens (Human);Homo sapiens (Human);Homo sapiens (Human);Homo sapiens (Human);Homo sapiens (Human);Homo sapiens (Human);Homo sapiens (Human);Homo sapiens (Human);Homo sapiens (Human);Homo sapiens (Human)	Transcription initiation factor TFIID subunit 4;TATA-box-binding protein;Transcription initiation factor TFIID subunit 1;Transcription initiation factor TFIID subunit 6;Transcription initiation factor TFIID subunit 10;Transcription initiation factor TFIID subunit 5;Transcription initiation factor TFIID subunit 13;Transcription initiation factor TFIID subunit 11;Transcription initiation factor TFI…	TAF4;TBP;TAF1;TAF6;TAF10;TAF5;TAF13;TAF11;TAF7;TAF12;TAF9	TAF2C TAF2C1 TAF4A TAFII130 TAFII135;GTF2D1 TF2D TFIID;BA2R CCG1 CCGS TAF2A;TAF2E TAFII70;TAF2A TAF2H TAFII30;TAF2D, TAFII100;TAF2K TAFII18;TAF2I;TAF2F TAFII55;TAF15 TAF2J TAFII20;TAF2G TAFII31
464	InsP3R1-HAP1A-Htt complex	Rat	None	brain	P29994;P51111;P54256	25262;29424;29430	MI:0019-coimmunoprecipitation;MI:0096-pull down	GO:0019722	calcium-mediated signaling	30.01.09.03	Ca2+ mediated signal transduction	12873381	HAP1A facilitates functional effects of Htt and Htt(exp) on InsP3R1 in planar lipid bilayers (PMID:15379999).	Htt is involved in Huntingtons disease (PMID:15379999).	None	Rattus norvegicus (Rat);Rattus norvegicus (Rat);Rattus norvegicus (Rat)	Inositol 1,4,5-trisphosphate receptor type 1;Huntingtin;Huntingtin-associated protein 1	Itpr1;Htt;Hap1	Insp3r;Hd, Hdh;None
465	InsP3R1-HAP1A-Htt complex	Mouse	None	brain	O35668;P11881;P42859	15114;16438;15194	MI:0019-coimmunoprecipitation	GO:0019722	calcium-mediated signaling	30.01.09.03	Ca2+ mediated signal transduction	12873381	HAP1A facilitates functional effects of Htt and Htt(exp) on InsP3R1 in planar lipid bilayers (PMID:15379999).	Htt is involved in Huntingtons disease (PMID:15379999).	None	Mus musculus (Mouse);Mus musculus (Mouse);Mus musculus (Mouse)	Huntingtin-associated protein 1;Inositol 1,4,5-trisphosphate receptor type 1;Huntingtin	Hap1;Itpr1;Htt	None;Insp3r Pcd6 Pcp1;Hd Hdh
466	Gamma-secretase complex (APH1A, PSEN1, PSENEN, NCSTN)	Human	Gamma-secretase complex	None	P49768;Q92542;Q96BI3;Q9NZ42	5663;23385;51107;55851	MI:0019-coimmunoprecipitation	GO:0016485;GO:0007219;GO:0005886;GO:0005794	protein processing;Notch signaling pathway;plasma membrane;Golgi apparatus	14.07.11;30.05.02.14;70.02;70.08	protein processing (proteolytic);Notch-receptor signalling pathway;eukaryotic plasma membrane / membrane attached;Golgi	15286082	Proteolytic cleavage within the hydrophobic transmembrane domains of Notch and APP are intimately associated with a multimeric gamma-secretase complex that contains the presenilin-1 or presenilin-2 and the membrane glycoprotein nicastrin. Three variants of APH1 (APH1A short, APH1A long and APH1B) as well as two presenillin variants (PSEN1 and PSEN2) allow the formation of six different gamma-secr…	None	None	Homo sapiens (Human);Homo sapiens (Human);Homo sapiens (Human);Homo sapiens (Human)	Presenilin-1;Nicastrin;Gamma-secretase subunit APH-1A;Gamma-secretase subunit PEN-2	PSEN1;NCSTN;APH1A;PSENEN	AD3, PS1, PSNL1;KIAA0253;PSF;PEN2
467	Gamma-secretase complex (APH1B, PSEN2, PSENEN, NCSTN)	Human	None	None	P49810;Q8WW43;Q92542;Q9NZ42	5664;83464;23385;55851	MI:0019-coimmunoprecipitation	GO:0016485;GO:0051090;GO:0023052;GO:0007219;GO:0005886;GO:0005794	protein processing;regulation of DNA-binding transcription factor activity;signaling;Notch signaling pathway;plasma membrane;Golgi apparatus	14.07.11;18.02.09;30.01;30.05.02.14;70.02;70.08	protein processing (proteolytic);regulator of transcription factor;cellular signalling;Notch-receptor signalling pathway;eukaryotic plasma membrane / membrane attached;Golgi	15286082	Proteolytic cleavage within the hydrophobic transmembrane domains of Notch and APP are intimately associated with a multimeric gamma-secretase complex that contains the presenilin-1 or presenilin-2 and the membrane glycoprotein nicastrin. Three variants of APH1 (APH1A short, APH1A long and APH1B) as well as two presenilin variants (PSEN1 and PSEN2) allow the formation of six different gamma-secre…	None	None	Homo sapiens (Human);Homo sapiens (Human);Homo sapiens (Human);Homo sapiens (Human)	Presenilin-2;Gamma-secretase subunit APH-1B;Nicastrin;Gamma-secretase subunit PEN-2	PSEN2;APH1B;NCSTN;PSENEN	AD4, PS2, PSNL2, STM2;PSFL;KIAA0253;PEN2
468	Gamma-secretase complex (APH1A, PSEN2, PSENEN, NCSTN)	Human	None	None	P49810;Q92542;Q96BI3;Q9NZ42	5664;23385;51107;55851	MI:0019-coimmunoprecipitation	GO:0016485;GO:0051090;GO:0023052;GO:0007219;GO:0005886;GO:0005794	protein processing;regulation of DNA-binding transcription factor activity;signaling;Notch signaling pathway;plasma membrane;Golgi apparatus	14.07.11;18.02.09;30.01;30.05.02.14;70.02;70.08	protein processing (proteolytic);regulator of transcription factor;cellular signalling;Notch-receptor signalling pathway;eukaryotic plasma membrane / membrane attached;Golgi	15286082	Proteolytic cleavage within the hydrophobic transmembrane domains of Notch and APP are intimately associated with a multimeric gamma-secretase complex that contains the presenilin-1 or presenilin-2 and the membrane glycoprotein nicastrin. Three variants of APH1 (APH1A short, APH1A long and APH1B) as well as two presenillin variants (PSEN1 and PSEN2) allow the formation of six different gamma-secr…	None	None	Homo sapiens (Human);Homo sapiens (Human);Homo sapiens (Human);Homo sapiens (Human)	Presenilin-2;Nicastrin;Gamma-secretase subunit APH-1A;Gamma-secretase subunit PEN-2	PSEN2;NCSTN;APH1A;PSENEN	AD4, PS2, PSNL2, STM2;KIAA0253;PSF;PEN2
469	TFIID-beta complex	Human	TFIID(beta) transcription factor complex	None	O00268;P20226;P21675;P49848;Q12962;Q15542;Q15543;Q15544;Q15545;Q16514;Q16594;Q6P1X5	6874;6908;6872;6878;6881;6877;6884;6882;6879;6883;6880;6873	MI:0004-affinity chromatography technology;MI:0006-anti bait coimmunoprecipitation;MI:0040-electron microscopy;MI:0428-imaging technique	GO:0006352;GO:2001141;GO:0006355;GO:0005634	DNA-templated transcription, initiation;regulation of RNA biosynthetic process;regulation of transcription, DNA-templated;nucleus	11.02.03.01.01;11.02.03.04;70.10	transcription initiation;transcriptional control;nucleus	10591645	None	None	None	Homo sapiens (Human);Homo sapiens (Human);Homo sapiens (Human);Homo sapiens (Human);Homo sapiens (Human);Homo sapiens (Human);Homo sapiens (Human);Homo sapiens (Human);Homo sapiens (Human);Homo sapiens (Human);Homo sapiens (Human);Homo sapiens (Human)	Transcription initiation factor TFIID subunit 4;TATA-box-binding protein;Transcription initiation factor TFIID subunit 1;Transcription initiation factor TFIID subunit 6;Transcription initiation factor TFIID subunit 10;Transcription initiation factor TFIID subunit 5;Transcription initiation factor TFIID subunit 13;Transcription initiation factor TFIID subunit 11;Transcription initiation factor TFI…	TAF4;TBP;TAF1;TAF6;TAF10;TAF5;TAF13;TAF11;TAF7;TAF12;TAF9;TAF2	TAF2C TAF2C1 TAF4A TAFII130 TAFII135;GTF2D1 TF2D TFIID;BA2R CCG1 CCGS TAF2A;TAF2E TAFII70;TAF2A TAF2H TAFII30;TAF2D, TAFII100;TAF2K TAFII18;TAF2I;TAF2F TAFII55;TAF15 TAF2J TAFII20;TAF2G TAFII31;CIF150 TAF2B
470	TFTC complex (TATA-binding protein-free TAF-II-containing complex)	Human	None	None	O00268;O15265;O75486;O75528;O75529;P49848;Q12962;Q15393;Q15542;Q15543;Q15545;Q16514;Q16594;Q6P1X5;Q92830;Q9Y4A5;Q9Y6J9	6874;6314;8464;10474;27097;6878;6881;23450;6877;6884;6879;6883;6880;6873;2648;8295;10629	MI:0004-affinity chromatography technology;MI:0006-anti bait coimmunoprecipitation;MI:0040-electron microscopy;MI:0428-imaging technique	GO:0006265;GO:0006352;GO:0045893;GO:0051276;GO:0005634;GO:0016573	DNA topological change;DNA-templated transcription, initiation;positive regulation of transcription, DNA-templated;chromosome organization;nucleus;histone acetylation	10.01.09.05;11.02.03.01.01;11.02.03.04.01;42.10.03;70.10	DNA conformation modification (e.g. chromatin);transcription initiation;transcription activation;organization of chromosome structure;nucleus	10591645	None	None	Three other subunits of the complex were found in the analysis, which have not been further characterized. In following publications these proteins were identified as ataxin-7, splicing factor 3B subunit 3 and PAF65A.	Homo sapiens (Human);Homo sapiens (Human);Homo sapiens (Human);Homo sapiens (Human);Homo sapiens (Human);Homo sapiens (Human);Homo sapiens (Human);Homo sapiens (Human);Homo sapiens (Human);Homo sapiens (Human);Homo sapiens (Human);Homo sapiens (Human);Homo sapiens (Human);Homo sapiens (Human);Homo sapiens (Human);Homo sapiens (Human);Homo sapiens (Human)	Transcription initiation factor TFIID subunit 4;Ataxin-7;Transcription initiation protein SPT3 homolog;Transcriptional adapter 3;TAF5-like RNA polymerase II p300/CBP-associated factor-associated factor 65 kDa subunit 5L;Transcription initiation factor TFIID subunit 6;Transcription initiation factor TFIID subunit 10;Splicing factor 3B subunit 3;Transcription initiation factor TFIID subunit 5;Trans…	TAF4;ATXN7;SUPT3H;TADA3;TAF5L;TAF6;TAF10;SF3B3;TAF5;TAF13;TAF7;TAF12;TAF9;TAF2;KAT2A;TRRAP;TAF6L	TAF2C TAF2C1 TAF4A TAFII130 TAFII135;SCA7;SPT3;ADA3, TADA3L;PAF65B;TAF2E TAFII70;TAF2A TAF2H TAFII30;KIAA0017 SAP130;TAF2D, TAFII100;TAF2K TAFII18;TAF2F TAFII55;TAF15 TAF2J TAFII20;TAF2G TAFII31;CIF150 TAF2B;GCN5, GCN5L2, HGCN5;PAF400;PAF65A
471	PCAF complex	Human	PCAF histone acetylase-associated complex	HeLa cells	O75478;O75486;O75528;O75529;Q12962;Q16514;Q16594;Q92831;Q9Y4A5;Q9Y6J9	6871;8464;10474;27097;6881;6883;6880;8850;8295;10629	MI:0004-affinity chromatography technology;MI:0006-anti bait coimmunoprecipitation	GO:0006265;GO:0006351;GO:2001141;GO:0006355;GO:0006473;GO:0051276;GO:0005634	DNA topological change;transcription, DNA-templated;regulation of RNA biosynthetic process;regulation of transcription, DNA-templated;protein acetylation;chromosome organization;nucleus	10.01.09.05;11;11.02.03.04;14.07.04;42.10.03;70.10	DNA conformation modification (e.g. chromatin);TRANSCRIPTION;transcriptional control;modification by acetylation, deacetylation;organization of chromosome structure;nucleus	9674425	None	None	PCAF is a complex consisting of more than 20 different proteins. Several proteins have not been characterized in this study.	Homo sapiens (Human);Homo sapiens (Human);Homo sapiens (Human);Homo sapiens (Human);Homo sapiens (Human);Homo sapiens (Human);Homo sapiens (Human);Homo sapiens (Human);Homo sapiens (Human);Homo sapiens (Human)	Transcriptional adapter 2-alpha;Transcription initiation protein SPT3 homolog;Transcriptional adapter 3;TAF5-like RNA polymerase II p300/CBP-associated factor-associated factor 65 kDa subunit 5L;Transcription initiation factor TFIID subunit 10;Transcription initiation factor TFIID subunit 12;Transcription initiation factor TFIID subunit 9;Histone acetyltransferase KAT2B;Transformation/transcripti…	TADA2A;SUPT3H;TADA3;TAF5L;TAF10;TAF12;TAF9;KAT2B;TRRAP;TAF6L	TADA2L, ADA2A;SPT3;ADA3, TADA3L;PAF65B;TAF2A TAF2H TAFII30;TAF15 TAF2J TAFII20;TAF2G TAFII31;PCAF;PAF400;PAF65A
472	Prolyl 4-hydroxylase (alpha(I)-type)	Human	None	in vitro	P07237;P13674	5034;5033	MI:0027-cosedimentation	GO:0018126;GO:0006479;GO:0005515;GO:0005783	protein hydroxylation;protein methylation;protein binding;endoplasmic reticulum	14.07.09;16.01;70.07	posttranslational modification of amino acids (e.g. hydroxylation, methylation);protein binding;endoplasmic reticulum	7753822	Prolyl 4-hydroxylase (EC 1.14.11.2) catalyzes the formation of 4-hydroxyproline in collagens and related proteins.	None	None	Homo sapiens (Human);Homo sapiens (Human)	Protein disulfide-isomerase;Prolyl 4-hydroxylase subunit alpha-1	P4HB;P4HA1	ERBA2L PDI PDIA1 PO4DB;P4HA
473	Prolyl 4-hydroxylase (alpha(II)-type)	Mammalia	None	in vitro	P07237;Q60716	5034;18452	MI:0027-cosedimentation	GO:0018126;GO:0006479;GO:0005515;GO:0005783	protein hydroxylation;protein methylation;protein binding;endoplasmic reticulum	14.07.09;16.01;70.07	posttranslational modification of amino acids (e.g. hydroxylation, methylation);protein binding;endoplasmic reticulum	7753822	Prolyl 4-hydroxylase (EC 1.14.11.2) catalyzes the formation of 4-hydroxyproline in collagens and related proteins.	None	None	Homo sapiens (Human);Mus musculus (Mouse)	Protein disulfide-isomerase;Prolyl 4-hydroxylase subunit alpha-2	P4HB;P4ha2	ERBA2L PDI PDIA1 PO4DB;None
474	Prolyl 4-hydroxylase (alpha(III)-type)	Human	None	HEK293 cells	P07237;Q7Z4N8	5034;283208	MI:0027-cosedimentation	GO:0018126;GO:0006479;GO:0005515;GO:0005783	protein hydroxylation;protein methylation;protein binding;endoplasmic reticulum	14.07.09;16.01;70.07	posttranslational modification of amino acids (e.g. hydroxylation, methylation);protein binding;endoplasmic reticulum	14500733	Prolyl 4-hydroxylase (EC 1.14.11.2) catalyzes the formation of 4-hydroxyproline in collagens and related proteins.	None	None	Homo sapiens (Human);Homo sapiens (Human)	Protein disulfide-isomerase;Prolyl 4-hydroxylase subunit alpha-3	P4HB;P4HA3	ERBA2L PDI PDIA1 PO4DB;None
475	STAGA complex	Human	STAGA coactivator complex; SPT3-TAF9-GCN5 acetyltransferase complex	None	O75486;O75528;O75529;O94864;Q12962;Q15393;Q16514;Q16594;Q92830;Q96BN2;Q9Y4A5;Q9Y6J9	8464;10474;27097;9913;6881;23450;6883;6880;2648;117143;8295;10629	MI:0004-affinity chromatography technology;MI:0007-anti tag coimmunoprecipitation	GO:0006265;GO:0045893;GO:0006974;GO:0051276;GO:0005634;GO:0016573	DNA topological change;positive regulation of transcription, DNA-templated;cellular response to DNA damage stimulus;chromosome organization;nucleus;histone acetylation	10.01.09.05;11.02.03.04.01;32.01.09;42.10.03;70.10	DNA conformation modification (e.g. chromatin);transcription activation;DNA damage response;organization of chromosome structure;nucleus	11564863	None	None	Three other subunits of the complex were found in the analysis, which have not been further characterized: STAF60, STAF55, STAF46.	Homo sapiens (Human);Homo sapiens (Human);Homo sapiens (Human);Homo sapiens (Human);Homo sapiens (Human);Homo sapiens (Human);Homo sapiens (Human);Homo sapiens (Human);Homo sapiens (Human);Homo sapiens (Human);Homo sapiens (Human);Homo sapiens (Human)	Transcription initiation protein SPT3 homolog;Transcriptional adapter 3;TAF5-like RNA polymerase II p300/CBP-associated factor-associated factor 65 kDa subunit 5L;STAGA complex 65 subunit gamma;Transcription initiation factor TFIID subunit 10;Splicing factor 3B subunit 3;Transcription initiation factor TFIID subunit 12;Transcription initiation factor TFIID subunit 9;Histone acetyltransferase KAT2…	SUPT3H;TADA3;TAF5L;SUPT7L;TAF10;SF3B3;TAF12;TAF9;KAT2A;TADA1;TRRAP;TAF6L	SPT3;ADA3, TADA3L;PAF65B;KIAA0764, STAF65gamma;TAF2A TAF2H TAFII30;KIAA0017 SAP130;TAF15 TAF2J TAFII20;TAF2G TAFII31;GCN5, GCN5L2, HGCN5;TADA1L, STAF42;PAF400;PAF65A
476	STAGA complex	Human	STAGA coactivator complex; SPT3-TAF9-GCN5 acetyltransferase complex	None	O15265;O75486;O75528;O75529;O94864;Q12962;Q15393;Q16514;Q16594;Q92830;Q96BN2;Q9Y4A5;Q9Y6J9	6314;8464;10474;27097;9913;6881;23450;6883;6880;2648;117143;8295;10629	MI:0006-anti bait coimmunoprecipitation	GO:0006265;GO:0045893;GO:0006974;GO:0051276;GO:0005634;GO:0016573	DNA topological change;positive regulation of transcription, DNA-templated;cellular response to DNA damage stimulus;chromosome organization;nucleus;histone acetylation	10.01.09.05;11.02.03.04.01;32.01.09;42.10.03;70.10	DNA conformation modification (e.g. chromatin);transcription activation;DNA damage response;organization of chromosome structure;nucleus	15115762	This complex is a coactivator required for transcription of a subset of RNA polymerase II-dependent genes.	None	None	Homo sapiens (Human);Homo sapiens (Human);Homo sapiens (Human);Homo sapiens (Human);Homo sapiens (Human);Homo sapiens (Human);Homo sapiens (Human);Homo sapiens (Human);Homo sapiens (Human);Homo sapiens (Human);Homo sapiens (Human);Homo sapiens (Human);Homo sapiens (Human)	Ataxin-7;Transcription initiation protein SPT3 homolog;Transcriptional adapter 3;TAF5-like RNA polymerase II p300/CBP-associated factor-associated factor 65 kDa subunit 5L;STAGA complex 65 subunit gamma;Transcription initiation factor TFIID subunit 10;Splicing factor 3B subunit 3;Transcription initiation factor TFIID subunit 12;Transcription initiation factor TFIID subunit 9;Histone acetyltransfe…	ATXN7;SUPT3H;TADA3;TAF5L;SUPT7L;TAF10;SF3B3;TAF12;TAF9;KAT2A;TADA1;TRRAP;TAF6L	SCA7;SPT3;ADA3, TADA3L;PAF65B;KIAA0764, STAF65gamma;TAF2A TAF2H TAFII30;KIAA0017 SAP130;TAF15 TAF2J TAFII20;TAF2G TAFII31;GCN5, GCN5L2, HGCN5;TADA1L, STAF42;PAF400;PAF65A
478	STAGA core complex	Human	SPT3-TAF9-GCN5 acetyltransferase complex	None	O75486;Q16594;Q92830	8464;6880;2648	MI:0007-anti tag coimmunoprecipitation	GO:0006265;GO:0045893;GO:0051276;GO:0005634;GO:0016573	DNA topological change;positive regulation of transcription, DNA-templated;chromosome organization;nucleus;histone acetylation	10.01.09.05;11.02.03.04.01;42.10.03;70.10	DNA conformation modification (e.g. chromatin);transcription activation;organization of chromosome structure;nucleus	9726987	None	None	None	Homo sapiens (Human);Homo sapiens (Human);Homo sapiens (Human)	Transcription initiation protein SPT3 homolog;Transcription initiation factor TFIID subunit 9;Histone acetyltransferase KAT2A	SUPT3H;TAF9;KAT2A	SPT3;TAF2G TAFII31;GCN5, GCN5L2, HGCN5
479	CamkII-Dlg4-Mupp1-Syngap1 complex	Rat	None	Hippocampal neurons	O55164;P08413;P11275;P31016;Q9QUH6	29365;24245;25400;29495;192117	MI:0019-coimmunoprecipitation	GO:0007268	chemical synaptic transmission	34.03.01	synaptic transmission	15312654	The SynGAP-alpha-MUPP1-CAMKII complex is a component of the NMDAR supramolecular structure in hippocampal pyramidal neurons. The integrity of this complex is critical for synaptic NMDAR-dependent AMPA receptor trafficking.	None	None	Rattus norvegicus (Rat);Rattus norvegicus (Rat);Rattus norvegicus (Rat);Rattus norvegicus (Rat);Rattus norvegicus (Rat)	Multiple PDZ domain protein;Calcium/calmodulin-dependent protein kinase type II subunit beta;Calcium/calmodulin-dependent protein kinase type II subunit alpha;Disks large homolog 4;Ras/Rap GTPase-activating protein SynGAP	Mpdz;Camk2b;Camk2a;Dlg4;Syngap1	Mupp1;None;None;Dlgh4, Psd95, SAP90, SAP-90, PSD-95;None
480	TIF-IB complex	Mouse	None	None	P29037;P97357;P97358;Q6PDZ2	21374;21339;21340;21341	MI:0004-affinity chromatography technology;MI:0029-cosedimentation through density gradient	GO:0009303;GO:0006352;GO:0005634	rRNA transcription;DNA-templated transcription, initiation;nucleus	11.02.01;11.02.03.01.01;70.10	rRNA synthesis;transcription initiation;nucleus	8414971	TIF-IB complex interacts with the mouse ribosomal gene promoter and nucleates the formation of an initiation complex containing RNA polymerase I.	None	None	Mus musculus (Mouse);Mus musculus (Mouse);Mus musculus (Mouse);Mus musculus (Mouse)	TATA-box-binding protein;TATA box-binding protein-associated factor RNA polymerase I subunit A ;TATA box-binding protein-associated factor RNA polymerase I subunit B ;TATA box-binding protein-associated factor RNA polymerase I subunit C	Tbp;Taf1a;Taf1b;Taf1c	Tfiid;;;
482	Grb2-Gab2-cRET-Shc-P85PI3K-Shp2 complex	Mouse	None	MG87 cells	P26450;P35235;P35546;P98083;Q60631;Q9Z1S8	18708;19247;19713;20416;14784;14389	MI:0019-coimmunoprecipitation	GO:0019932;GO:0007169	second-messenger-mediated signaling;transmembrane receptor protein tyrosine kinase signaling pathway	30.01.09;30.05.01.12	second messenger mediated signal transduction;transmembrane receptor protein tyrosine kinase signalling pathways	10995764	None	None	None	Mus musculus (Mouse);Mus musculus (Mouse);Mus musculus (Mouse);Mus musculus (Mouse);Mus musculus (Mouse);Mus musculus (Mouse)	Phosphatidylinositol 3-kinase regulatory subunit alpha;Tyrosine-protein phosphatase non-receptor type 11;Proto-oncogene tyrosine-protein kinase receptor Ret;SHC-transforming protein 1;Growth factor receptor-bound protein 2;GRB2-associated-binding protein 2	Pik3r1;Ptpn11;Ret;Shc1;Grb2;Gab2	None;None;None;Shc ShcA;None;None
485	TFIID complex, B-cell specific	Human	None	Daudi cells	O00268;P20226;P21675;P49848;Q12962;Q15542;Q15543;Q15544;Q15545;Q16514;Q16594;Q92750	6874;6908;6872;6878;6881;6877;6884;6882;6879;6883;6880;6875	MI:0004-affinity chromatography technology	GO:0006352;GO:2001141;GO:0006355;GO:0003677;GO:0005634	DNA-templated transcription, initiation;regulation of RNA biosynthetic process;regulation of transcription, DNA-templated;DNA binding;nucleus	11.02.03.01.01;11.02.03.04;16.03.01;70.10	transcription initiation;transcriptional control;DNA binding;nucleus	8858156	TAF-II-105 (TAF4B) is a cell-type specific subunit of TFIID complex. Up to now TAF-II-105 is only found in differentiated B cells.Isolation of TBP and TAF9-TAF13 was not shown in this paper.	None	None	Homo sapiens (Human);Homo sapiens (Human);Homo sapiens (Human);Homo sapiens (Human);Homo sapiens (Human);Homo sapiens (Human);Homo sapiens (Human);Homo sapiens (Human);Homo sapiens (Human);Homo sapiens (Human);Homo sapiens (Human);Homo sapiens (Human)	Transcription initiation factor TFIID subunit 4;TATA-box-binding protein;Transcription initiation factor TFIID subunit 1;Transcription initiation factor TFIID subunit 6;Transcription initiation factor TFIID subunit 10;Transcription initiation factor TFIID subunit 5;Transcription initiation factor TFIID subunit 13;Transcription initiation factor TFIID subunit 11;Transcription initiation factor TFI…	TAF4;TBP;TAF1;TAF6;TAF10;TAF5;TAF13;TAF11;TAF7;TAF12;TAF9;TAF4B	TAF2C TAF2C1 TAF4A TAFII130 TAFII135;GTF2D1 TF2D TFIID;BA2R CCG1 CCGS TAF2A;TAF2E TAFII70;TAF2A TAF2H TAFII30;TAF2D, TAFII100;TAF2K TAFII18;TAF2I;TAF2F TAFII55;TAF15 TAF2J TAFII20;TAF2G TAFII31;TAF2C2 TAFII105
486	WIP-WASp-actin-myosin-IIa complex	Human	None	NK cells	O43516;P19105;P35579;P42768;P60660;P62736	7456;10627;4627;7454;4637;59	MI:0019-coimmunoprecipitation	GO:0050896;GO:0030036;GO:0005856	response to stimulus;actin cytoskeleton organization;cytoskeleton	36.25;42.04.03;70.04	animal specific systemic sensing and response;actin cytoskeleton;cytoskeleton	16606694	The multiprotein complex is important for NK cell function. Killer cell immunoglobulin-like receptor inhibitory signaling affects proteins involved in cytoskeletal rearrangements. WIP plays a central role in the formation of the complex and in the regulation of NK cell activity.	None	None	Homo sapiens (Human);Homo sapiens (Human);Homo sapiens (Human);Homo sapiens (Human);Homo sapiens (Human);Homo sapiens (Human)	WAS/WASL-interacting protein family member 1;Myosin regulatory light chain 12A;Myosin-9;Wiskott-Aldrich syndrome protein;Myosin light polypeptide 6;Actin, aortic smooth muscle	WIPF1;MYL12A;MYH9;WAS;MYL6;ACTA2	WASPIP WIP;MLCB MRLC3 RLC;None;IMD2;None;ACTSA ACTVS
488	p68RacGap-Vezf1 complex	Mouse	Arhgap22-Vezf1 complex	myocardial endothelial cells	Q5SXC4;Q8BL80	22344;239027	MI:0019-coimmunoprecipitation	GO:2001141;GO:0006355;GO:0035556;GO:0001568;GO:0001944;GO:0005737;GO:0005634	regulation of RNA biosynthetic process;regulation of transcription, DNA-templated;intracellular signal transduction;blood vessel development;vasculature development;cytoplasm;nucleus	11.02.03.04;30.01;47.03.03.02;70.03;70.10	transcriptional control;cellular signalling;vessels;cytoplasm;nucleus	14966113	None	None	None	Mus musculus (Mouse);Mus musculus (Mouse)	Protein Vezf1;Rho GTPase-activating protein 22	Vezf1;Arhgap22	None;None
490	TFIIA complex	Human	None	HeLa cells	P52655;P52657	2957;2958	MI:0004-affinity chromatography technology	GO:0006352;GO:2001141;GO:0006355;GO:0005634	DNA-templated transcription, initiation;regulation of RNA biosynthetic process;regulation of transcription, DNA-templated;nucleus	11.02.03.01.01;11.02.03.04;70.10	transcription initiation;transcriptional control;nucleus	2247058	TFIIA is a heterotrimer of an alpha (p35), a beta (p19) and a gamma subunit (p12).	None	GTF2A1 encodes both the alpha and beta subunits. (PMID: 8224848)	Homo sapiens (Human);Homo sapiens (Human)	Transcription initiation factor IIA subunit 1;Transcription initiation factor IIA subunit 2	GTF2A1;GTF2A2	TF2A1;TF2A2
492	DA complex	Human	TFIID-TFIIA complex	None	O00268;P20226;P21675;P49848;P52655;P52657;Q12962;Q15542;Q15543;Q15544;Q15545;Q16514;Q16594;Q5VWG9;Q6P1X5	6874;6908;6872;6878;2957;2958;6881;6877;6884;6882;6879;6883;6880;83860;6873	MI:0091-chromatography technology	GO:0006352;GO:2001141;GO:0006355;GO:0003677;GO:0005634	DNA-templated transcription, initiation;regulation of RNA biosynthetic process;regulation of transcription, DNA-templated;DNA binding;nucleus	11.02.03.01.01;11.02.03.04;16.03.01;70.10	transcription initiation;transcriptional control;DNA binding;nucleus	2247058	DA is a multiprotein complex consisting of TFIID complex and TFIIA complex.	None	None	Homo sapiens (Human);Homo sapiens (Human);Homo sapiens (Human);Homo sapiens (Human);Homo sapiens (Human);Homo sapiens (Human);Homo sapiens (Human);Homo sapiens (Human);Homo sapiens (Human);Homo sapiens (Human);Homo sapiens (Human);Homo sapiens (Human);Homo sapiens (Human);Homo sapiens (Human);Homo sapiens (Human)	Transcription initiation factor TFIID subunit 4;TATA-box-binding protein;Transcription initiation factor TFIID subunit 1;Transcription initiation factor TFIID subunit 6;Transcription initiation factor IIA subunit 1;Transcription initiation factor IIA subunit 2;Transcription initiation factor TFIID subunit 10;Transcription initiation factor TFIID subunit 5;Transcription initiation factor TFIID sub…	TAF4;TBP;TAF1;TAF6;GTF2A1;GTF2A2;TAF10;TAF5;TAF13;TAF11;TAF7;TAF12;TAF9;TAF3;TAF2	TAF2C TAF2C1 TAF4A TAFII130 TAFII135;GTF2D1 TF2D TFIID;BA2R CCG1 CCGS TAF2A;TAF2E TAFII70;TF2A1;TF2A2;TAF2A TAF2H TAFII30;TAF2D, TAFII100;TAF2K TAFII18;TAF2I;TAF2F TAFII55;TAF15 TAF2J TAFII20;TAF2G TAFII31;;CIF150 TAF2B
493	DAB complex	Human	TFIID-TFIIA-TFIIB complex	None	O00268;P20226;P21675;P49848;P52655;P52657;Q00403;Q12962;Q15542;Q15543;Q15544;Q15545;Q16514;Q16594;Q5VWG9;Q6P1X5	6874;6908;6872;6878;2957;2958;2959;6881;6877;6884;6882;6879;6883;6880;83860;6873	MI:0091-chromatography technology	GO:0006352;GO:2001141;GO:0006355;GO:0003677;GO:0005634	DNA-templated transcription, initiation;regulation of RNA biosynthetic process;regulation of transcription, DNA-templated;DNA binding;nucleus	11.02.03.01.01;11.02.03.04;16.03.01;70.10	transcription initiation;transcriptional control;DNA binding;nucleus	2247058	DAB is a multiprotein complex consisting of TFIID complex, TFIIA complex and TFIIB.	None	None	Homo sapiens (Human);Homo sapiens (Human);Homo sapiens (Human);Homo sapiens (Human);Homo sapiens (Human);Homo sapiens (Human);Homo sapiens (Human);Homo sapiens (Human);Homo sapiens (Human);Homo sapiens (Human);Homo sapiens (Human);Homo sapiens (Human);Homo sapiens (Human);Homo sapiens (Human);Homo sapiens (Human);Homo sapiens (Human)	Transcription initiation factor TFIID subunit 4;TATA-box-binding protein;Transcription initiation factor TFIID subunit 1;Transcription initiation factor TFIID subunit 6;Transcription initiation factor IIA subunit 1;Transcription initiation factor IIA subunit 2;Transcription initiation factor IIB;Transcription initiation factor TFIID subunit 10;Transcription initiation factor TFIID subunit 5;Trans…	TAF4;TBP;TAF1;TAF6;GTF2A1;GTF2A2;GTF2B;TAF10;TAF5;TAF13;TAF11;TAF7;TAF12;TAF9;TAF3;TAF2	TAF2C TAF2C1 TAF4A TAFII130 TAFII135;GTF2D1 TF2D TFIID;BA2R CCG1 CCGS TAF2A;TAF2E TAFII70;TF2A1;TF2A2;TF2B TFIIB;TAF2A TAF2H TAFII30;TAF2D, TAFII100;TAF2K TAFII18;TAF2I;TAF2F TAFII55;TAF15 TAF2J TAFII20;TAF2G TAFII31;;CIF150 TAF2B
[truncated: 4,834 more rows]

## Sheet: Cardiac complexes
ComplexID	ComplexName	Organism	Synonyms	Cell line	subunits(UniProt IDs)	subunits(Entrez IDs)	Protein complex purification method	GO ID	GO description	Manual annotation of function
[truncated: 48 more rows]
