# Supplementary material for: Unbiased complexome profiling and global proteomics analysis reveals mitochondrial impairment and potential changes at the intercalated disk in presymptomatic R14Δ/+ mice hearts
Source: PLoS One. 2024 Oct 24;19(10):e0311203. doi: 10.1371/journal.pone.0311203 (PMC11501035; doi:10.1371/journal.pone.0311203)
Supplement: S4 Table — (XLSX) [file pone.0311203.s013.xlsx]

## Sheet: Summary
Parameters affected	Number	IDs		Uniprot Entry	Reviewed	Entry Name	Protein names	Gene Names	Organism	Length	Gene Ontology (cellular component)	Gene Ontology (biological process)	Gene Ontology (molecular function)	Gene Ontology (GO)	Subcellular location [CC]
Both	35	Q3UQN2		Q3UQN2	reviewed	FCHO2_MOUSE	F-BAR domain only protein 2	Fcho2	Mus musculus (Mouse)	809	clathrin-coated pit [GO:0005905]; clathrin-coated vesicle [GO:0030136]; cytoplasm [GO:0005737]; plasma membrane [GO:0005886]; presynaptic endocytic zone membrane [GO:0098835]	clathrin coat assembly [GO:0048268]; clathrin-dependent endocytosis [GO:0072583]; membrane invagination [GO:0010324]; protein localization to plasma membrane [GO:0072659]; synaptic vesicle endocytosis [GO:0048488]	identical protein binding [GO:0042802]; phosphatidylinositol binding [GO:0035091]; phosphatidylinositol-4,5-bisphosphate binding [GO:0005546]; phosphatidylserine binding [GO:0001786]	clathrin-coated pit [GO:0005905]; clathrin-coated vesicle [GO:0030136]; cytoplasm [GO:0005737]; plasma membrane [GO:0005886]; presynaptic endocytic zone membrane [GO:0098835]; identical protein binding [GO:0042802]; phosphatidylinositol binding [GO:0035091]; phosphatidylinositol-4,5-bisphosphate binding [GO:0005546]; phosphatidylserine binding [GO:0001786]; clathrin coat assembly [GO:0048268]; cl…	SUBCELLULAR LOCATION: Membrane, clathrin-coated pit {ECO:0000305|PubMed:20448150, ECO:0000305|PubMed:21762413}; Peripheral membrane protein {ECO:0000305|PubMed:20448150, ECO:0000305|PubMed:21762413}; Cytoplasmic side {ECO:0000305|PubMed:20448150, ECO:0000305|PubMed:21762413}. Note=Associated with forming but not mature clathrin-coated vesicles. The recruitment to coated-pits precede the one of cl…
		Q8BH66		Q8BH66	reviewed	ATLA1_MOUSE	Atlastin-1 (EC 3.6.5.-) (Spastic paraplegia 3A homolog)	Atl1 Spg3a	Mus musculus (Mouse)	558	axon [GO:0030424]; cytoplasm [GO:0005737]; endoplasmic reticulum [GO:0005783]; endoplasmic reticulum membrane [GO:0005789]; endoplasmic reticulum tubular network [GO:0071782]; endoplasmic reticulum tubular network membrane [GO:0098826]; Golgi apparatus [GO:0005794]; Golgi cis cisterna [GO:0000137]; Golgi membrane [GO:0000139]; membrane [GO:0016020]	axonogenesis [GO:0007409]; endoplasmic reticulum organization [GO:0007029]; endoplasmic reticulum tubular network membrane organization [GO:1990809]; protein homooligomerization [GO:0051260]	GTP binding [GO:0005525]; GTPase activity [GO:0003924]; identical protein binding [GO:0042802]	axon [GO:0030424]; cytoplasm [GO:0005737]; endoplasmic reticulum [GO:0005783]; endoplasmic reticulum membrane [GO:0005789]; endoplasmic reticulum tubular network [GO:0071782]; endoplasmic reticulum tubular network membrane [GO:0098826]; Golgi apparatus [GO:0005794]; Golgi cis cisterna [GO:0000137]; Golgi membrane [GO:0000139]; membrane [GO:0016020]; GTP binding [GO:0005525]; GTPase activity [GO:0…	SUBCELLULAR LOCATION: Endoplasmic reticulum membrane {ECO:0000250|UniProtKB:Q8WXF7}; Multi-pass membrane protein {ECO:0000250|UniProtKB:Q8WXF7}. Golgi apparatus membrane {ECO:0000250|UniProtKB:Q8WXF7}; Multi-pass membrane protein {ECO:0000250|UniProtKB:Q8WXF7}. Cell projection, axon {ECO:0000250|UniProtKB:Q6PST4}. Note=Localizes to endoplasmic reticulum tubular network. {ECO:0000269|PubMed:246688…
		P14115		P14115	reviewed	RL27A_MOUSE	Large ribosomal subunit protein uL15 (60S ribosomal protein L27a) (L29)	Rpl27a	Mus musculus (Mouse)	148	cytoplasm [GO:0005737]; cytosol [GO:0005829]; cytosolic large ribosomal subunit [GO:0022625]; cytosolic ribosome [GO:0022626]; endoplasmic reticulum [GO:0005783]; postsynapse [GO:0098794]; presynapse [GO:0098793]; ribosome [GO:0005840]; synapse [GO:0045202]	cytoplasmic translation [GO:0002181]; translation [GO:0006412]; translation at postsynapse [GO:0140242]; translation at presynapse [GO:0140236]	structural constituent of ribosome [GO:0003735]	cytoplasm [GO:0005737]; cytosol [GO:0005829]; cytosolic large ribosomal subunit [GO:0022625]; cytosolic ribosome [GO:0022626]; endoplasmic reticulum [GO:0005783]; postsynapse [GO:0098794]; presynapse [GO:0098793]; ribosome [GO:0005840]; synapse [GO:0045202]; structural constituent of ribosome [GO:0003735]; cytoplasmic translation [GO:0002181]; translation [GO:0006412]; translation at postsynapse …	SUBCELLULAR LOCATION: Cytoplasm {ECO:0000269|PubMed:36517592}.
		P47963		P47963	reviewed	RL13_MOUSE	Large ribosomal subunit protein eL13 (60S ribosomal protein L13) (A52)	Rpl13	Mus musculus (Mouse)	211	cytoplasm [GO:0005737]; cytosol [GO:0005829]; cytosolic large ribosomal subunit [GO:0022625]; cytosolic ribosome [GO:0022626]; endoplasmic reticulum [GO:0005783]; nucleolus [GO:0005730]; postsynapse [GO:0098794]; presynapse [GO:0098793]; ribosome [GO:0005840]; synapse [GO:0045202]	blastocyst development [GO:0001824]; bone development [GO:0060348]; cytoplasmic translation [GO:0002181]; translation at postsynapse [GO:0140242]; translation at presynapse [GO:0140236]	RNA binding [GO:0003723]; structural constituent of ribosome [GO:0003735]	cytoplasm [GO:0005737]; cytosol [GO:0005829]; cytosolic large ribosomal subunit [GO:0022625]; cytosolic ribosome [GO:0022626]; endoplasmic reticulum [GO:0005783]; nucleolus [GO:0005730]; postsynapse [GO:0098794]; presynapse [GO:0098793]; ribosome [GO:0005840]; synapse [GO:0045202]; RNA binding [GO:0003723]; structural constituent of ribosome [GO:0003735]; blastocyst development [GO:0001824]; bone…	SUBCELLULAR LOCATION: Cytoplasm {ECO:0000269|PubMed:36517592}.
		Q3U186		Q3U186	reviewed	SYRM_MOUSE	Probable arginine--tRNA ligase, mitochondrial (EC 6.1.1.19) (Arginyl-tRNA synthetase) (ArgRS)	Rars2 Rarsl	Mus musculus (Mouse)	578	mitochondrial matrix [GO:0005759]; mitochondrial membrane [GO:0031966]; mitochondrion [GO:0005739]	arginyl-tRNA aminoacylation [GO:0006420]; mitochondrial translation [GO:0032543]	arginine-tRNA ligase activity [GO:0004814]; ATP binding [GO:0005524]	mitochondrial matrix [GO:0005759]; mitochondrial membrane [GO:0031966]; mitochondrion [GO:0005739]; arginine-tRNA ligase activity [GO:0004814]; ATP binding [GO:0005524]; arginyl-tRNA aminoacylation [GO:0006420]; mitochondrial translation [GO:0032543]	SUBCELLULAR LOCATION: Mitochondrion membrane {ECO:0000250|UniProtKB:Q5T160}.
		E9QN70		E9QN70	unreviewed	E9QN70_MOUSE	Laminin B1 (Laminin subunit beta-1)	Lamb1	Mus musculus (Mouse)	1834	extracellular space [GO:0005615]; laminin-1 complex [GO:0005606]; laminin-10 complex [GO:0043259]; laminin-2 complex [GO:0005607]; laminin-8 complex [GO:0043257]; membrane [GO:0016020]	endodermal cell differentiation [GO:0035987]; neuron projection development [GO:0031175]; neuronal-glial interaction involved in cerebral cortex radial glia guided migration [GO:0021812]; odontogenesis [GO:0042476]; positive regulation of cell migration [GO:0030335]; substrate adhesion-dependent cell spreading [GO:0034446]	extracellular matrix structural constituent [GO:0005201]	extracellular space [GO:0005615]; laminin-1 complex [GO:0005606]; laminin-10 complex [GO:0043259]; laminin-2 complex [GO:0005607]; laminin-8 complex [GO:0043257]; membrane [GO:0016020]; extracellular matrix structural constituent [GO:0005201]; endodermal cell differentiation [GO:0035987]; neuron projection development [GO:0031175]; neuronal-glial interaction involved in cerebral cortex radial gli…
		E9PZF5		E9PZF5	unreviewed	E9PZF5_MOUSE	Acidic leucine-rich nuclear phosphoprotein 32 family member	Anp32e	Mus musculus (Mouse)	171	nucleus [GO:0005634]			nucleus [GO:0005634]	SUBCELLULAR LOCATION: Cytoplasm {ECO:0000256|ARBA:ARBA00004496}. Nucleus {ECO:0000256|RuleBase:RU369103}.
		E9QKB2		E9QKB2	unreviewed	E9QKB2_MOUSE	Hyaluronic acid binding protein 4	Habp4	Mus musculus (Mouse)	412	Cajal body [GO:0015030]; cytoplasmic stress granule [GO:0010494]; cytosol [GO:0005829]; Gemini of coiled bodies [GO:0097504]; nuclear membrane [GO:0031965]; nuclear speck [GO:0016607]; nucleolus [GO:0005730]; sarcomere [GO:0030017]	cellular response to mechanical stimulus [GO:0071260]; PML body organization [GO:0030578]; positive regulation of RNA splicing [GO:0033120]; positive regulation of translational initiation [GO:0045948]	RNA binding [GO:0003723]; SUMO binding [GO:0032183]	Cajal body [GO:0015030]; cytoplasmic stress granule [GO:0010494]; cytosol [GO:0005829]; Gemini of coiled bodies [GO:0097504]; nuclear membrane [GO:0031965]; nuclear speck [GO:0016607]; nucleolus [GO:0005730]; sarcomere [GO:0030017]; RNA binding [GO:0003723]; SUMO binding [GO:0032183]; cellular response to mechanical stimulus [GO:0071260]; PML body organization [GO:0030578]; positive regulation of…	SUBCELLULAR LOCATION: Cytoplasm, Stress granule {ECO:0000256|ARBA:ARBA00004210}. Nucleus speckle {ECO:0000256|ARBA:ARBA00004324}. Nucleus, Cajal body {ECO:0000256|ARBA:ARBA00004408}. Nucleus, nucleolus {ECO:0000256|ARBA:ARBA00004604}.
		Q5U458		Q5U458	reviewed	DJC11_MOUSE	DnaJ homolog subfamily C member 11	Dnajc11	Mus musculus (Mouse)	559	MICOS complex [GO:0061617]; mitochondrial inner membrane [GO:0005743]; mitochondrial outer membrane [GO:0005741]; mitochondrion [GO:0005739]; nuclear speck [GO:0016607]; nucleoplasm [GO:0005654]; SAM complex [GO:0001401]	cristae formation [GO:0042407]		MICOS complex [GO:0061617]; mitochondrial inner membrane [GO:0005743]; mitochondrial outer membrane [GO:0005741]; mitochondrion [GO:0005739]; nuclear speck [GO:0016607]; nucleoplasm [GO:0005654]; SAM complex [GO:0001401]; cristae formation [GO:0042407]	SUBCELLULAR LOCATION: Mitochondrion {ECO:0000250|UniProtKB:Q9NVH1, ECO:0000269|PubMed:25111180}. Mitochondrion outer membrane {ECO:0000250|UniProtKB:Q9NVH1}; Peripheral membrane protein {ECO:0000250|UniProtKB:Q9NVH1}.
		Q8K2L8		Q8K2L8	reviewed	TPC12_MOUSE	Trafficking protein particle complex subunit 12 (Tetratricopeptide repeat protein 15) (TPR repeat protein 15)	Trappc12 Ttc15	Mus musculus (Mouse)	797	cytoplasm [GO:0005737]; endoplasmic reticulum-Golgi intermediate compartment [GO:0005793]; Golgi apparatus [GO:0005794]; kinetochore [GO:0000776]; nucleoplasm [GO:0005654]; nucleus [GO:0005634]; perinuclear region of cytoplasm [GO:0048471]; TRAPP complex [GO:0030008]; TRAPPIII protein complex [GO:1990072]	COPII vesicle coating [GO:0048208]; endoplasmic reticulum to Golgi vesicle-mediated transport [GO:0006888]; Golgi organization [GO:0007030]; metaphase chromosome alignment [GO:0051310]; positive regulation of protein localization to kinetochore [GO:1905342]; regulation of kinetochore assembly [GO:0090234]; vesicle tethering [GO:0099022]		cytoplasm [GO:0005737]; endoplasmic reticulum-Golgi intermediate compartment [GO:0005793]; Golgi apparatus [GO:0005794]; kinetochore [GO:0000776]; nucleoplasm [GO:0005654]; nucleus [GO:0005634]; perinuclear region of cytoplasm [GO:0048471]; TRAPP complex [GO:0030008]; TRAPPIII protein complex [GO:1990072]; COPII vesicle coating [GO:0048208]; endoplasmic reticulum to Golgi vesicle-mediated transpo…	SUBCELLULAR LOCATION: Endoplasmic reticulum-Golgi intermediate compartment {ECO:0000250|UniProtKB:Q8WVT3}. Nucleus {ECO:0000250|UniProtKB:Q8WVT3}. Note=Mainly localizes to structures resembling the Golgi and a small amount is found in the nucleus. {ECO:0000250|UniProtKB:Q8WVT3}.
		Q9CXW4		Q9CXW4	reviewed	RL11_MOUSE	Large ribosomal subunit protein uL5 (60S ribosomal protein L11)	Rpl11	Mus musculus (Mouse)	178	cytoplasm [GO:0005737]; cytosol [GO:0005829]; cytosolic large ribosomal subunit [GO:0022625]; cytosolic ribosome [GO:0022626]; nucleolus [GO:0005730]; nucleoplasm [GO:0005654]; polysomal ribosome [GO:0042788]; protein-containing complex [GO:0032991]; synapse [GO:0045202]	cytoplasmic translation [GO:0002181]; negative regulation of proteasomal ubiquitin-dependent protein catabolic process [GO:0032435]; negative regulation of protein neddylation [GO:2000435]; negative regulation of ubiquitin-dependent protein catabolic process [GO:2000059]; positive regulation of gene expression [GO:0010628]; positive regulation of intrinsic apoptotic signaling pathway by p53 class…	5S rRNA binding [GO:0008097]; peroxisome proliferator activated receptor binding [GO:0042975]; RNA binding [GO:0003723]; structural constituent of ribosome [GO:0003735]; ubiquitin ligase inhibitor activity [GO:1990948]; ubiquitin protein ligase binding [GO:0031625]	cytoplasm [GO:0005737]; cytosol [GO:0005829]; cytosolic large ribosomal subunit [GO:0022625]; cytosolic ribosome [GO:0022626]; nucleolus [GO:0005730]; nucleoplasm [GO:0005654]; polysomal ribosome [GO:0042788]; protein-containing complex [GO:0032991]; synapse [GO:0045202]; 5S rRNA binding [GO:0008097]; peroxisome proliferator activated receptor binding [GO:0042975]; RNA binding [GO:0003723]; struc…	SUBCELLULAR LOCATION: Nucleus, nucleolus {ECO:0000269|PubMed:15195100, ECO:0000269|PubMed:21804542}. Cytoplasm {ECO:0000269|PubMed:21804542, ECO:0000269|PubMed:36517592}.
		Q9CQM8		O09167	reviewed	RL21_MOUSE	Large ribosomal subunit protein eL21 (60S ribosomal protein L21)	Rpl21	Mus musculus (Mouse)	160	cytoplasm [GO:0005737]; cytosol [GO:0005829]; cytosolic large ribosomal subunit [GO:0022625]; cytosolic ribosome [GO:0022626]; endoplasmic reticulum [GO:0005783]; postsynapse [GO:0098794]; ribosome [GO:0005840]; synapse [GO:0045202]	cytoplasmic translation [GO:0002181]	structural constituent of ribosome [GO:0003735]	cytoplasm [GO:0005737]; cytosol [GO:0005829]; cytosolic large ribosomal subunit [GO:0022625]; cytosolic ribosome [GO:0022626]; endoplasmic reticulum [GO:0005783]; postsynapse [GO:0098794]; ribosome [GO:0005840]; synapse [GO:0045202]; structural constituent of ribosome [GO:0003735]; cytoplasmic translation [GO:0002181]	SUBCELLULAR LOCATION: Cytoplasm, cytosol {ECO:0000250|UniProtKB:P46778}. Cytoplasm {ECO:0000269|PubMed:36517592}. Endoplasmic reticulum {ECO:0000250|UniProtKB:P49666}. Note=Detected on cytosolic polysomes (By similarity). Detected in ribosomes that are associated with the rough endoplasmic reticulum (By similarity). {ECO:0000250|UniProtKB:P46778, ECO:0000250|UniProtKB:P49666}.
		Q02788		Q02788	reviewed	CO6A2_MOUSE	Collagen alpha-2(VI) chain	Col6a2	Mus musculus (Mouse)	1034	collagen trimer [GO:0005581]; collagen-containing extracellular matrix [GO:0062023]; extracellular matrix [GO:0031012]; extracellular region [GO:0005576]; extracellular space [GO:0005615]; protein-containing complex [GO:0032991]; sarcolemma [GO:0042383]	cell adhesion [GO:0007155]; response to glucose [GO:0009749]	collagen binding [GO:0005518]	collagen trimer [GO:0005581]; collagen-containing extracellular matrix [GO:0062023]; extracellular matrix [GO:0031012]; extracellular region [GO:0005576]; extracellular space [GO:0005615]; protein-containing complex [GO:0032991]; sarcolemma [GO:0042383]; collagen binding [GO:0005518]; cell adhesion [GO:0007155]; response to glucose [GO:0009749]	SUBCELLULAR LOCATION: Secreted, extracellular space, extracellular matrix {ECO:0000250}. Membrane {ECO:0000250}; Peripheral membrane protein {ECO:0000250}. Note=Recruited on membranes by CSPG4. {ECO:0000250}.
		Q9CZJ2		Q9CZJ2	reviewed	HS12B_MOUSE	Heat shock 70 kDa protein 12B	Hspa12b	Mus musculus (Mouse)	685			ATP binding [GO:0005524]	ATP binding [GO:0005524]
		E9QM38		E9QM38	unreviewed	E9QM38_MOUSE	Solute carrier family 12, member 2	Slc12a2	Mus musculus (Mouse)	1206	apical plasma membrane [GO:0016324]; basal plasma membrane [GO:0009925]; cytoplasmic vesicle membrane [GO:0030659]; lateral plasma membrane [GO:0016328]; neuron projection [GO:0043005]; neuronal cell body [GO:0043025]	cellular response to chemokine [GO:1990869]; gamma-aminobutyric acid signaling pathway [GO:0007214]; hyperosmotic response [GO:0006972]; inorganic cation import across plasma membrane [GO:0098659]; positive regulation of cell volume [GO:0045795]; regulation of spontaneous synaptic transmission [GO:0150003]; T cell chemotaxis [GO:0010818]; transepithelial ammonium transport [GO:0070634]; transepit…	ammonium transmembrane transporter activity [GO:0008519]; Hsp90 protein binding [GO:0051879]; protein kinase binding [GO:0019901]; protein-folding chaperone binding [GO:0051087]; sodium:potassium:chloride symporter activity [GO:0008511]	apical plasma membrane [GO:0016324]; basal plasma membrane [GO:0009925]; cytoplasmic vesicle membrane [GO:0030659]; lateral plasma membrane [GO:0016328]; neuron projection [GO:0043005]; neuronal cell body [GO:0043025]; ammonium transmembrane transporter activity [GO:0008519]; Hsp90 protein binding [GO:0051879]; protein kinase binding [GO:0019901]; protein-folding chaperone binding [GO:0051087]; s…	SUBCELLULAR LOCATION: Membrane {ECO:0000256|ARBA:ARBA00004141}; Multi-pass membrane protein {ECO:0000256|ARBA:ARBA00004141}.
		D3YVF6		D3YVF6	unreviewed	D3YVF6_MOUSE	Acyl-CoA synthetase long-chain family member 1	Acsl1	Mus musculus (Mouse)	86	membrane [GO:0016020]			membrane [GO:0016020]
		P62889		P62889	reviewed	RL30_MOUSE	Large ribosomal subunit protein eL30 (60S ribosomal protein L30)	Rpl30	Mus musculus (Mouse)	115	cytoplasm [GO:0005737]; cytosol [GO:0005829]; cytosolic large ribosomal subunit [GO:0022625]; cytosolic ribosome [GO:0022626]; nucleus [GO:0005634]; polysomal ribosome [GO:0042788]; postsynapse [GO:0098794]; postsynaptic density [GO:0014069]; ribosome [GO:0005840]; synapse [GO:0045202]	antimicrobial humoral immune response mediated by antimicrobial peptide [GO:0061844]; cytoplasmic translation [GO:0002181]; defense response to Gram-negative bacterium [GO:0050829]; killing of cells of another organism [GO:0031640]	RNA binding [GO:0003723]; selenocysteine insertion sequence binding [GO:0035368]; structural constituent of ribosome [GO:0003735]	cytoplasm [GO:0005737]; cytosol [GO:0005829]; cytosolic large ribosomal subunit [GO:0022625]; cytosolic ribosome [GO:0022626]; nucleus [GO:0005634]; polysomal ribosome [GO:0042788]; postsynapse [GO:0098794]; postsynaptic density [GO:0014069]; ribosome [GO:0005840]; synapse [GO:0045202]; RNA binding [GO:0003723]; selenocysteine insertion sequence binding [GO:0035368]; structural constituent of rib…	SUBCELLULAR LOCATION: Cytoplasm {ECO:0000269|PubMed:36517592}.
		Q8R1R3		Q8R1R3	reviewed	STAR7_MOUSE	StAR-related lipid transfer protein 7, mitochondrial (START domain-containing protein 7) (StARD7)	Stard7	Mus musculus (Mouse)	373	cytoplasm [GO:0005737]; extracellular region [GO:0005576]; mitochondrion [GO:0005739]	establishment of skin barrier [GO:0061436]; inflammatory response [GO:0006954]; mucociliary clearance [GO:0120197]; myeloid dendritic cell activation [GO:0001773]; type 2 immune response [GO:0042092]	lipid binding [GO:0008289]	cytoplasm [GO:0005737]; extracellular region [GO:0005576]; mitochondrion [GO:0005739]; lipid binding [GO:0008289]; establishment of skin barrier [GO:0061436]; inflammatory response [GO:0006954]; mucociliary clearance [GO:0120197]; myeloid dendritic cell activation [GO:0001773]; type 2 immune response [GO:0042092]	SUBCELLULAR LOCATION: Mitochondrion {ECO:0000305}.
		Q99PL6		Q99PL6	reviewed	UBXN6_MOUSE	UBX domain-containing protein 6 (UBX domain-containing protein 1)	Ubxn6 Ubxd1 Ubxdc2	Mus musculus (Mouse)	442	centrosome [GO:0005813]; cytoplasm [GO:0005737]; cytosol [GO:0005829]; early endosome membrane [GO:0031901]; endosome [GO:0005768]; late endosome membrane [GO:0031902]; lysosomal membrane [GO:0005765]; membrane [GO:0016020]; nucleus [GO:0005634]; protein-containing complex [GO:0032991]	endosome to lysosome transport via multivesicular body sorting pathway [GO:0032510]; ERAD pathway [GO:0036503]; macroautophagy [GO:0016236]		centrosome [GO:0005813]; cytoplasm [GO:0005737]; cytosol [GO:0005829]; early endosome membrane [GO:0031901]; endosome [GO:0005768]; late endosome membrane [GO:0031902]; lysosomal membrane [GO:0005765]; membrane [GO:0016020]; nucleus [GO:0005634]; protein-containing complex [GO:0032991]; endosome to lysosome transport via multivesicular body sorting pathway [GO:0032510]; ERAD pathway [GO:0036503];…	SUBCELLULAR LOCATION: Cytoplasm {ECO:0000250|UniProtKB:Q9BZV1}. Cytoplasm, cytosol {ECO:0000250|UniProtKB:Q9BZV1}. Membrane {ECO:0000250|UniProtKB:Q9BZV1}; Peripheral membrane protein {ECO:0000250|UniProtKB:Q9BZV1}. Nucleus {ECO:0000250|UniProtKB:Q9BZV1}. Cytoplasm, cytoskeleton, microtubule organizing center, centrosome {ECO:0000250|UniProtKB:Q9BZV1}. Early endosome membrane {ECO:0000250|UniProt…
		Q8K1E6		Q8K1E6	reviewed	ALKB3_MOUSE	Alpha-ketoglutarate-dependent dioxygenase alkB homolog 3 (EC 1.14.11.33) (EC 1.14.11.54) (Alkylated DNA repair protein alkB homolog 3) (mAbh3)	Alkbh3 Abh3	Mus musculus (Mouse)	286	cytosol [GO:0005829]; mitochondrion [GO:0005739]; nucleoplasm [GO:0005654]; nucleus [GO:0005634]	cell population proliferation [GO:0008283]; DNA dealkylation involved in DNA repair [GO:0006307]; DNA repair [GO:0006281]; oxidative single-stranded DNA demethylation [GO:0035552]; oxidative single-stranded RNA demethylation [GO:0035553]	2-oxoglutarate-dependent dioxygenase activity [GO:0016706]; cytosine C-5 DNA demethylase activity [GO:0051747]; DNA-N1-methyladenine dioxygenase activity [GO:0043734]; ferrous iron binding [GO:0008198]; mRNA N1-methyladenosine dioxygenase activity [GO:1990930]; oxidative DNA demethylase activity [GO:0035516]; oxidative RNA demethylase activity [GO:0035515]	cytosol [GO:0005829]; mitochondrion [GO:0005739]; nucleoplasm [GO:0005654]; nucleus [GO:0005634]; 2-oxoglutarate-dependent dioxygenase activity [GO:0016706]; cytosine C-5 DNA demethylase activity [GO:0051747]; DNA-N1-methyladenine dioxygenase activity [GO:0043734]; ferrous iron binding [GO:0008198]; mRNA N1-methyladenosine dioxygenase activity [GO:1990930]; oxidative DNA demethylase activity [GO:…	SUBCELLULAR LOCATION: Nucleus {ECO:0000250|UniProtKB:Q96Q83}. Cytoplasm {ECO:0000250|UniProtKB:Q96Q83}. Note=Colocalizes with ASCC2 and ASCC3 in nuclear foci when cells have been exposed to alkylating agents that cause DNA damage. Predominantly localizes to the nucleus. {ECO:0000250|UniProtKB:Q96Q83}.
		E9Q8N5		E9Q8N5	unreviewed	E9Q8N5_MOUSE	CLIP associating protein 2	Clasp2	Mus musculus (Mouse)	1286		regulation of cellular component organization [GO:0051128]		regulation of cellular component organization [GO:0051128]
		P10518		P10518	reviewed	HEM2_MOUSE	Delta-aminolevulinic acid dehydratase (ALADH) (EC 4.2.1.24) (Porphobilinogen synthase)	Alad Lv	Mus musculus (Mouse)	330	cytosol [GO:0005829]; extracellular space [GO:0005615]	cellular response to interleukin-4 [GO:0071353]; cellular response to lead ion [GO:0071284]; heme biosynthetic process [GO:0006783]; negative regulation of proteasomal protein catabolic process [GO:1901799]; protein homooligomerization [GO:0051260]; protoporphyrinogen IX biosynthetic process [GO:0006782]; response to activity [GO:0014823]; response to aluminum ion [GO:0010044]; response to amino …	identical protein binding [GO:0042802]; porphobilinogen synthase activity [GO:0004655]; proteasome core complex binding [GO:1904854]; zinc ion binding [GO:0008270]	cytosol [GO:0005829]; extracellular space [GO:0005615]; identical protein binding [GO:0042802]; porphobilinogen synthase activity [GO:0004655]; proteasome core complex binding [GO:1904854]; zinc ion binding [GO:0008270]; cellular response to interleukin-4 [GO:0071353]; cellular response to lead ion [GO:0071284]; heme biosynthetic process [GO:0006783]; negative regulation of proteasomal protein ca…
		A0A3B2WAQ7		A0A3B2WAQ7	unreviewed	A0A3B2WAQ7_MOUSE	Ankyrin repeat and SAM domain containing 1	Anks1	Mus musculus (Mouse)	1129	cytoplasm [GO:0005737]			cytoplasm [GO:0005737]	SUBCELLULAR LOCATION: Cytoplasm {ECO:0000256|ARBA:ARBA00004496}.
		Q9DBS2		Q9DBS2	reviewed	TPRGL_MOUSE	Tumor protein p63-regulated gene 1-like protein (Mossy fiber terminal-associated vertebrate-specific presynaptic protein) (Protein FAM79A)	Tprg1l Fam79a Mover Tprgl	Mus musculus (Mouse)	266	calyx of Held [GO:0044305]; cytoplasm [GO:0005737]; extrinsic component of synaptic vesicle membrane [GO:0098850]; glutamatergic synapse [GO:0098978]; presynapse [GO:0098793]; presynaptic active zone [GO:0048786]; synaptic vesicle [GO:0008021]	calmodulin dependent kinase signaling pathway [GO:0099004]; negative regulation of synaptic transmission [GO:0050805]; presynaptic modulation of chemical synaptic transmission [GO:0099171]; regulation of synaptic transmission, glutamatergic [GO:0051966]; regulation of synaptic vesicle exocytosis [GO:2000300]; synaptic vesicle docking [GO:0016081]	calmodulin binding [GO:0005516]; identical protein binding [GO:0042802]	calyx of Held [GO:0044305]; cytoplasm [GO:0005737]; extrinsic component of synaptic vesicle membrane [GO:0098850]; glutamatergic synapse [GO:0098978]; presynapse [GO:0098793]; presynaptic active zone [GO:0048786]; synaptic vesicle [GO:0008021]; calmodulin binding [GO:0005516]; identical protein binding [GO:0042802]; calmodulin dependent kinase signaling pathway [GO:0099004]; negative regulation o…	SUBCELLULAR LOCATION: Cytoplasmic vesicle, secretory vesicle, synaptic vesicle membrane {ECO:0000250|UniProtKB:A8WCF8}; Peripheral membrane protein {ECO:0000250|UniProtKB:A8WCF8}. Presynaptic active zone {ECO:0000250|UniProtKB:A8WCF8}.
		Q9CR57		Q9CR57	reviewed	RL14_MOUSE	Large ribosomal subunit protein eL14 (60S ribosomal protein L14)	Rpl14	Mus musculus (Mouse)	217	cytoplasm [GO:0005737]; cytosol [GO:0005829]; cytosolic large ribosomal subunit [GO:0022625]; cytosolic ribosome [GO:0022626]; postsynapse [GO:0098794]; postsynaptic density [GO:0014069]; presynapse [GO:0098793]; ribosome [GO:0005840]; synapse [GO:0045202]	cytoplasmic translation [GO:0002181]; ribosomal large subunit biogenesis [GO:0042273]; rRNA processing [GO:0006364]; translation at postsynapse [GO:0140242]; translation at presynapse [GO:0140236]	RNA binding [GO:0003723]; structural constituent of ribosome [GO:0003735]	cytoplasm [GO:0005737]; cytosol [GO:0005829]; cytosolic large ribosomal subunit [GO:0022625]; cytosolic ribosome [GO:0022626]; postsynapse [GO:0098794]; postsynaptic density [GO:0014069]; presynapse [GO:0098793]; ribosome [GO:0005840]; synapse [GO:0045202]; RNA binding [GO:0003723]; structural constituent of ribosome [GO:0003735]; cytoplasmic translation [GO:0002181]; ribosomal large subunit biog…	SUBCELLULAR LOCATION: Cytoplasm {ECO:0000269|PubMed:36517592}.
		Q921M7		Q921M7	reviewed	CYRIB_MOUSE	CYFIP-related Rac1 interactor B (Protein FAM49B)	Cyrib Cyri Fam49b	Mus musculus (Mouse)	324	cilium [GO:0005929]; membrane [GO:0016020]; mitochondrion [GO:0005739]	cellular response to molecule of bacterial origin [GO:0071219]; negative regulation of actin filament polymerization [GO:0030837]; negative regulation of small GTPase mediated signal transduction [GO:0051058]; positive regulation of memory T cell activation [GO:2000568]; positive regulation of T cell activation [GO:0050870]; positive regulation of T cell mediated cytotoxicity [GO:0001916]; positi…	MHC class Ib protein binding, via antigen binding groove [GO:0023030]; small GTPase binding [GO:0031267]	cilium [GO:0005929]; membrane [GO:0016020]; mitochondrion [GO:0005739]; MHC class Ib protein binding, via antigen binding groove [GO:0023030]; small GTPase binding [GO:0031267]; cellular response to molecule of bacterial origin [GO:0071219]; negative regulation of actin filament polymerization [GO:0030837]; negative regulation of small GTPase mediated signal transduction [GO:0051058]; positive re…	SUBCELLULAR LOCATION: Membrane {ECO:0000250|UniProtKB:Q9NUQ9}; Lipid-anchor {ECO:0000250|UniProtKB:Q9NUQ9}. Mitochondrion {ECO:0000250|UniProtKB:Q9NUQ9}.
		P62830		P62830	reviewed	RL23_MOUSE	Large ribosomal subunit protein uL14 (60S ribosomal protein L23)	Rpl23	Mus musculus (Mouse)	140	cytoplasm [GO:0005737]; cytosol [GO:0005829]; cytosolic large ribosomal subunit [GO:0022625]; cytosolic ribosome [GO:0022626]; nucleolus [GO:0005730]; nucleoplasm [GO:0005654]; postsynapse [GO:0098794]; postsynaptic density [GO:0014069]; presynapse [GO:0098793]; protein-containing complex [GO:0032991]; ribosome [GO:0005840]; synapse [GO:0045202]	cellular response to actinomycin D [GO:0072717]; cytoplasmic translation [GO:0002181]; G1 to G0 transition [GO:0070314]; negative regulation of transcription by RNA polymerase II [GO:0000122]; negative regulation of ubiquitin-dependent protein catabolic process [GO:2000059]; positive regulation of cell population proliferation [GO:0008284]; positive regulation of gene expression [GO:0010628]; pos…	large ribosomal subunit rRNA binding [GO:0070180]; structural constituent of ribosome [GO:0003735]; transcription coactivator binding [GO:0001223]; ubiquitin ligase inhibitor activity [GO:1990948]; ubiquitin protein ligase binding [GO:0031625]	cytoplasm [GO:0005737]; cytosol [GO:0005829]; cytosolic large ribosomal subunit [GO:0022625]; cytosolic ribosome [GO:0022626]; nucleolus [GO:0005730]; nucleoplasm [GO:0005654]; postsynapse [GO:0098794]; postsynaptic density [GO:0014069]; presynapse [GO:0098793]; protein-containing complex [GO:0032991]; ribosome [GO:0005840]; synapse [GO:0045202]; large ribosomal subunit rRNA binding [GO:0070180];…	SUBCELLULAR LOCATION: Cytoplasm {ECO:0000269|PubMed:36517592}.
		A2AQ25		A2AQ25	reviewed	SKT_MOUSE	Sickle tail protein (Enhancer trap locus 4)	Skt Etl4 Kiaa1217	Mus musculus (Mouse)	1946	centrosome [GO:0005813]; cytoplasm [GO:0005737]	embryonic skeletal system development [GO:0048706]		centrosome [GO:0005813]; cytoplasm [GO:0005737]; embryonic skeletal system development [GO:0048706]	SUBCELLULAR LOCATION: Cytoplasm, cytoskeleton, microtubule organizing center, centrosome {ECO:0000250|UniProtKB:Q5T5P2}. Cytoplasm {ECO:0000269|PubMed:16204209}.
		A2A547		A2A547	unreviewed	A2A547_MOUSE	Ribosomal protein L19	Rpl19	Mus musculus (Mouse)	194	cytosolic large ribosomal subunit [GO:0022625]	translation [GO:0006412]	RNA binding [GO:0003723]; structural constituent of ribosome [GO:0003735]	cytosolic large ribosomal subunit [GO:0022625]; RNA binding [GO:0003723]; structural constituent of ribosome [GO:0003735]; translation [GO:0006412]
		P61255		P61255	reviewed	RL26_MOUSE	Large ribosomal subunit protein uL24 (60S ribosomal protein L26) (Silica-induced gene 20 protein) (SIG-20)	Rpl26	Mus musculus (Mouse)	145	cytoplasm [GO:0005737]; cytosol [GO:0005829]; cytosolic large ribosomal subunit [GO:0022625]; cytosolic ribosome [GO:0022626]; nucleolus [GO:0005730]; nucleoplasm [GO:0005654]; postsynapse [GO:0098794]; presynapse [GO:0098793]; ribonucleoprotein complex [GO:1990904]; ribosome [GO:0005840]; synapse [GO:0045202]; terminal bouton [GO:0043195]	cellular response to gamma radiation [GO:0071480]; cellular response to ionizing radiation [GO:0071479]; cellular response to UV [GO:0034644]; cytoplasmic translation [GO:0002181]; DNA damage response, signal transduction by p53 class mediator resulting in cell cycle arrest [GO:0006977]; positive regulation of DNA damage response, signal transduction by p53 class mediator resulting in transcripti…	mRNA 5'-UTR binding [GO:0048027]; RNA binding [GO:0003723]; structural constituent of ribosome [GO:0003735]	cytoplasm [GO:0005737]; cytosol [GO:0005829]; cytosolic large ribosomal subunit [GO:0022625]; cytosolic ribosome [GO:0022626]; nucleolus [GO:0005730]; nucleoplasm [GO:0005654]; postsynapse [GO:0098794]; presynapse [GO:0098793]; ribonucleoprotein complex [GO:1990904]; ribosome [GO:0005840]; synapse [GO:0045202]; terminal bouton [GO:0043195]; mRNA 5'-UTR binding [GO:0048027]; RNA binding [GO:000372…	SUBCELLULAR LOCATION: Cytoplasm {ECO:0000269|PubMed:36517592}.
		A0A0U1RNI7		A0A0U1RNI7	unreviewed	A0A0U1RNI7_MOUSE	Kallikrein related-peptidase 8	Klk8	Mus musculus (Mouse)	228		proteolysis [GO:0006508]	serine-type endopeptidase activity [GO:0004252]	serine-type endopeptidase activity [GO:0004252]; proteolysis [GO:0006508]
		Q8CF89		Q8CF89	reviewed	TAB1_MOUSE	TGF-beta-activated kinase 1 and MAP3K7-binding protein 1 (Mitogen-activated protein kinase kinase kinase 7-interacting protein 1) (TGF-beta-activated kinase 1-binding protein 1) (TAK1-binding protein 1)	Tab1 Map3k7ip1	Mus musculus (Mouse)	502	cytosol [GO:0005829]; nuclear speck [GO:0016607]; protein-containing complex [GO:0032991]	aorta development [GO:0035904]; cardiac septum development [GO:0003279]; coronary vasculature development [GO:0060976]; heart morphogenesis [GO:0003007]; in utero embryonic development [GO:0001701]; lung development [GO:0030324]; positive regulation of MAPK cascade [GO:0043410]; transforming growth factor beta receptor signaling pathway [GO:0007179]	kinase activator activity [GO:0019209]; mitogen-activated protein kinase p38 binding [GO:0048273]; protein serine/threonine phosphatase activity [GO:0004722]; protein-containing complex binding [GO:0044877]	cytosol [GO:0005829]; nuclear speck [GO:0016607]; protein-containing complex [GO:0032991]; kinase activator activity [GO:0019209]; mitogen-activated protein kinase p38 binding [GO:0048273]; protein serine/threonine phosphatase activity [GO:0004722]; protein-containing complex binding [GO:0044877]; aorta development [GO:0035904]; cardiac septum development [GO:0003279]; coronary vasculature develo…
		Q6ZWZ7		Q9CPR4	reviewed	RL17_MOUSE	Large ribosomal subunit protein uL22 (60S ribosomal protein L17)	Rpl17	Mus musculus (Mouse)	184	A band [GO:0031672]; cytoplasm [GO:0005737]; cytosol [GO:0005829]; cytosolic large ribosomal subunit [GO:0022625]; cytosolic ribosome [GO:0022626]; postsynapse [GO:0098794]; presynapse [GO:0098793]; ribosome [GO:0005840]; synapse [GO:0045202]	cytoplasmic translation [GO:0002181]; positive regulation of G1/S transition of mitotic cell cycle [GO:1900087]; translation at postsynapse [GO:0140242]; translation at presynapse [GO:0140236]	large ribosomal subunit rRNA binding [GO:0070180]; structural constituent of ribosome [GO:0003735]	A band [GO:0031672]; cytoplasm [GO:0005737]; cytosol [GO:0005829]; cytosolic large ribosomal subunit [GO:0022625]; cytosolic ribosome [GO:0022626]; postsynapse [GO:0098794]; presynapse [GO:0098793]; ribosome [GO:0005840]; synapse [GO:0045202]; large ribosomal subunit rRNA binding [GO:0070180]; structural constituent of ribosome [GO:0003735]; cytoplasmic translation [GO:0002181]; positive regulati…	SUBCELLULAR LOCATION: Cytoplasm {ECO:0000269|PubMed:36517592}.
		B2RQS1		B2RQS1	unreviewed	B2RQS1_MOUSE	Striatin, calmodulin binding protein 3 (Strn3 protein)	Strn3	Mus musculus (Mouse)	712	membrane [GO:0016020]; protein-containing complex [GO:0032991]		calmodulin binding [GO:0005516]; protein-containing complex binding [GO:0044877]	membrane [GO:0016020]; protein-containing complex [GO:0032991]; calmodulin binding [GO:0005516]; protein-containing complex binding [GO:0044877]
		Q9CWF2		Q9CWF2	reviewed	TBB2B_MOUSE	Tubulin beta-2B chain	Tubb2b	Mus musculus (Mouse)	445	cytoplasm [GO:0005737]; intercellular bridge [GO:0045171]; microtubule [GO:0005874]; microtubule cytoskeleton [GO:0015630]; mitotic spindle [GO:0072686]; Schaffer collateral - CA1 synapse [GO:0098685]	cerebral cortex development [GO:0021987]; embryonic brain development [GO:1990403]; microtubule cytoskeleton organization [GO:0000226]; microtubule-based process [GO:0007017]; mitotic cell cycle [GO:0000278]; modulation of chemical synaptic transmission [GO:0050804]; neuron migration [GO:0001764]; positive regulation of axon guidance [GO:1902669]	GTP binding [GO:0005525]; GTPase activity [GO:0003924]; metal ion binding [GO:0046872]; protein heterodimerization activity [GO:0046982]; structural constituent of cytoskeleton [GO:0005200]	cytoplasm [GO:0005737]; intercellular bridge [GO:0045171]; microtubule [GO:0005874]; microtubule cytoskeleton [GO:0015630]; mitotic spindle [GO:0072686]; Schaffer collateral - CA1 synapse [GO:0098685]; GTP binding [GO:0005525]; GTPase activity [GO:0003924]; metal ion binding [GO:0046872]; protein heterodimerization activity [GO:0046982]; structural constituent of cytoskeleton [GO:0005200]; cerebr…	SUBCELLULAR LOCATION: Cytoplasm, cytoskeleton {ECO:0000250|UniProtKB:Q9BVA1}.
Pearson	144	P62806		P62806	reviewed	H4_MOUSE	Histone H4	H4c1 Hist1h4a; H4c2 H4-53 Hist1h4b; H4c3 H4-12 Hist1h4c; H4c4 Hist1h4d; H4c6 Hist1h4f; H4c8 Hist1h4h; H4c9 Hist1h4i; H4c11 Hist1h4j; H4c12 Hist1h4k; Hist1h4m; H4c14 Hist2h4 Hist2h4a; H4c16 H4f16 Hist4h4	Mus musculus (Mouse)	103	CENP-A containing nucleosome [GO:0043505]; nucleoplasm [GO:0005654]; nucleosome [GO:0000786]; nucleus [GO:0005634]; protein-containing complex [GO:0032991]	chromatin organization [GO:0006325]; negative regulation of megakaryocyte differentiation [GO:0045653]; nucleosome assembly [GO:0006334]; protein localization to CENP-A containing chromatin [GO:0061644]	DNA binding [GO:0003677]; protein heterodimerization activity [GO:0046982]; structural constituent of chromatin [GO:0030527]	CENP-A containing nucleosome [GO:0043505]; nucleoplasm [GO:0005654]; nucleosome [GO:0000786]; nucleus [GO:0005634]; protein-containing complex [GO:0032991]; DNA binding [GO:0003677]; protein heterodimerization activity [GO:0046982]; structural constituent of chromatin [GO:0030527]; chromatin organization [GO:0006325]; negative regulation of megakaryocyte differentiation [GO:0045653]; nucleosome a…	SUBCELLULAR LOCATION: Nucleus {ECO:0000250}. Chromosome {ECO:0000250}.
		Q6TEK5		Q6TEK5	reviewed	VKORL_MOUSE	Vitamin K epoxide reductase complex subunit 1-like protein 1 (VKORC1-like protein 1) (EC 1.17.4.4)	Vkorc1l1	Mus musculus (Mouse)	176	endoplasmic reticulum [GO:0005783]; endoplasmic reticulum membrane [GO:0005789]	cellular response to oxidative stress [GO:0034599]; peptidyl-glutamic acid carboxylation [GO:0017187]; vitamin K metabolic process [GO:0042373]	quinone binding [GO:0048038]; vitamin-K-epoxide reductase (warfarin-sensitive) activity [GO:0047057]	endoplasmic reticulum [GO:0005783]; endoplasmic reticulum membrane [GO:0005789]; quinone binding [GO:0048038]; vitamin-K-epoxide reductase (warfarin-sensitive) activity [GO:0047057]; cellular response to oxidative stress [GO:0034599]; peptidyl-glutamic acid carboxylation [GO:0017187]; vitamin K metabolic process [GO:0042373]	SUBCELLULAR LOCATION: Endoplasmic reticulum membrane {ECO:0000269|PubMed:23928358}; Multi-pass membrane protein {ECO:0000269|PubMed:23928358}.
		A0A3Q4EG54		A0A3Q4EG54	unreviewed	A0A3Q4EG54_MOUSE	Oxysterol-binding protein	Osbpl1a	Mus musculus (Mouse)	528		lipid transport [GO:0006869]	lipid binding [GO:0008289]	lipid binding [GO:0008289]; lipid transport [GO:0006869]
		Q01149		Q01149	reviewed	CO1A2_MOUSE	Collagen alpha-2(I) chain (Alpha-2 type I collagen)	Col1a2 Cola2	Mus musculus (Mouse)	1372	collagen trimer [GO:0005581]; collagen type I trimer [GO:0005584]; collagen-containing extracellular matrix [GO:0062023]; extracellular space [GO:0005615]	blood vessel development [GO:0001568]; bone mineralization [GO:0030282]; cellular response to amino acid stimulus [GO:0071230]; collagen fibril organization [GO:0030199]; collagen metabolic process [GO:0032963]; extracellular matrix assembly [GO:0085029]; extracellular matrix organization [GO:0030198]; protein heterotrimerization [GO:0070208]; regulation of blood pressure [GO:0008217]; Rho protei…	extracellular matrix structural constituent conferring tensile strength [GO:0030020]; identical protein binding [GO:0042802]; metal ion binding [GO:0046872]; platelet-derived growth factor binding [GO:0048407]; protease binding [GO:0002020]; protein-macromolecule adaptor activity [GO:0030674]; SMAD binding [GO:0046332]	collagen trimer [GO:0005581]; collagen type I trimer [GO:0005584]; collagen-containing extracellular matrix [GO:0062023]; extracellular space [GO:0005615]; extracellular matrix structural constituent conferring tensile strength [GO:0030020]; identical protein binding [GO:0042802]; metal ion binding [GO:0046872]; platelet-derived growth factor binding [GO:0048407]; protease binding [GO:0002020]; p…	SUBCELLULAR LOCATION: Secreted, extracellular space, extracellular matrix {ECO:0000255|PROSITE-ProRule:PRU00793}.
		Q3V4B5		Q3V4B5	reviewed	COMD6_MOUSE	COMM domain-containing protein 6	Commd6	Mus musculus (Mouse)	87	cytoplasm [GO:0005737]; nucleus [GO:0005634]		NF-kappaB binding [GO:0051059]	cytoplasm [GO:0005737]; nucleus [GO:0005634]; NF-kappaB binding [GO:0051059]	SUBCELLULAR LOCATION: Nucleus {ECO:0000250|UniProtKB:Q7Z4G1}. Cytoplasm {ECO:0000250|UniProtKB:Q7Z4G1}.
		Q08189		Q08189	reviewed	TGM3_MOUSE	Protein-glutamine gamma-glutamyltransferase E (EC 2.3.2.13) (Transglutaminase E) (TG(E)) (TGE) (TGase E) (Transglutaminase-3) (TGase-3) [Cleaved into: Protein-glutamine gamma-glutamyltransferase E 50 kDa catalytic chain; Protein-glutamine gamma-glutamyltransferase E 27 kDa non-catalytic chain]	Tgm3 Tgase3	Mus musculus (Mouse)	693	collagen-containing extracellular matrix [GO:0062023]; cornified envelope [GO:0001533]; cytoplasm [GO:0005737]; extrinsic component of cytoplasmic side of plasma membrane [GO:0031234]; protein-containing complex [GO:0032991]	epidermis development [GO:0008544]; hair cell differentiation [GO:0035315]; keratinization [GO:0031424]; keratinocyte differentiation [GO:0030216]; peptide cross-linking [GO:0018149]; skin development [GO:0043588]	calcium ion binding [GO:0005509]; catalytic activity [GO:0003824]; protein-glutamine gamma-glutamyltransferase activity [GO:0003810]; structural molecule activity [GO:0005198]	collagen-containing extracellular matrix [GO:0062023]; cornified envelope [GO:0001533]; cytoplasm [GO:0005737]; extrinsic component of cytoplasmic side of plasma membrane [GO:0031234]; protein-containing complex [GO:0032991]; calcium ion binding [GO:0005509]; catalytic activity [GO:0003824]; protein-glutamine gamma-glutamyltransferase activity [GO:0003810]; structural molecule activity [GO:000519…	SUBCELLULAR LOCATION: Cytoplasm {ECO:0000250|UniProtKB:Q08188}.
		P58466		P58466	reviewed	CTDS1_MOUSE	Carboxy-terminal domain RNA polymerase II polypeptide A small phosphatase 1 (EC 3.1.3.16) (Golli-interacting protein) (GIP) (Nuclear LIM interactor-interacting factor 3) (NLI-interacting factor 3) (Small C-terminal domain phosphatase 1) (SCP1) (Small CTD phosphatase 1)	Ctdsp1 Nif3 Nliif	Mus musculus (Mouse)	261	nucleoplasm [GO:0005654]; nucleus [GO:0005634]	negative regulation of G1/S transition of mitotic cell cycle [GO:2000134]; negative regulation of neurogenesis [GO:0050768]; negative regulation of neuron differentiation [GO:0045665]; negative regulation of protein phosphorylation [GO:0001933]; regulation of transcription by RNA polymerase II [GO:0006357]	metal ion binding [GO:0046872]; myosin phosphatase activity [GO:0017018]; RNA polymerase II CTD heptapeptide repeat phosphatase activity [GO:0008420]	nucleoplasm [GO:0005654]; nucleus [GO:0005634]; metal ion binding [GO:0046872]; myosin phosphatase activity [GO:0017018]; RNA polymerase II CTD heptapeptide repeat phosphatase activity [GO:0008420]; negative regulation of G1/S transition of mitotic cell cycle [GO:2000134]; negative regulation of neurogenesis [GO:0050768]; negative regulation of neuron differentiation [GO:0045665]; negative regula…	SUBCELLULAR LOCATION: Nucleus {ECO:0000250}.
		Q99PV0		Q99PV0	reviewed	PRP8_MOUSE	Pre-mRNA-processing-splicing factor 8 (Splicing factor Prp8)	Prpf8 Prp8	Mus musculus (Mouse)	2335	catalytic step 2 spliceosome [GO:0071013]; nuclear speck [GO:0016607]; nucleus [GO:0005634]; small nuclear ribonucleoprotein complex [GO:0030532]; U2-type catalytic step 1 spliceosome [GO:0071006]; U2-type catalytic step 2 spliceosome [GO:0071007]; U2-type precatalytic spliceosome [GO:0071005]; U4/U6 x U5 tri-snRNP complex [GO:0046540]; U5 snRNP [GO:0005682]	cellular response to lipopolysaccharide [GO:0071222]; cellular response to tumor necrosis factor [GO:0071356]; mRNA splicing, via spliceosome [GO:0000398]; spliceosomal tri-snRNP complex assembly [GO:0000244]	K63-linked polyubiquitin modification-dependent protein binding [GO:0070530]; metallopeptidase activity [GO:0008237]; pre-mRNA intronic binding [GO:0097157]; U1 snRNA binding [GO:0030619]; U2 snRNA binding [GO:0030620]; U5 snRNA binding [GO:0030623]; U6 snRNA binding [GO:0017070]	catalytic step 2 spliceosome [GO:0071013]; nuclear speck [GO:0016607]; nucleus [GO:0005634]; small nuclear ribonucleoprotein complex [GO:0030532]; U2-type catalytic step 1 spliceosome [GO:0071006]; U2-type catalytic step 2 spliceosome [GO:0071007]; U2-type precatalytic spliceosome [GO:0071005]; U4/U6 x U5 tri-snRNP complex [GO:0046540]; U5 snRNP [GO:0005682]; K63-linked polyubiquitin modification…	SUBCELLULAR LOCATION: Nucleus {ECO:0000250|UniProtKB:Q6P2Q9}. Nucleus speckle {ECO:0000269|PubMed:15169873}.
		Q99LI7		Q99LI7	reviewed	CSTF3_MOUSE	Cleavage stimulation factor subunit 3 (CF-1 77 kDa subunit) (Cleavage stimulation factor 77 kDa subunit) (CSTF 77 kDa subunit) (CstF-77)	Cstf3	Mus musculus (Mouse)	717	mRNA cleavage stimulating factor complex [GO:0005848]; nucleoplasm [GO:0005654]; nucleus [GO:0005634]	co-transcriptional mRNA 3'-end processing, cleavage and polyadenylation pathway [GO:0180010]; RNA 3'-end processing [GO:0031123]	mRNA binding [GO:0003729]	mRNA cleavage stimulating factor complex [GO:0005848]; nucleoplasm [GO:0005654]; nucleus [GO:0005634]; mRNA binding [GO:0003729]; co-transcriptional mRNA 3'-end processing, cleavage and polyadenylation pathway [GO:0180010]; RNA 3'-end processing [GO:0031123]	SUBCELLULAR LOCATION: Nucleus {ECO:0000250}.
		O08848		O08848	reviewed	RO60_MOUSE	RNA-binding protein Ro60 (60 kDa SS-A/Ro ribonucleoprotein) (60 kDa Ro protein) (60 kDa ribonucleoprotein Ro) (RoRNP) (TROVE domain family member 2)	RO60 Ssa2 Trove2	Mus musculus (Mouse)	538	cytoplasm [GO:0005737]; cytosol [GO:0005829]; nuclear body [GO:0016604]; nucleoplasm [GO:0005654]; nucleus [GO:0005634]; ribonucleoprotein complex [GO:1990904]	cellular response to interferon-alpha [GO:0035457]; cilium assembly [GO:0060271]; immune system development [GO:0002520]; regulation of gene expression [GO:0010468]; response to UV [GO:0009411]; smoothened signaling pathway [GO:0007224]	metal ion binding [GO:0046872]; misfolded RNA binding [GO:0034336]; RNA binding [GO:0003723]; U2 snRNA binding [GO:0030620]	cytoplasm [GO:0005737]; cytosol [GO:0005829]; nuclear body [GO:0016604]; nucleoplasm [GO:0005654]; nucleus [GO:0005634]; ribonucleoprotein complex [GO:1990904]; metal ion binding [GO:0046872]; misfolded RNA binding [GO:0034336]; RNA binding [GO:0003723]; U2 snRNA binding [GO:0030620]; cellular response to interferon-alpha [GO:0035457]; cilium assembly [GO:0060271]; immune system development [GO:0…	SUBCELLULAR LOCATION: Cytoplasm {ECO:0000250|UniProtKB:P10155}. Note=Localized in cytoplasmic mRNP granules containing untranslated mRNAs. {ECO:0000250|UniProtKB:P10155}.
		Q64287		Q64287	reviewed	IRF4_MOUSE	Interferon regulatory factor 4 (IRF-4) (Lymphocyte-specific interferon regulatory factor) (LSIRF) (NF-EM5) (PU.1 interaction partner) (Transcriptional activator PIP)	Irf4 Spip	Mus musculus (Mouse)	450	cytosol [GO:0005829]; nucleoplasm [GO:0005654]; nucleosome [GO:0000786]; nucleus [GO:0005634]	chromatin remodeling [GO:0006338]; defense response to protozoan [GO:0042832]; immune system process [GO:0002376]; myeloid dendritic cell differentiation [GO:0043011]; negative regulation of toll-like receptor signaling pathway [GO:0034122]; positive regulation of cold-induced thermogenesis [GO:0120162]; positive regulation of DNA-templated transcription [GO:0045893]; positive regulation of inter…	cis-regulatory region sequence-specific DNA binding [GO:0000987]; DNA-binding transcription activator activity, RNA polymerase II-specific [GO:0001228]; DNA-binding transcription factor activity [GO:0003700]; DNA-binding transcription factor activity, RNA polymerase II-specific [GO:0000981]; RNA polymerase II cis-regulatory region sequence-specific DNA binding [GO:0000978]; sequence-specific DNA …	cytosol [GO:0005829]; nucleoplasm [GO:0005654]; nucleosome [GO:0000786]; nucleus [GO:0005634]; cis-regulatory region sequence-specific DNA binding [GO:0000987]; DNA-binding transcription activator activity, RNA polymerase II-specific [GO:0001228]; DNA-binding transcription factor activity [GO:0003700]; DNA-binding transcription factor activity, RNA polymerase II-specific [GO:0000981]; RNA polymer…	SUBCELLULAR LOCATION: Nucleus.
		Q62267		Q62267	reviewed	SPR1B_MOUSE	Cornifin-B (Small proline-rich protein 1B) (SPR1 B) (SPR1B)	Sprr1b	Mus musculus (Mouse)	153	cornified envelope [GO:0001533]; Golgi apparatus [GO:0005794]; perinuclear region of cytoplasm [GO:0048471]	keratinization [GO:0031424]; regulation of cell shape [GO:0008360]	structural constituent of cytoskeleton [GO:0005200]	cornified envelope [GO:0001533]; Golgi apparatus [GO:0005794]; perinuclear region of cytoplasm [GO:0048471]; structural constituent of cytoskeleton [GO:0005200]; keratinization [GO:0031424]; regulation of cell shape [GO:0008360]	SUBCELLULAR LOCATION: Cytoplasm.
		P43277		P43277	reviewed	H13_MOUSE	Histone H1.3 (H1 VAR.4) (H1d)	H1-3 H1f3 Hist1h1d	Mus musculus (Mouse)	221	chromatin [GO:0000785]; euchromatin [GO:0000791]; nucleosome [GO:0000786]; nucleus [GO:0005634]	chromatin organization [GO:0006325]; chromosome condensation [GO:0030261]; negative regulation of DNA recombination [GO:0045910]; negative regulation of transcription by RNA polymerase II [GO:0000122]; nucleosome assembly [GO:0006334]; regulation of transcription by RNA polymerase II [GO:0006357]	chromatin DNA binding [GO:0031490]; DNA binding [GO:0003677]; double-stranded DNA binding [GO:0003690]; nucleosomal DNA binding [GO:0031492]; structural constituent of chromatin [GO:0030527]	chromatin [GO:0000785]; euchromatin [GO:0000791]; nucleosome [GO:0000786]; nucleus [GO:0005634]; chromatin DNA binding [GO:0031490]; DNA binding [GO:0003677]; double-stranded DNA binding [GO:0003690]; nucleosomal DNA binding [GO:0031492]; structural constituent of chromatin [GO:0030527]; chromatin organization [GO:0006325]; chromosome condensation [GO:0030261]; negative regulation of DNA recombin…	SUBCELLULAR LOCATION: Nucleus. Chromosome. Note=Mainly localizes in euchromatin. {ECO:0000250}.
		Q3TMX5		Q9CXI5	reviewed	MANF_MOUSE	Mesencephalic astrocyte-derived neurotrophic factor (Arginine-rich protein) (Protein ARMET)	Manf Armet	Mus musculus (Mouse)	179	endoplasmic reticulum [GO:0005783]; endoplasmic reticulum lumen [GO:0005788]; extracellular space [GO:0005615]; perinuclear region of cytoplasm [GO:0048471]; sarcoplasmic reticulum lumen [GO:0033018]	dopaminergic neuron differentiation [GO:0071542]; neuron projection development [GO:0031175]; regulation of response to endoplasmic reticulum stress [GO:1905897]; response to unfolded protein [GO:0006986]; vasoconstriction of artery involved in ischemic response to lowering of systemic arterial blood pressure [GO:0002014]	growth factor activity [GO:0008083]; sulfatide binding [GO:0120146]	endoplasmic reticulum [GO:0005783]; endoplasmic reticulum lumen [GO:0005788]; extracellular space [GO:0005615]; perinuclear region of cytoplasm [GO:0048471]; sarcoplasmic reticulum lumen [GO:0033018]; growth factor activity [GO:0008083]; sulfatide binding [GO:0120146]; dopaminergic neuron differentiation [GO:0071542]; neuron projection development [GO:0031175]; regulation of response to endoplasm…	SUBCELLULAR LOCATION: Secreted {ECO:0000269|PubMed:17507765, ECO:0000269|PubMed:23956175}. Endoplasmic reticulum lumen {ECO:0000269|PubMed:23956175}. Sarcoplasmic reticulum lumen {ECO:0000250|UniProtKB:P55145}. Note=Retained in the endoplasmic reticulum (ER), and sarcoplasmic reticulum (SR) under normal conditions. Up-regulated and secreted by the ER/SR in response to ER stress and hypoxia. {ECO:…
		A2ATR8		A2ATR8	unreviewed	A2ATR8_MOUSE	Serine (or cysteine) peptidase inhibitor, clade G, member 1	Serping1	Mus musculus (Mouse)	347	extracellular space [GO:0005615]		serine-type endopeptidase inhibitor activity [GO:0004867]	extracellular space [GO:0005615]; serine-type endopeptidase inhibitor activity [GO:0004867]
		A0A140LHA2		A0A140LHA2	unreviewed	A0A140LHA2_MOUSE	Mitotic checkpoint protein BUB3	Bub3	Mus musculus (Mouse)	324
		A0A0R4J081		A0A0R4J081	unreviewed	A0A0R4J081_MOUSE	Complex I intermediate-associated protein 30, mitochondrial (NADH dehydrogenase [ubiquinone] 1 alpha subcomplex assembly factor 1)	Ndufaf1	Mus musculus (Mouse)	330	cytosol [GO:0005829]; mitochondrion [GO:0005739]	chaperone-mediated protein complex assembly [GO:0051131]; mitochondrial respiratory chain complex I assembly [GO:0032981]		cytosol [GO:0005829]; mitochondrion [GO:0005739]; chaperone-mediated protein complex assembly [GO:0051131]; mitochondrial respiratory chain complex I assembly [GO:0032981]	SUBCELLULAR LOCATION: Mitochondrion {ECO:0000256|ARBA:ARBA00004173}.
		O09172		O09172	reviewed	GSH0_MOUSE	Glutamate--cysteine ligase regulatory subunit (GCS light chain) (Gamma-ECS regulatory subunit) (Gamma-glutamylcysteine synthetase regulatory subunit) (Glutamate--cysteine ligase modifier subunit)	Gclm Glclr	Mus musculus (Mouse)	274	glutamate-cysteine ligase complex [GO:0017109]	apoptotic mitochondrial changes [GO:0008637]; blood vessel diameter maintenance [GO:0097746]; cellular response to fibroblast growth factor stimulus [GO:0044344]; cellular response to follicle-stimulating hormone stimulus [GO:0071372]; cellular response to glucose stimulus [GO:0071333]; cellular response to hepatocyte growth factor stimulus [GO:0035729]; cellular response to leukemia inhibitory f…	enzyme regulator activity [GO:0030234]; glutamate-cysteine ligase activity [GO:0004357]; glutamate-cysteine ligase catalytic subunit binding [GO:0035226]; protein-containing complex binding [GO:0044877]	glutamate-cysteine ligase complex [GO:0017109]; enzyme regulator activity [GO:0030234]; glutamate-cysteine ligase activity [GO:0004357]; glutamate-cysteine ligase catalytic subunit binding [GO:0035226]; protein-containing complex binding [GO:0044877]; apoptotic mitochondrial changes [GO:0008637]; blood vessel diameter maintenance [GO:0097746]; cellular response to fibroblast growth factor stimulu…
		P60670		P60670	reviewed	NPL4_MOUSE	Nuclear protein localization protein 4 homolog (Protein NPL4)	Nploc4 Kiaa1499 Npl4	Mus musculus (Mouse)	608	cytosol [GO:0005829]; endoplasmic reticulum [GO:0005783]; nuclear outer membrane-endoplasmic reticulum membrane network [GO:0042175]; nucleus [GO:0005634]; UFD1-NPL4 complex [GO:0036501]; VCP-NPL4-UFD1 AAA ATPase complex [GO:0034098]	Golgi organization [GO:0007030]; negative regulation of RIG-I signaling pathway [GO:0039536]; negative regulation of type I interferon production [GO:0032480]; retrograde protein transport, ER to cytosol [GO:0030970]; ubiquitin-dependent ERAD pathway [GO:0030433]; ubiquitin-dependent protein catabolic process [GO:0006511]	ATPase binding [GO:0051117]; metal ion binding [GO:0046872]; protein-containing complex binding [GO:0044877]; ubiquitin binding [GO:0043130]; ubiquitin protein ligase binding [GO:0031625]	cytosol [GO:0005829]; endoplasmic reticulum [GO:0005783]; nuclear outer membrane-endoplasmic reticulum membrane network [GO:0042175]; nucleus [GO:0005634]; UFD1-NPL4 complex [GO:0036501]; VCP-NPL4-UFD1 AAA ATPase complex [GO:0034098]; ATPase binding [GO:0051117]; metal ion binding [GO:0046872]; protein-containing complex binding [GO:0044877]; ubiquitin binding [GO:0043130]; ubiquitin protein liga…	SUBCELLULAR LOCATION: Cytoplasm, cytosol {ECO:0000250|UniProtKB:Q9ES54}. Endoplasmic reticulum {ECO:0000250|UniProtKB:Q9ES54}. Nucleus {ECO:0000250|UniProtKB:Q9ES54}. Note=Associated with the endoplasmic reticulum and nuclear. {ECO:0000250|UniProtKB:Q9ES54}.
		Q9ET01		Q9ET01	reviewed	PYGL_MOUSE	Glycogen phosphorylase, liver form (EC 2.4.1.1)	Pygl	Mus musculus (Mouse)	850	cytoplasm [GO:0005737]; cytosol [GO:0005829]	5-phosphoribose 1-diphosphate biosynthetic process [GO:0006015]; glucose homeostasis [GO:0042593]; glycogen catabolic process [GO:0005980]; glycogen metabolic process [GO:0005977]; necroptotic process [GO:0070266]; response to bacterium [GO:0009617]	AMP binding [GO:0016208]; ATP binding [GO:0005524]; bile acid binding [GO:0032052]; carbohydrate binding [GO:0030246]; glucose binding [GO:0005536]; glycogen phosphorylase activity [GO:0008184]; identical protein binding [GO:0042802]; linear malto-oligosaccharide phosphorylase activity [GO:0102250]; purine nucleobase binding [GO:0002060]; pyridoxal phosphate binding [GO:0030170]; SHG alpha-glucan…	cytoplasm [GO:0005737]; cytosol [GO:0005829]; AMP binding [GO:0016208]; ATP binding [GO:0005524]; bile acid binding [GO:0032052]; carbohydrate binding [GO:0030246]; glucose binding [GO:0005536]; glycogen phosphorylase activity [GO:0008184]; identical protein binding [GO:0042802]; linear malto-oligosaccharide phosphorylase activity [GO:0102250]; purine nucleobase binding [GO:0002060]; pyridoxal ph…	SUBCELLULAR LOCATION: Cytoplasm, cytosol {ECO:0000250|UniProtKB:P06737}.
		E9Q3M0		E9Q3M0	unreviewed	E9Q3M0_MOUSE	Mothers against decapentaplegic homolog (MAD homolog) (Mothers against DPP homolog) (SMAD family member)	Smad2	Mus musculus (Mouse)	434	cytoplasm [GO:0005737]; membrane [GO:0016020]; nucleus [GO:0005634]; transcription regulator complex [GO:0005667]	regulation of DNA-templated transcription [GO:0006355]; transforming growth factor beta receptor signaling pathway [GO:0007179]; ureteric bud development [GO:0001657]	metal ion binding [GO:0046872]	cytoplasm [GO:0005737]; membrane [GO:0016020]; nucleus [GO:0005634]; transcription regulator complex [GO:0005667]; metal ion binding [GO:0046872]; regulation of DNA-templated transcription [GO:0006355]; transforming growth factor beta receptor signaling pathway [GO:0007179]; ureteric bud development [GO:0001657]	SUBCELLULAR LOCATION: Cytoplasm {ECO:0000256|RuleBase:RU361195}. Nucleus {ECO:0000256|RuleBase:RU361195}.
		D3Z2Z1		D3Z2Z1	unreviewed	D3Z2Z1_MOUSE	CAP-GLY domain containing linker protein 1	Clip1	Mus musculus (Mouse)	1426	cytoskeleton [GO:0005856]			cytoskeleton [GO:0005856]
		Q9CR26		Q9CR26	reviewed	VTA1_MOUSE	Vacuolar protein sorting-associated protein VTA1 homolog (SKD1-binding protein 1) (SBP1)	Vta1	Mus musculus (Mouse)	309	cytoplasm [GO:0005737]; cytosol [GO:0005829]; endosome membrane [GO:0010008]; intracellular membrane-bounded organelle [GO:0043231]; multivesicular body [GO:0005771]; nucleoplasm [GO:0005654]	late endosome to vacuole transport via multivesicular body sorting pathway [GO:0032511]; multivesicular body sorting pathway [GO:0071985]; protein transport [GO:0015031]		cytoplasm [GO:0005737]; cytosol [GO:0005829]; endosome membrane [GO:0010008]; intracellular membrane-bounded organelle [GO:0043231]; multivesicular body [GO:0005771]; nucleoplasm [GO:0005654]; late endosome to vacuole transport via multivesicular body sorting pathway [GO:0032511]; multivesicular body sorting pathway [GO:0071985]; protein transport [GO:0015031]	SUBCELLULAR LOCATION: Cytoplasm {ECO:0000269|PubMed:15173323}. Endosome membrane {ECO:0000269|PubMed:15173323}; Peripheral membrane protein {ECO:0000269|PubMed:15173323}.
		F8VQ75		F8VQ75	unreviewed	F8VQ75_MOUSE	Kinesin family member 13A	Kif13a	Mus musculus (Mouse)	1749	centrosome [GO:0005813]; endosome membrane [GO:0010008]; midbody [GO:0030496]	endosome to lysosome transport [GO:0008333]; intracellular protein transport [GO:0006886]; melanosome organization [GO:0032438]; microtubule-based movement [GO:0007018]; regulation of cytokinesis [GO:0032465]; vesicle cargo loading [GO:0035459]	ATP binding [GO:0005524]; microtubule binding [GO:0008017]; microtubule motor activity [GO:0003777]	centrosome [GO:0005813]; endosome membrane [GO:0010008]; midbody [GO:0030496]; ATP binding [GO:0005524]; microtubule binding [GO:0008017]; microtubule motor activity [GO:0003777]; endosome to lysosome transport [GO:0008333]; intracellular protein transport [GO:0006886]; melanosome organization [GO:0032438]; microtubule-based movement [GO:0007018]; regulation of cytokinesis [GO:0032465]; vesicle c…
		A0A087WRE7		A0A087WRE7	unreviewed	A0A087WRE7_MOUSE	Hydroxyacid-oxoacid transhydrogenase, mitochondrial (EC 1.1.99.24) (Alcohol dehydrogenase iron-containing protein 1)	Adhfe1	Mus musculus (Mouse)	457	mitochondrion [GO:0005739]		alcohol dehydrogenase (NAD+) activity [GO:0004022]; hydroxyacid-oxoacid transhydrogenase activity [GO:0047988]; metal ion binding [GO:0046872]	mitochondrion [GO:0005739]; alcohol dehydrogenase (NAD+) activity [GO:0004022]; hydroxyacid-oxoacid transhydrogenase activity [GO:0047988]; metal ion binding [GO:0046872]	SUBCELLULAR LOCATION: Mitochondrion {ECO:0000256|ARBA:ARBA00004173}.
		P60904		P60904	reviewed	DNJC5_MOUSE	DnaJ homolog subfamily C member 5 (Cysteine string protein) (CSP) (Cysteine-string protein isoform alpha)	Dnajc5 Cspalpha	Mus musculus (Mouse)	198	chromaffin granule membrane [GO:0042584]; clathrin-sculpted glutamate transport vesicle membrane [GO:0060203]; cytosol [GO:0005829]; Golgi apparatus [GO:0005794]; intracellular membrane-bounded organelle [GO:0043231]; melanosome [GO:0042470]; membrane [GO:0016020]; neuromuscular junction [GO:0031594]; plasma membrane [GO:0005886]; presynapse [GO:0098793]; synaptic vesicle [GO:0008021]; synaptic v…	chaperone-mediated protein folding [GO:0061077]; negative regulation of neuron apoptotic process [GO:0043524]; neuron apoptotic process [GO:0051402]; regulation of synaptic vesicle cycle [GO:0098693]	ATP-dependent protein binding [GO:0043008]	chromaffin granule membrane [GO:0042584]; clathrin-sculpted glutamate transport vesicle membrane [GO:0060203]; cytosol [GO:0005829]; Golgi apparatus [GO:0005794]; intracellular membrane-bounded organelle [GO:0043231]; melanosome [GO:0042470]; membrane [GO:0016020]; neuromuscular junction [GO:0031594]; plasma membrane [GO:0005886]; presynapse [GO:0098793]; synaptic vesicle [GO:0008021]; synaptic v…	SUBCELLULAR LOCATION: Cytoplasm, cytosol {ECO:0000250|UniProtKB:Q29455}. Membrane {ECO:0000269|PubMed:17034881}; Lipid-anchor {ECO:0000269|PubMed:17034881}. Cytoplasmic vesicle, secretory vesicle, chromaffin granule membrane {ECO:0000250|UniProtKB:Q29455}. Melanosome {ECO:0000250|UniProtKB:Q9H3Z4}. Cell membrane {ECO:0000250|UniProtKB:Q9H3Z4}. Note=The association with membranes is regulated by p…
		Q8K2Q7		Q8K2Q7	reviewed	BROX_MOUSE	BRO1 domain-containing protein BROX (BRO1 domain- and CAAX motif-containing protein)	Brox	Mus musculus (Mouse)	411	nuclear envelope [GO:0005635]; nuclear membrane [GO:0031965]	mitotic nuclear membrane reassembly [GO:0007084]		nuclear envelope [GO:0005635]; nuclear membrane [GO:0031965]; mitotic nuclear membrane reassembly [GO:0007084]	SUBCELLULAR LOCATION: Nucleus membrane {ECO:0000250|UniProtKB:Q5VW32}; Lipid-anchor {ECO:0000250|UniProtKB:Q5VW32}. Note=During nuclear envelope repair, localizes at rupture sites where it is recruited by the CHMP7/ESCRT-III axis. {ECO:0000250|UniProtKB:Q5VW32}.
		Q8BZB2		Q8BZB2	reviewed	COAC_MOUSE	Phosphopantothenoylcysteine decarboxylase (PPC-DC) (EC 4.1.1.36) (CoaC)	Ppcdc Coac	Mus musculus (Mouse)	204	phosphopantothenoylcysteine decarboxylase complex [GO:0071513]	coenzyme A biosynthetic process [GO:0015937]	FMN binding [GO:0010181]; identical protein binding [GO:0042802]; phosphopantothenoylcysteine decarboxylase activity [GO:0004633]	phosphopantothenoylcysteine decarboxylase complex [GO:0071513]; FMN binding [GO:0010181]; identical protein binding [GO:0042802]; phosphopantothenoylcysteine decarboxylase activity [GO:0004633]; coenzyme A biosynthetic process [GO:0015937]
		A0A0R4J034		A0A0R4J034	unreviewed	A0A0R4J034_MOUSE	Pyridoxal-dependent decarboxylase domain containing 1	Pdxdc1	Mus musculus (Mouse)	789	Golgi apparatus [GO:0005794]	carboxylic acid metabolic process [GO:0019752]	carbon-carbon lyase activity [GO:0016830]; pyridoxal phosphate binding [GO:0030170]	Golgi apparatus [GO:0005794]; carbon-carbon lyase activity [GO:0016830]; pyridoxal phosphate binding [GO:0030170]; carboxylic acid metabolic process [GO:0019752]
		Q9CQR6		Q9CQR6	reviewed	PPP6_MOUSE	Serine/threonine-protein phosphatase 6 catalytic subunit (PP6C) (EC 3.1.3.16)	Ppp6c	Mus musculus (Mouse)	305	cytoplasm [GO:0005737]; cytosol [GO:0005829]; mitochondrion [GO:0005739]	G1/S transition of mitotic cell cycle [GO:0000082]; innate immune response [GO:0045087]; negative regulation of cGAS/STING signaling pathway [GO:0160049]; negative regulation of innate immune response [GO:0045824]	metal ion binding [GO:0046872]; myosin phosphatase activity [GO:0017018]; protein serine/threonine phosphatase activity [GO:0004722]	cytoplasm [GO:0005737]; cytosol [GO:0005829]; mitochondrion [GO:0005739]; metal ion binding [GO:0046872]; myosin phosphatase activity [GO:0017018]; protein serine/threonine phosphatase activity [GO:0004722]; G1/S transition of mitotic cell cycle [GO:0000082]; innate immune response [GO:0045087]; negative regulation of cGAS/STING signaling pathway [GO:0160049]; negative regulation of innate immune…	SUBCELLULAR LOCATION: Mitochondrion {ECO:0000250|UniProtKB:O00743}. Cytoplasm {ECO:0000250|UniProtKB:O00743}.
		E9Q557		E9Q557	reviewed	DESP_MOUSE	Desmoplakin (DP)	Dsp	Mus musculus (Mouse)	2883	adherens junction [GO:0005912]; basolateral plasma membrane [GO:0016323]; cell-cell junction [GO:0005911]; cornified envelope [GO:0001533]; cytoplasm [GO:0005737]; cytoskeleton [GO:0005856]; desmosome [GO:0030057]; fascia adherens [GO:0005916]; intercalated disc [GO:0014704]; plasma membrane [GO:0005886]	adherens junction organization [GO:0034332]; bundle of His cell-Purkinje myocyte adhesion involved in cell communication [GO:0086073]; cell-cell adhesion [GO:0098609]; desmosome organization [GO:0002934]; epithelial cell-cell adhesion [GO:0090136]; intermediate filament cytoskeleton organization [GO:0045104]; intermediate filament organization [GO:0045109]; keratinocyte differentiation [GO:003021…	protein kinase C binding [GO:0005080]; scaffold protein binding [GO:0097110]; structural molecule activity [GO:0005198]	adherens junction [GO:0005912]; basolateral plasma membrane [GO:0016323]; cell-cell junction [GO:0005911]; cornified envelope [GO:0001533]; cytoplasm [GO:0005737]; cytoskeleton [GO:0005856]; desmosome [GO:0030057]; fascia adherens [GO:0005916]; intercalated disc [GO:0014704]; plasma membrane [GO:0005886]; protein kinase C binding [GO:0005080]; scaffold protein binding [GO:0097110]; structural mol…	SUBCELLULAR LOCATION: Cell junction, desmosome {ECO:0000269|PubMed:15479741}. Cell membrane {ECO:0000269|PubMed:26403541}. Note=Localizes at the intercalated disk in cardiomyocytes. {ECO:0000269|PubMed:15479741, ECO:0000269|PubMed:26403541}.
		A0A0A0MQ70		A0A0A0MQ70	unreviewed	A0A0A0MQ70_MOUSE	Solute carrier family 25, member 35	Slc25a35	Mus musculus (Mouse)	296	membrane [GO:0016020]			membrane [GO:0016020]	SUBCELLULAR LOCATION: Membrane {ECO:0000256|ARBA:ARBA00004141}; Multi-pass membrane protein {ECO:0000256|ARBA:ARBA00004141}. Mitochondrion inner membrane {ECO:0000256|ARBA:ARBA00004448}; Multi-pass membrane protein {ECO:0000256|ARBA:ARBA00004448}.
		P53811		P53811	reviewed	PIPNB_MOUSE	Phosphatidylinositol transfer protein beta isoform (PI-TP-beta) (PtdIns transfer protein beta) (PtdInsTP beta)	Pitpnb	Mus musculus (Mouse)	271	cytoplasm [GO:0005737]; endoplasmic reticulum membrane [GO:0005789]; Golgi apparatus [GO:0005794]; Golgi membrane [GO:0000139]	in utero embryonic development [GO:0001701]; phospholipid transport [GO:0015914]; retrograde vesicle-mediated transport, Golgi to endoplasmic reticulum [GO:0006890]	phosphatidylcholine binding [GO:0031210]; phosphatidylcholine transfer activity [GO:0120019]; phosphatidylcholine transporter activity [GO:0008525]; phosphatidylinositol binding [GO:0035091]; phosphatidylinositol transfer activity [GO:0008526]; phospholipid binding [GO:0005543]; sphingomyelin transfer activity [GO:0140338]	cytoplasm [GO:0005737]; endoplasmic reticulum membrane [GO:0005789]; Golgi apparatus [GO:0005794]; Golgi membrane [GO:0000139]; phosphatidylcholine binding [GO:0031210]; phosphatidylcholine transfer activity [GO:0120019]; phosphatidylcholine transporter activity [GO:0008525]; phosphatidylinositol binding [GO:0035091]; phosphatidylinositol transfer activity [GO:0008526]; phospholipid binding [GO:0…	SUBCELLULAR LOCATION: Golgi apparatus {ECO:0000269|PubMed:7654206}. Golgi apparatus membrane {ECO:0000250|UniProtKB:P53812}. Endoplasmic reticulum membrane {ECO:0000250|UniProtKB:P53812}.
		Q7TNG8		Q7TNG8	reviewed	LDHD_MOUSE	Probable D-lactate dehydrogenase, mitochondrial (DLD) (Lactate dehydrogenase D) (EC 1.1.2.4)	Ldhd	Mus musculus (Mouse)	484	mitochondrial inner membrane [GO:0005743]; mitochondrion [GO:0005739]	ATP biosynthetic process [GO:0006754]; lactate catabolic process [GO:1903457]	D-lactate dehydrogenase (cytochrome) activity [GO:0004458]; D-lactate dehydrogenase activity [GO:0008720]; FAD binding [GO:0071949]; flavin adenine dinucleotide binding [GO:0050660]	mitochondrial inner membrane [GO:0005743]; mitochondrion [GO:0005739]; D-lactate dehydrogenase (cytochrome) activity [GO:0004458]; D-lactate dehydrogenase activity [GO:0008720]; FAD binding [GO:0071949]; flavin adenine dinucleotide binding [GO:0050660]; ATP biosynthetic process [GO:0006754]; lactate catabolic process [GO:1903457]	SUBCELLULAR LOCATION: Mitochondrion {ECO:0000269|PubMed:12127981}.
		Q91XA2		Q91XA2	reviewed	GOLM1_MOUSE	Golgi membrane protein 1 (Golgi membrane protein GP73) (Golgi phosphoprotein 2)	Golm1 Golph2	Mus musculus (Mouse)	393	Golgi apparatus [GO:0005794]; membrane [GO:0016020]	nucleus organization [GO:0006997]; regulation of lipid metabolic process [GO:0019216]		Golgi apparatus [GO:0005794]; membrane [GO:0016020]; nucleus organization [GO:0006997]; regulation of lipid metabolic process [GO:0019216]	SUBCELLULAR LOCATION: Golgi apparatus, cis-Golgi network membrane {ECO:0000250|UniProtKB:Q8NBJ4}; Single-pass type II membrane protein {ECO:0000250|UniProtKB:Q8NBJ4}. Note=Early Golgi. Cycles via the cell surface and endosomes upon lumenal pH disruption. {ECO:0000250|UniProtKB:Q8NBJ4}.
		O09131		O09131	reviewed	GSTO1_MOUSE	Glutathione S-transferase omega-1 (GSTO-1) (EC 2.5.1.18) (Glutathione S-transferase omega 1-1) (GSTO 1-1) (Glutathione-dependent dehydroascorbate reductase) (EC 1.8.5.1) (Monomethylarsonic acid reductase) (MMA(V) reductase) (EC 1.20.4.2) (S-(Phenacyl)glutathione reductase) (SPG-R) (p28)	Gsto1 Gstx Gtsttl	Mus musculus (Mouse)	240	axon [GO:0030424]; basement membrane [GO:0005604]; cell body [GO:0044297]; cytoplasm [GO:0005737]; cytosol [GO:0005829]; nuclear membrane [GO:0031965]	cellular response to arsenic-containing substance [GO:0071243]; glutathione metabolic process [GO:0006749]; L-ascorbic acid biosynthetic process [GO:0019853]; L-ascorbic acid metabolic process [GO:0019852]; regulation of release of sequestered calcium ion into cytosol by sarcoplasmic reticulum [GO:0010880]; xenobiotic catabolic process [GO:0042178]	glutathione dehydrogenase (ascorbate) activity [GO:0045174]; glutathione transferase activity [GO:0004364]; methylarsonate reductase activity [GO:0050610]; oxidoreductase activity [GO:0016491]	axon [GO:0030424]; basement membrane [GO:0005604]; cell body [GO:0044297]; cytoplasm [GO:0005737]; cytosol [GO:0005829]; nuclear membrane [GO:0031965]; glutathione dehydrogenase (ascorbate) activity [GO:0045174]; glutathione transferase activity [GO:0004364]; methylarsonate reductase activity [GO:0050610]; oxidoreductase activity [GO:0016491]; cellular response to arsenic-containing substance [GO…	SUBCELLULAR LOCATION: Cytoplasm, cytosol {ECO:0000250|UniProtKB:P78417}.
		Q9QZQ8		Q9QZQ8	reviewed	H2AY_MOUSE	Core histone macro-H2A.1 (Histone macroH2A1) (mH2A1) (H2A.y) (H2A/y)	Macroh2a1 H2afy	Mus musculus (Mouse)	369	Barr body [GO:0001740]; centrosome [GO:0005813]; chromatin [GO:0000785]; condensed chromosome [GO:0000793]; nuclear chromosome [GO:0000228]; nucleolus [GO:0005730]; nucleoplasm [GO:0005654]; nucleosome [GO:0000786]; nucleus [GO:0005634]; pericentric heterochromatin [GO:0005721]; site of DNA damage [GO:0090734]	DNA repair [GO:0006281]; epigenetic regulation of gene expression [GO:0040029]; establishment of protein localization to chromatin [GO:0071169]; negative regulation of cell cycle G2/M phase transition [GO:1902750]; negative regulation of gene expression, epigenetic [GO:0045814]; negative regulation of protein localization to chromosome, telomeric region [GO:1904815]; negative regulation of respon…	ADP-D-ribose binding [GO:0072570]; ADP-D-ribose modification-dependent protein binding [GO:0160002]; chromatin binding [GO:0003682]; chromatin DNA binding [GO:0031490]; DNA binding [GO:0003677]; double-stranded methylated DNA binding [GO:0010385]; enzyme binding [GO:0019899]; nucleosomal DNA binding [GO:0031492]; promoter-specific chromatin binding [GO:1990841]; protein heterodimerization activit…	Barr body [GO:0001740]; centrosome [GO:0005813]; chromatin [GO:0000785]; condensed chromosome [GO:0000793]; nuclear chromosome [GO:0000228]; nucleolus [GO:0005730]; nucleoplasm [GO:0005654]; nucleosome [GO:0000786]; nucleus [GO:0005634]; pericentric heterochromatin [GO:0005721]; site of DNA damage [GO:0090734]; ADP-D-ribose binding [GO:0072570]; ADP-D-ribose modification-dependent protein binding…	SUBCELLULAR LOCATION: Nucleus {ECO:0000269|PubMed:15564378, ECO:0000269|PubMed:9634239}. Chromosome {ECO:0000269|PubMed:15564378, ECO:0000269|PubMed:9634239}. Note=Enriched in inactive X chromosome chromatin and in senescence-associated heterochromatin (PubMed:9634239). In quiescent lymphocytes, associated with centromeric constitutive heterochromatin (PubMed:15564378). Recruited to DNA damage si…
		Q61753		Q61753	reviewed	SERA_MOUSE	D-3-phosphoglycerate dehydrogenase (3-PGDH) (EC 1.1.1.95) (A10)	Phgdh	Mus musculus (Mouse)	533	myelin sheath [GO:0043209]	G1 to G0 transition [GO:0070314]; gamma-aminobutyric acid metabolic process [GO:0009448]; glial cell development [GO:0021782]; glutamine metabolic process [GO:0006541]; glycine metabolic process [GO:0006544]; L-serine biosynthetic process [GO:0006564]; L-serine metabolic process [GO:0006563]; neural tube development [GO:0021915]; neurogenesis [GO:0022008]; neuron projection development [GO:003117…	NAD binding [GO:0051287]; phosphoglycerate dehydrogenase activity [GO:0004617]	myelin sheath [GO:0043209]; NAD binding [GO:0051287]; phosphoglycerate dehydrogenase activity [GO:0004617]; G1 to G0 transition [GO:0070314]; gamma-aminobutyric acid metabolic process [GO:0009448]; glial cell development [GO:0021782]; glutamine metabolic process [GO:0006541]; glycine metabolic process [GO:0006544]; L-serine biosynthetic process [GO:0006564]; L-serine metabolic process [GO:0006563…
		A2A6Q8		A2A6Q8	unreviewed	A2A6Q8_MOUSE	Myosin, light polypeptide 4	Myl4	Mus musculus (Mouse)	191			calcium ion binding [GO:0005509]	calcium ion binding [GO:0005509]
		A0A0G2JDK0		A0A0G2JDK0	unreviewed	A0A0G2JDK0_MOUSE	Myocyte enhancer factor 2C	Mef2c	Mus musculus (Mouse)	126	nucleus [GO:0005634]	nervous system development [GO:0007399]	DNA-binding transcription activator activity, RNA polymerase II-specific [GO:0001228]; protein dimerization activity [GO:0046983]; RNA polymerase II transcription regulatory region sequence-specific DNA binding [GO:0000977]	nucleus [GO:0005634]; DNA-binding transcription activator activity, RNA polymerase II-specific [GO:0001228]; protein dimerization activity [GO:0046983]; RNA polymerase II transcription regulatory region sequence-specific DNA binding [GO:0000977]; nervous system development [GO:0007399]	SUBCELLULAR LOCATION: Nucleus {ECO:0000256|ARBA:ARBA00004123}.
		Q9JM13		Q9JM13	reviewed	RABX5_MOUSE	Rab5 GDP/GTP exchange factor (Rabex-5)	Rabgef1 Rabex5	Mus musculus (Mouse)	491	cytosol [GO:0005829]; dendrite [GO:0030425]; early endosome [GO:0005769]; endocytic vesicle [GO:0030139]; nucleolus [GO:0005730]; recycling endosome [GO:0055037]; vesicle [GO:0031982]	dendritic transport [GO:0098935]; establishment of localization in cell [GO:0051649]; Kit signaling pathway [GO:0038109]; mast cell degranulation [GO:0043303]; mast cell migration [GO:0097531]; negative regulation of inflammatory response [GO:0050728]; negative regulation of interleukin-6 production [GO:0032715]; negative regulation of Kit signaling pathway [GO:1900235]; negative regulation of le…	DNA binding [GO:0003677]; guanyl-nucleotide exchange factor activity [GO:0005085]; small GTPase binding [GO:0031267]; ubiquitin protein ligase activity [GO:0061630]; zinc ion binding [GO:0008270]	cytosol [GO:0005829]; dendrite [GO:0030425]; early endosome [GO:0005769]; endocytic vesicle [GO:0030139]; nucleolus [GO:0005730]; recycling endosome [GO:0055037]; vesicle [GO:0031982]; DNA binding [GO:0003677]; guanyl-nucleotide exchange factor activity [GO:0005085]; small GTPase binding [GO:0031267]; ubiquitin protein ligase activity [GO:0061630]; zinc ion binding [GO:0008270]; dendritic transpo…	SUBCELLULAR LOCATION: Cytoplasm {ECO:0000250}. Early endosome {ECO:0000250}. Recycling endosome {ECO:0000250}.
		Q9CQ06		Q9CQ06	reviewed	RM24_MOUSE	Large ribosomal subunit protein uL24m (39S ribosomal protein L24, mitochondrial) (L24mt) (MRP-L24)	Mrpl24	Mus musculus (Mouse)	216	mitochondrial inner membrane [GO:0005743]; mitochondrial large ribosomal subunit [GO:0005762]; mitochondrion [GO:0005739]	mitochondrial translation [GO:0032543]; translation [GO:0006412]	RNA binding [GO:0003723]; structural constituent of ribosome [GO:0003735]	mitochondrial inner membrane [GO:0005743]; mitochondrial large ribosomal subunit [GO:0005762]; mitochondrion [GO:0005739]; RNA binding [GO:0003723]; structural constituent of ribosome [GO:0003735]; mitochondrial translation [GO:0032543]; translation [GO:0006412]	SUBCELLULAR LOCATION: Mitochondrion {ECO:0000250|UniProtKB:Q96A35}.
		A0A0B4J1E7		A0A0B4J1E7	unreviewed	A0A0B4J1E7_MOUSE	Karyopherin (importin) alpha 4	Kpna4	Mus musculus (Mouse)	623	NLS-dependent protein nuclear import complex [GO:0042564]; nuclear membrane [GO:0031965]; nuclear pore [GO:0005643]; nucleoplasm [GO:0005654]	dopamine secretion [GO:0014046]; gene expression [GO:0010467]; protein import into nucleus [GO:0006606]	nuclear import signal receptor activity [GO:0061608]	NLS-dependent protein nuclear import complex [GO:0042564]; nuclear membrane [GO:0031965]; nuclear pore [GO:0005643]; nucleoplasm [GO:0005654]; nuclear import signal receptor activity [GO:0061608]; dopamine secretion [GO:0014046]; gene expression [GO:0010467]; protein import into nucleus [GO:0006606]
		Q9D1M7		Q9D1M7	reviewed	FKB11_MOUSE	Peptidyl-prolyl cis-trans isomerase FKBP11 (PPIase FKBP11) (EC 5.2.1.8) (19 kDa FK506-binding protein) (19 kDa FKBP) (FKBP-19) (FK506-binding protein 11) (FKBP-11) (Rotamase)	Fkbp11	Mus musculus (Mouse)	201	endoplasmic reticulum [GO:0005783]; membrane [GO:0016020]	chaperone-mediated protein folding [GO:0061077]	peptidyl-prolyl cis-trans isomerase activity [GO:0003755]	endoplasmic reticulum [GO:0005783]; membrane [GO:0016020]; peptidyl-prolyl cis-trans isomerase activity [GO:0003755]; chaperone-mediated protein folding [GO:0061077]	SUBCELLULAR LOCATION: Membrane {ECO:0000305}; Single-pass membrane protein {ECO:0000305}.
		Q61176		Q61176	reviewed	ARGI1_MOUSE	Arginase-1 (EC 3.5.3.1) (Liver-type arginase) (Type I arginase)	Arg1	Mus musculus (Mouse)	323	cytoplasm [GO:0005737]; cytosol [GO:0005829]; extracellular space [GO:0005615]; mitochondrial outer membrane [GO:0005741]; neuronal cell body [GO:0043025]	adaptive immune response [GO:0002250]; arginine catabolic process to ornithine [GO:0019547]; arginine metabolic process [GO:0006525]; collagen biosynthetic process [GO:0032964]; defense response to protozoan [GO:0042832]; innate immune response [GO:0045087]; negative regulation of activated T cell proliferation [GO:0046007]; negative regulation of T cell proliferation [GO:0042130]; negative regul…	arginase activity [GO:0004053]; identical protein binding [GO:0042802]; manganese ion binding [GO:0030145]	cytoplasm [GO:0005737]; cytosol [GO:0005829]; extracellular space [GO:0005615]; mitochondrial outer membrane [GO:0005741]; neuronal cell body [GO:0043025]; arginase activity [GO:0004053]; identical protein binding [GO:0042802]; manganese ion binding [GO:0030145]; adaptive immune response [GO:0002250]; arginine catabolic process to ornithine [GO:0019547]; arginine metabolic process [GO:0006525]; c…	SUBCELLULAR LOCATION: Cytoplasm {ECO:0000250|UniProtKB:P05089}. Cytoplasmic granule {ECO:0000250|UniProtKB:P05089}.
		P17897		P17897	reviewed	LYZ1_MOUSE	Lysozyme C-1 (EC 3.2.1.17) (1,4-beta-N-acetylmuramidase C) (Lysozyme C type P)	Lyz1 Lzp-s	Mus musculus (Mouse)	148	endoplasmic reticulum lumen [GO:0005788]; extracellular space [GO:0005615]; Golgi cis cisterna [GO:0000137]; Golgi stack [GO:0005795]; microvillus [GO:0005902]; rough endoplasmic reticulum lumen [GO:0048237]; secretory granule [GO:0030141]; trans-Golgi network transport vesicle [GO:0030140]	defense response to bacterium [GO:0042742]; defense response to Gram-negative bacterium [GO:0050829]; defense response to Gram-positive bacterium [GO:0050830]; killing of cells of another organism [GO:0031640]; metabolic process [GO:0008152]	hydrolase activity, acting on glycosyl bonds [GO:0016798]; identical protein binding [GO:0042802]; lysozyme activity [GO:0003796]	endoplasmic reticulum lumen [GO:0005788]; extracellular space [GO:0005615]; Golgi cis cisterna [GO:0000137]; Golgi stack [GO:0005795]; microvillus [GO:0005902]; rough endoplasmic reticulum lumen [GO:0048237]; secretory granule [GO:0030141]; trans-Golgi network transport vesicle [GO:0030140]; hydrolase activity, acting on glycosyl bonds [GO:0016798]; identical protein binding [GO:0042802]; lysozym…	SUBCELLULAR LOCATION: Secreted.
		Q8K3K7		Q8K3K7	reviewed	PLCB_MOUSE	1-acyl-sn-glycerol-3-phosphate acyltransferase beta (EC 2.3.1.51) (1-acylglycerol-3-phosphate O-acyltransferase 2) (1-AGP acyltransferase 2) (1-AGPAT 2) (Lysophosphatidic acid acyltransferase beta) (LPAAT-beta)	Agpat2	Mus musculus (Mouse)	278	endoplasmic reticulum [GO:0005783]; endoplasmic reticulum membrane [GO:0005789]	CDP-diacylglycerol biosynthetic process [GO:0016024]; epidermis development [GO:0008544]; phosphatidic acid biosynthetic process [GO:0006654]; phospholipid biosynthetic process [GO:0008654]; positive regulation of cytokine production [GO:0001819]; response to xenobiotic stimulus [GO:0009410]; triglyceride biosynthetic process [GO:0019432]	1-acylglycerol-3-phosphate O-acyltransferase activity [GO:0003841]	endoplasmic reticulum [GO:0005783]; endoplasmic reticulum membrane [GO:0005789]; 1-acylglycerol-3-phosphate O-acyltransferase activity [GO:0003841]; CDP-diacylglycerol biosynthetic process [GO:0016024]; epidermis development [GO:0008544]; phosphatidic acid biosynthetic process [GO:0006654]; phospholipid biosynthetic process [GO:0008654]; positive regulation of cytokine production [GO:0001819]; re…	SUBCELLULAR LOCATION: Endoplasmic reticulum membrane {ECO:0000250|UniProtKB:O15120}; Multi-pass membrane protein {ECO:0000255}.
		G3X8X7		G3X8X7	unreviewed	G3X8X7_MOUSE	Vacuolar protein sorting-associated protein 16 homolog	Vps16	Mus musculus (Mouse)	839	CORVET complex [GO:0033263]; early endosome [GO:0005769]; HOPS complex [GO:0030897]; late endosome membrane [GO:0031902]; lysosomal membrane [GO:0005765]; recycling endosome [GO:0055037]	autophagosome maturation [GO:0097352]; endosome to lysosome transport [GO:0008333]; intracellular protein transport [GO:0006886]; vacuole organization [GO:0007033]		CORVET complex [GO:0033263]; early endosome [GO:0005769]; HOPS complex [GO:0030897]; late endosome membrane [GO:0031902]; lysosomal membrane [GO:0005765]; recycling endosome [GO:0055037]; autophagosome maturation [GO:0097352]; endosome to lysosome transport [GO:0008333]; intracellular protein transport [GO:0006886]; vacuole organization [GO:0007033]	SUBCELLULAR LOCATION: Early endosome {ECO:0000256|ARBA:ARBA00004412}. Late endosome membrane {ECO:0000256|PIRNR:PIRNR007949}; Peripheral membrane protein {ECO:0000256|PIRNR:PIRNR007949}; Cytoplasmic side {ECO:0000256|PIRNR:PIRNR007949}. Lysosome membrane {ECO:0000256|PIRNR:PIRNR007949}; Peripheral membrane protein {ECO:0000256|PIRNR:PIRNR007949}; Cytoplasmic side {ECO:0000256|PIRNR:PIRNR007949}. …
		Q3TUQ7		Q3TUQ7	unreviewed	Q3TUQ7_MOUSE	Acetyl-CoA carboxylase kinase (EC 2.7.11.1) (EC 2.7.11.31) (Hydroxymethylglutaryl-CoA reductase kinase)	Prkaa1	Mus musculus (Mouse)	550		positive regulation of cellular catabolic process [GO:0031331]; rhythmic process [GO:0048511]; Wnt signaling pathway [GO:0016055]	[acetyl-CoA carboxylase] kinase activity [GO:0050405]; [hydroxymethylglutaryl-CoA reductase (NADPH)] kinase activity [GO:0047322]; AMP-activated protein kinase activity [GO:0004679]; ATP binding [GO:0005524]	[acetyl-CoA carboxylase] kinase activity [GO:0050405]; [hydroxymethylglutaryl-CoA reductase (NADPH)] kinase activity [GO:0047322]; AMP-activated protein kinase activity [GO:0004679]; ATP binding [GO:0005524]; positive regulation of cellular catabolic process [GO:0031331]; rhythmic process [GO:0048511]; Wnt signaling pathway [GO:0016055]
		P61164		P61164	reviewed	ACTZ_MOUSE	Alpha-centractin (Centractin) (ARP1) (Actin-RPV) (Centrosome-associated actin homolog)	Actr1a Ctrn1	Mus musculus (Mouse)	376	cell cortex [GO:0005938]; centriole [GO:0005814]; centrosome [GO:0005813]; COPI-coated vesicle [GO:0030137]; cytoplasm [GO:0005737]; manchette [GO:0002177]; microtubule cytoskeleton [GO:0015630]; myelin sheath [GO:0043209]		ATP binding [GO:0005524]	cell cortex [GO:0005938]; centriole [GO:0005814]; centrosome [GO:0005813]; COPI-coated vesicle [GO:0030137]; cytoplasm [GO:0005737]; manchette [GO:0002177]; microtubule cytoskeleton [GO:0015630]; myelin sheath [GO:0043209]; ATP binding [GO:0005524]	SUBCELLULAR LOCATION: Cytoplasm, cytoskeleton {ECO:0000250|UniProtKB:P85515}. Cytoplasm, cytoskeleton, microtubule organizing center, centrosome {ECO:0000250|UniProtKB:P61163}. Cytoplasm, cell cortex {ECO:0000250|UniProtKB:P61163}.
		A2A4J1		A2A4J1	unreviewed	A2A4J1_MOUSE	Proteasome activator complex subunit 3 (Activator of multicatalytic protease subunit 3) (Proteasome activator 28 subunit gamma)	Psme3	Mus musculus (Mouse)	203	proteasome activator complex [GO:0008537]			proteasome activator complex [GO:0008537]
		Q7TPC1		Q7TPC1	reviewed	CDSN_MOUSE	Corneodesmosin	Cdsn	Mus musculus (Mouse)	561	desmosome [GO:0030057]; extracellular region [GO:0005576]	amyloid fibril formation [GO:1990000]; cell-cell adhesion [GO:0098609]; corneocyte desquamation [GO:0003336]; negative regulation of cornification [GO:1905716]; skin morphogenesis [GO:0043589]	protein homodimerization activity [GO:0042803]	desmosome [GO:0030057]; extracellular region [GO:0005576]; protein homodimerization activity [GO:0042803]; amyloid fibril formation [GO:1990000]; cell-cell adhesion [GO:0098609]; corneocyte desquamation [GO:0003336]; negative regulation of cornification [GO:1905716]; skin morphogenesis [GO:0043589]	SUBCELLULAR LOCATION: Secreted. Note=Found in corneodesmosomes, the intercellular structures that are involved in desquamation. {ECO:0000250}.
		B2RVY9		B2RVY9	reviewed	TM182_MOUSE	Transmembrane protein 182	Tmem182	Mus musculus (Mouse)	229	plasma membrane [GO:0005886]	muscle organ development [GO:0007517]; myotube cell development involved in skeletal muscle regeneration [GO:0014906]; myotube differentiation involved in skeletal muscle regeneration [GO:0014908]; negative regulation of myoblast differentiation [GO:0045662]; negative regulation of myoblast fusion [GO:1901740]		plasma membrane [GO:0005886]; muscle organ development [GO:0007517]; myotube cell development involved in skeletal muscle regeneration [GO:0014906]; myotube differentiation involved in skeletal muscle regeneration [GO:0014908]; negative regulation of myoblast differentiation [GO:0045662]; negative regulation of myoblast fusion [GO:1901740]	SUBCELLULAR LOCATION: Cell membrane {ECO:0000250|UniProtKB:A0A1D5NY17}; Multi-pass membrane protein {ECO:0000255}.
		P84089		P84089	reviewed	ERH_MOUSE	Enhancer of rudimentary homolog (Mer)	Erh	Mus musculus (Mouse)	104	membrane [GO:0016020]; methylosome [GO:0034709]; midbody [GO:0030496]; nucleus [GO:0005634]	cell cycle [GO:0007049]; osteoblast differentiation [GO:0001649]	methyl-CpG binding [GO:0008327]	membrane [GO:0016020]; methylosome [GO:0034709]; midbody [GO:0030496]; nucleus [GO:0005634]; methyl-CpG binding [GO:0008327]; cell cycle [GO:0007049]; osteoblast differentiation [GO:0001649]	SUBCELLULAR LOCATION: Nucleus {ECO:0000250|UniProtKB:P84090}.
		P02301		P02301	reviewed	H3C_MOUSE	Histone H3.3C (Embryonic)	H3-5 Gm14384 H3f3c	Mus musculus (Mouse)	136	nucleoplasm [GO:0005654]; nucleosome [GO:0000786]; nucleus [GO:0005634]	nucleosome assembly [GO:0006334]	DNA binding [GO:0003677]; protein heterodimerization activity [GO:0046982]; structural constituent of chromatin [GO:0030527]	nucleoplasm [GO:0005654]; nucleosome [GO:0000786]; nucleus [GO:0005634]; DNA binding [GO:0003677]; protein heterodimerization activity [GO:0046982]; structural constituent of chromatin [GO:0030527]; nucleosome assembly [GO:0006334]	SUBCELLULAR LOCATION: Nucleus. Chromosome.
		Q6P4T2		Q6P4T2	reviewed	U520_MOUSE	U5 small nuclear ribonucleoprotein 200 kDa helicase (EC 3.6.4.13) (BRR2 homolog) (U5 snRNP-specific 200 kDa protein) (U5-200KD)	Snrnp200 Kiaa0788	Mus musculus (Mouse)	2136	catalytic step 2 spliceosome [GO:0071013]; nucleoplasm [GO:0005654]; nucleus [GO:0005634]; spliceosomal complex [GO:0005681]; U2-type catalytic step 1 spliceosome [GO:0071006]; U2-type precatalytic spliceosome [GO:0071005]; U4/U6 x U5 tri-snRNP complex [GO:0046540]; U5 snRNP [GO:0005682]	mRNA splicing, via spliceosome [GO:0000398]; spliceosome conformational change to release U4 (or U4atac) and U1 (or U11) [GO:0000388]	ATP binding [GO:0005524]; ATP hydrolysis activity [GO:0016887]; helicase activity [GO:0004386]; identical protein binding [GO:0042802]; nucleic acid binding [GO:0003676]; RNA helicase activity [GO:0003724]	catalytic step 2 spliceosome [GO:0071013]; nucleoplasm [GO:0005654]; nucleus [GO:0005634]; spliceosomal complex [GO:0005681]; U2-type catalytic step 1 spliceosome [GO:0071006]; U2-type precatalytic spliceosome [GO:0071005]; U4/U6 x U5 tri-snRNP complex [GO:0046540]; U5 snRNP [GO:0005682]; ATP binding [GO:0005524]; ATP hydrolysis activity [GO:0016887]; helicase activity [GO:0004386]; identical pro…	SUBCELLULAR LOCATION: Nucleus {ECO:0000250|UniProtKB:O75643}.
		P11247		P11247	reviewed	PERM_MOUSE	Myeloperoxidase (MPO) (EC 1.11.2.2) [Cleaved into: Myeloperoxidase light chain; Myeloperoxidase heavy chain]	Mpo	Mus musculus (Mouse)	718	azurophil granule [GO:0042582]; extracellular space [GO:0005615]; intracellular membrane-bounded organelle [GO:0043231]; mitochondrion [GO:0005739]; nucleoplasm [GO:0005654]; secretory granule [GO:0030141]	defense response to bacterium [GO:0042742]; defense response to fungus [GO:0050832]; hydrogen peroxide catabolic process [GO:0042744]; hypochlorous acid biosynthetic process [GO:0002149]; low-density lipoprotein particle remodeling [GO:0034374]; removal of superoxide radicals [GO:0019430]; respiratory burst involved in defense response [GO:0002679]; response to food [GO:0032094]; response to gold…	heme binding [GO:0020037]; heparin binding [GO:0008201]; metal ion binding [GO:0046872]; peroxidase activity [GO:0004601]	azurophil granule [GO:0042582]; extracellular space [GO:0005615]; intracellular membrane-bounded organelle [GO:0043231]; mitochondrion [GO:0005739]; nucleoplasm [GO:0005654]; secretory granule [GO:0030141]; heme binding [GO:0020037]; heparin binding [GO:0008201]; metal ion binding [GO:0046872]; peroxidase activity [GO:0004601]; defense response to bacterium [GO:0042742]; defense response to fungu…	SUBCELLULAR LOCATION: Lysosome.
		D3Z742		D3Z742	unreviewed	D3Z742_MOUSE	Mab-21 domain containing 2	Mb21d2 1600021P15Rik	Mus musculus (Mouse)	491			protein-containing complex binding [GO:0044877]	protein-containing complex binding [GO:0044877]
		H3BJ07		H3BJ07	unreviewed	H3BJ07_MOUSE	Golgi phosphoprotein 3-like	Golph3l	Mus musculus (Mouse)	343	cytosol [GO:0005829]; Golgi cisterna membrane [GO:0032580]	Golgi organization [GO:0007030]; positive regulation of protein secretion [GO:0050714]	phosphatidylinositol-4-phosphate binding [GO:0070273]	cytosol [GO:0005829]; Golgi cisterna membrane [GO:0032580]; phosphatidylinositol-4-phosphate binding [GO:0070273]; Golgi organization [GO:0007030]; positive regulation of protein secretion [GO:0050714]	SUBCELLULAR LOCATION: Golgi apparatus, Golgi stack membrane {ECO:0000256|ARBA:ARBA00004344}; Peripheral membrane protein {ECO:0000256|ARBA:ARBA00004344}; Cytoplasmic side {ECO:0000256|ARBA:ARBA00004344}. Golgi apparatus, trans-Golgi network membrane {ECO:0000256|ARBA:ARBA00004546}; Peripheral membrane protein {ECO:0000256|ARBA:ARBA00004546}; Cytoplasmic side {ECO:0000256|ARBA:ARBA00004546}. Membr…
		Q8JZR0		Q8JZR0	reviewed	ACSL5_MOUSE	Long-chain-fatty-acid--CoA ligase 5 (EC 6.2.1.3) (Arachidonate--CoA ligase) (EC 6.2.1.15) (Long-chain acyl-CoA synthetase 5) (LACS 5)	Acsl5 Facl5	Mus musculus (Mouse)	683	endoplasmic reticulum [GO:0005783]; endoplasmic reticulum membrane [GO:0005789]; membrane [GO:0016020]; mitochondrial inner membrane [GO:0005743]; mitochondrial outer membrane [GO:0005741]; mitochondrion [GO:0005739]; nucleolus [GO:0005730]; nucleoplasm [GO:0005654]; plasma membrane [GO:0005886]	fatty acid transport [GO:0015908]; long-chain fatty acid metabolic process [GO:0001676]; long-chain fatty-acyl-CoA biosynthetic process [GO:0035338]; phospholipid biosynthetic process [GO:0008654]; positive regulation of fatty acid beta-oxidation [GO:0032000]; positive regulation of long-chain fatty acid import across plasma membrane [GO:0010747]; positive regulation of triglyceride biosynthetic …	arachidonate-CoA ligase activity [GO:0047676]; ATP binding [GO:0005524]; long-chain fatty acid-CoA ligase activity [GO:0004467]; oleoyl-CoA ligase activity [GO:0090434]	endoplasmic reticulum [GO:0005783]; endoplasmic reticulum membrane [GO:0005789]; membrane [GO:0016020]; mitochondrial inner membrane [GO:0005743]; mitochondrial outer membrane [GO:0005741]; mitochondrion [GO:0005739]; nucleolus [GO:0005730]; nucleoplasm [GO:0005654]; plasma membrane [GO:0005886]; arachidonate-CoA ligase activity [GO:0047676]; ATP binding [GO:0005524]; long-chain fatty acid-CoA li…	SUBCELLULAR LOCATION: Mitochondrion {ECO:0000250|UniProtKB:Q9ULC5}. Endoplasmic reticulum {ECO:0000250|UniProtKB:Q9ULC5}. Mitochondrion outer membrane {ECO:0000250}; Single-pass type III membrane protein {ECO:0000250}. Endoplasmic reticulum membrane {ECO:0000250}; Single-pass type III membrane protein {ECO:0000250}. Cell membrane {ECO:0000250|UniProtKB:Q9ULC5}.
		D3Z6I4		D3Z6I4	unreviewed	D3Z6I4_MOUSE	Crystallin, zeta (quinone reductase)-like 1	Cryzl1	Mus musculus (Mouse)	333			oxidoreductase activity [GO:0016491]	oxidoreductase activity [GO:0016491]
		Q8C4Q6		Q8C4Q6	reviewed	AIDA_MOUSE	Axin interactor, dorsalization-associated protein (Axin interaction partner and dorsalization antagonist)	Aida	Mus musculus (Mouse)	305	cytoplasm [GO:0005737]; membrane [GO:0016020]	determination of ventral identity [GO:0048264]; dorsal/ventral pattern formation [GO:0009953]; negative regulation of determination of dorsal identity [GO:2000016]; negative regulation of JNK cascade [GO:0046329]; negative regulation of protein-containing complex assembly [GO:0031333]; regulation of protein-containing complex assembly [GO:0043254]	phosphatidylinositol binding [GO:0035091]; protein domain specific binding [GO:0019904]	cytoplasm [GO:0005737]; membrane [GO:0016020]; phosphatidylinositol binding [GO:0035091]; protein domain specific binding [GO:0019904]; determination of ventral identity [GO:0048264]; dorsal/ventral pattern formation [GO:0009953]; negative regulation of determination of dorsal identity [GO:2000016]; negative regulation of JNK cascade [GO:0046329]; negative regulation of protein-containing complex…
		P58137		P58137	reviewed	ACOT8_MOUSE	Acyl-coenzyme A thioesterase 8 (Acyl-CoA thioesterase 8) (EC 3.1.2.1) (EC 3.1.2.11) (EC 3.1.2.2) (EC 3.1.2.3) (EC 3.1.2.5) (Choloyl-coenzyme A thioesterase) (EC 3.1.2.27) (Peroxisomal acyl-CoA thioesterase 2) (PTE-2) (Peroxisomal acyl-coenzyme A thioester hydrolase 1) (PTE-1) (Peroxisomal long-chain acyl-CoA thioesterase 1)	Acot8 Pte1	Mus musculus (Mouse)	320	mitochondrion [GO:0005739]; peroxisomal matrix [GO:0005782]; peroxisome [GO:0005777]	acyl-CoA metabolic process [GO:0006637]; dicarboxylic acid catabolic process [GO:0043649]; fatty acid catabolic process [GO:0009062]; negative regulation of CD4 production [GO:0045225]; peroxisome fission [GO:0016559]	acetoacetyl-CoA hydrolase activity [GO:0047603]; acetyl-CoA hydrolase activity [GO:0003986]; acyl-CoA hydrolase activity [GO:0047617]; carboxylic ester hydrolase activity [GO:0052689]; choloyl-CoA hydrolase activity [GO:0033882]; glutaryl-CoA hydrolase activity [GO:0044466]; hydroxymethylglutaryl-CoA hydrolase activity [GO:0047994]; medium-chain acyl-CoA hydrolase activity [GO:0052815]; myristoyl…	mitochondrion [GO:0005739]; peroxisomal matrix [GO:0005782]; peroxisome [GO:0005777]; acetoacetyl-CoA hydrolase activity [GO:0047603]; acetyl-CoA hydrolase activity [GO:0003986]; acyl-CoA hydrolase activity [GO:0047617]; carboxylic ester hydrolase activity [GO:0052689]; choloyl-CoA hydrolase activity [GO:0033882]; glutaryl-CoA hydrolase activity [GO:0044466]; hydroxymethylglutaryl-CoA hydrolase a…	SUBCELLULAR LOCATION: Peroxisome matrix {ECO:0000269|PubMed:11673457}. Note=Predominantly localized in the peroxisome but a localization to the cytosol cannot be excluded. {ECO:0000250|UniProtKB:O14734}.
		Q91WT7		Q91WT7	unreviewed	Q91WT7_MOUSE	3-alpha-hydroxysteroid dehydrogenase type 1 (Aldo-keto reductase family 1, member C14)	Akr1c14	Mus musculus (Mouse)	323	cytoplasm [GO:0005737]; cytosol [GO:0005829]; nucleus [GO:0005634]	cellular response to calcium ion [GO:0071277]; cellular response to corticosteroid stimulus [GO:0071384]; cellular response to jasmonic acid stimulus [GO:0071395]; cellular response to prostaglandin D stimulus [GO:0071799]; cellular response to prostaglandin stimulus [GO:0071379]; daunorubicin metabolic process [GO:0044597]; doxorubicin metabolic process [GO:0044598]; farnesol catabolic process […	15-hydroxyprostaglandin-D dehydrogenase (NADP+) activity [GO:0047020]; alditol:NADP+ 1-oxidoreductase activity [GO:0004032]; aldo-keto reductase (NADP) activity [GO:0004033]; androsterone dehydrogenase (B-specific) activity [GO:0047042]; androsterone dehydrogenase activity [GO:0047023]; bile acid binding [GO:0032052]; carboxylic acid binding [GO:0031406]; chlordecone reductase activity [GO:004774…	cytoplasm [GO:0005737]; cytosol [GO:0005829]; nucleus [GO:0005634]; 15-hydroxyprostaglandin-D dehydrogenase (NADP+) activity [GO:0047020]; alditol:NADP+ 1-oxidoreductase activity [GO:0004032]; aldo-keto reductase (NADP) activity [GO:0004033]; androsterone dehydrogenase (B-specific) activity [GO:0047042]; androsterone dehydrogenase activity [GO:0047023]; bile acid binding [GO:0032052]; carboxylic …
		Q6ZQ58		Q6ZQ58	reviewed	LARP1_MOUSE	La-related protein 1 (La ribonucleoprotein domain family member 1)	Larp1 Kiaa0731 Larp	Mus musculus (Mouse)	1072	cytoplasm [GO:0005737]; cytoplasmic stress granule [GO:0010494]; cytosol [GO:0005829]; polysomal ribosome [GO:0042788]; TORC1 complex [GO:0031931]	cell population proliferation [GO:0008283]; cellular response to rapamycin [GO:0072752]; mRNA stabilization [GO:0048255]; negative regulation of translation [GO:0017148]; negative regulation of translational initiation [GO:0045947]; positive regulation of macroautophagy [GO:0016239]; positive regulation of translation [GO:0045727]; positive regulation of translational initiation [GO:0045948]; pos…	eukaryotic initiation factor 4E binding [GO:0008190]; mRNA 3'-UTR binding [GO:0003730]; mRNA 5'-UTR binding [GO:0048027]; ribosomal small subunit binding [GO:0043024]; RNA 7-methylguanosine cap binding [GO:0000340]; RNA binding [GO:0003723]; RNA cap binding [GO:0000339]; translation activator activity [GO:0008494]; translation initiation factor binding [GO:0031369]	cytoplasm [GO:0005737]; cytoplasmic stress granule [GO:0010494]; cytosol [GO:0005829]; polysomal ribosome [GO:0042788]; TORC1 complex [GO:0031931]; eukaryotic initiation factor 4E binding [GO:0008190]; mRNA 3'-UTR binding [GO:0003730]; mRNA 5'-UTR binding [GO:0048027]; ribosomal small subunit binding [GO:0043024]; RNA 7-methylguanosine cap binding [GO:0000340]; RNA binding [GO:0003723]; RNA cap b…	SUBCELLULAR LOCATION: Cytoplasm {ECO:0000269|PubMed:10878606}. Cytoplasmic granule {ECO:0000250|UniProtKB:Q6PKG0}. Note=Colocalizes with RPTOR and PABPC1 in cytoplasmic granules that resemble stress granules. {ECO:0000250|UniProtKB:Q6PKG0}.
		A0A0X1KG66		A0A0X1KG66		A0A0X1KG66_MOUSE	deleted
		E9Q4M2		E9Q4M2	unreviewed	E9Q4M2_MOUSE	Hormone-sensitive lipase (EC 3.1.1.23) (EC 3.1.1.79) (Monoacylglycerol lipase LIPE) (Retinyl ester hydrolase)	Lipe	Mus musculus (Mouse)	1072	caveola [GO:0005901]; cytosol [GO:0005829]; lipid droplet [GO:0005811]	cholesterol metabolic process [GO:0008203]; triglyceride catabolic process [GO:0019433]	acylglycerol lipase activity [GO:0047372]; hormone-sensitive lipase activity [GO:0033878]; retinyl-palmitate esterase activity [GO:0050253]; sterol esterase activity [GO:0004771]; triglyceride lipase activity [GO:0004806]	caveola [GO:0005901]; cytosol [GO:0005829]; lipid droplet [GO:0005811]; acylglycerol lipase activity [GO:0047372]; hormone-sensitive lipase activity [GO:0033878]; retinyl-palmitate esterase activity [GO:0050253]; sterol esterase activity [GO:0004771]; triglyceride lipase activity [GO:0004806]; cholesterol metabolic process [GO:0008203]; triglyceride catabolic process [GO:0019433]	SUBCELLULAR LOCATION: Cell membrane {ECO:0000256|ARBA:ARBA00004236}. Cytoplasm, cytosol {ECO:0000256|ARBA:ARBA00004514}. Lipid droplet {ECO:0000256|ARBA:ARBA00004502}. Membrane, caveola {ECO:0000256|ARBA:ARBA00004345}.
		P43274		P43274	reviewed	H14_MOUSE	Histone H1.4 (H1 VAR.2) (H1e)	H1-4 H1f4 Hist1h1e	Mus musculus (Mouse)	219	heterochromatin [GO:0000792]; nucleosome [GO:0000786]; nucleus [GO:0005634]	chromatin organization [GO:0006325]; chromosome condensation [GO:0030261]; negative regulation of DNA recombination [GO:0045910]; negative regulation of transcription by RNA polymerase II [GO:0000122]; nucleosome assembly [GO:0006334]; regulation of transcription by RNA polymerase II [GO:0006357]	ADP binding [GO:0043531]; AMP binding [GO:0016208]; ATP binding [GO:0005524]; calcium ion binding [GO:0005509]; chromatin DNA binding [GO:0031490]; dATP binding [GO:0032564]; DNA binding [GO:0003677]; double-stranded DNA binding [GO:0003690]; GTP binding [GO:0005525]; histone deacetylase binding [GO:0042826]; nucleosomal DNA binding [GO:0031492]; nucleotide binding [GO:0000166]; structural consti…	heterochromatin [GO:0000792]; nucleosome [GO:0000786]; nucleus [GO:0005634]; ADP binding [GO:0043531]; AMP binding [GO:0016208]; ATP binding [GO:0005524]; calcium ion binding [GO:0005509]; chromatin DNA binding [GO:0031490]; dATP binding [GO:0032564]; DNA binding [GO:0003677]; double-stranded DNA binding [GO:0003690]; GTP binding [GO:0005525]; histone deacetylase binding [GO:0042826]; nucleosomal…	SUBCELLULAR LOCATION: Nucleus. Chromosome. Note=Mainly localizes in heterochromatin. Dysplays a punctuate staining pattern in the nucleus. {ECO:0000250}.
		A9JTY7		A9JTY7	unreviewed	A9JTY7_MOUSE	Small proline-rich protein 2B	Sprr2b	Mus musculus (Mouse)	98	cornified envelope [GO:0001533]			cornified envelope [GO:0001533]
		Q7TQH0-2		Q7TQH0	reviewed	ATX2L_MOUSE	Ataxin-2-like protein	Atxn2l A2lp	Mus musculus (Mouse)	1049	cytoplasmic stress granule [GO:0010494]; cytosol [GO:0005829]; membrane [GO:0016020]; nuclear speck [GO:0016607]	mRNA metabolic process [GO:0016071]; stress granule assembly [GO:0034063]	mRNA binding [GO:0003729]	cytoplasmic stress granule [GO:0010494]; cytosol [GO:0005829]; membrane [GO:0016020]; nuclear speck [GO:0016607]; mRNA binding [GO:0003729]; mRNA metabolic process [GO:0016071]; stress granule assembly [GO:0034063]	SUBCELLULAR LOCATION: Membrane {ECO:0000250}; Peripheral membrane protein {ECO:0000250}. Cytoplasm {ECO:0000250|UniProtKB:Q8WWM7}. Nucleus speckle {ECO:0000250|UniProtKB:Q8WWM7}. Cytoplasmic granule {ECO:0000250|UniProtKB:Q8WWM7}. Note=Predominantly cytoplasmic but is also detected in nuclear speckles. Component of cytoplasmic stress granules. Inhibition of methylation alters nuclear localization…
		O35448		O35448	reviewed	PPT2_MOUSE	Lysosomal thioesterase PPT2 (PPT-2) (EC 3.1.2.-)	Ppt2	Mus musculus (Mouse)	302	lysosome [GO:0005764]		palmitoyl hydrolase activity [GO:0098599]; thiolester hydrolase activity [GO:0016790]	lysosome [GO:0005764]; palmitoyl hydrolase activity [GO:0098599]; thiolester hydrolase activity [GO:0016790]	SUBCELLULAR LOCATION: Lysosome {ECO:0000269|PubMed:14528005}.
		Q8VC85		Q8VC85	reviewed	LSM1_MOUSE	U6 snRNA-associated Sm-like protein LSm1	Lsm1	Mus musculus (Mouse)	133	axon [GO:0030424]; cytoplasm [GO:0005737]; dendrite [GO:0030425]; Lsm1-7-Pat1 complex [GO:1990726]; messenger ribonucleoprotein complex [GO:1990124]; neuronal cell body [GO:0043025]; nucleus [GO:0005634]; P-body [GO:0000932]	deadenylation-dependent decapping of nuclear-transcribed mRNA [GO:0000290]; histone mRNA catabolic process [GO:0071044]; mRNA processing [GO:0006397]; negative regulation of neuron differentiation [GO:0045665]; neuron differentiation [GO:0030182]; RNA splicing [GO:0008380]; stem cell population maintenance [GO:0019827]	mRNA binding [GO:0003729]; pre-mRNA binding [GO:0036002]; RNA cap binding [GO:0000339]	axon [GO:0030424]; cytoplasm [GO:0005737]; dendrite [GO:0030425]; Lsm1-7-Pat1 complex [GO:1990726]; messenger ribonucleoprotein complex [GO:1990124]; neuronal cell body [GO:0043025]; nucleus [GO:0005634]; P-body [GO:0000932]; mRNA binding [GO:0003729]; pre-mRNA binding [GO:0036002]; RNA cap binding [GO:0000339]; deadenylation-dependent decapping of nuclear-transcribed mRNA [GO:0000290]; histone m…	SUBCELLULAR LOCATION: Cytoplasm {ECO:0000250|UniProtKB:O15116}. Cytoplasm, P-body {ECO:0000250|UniProtKB:O15116}.
		Q9CPN9		Q9CPN9	unreviewed	Q9CPN9_MOUSE	trypsin (EC 3.4.21.4)	Prss3b 2210010C04Rik trypsinogen	Mus musculus (Mouse)	247	extracellular space [GO:0005615]	proteolysis [GO:0006508]; zymogen activation [GO:0031638]	serine-type endopeptidase activity [GO:0004252]	extracellular space [GO:0005615]; serine-type endopeptidase activity [GO:0004252]; proteolysis [GO:0006508]; zymogen activation [GO:0031638]
		A0A2I3BQF5		A0A2I3BQF5	unreviewed	A0A2I3BQF5_MOUSE	Protein RFT1 homolog	Rft1	Mus musculus (Mouse)	380	membrane [GO:0016020]	dolichol-linked oligosaccharide biosynthetic process [GO:0006488]		membrane [GO:0016020]; dolichol-linked oligosaccharide biosynthetic process [GO:0006488]	SUBCELLULAR LOCATION: Membrane {ECO:0000256|RuleBase:RU365067}; Multi-pass membrane protein {ECO:0000256|RuleBase:RU365067}.
		Q921M3		Q921M3	reviewed	SF3B3_MOUSE	Splicing factor 3B subunit 3 (Pre-mRNA-splicing factor SF3b 130 kDa subunit) (SF3b130) (Spliceosome-associated protein 130) (SAP 130)	Sf3b3 Kiaa0017	Mus musculus (Mouse)	1217	catalytic step 2 spliceosome [GO:0071013]; nucleolus [GO:0005730]; nucleoplasm [GO:0005654]; nucleus [GO:0005634]; SAGA complex [GO:0000124]; U12-type spliceosomal complex [GO:0005689]; U2 snRNP [GO:0005686]; U2-type precatalytic spliceosome [GO:0071005]; U2-type spliceosomal complex [GO:0005684]	mRNA splicing, via spliceosome [GO:0000398]; negative regulation of protein catabolic process [GO:0042177]; positive regulation of DNA-templated transcription [GO:0045893]; regulation of DNA repair [GO:0006282]; regulation of RNA splicing [GO:0043484]	protein-containing complex binding [GO:0044877]; U2 snRNA binding [GO:0030620]	catalytic step 2 spliceosome [GO:0071013]; nucleolus [GO:0005730]; nucleoplasm [GO:0005654]; nucleus [GO:0005634]; SAGA complex [GO:0000124]; U12-type spliceosomal complex [GO:0005689]; U2 snRNP [GO:0005686]; U2-type precatalytic spliceosome [GO:0071005]; U2-type spliceosomal complex [GO:0005684]; protein-containing complex binding [GO:0044877]; U2 snRNA binding [GO:0030620]; mRNA splicing, via s…	SUBCELLULAR LOCATION: Nucleus {ECO:0000250|UniProtKB:Q15393}.
		Q9EST1		Q9EST1	reviewed	GSDMA_MOUSE	Gasdermin-A (Gasdermin-1) (Gasdermin-A1) [Cleaved into: Gasdermin-A, N-terminal (GSDMA-NT); Gasdermin-A, C-terminal (GSDMA-CT)]	Gsdma Gsdm Gsdm1 Gsdma1	Mus musculus (Mouse)	446	cytoplasm [GO:0005737]; cytosol [GO:0005829]; membrane [GO:0016020]; perinuclear region of cytoplasm [GO:0048471]; plasma membrane [GO:0005886]	defense response to bacterium [GO:0042742]; pyroptosis [GO:0070269]	phosphatidylinositol-4,5-bisphosphate binding [GO:0005546]; phosphatidylinositol-4-phosphate binding [GO:0070273]; phosphatidylserine binding [GO:0001786]; wide pore channel activity [GO:0022829]	cytoplasm [GO:0005737]; cytosol [GO:0005829]; membrane [GO:0016020]; perinuclear region of cytoplasm [GO:0048471]; plasma membrane [GO:0005886]; phosphatidylinositol-4,5-bisphosphate binding [GO:0005546]; phosphatidylinositol-4-phosphate binding [GO:0070273]; phosphatidylserine binding [GO:0001786]; wide pore channel activity [GO:0022829]; defense response to bacterium [GO:0042742]; pyroptosis [G…	SUBCELLULAR LOCATION: [Gasdermin-A]: Cytoplasm, perinuclear region {ECO:0000250|UniProtKB:Q96QA5}. Cytoplasm, cytosol {ECO:0000250|UniProtKB:Q5Y4Y6}.; SUBCELLULAR LOCATION: [Gasdermin-A, N-terminal]: Cell membrane {ECO:0000250|UniProtKB:Q5Y4Y6}; Multi-pass membrane protein {ECO:0000250|UniProtKB:Q5Y4Y6}.
		Q8VEE1		Q8VEE1	reviewed	LMCD1_MOUSE	LIM and cysteine-rich domains protein 1	Lmcd1	Mus musculus (Mouse)	365	cytoplasm [GO:0005737]; nucleus [GO:0005634]	negative regulation of transcription by RNA polymerase II [GO:0000122]; positive regulation of calcineurin-NFAT signaling cascade [GO:0070886]; regulation of cardiac muscle hypertrophy [GO:0010611]	transcription corepressor activity [GO:0003714]; zinc ion binding [GO:0008270]	cytoplasm [GO:0005737]; nucleus [GO:0005634]; transcription corepressor activity [GO:0003714]; zinc ion binding [GO:0008270]; negative regulation of transcription by RNA polymerase II [GO:0000122]; positive regulation of calcineurin-NFAT signaling cascade [GO:0070886]; regulation of cardiac muscle hypertrophy [GO:0010611]	SUBCELLULAR LOCATION: Cytoplasm {ECO:0000269|PubMed:16199866}. Nucleus {ECO:0000269|PubMed:16199866}. Note=May shuttle between the cytoplasm and the nucleus.
		P28651		P28651	reviewed	CAH8_MOUSE	Carbonic anhydrase-related protein (CARP) (Carbonic anhydrase VIII) (CA-VIII)	Ca8 Cals Cals1 Car8 Carp	Mus musculus (Mouse)	291	cytoplasm [GO:0005737]	one-carbon metabolic process [GO:0006730]; positive regulation of calcium-mediated signaling [GO:0050850]	carbonate dehydratase activity [GO:0004089]; hydro-lyase activity [GO:0016836]; zinc ion binding [GO:0008270]	cytoplasm [GO:0005737]; carbonate dehydratase activity [GO:0004089]; hydro-lyase activity [GO:0016836]; zinc ion binding [GO:0008270]; one-carbon metabolic process [GO:0006730]; positive regulation of calcium-mediated signaling [GO:0050850]
		Q9Z0N2		Q9Z0N2	reviewed	IF2H_MOUSE	Eukaryotic translation initiation factor 2 subunit 3, Y-linked (EC 3.6.5.3) (Eukaryotic translation initiation factor 2 subunit gamma, Y-linked) (eIF-2-gamma Y) (Spermatogonial proliferation factor) (Spy)	Eif2s3y	Mus musculus (Mouse)	472	eukaryotic translation initiation factor 2 complex [GO:0005850]	formation of translation preinitiation complex [GO:0001731]	GTP binding [GO:0005525]; GTPase activity [GO:0003924]; translation initiation factor activity [GO:0003743]; tRNA binding [GO:0000049]	eukaryotic translation initiation factor 2 complex [GO:0005850]; GTP binding [GO:0005525]; GTPase activity [GO:0003924]; translation initiation factor activity [GO:0003743]; tRNA binding [GO:0000049]; formation of translation preinitiation complex [GO:0001731]
		Q9DCF9		Q9DCF9	reviewed	SSRG_MOUSE	Translocon-associated protein subunit gamma (TRAP-gamma) (Signal sequence receptor subunit gamma) (SSR-gamma)	Ssr3	Mus musculus (Mouse)	185	endoplasmic reticulum [GO:0005783]; endoplasmic reticulum membrane [GO:0005789]	SRP-dependent cotranslational protein targeting to membrane [GO:0006614]		endoplasmic reticulum [GO:0005783]; endoplasmic reticulum membrane [GO:0005789]; SRP-dependent cotranslational protein targeting to membrane [GO:0006614]	SUBCELLULAR LOCATION: Endoplasmic reticulum membrane {ECO:0000250}; Multi-pass membrane protein {ECO:0000250}.
		A0A075B5P3		A0A075B5P3	unreviewed	A0A075B5P3_MOUSE	Immunoglobulin heavy constant gamma 2B	Ighg2b	Mus musculus (Mouse)	336
		O88271		O88271	reviewed	CFDP1_MOUSE	Craniofacial development protein 1 (27 kDa craniofacial protein) (Bucentaur) (Protein Cp27)	Cfdp1 Bcnt Cfdp Cp27	Mus musculus (Mouse)	295	basement membrane [GO:0005604]; kinetochore [GO:0000776]; nucleus [GO:0005634]; Swr1 complex [GO:0000812]	cell adhesion [GO:0007155]; chromatin remodeling [GO:0006338]; fibroblast apoptotic process [GO:0044346]; negative regulation of fibroblast apoptotic process [GO:2000270]; regulation of cell population proliferation [GO:0042127]; regulation of cell shape [GO:0008360]		basement membrane [GO:0005604]; kinetochore [GO:0000776]; nucleus [GO:0005634]; Swr1 complex [GO:0000812]; cell adhesion [GO:0007155]; chromatin remodeling [GO:0006338]; fibroblast apoptotic process [GO:0044346]; negative regulation of fibroblast apoptotic process [GO:2000270]; regulation of cell population proliferation [GO:0042127]; regulation of cell shape [GO:0008360]	SUBCELLULAR LOCATION: Chromosome, centromere, kinetochore {ECO:0000250|UniProtKB:Q9UEE9}.
		Q9CX00		Q9CX00	reviewed	IST1_MOUSE	IST1 homolog (Charged multivesicular body protein 8) (CHMP8)	Ist1 Kiaa0174	Mus musculus (Mouse)	362	centrosome [GO:0005813]; chromatin [GO:0000785]; cytoplasmic vesicle [GO:0031410]; cytosol [GO:0005829]; endoplasmic reticulum-Golgi intermediate compartment [GO:0005793]; extracellular exosome [GO:0070062]; Flemming body [GO:0090543]; intracellular membrane-bounded organelle [GO:0043231]; midbody [GO:0030496]; nuclear envelope [GO:0005635]	abscission [GO:0009838]; cell division [GO:0051301]; collateral sprouting [GO:0048668]; cytoskeleton-dependent cytokinesis [GO:0061640]; establishment of protein localization [GO:0045184]; positive regulation of collateral sprouting [GO:0048672]; positive regulation of proteolysis [GO:0045862]; protein localization [GO:0008104]; protein transport [GO:0015031]; viral capsid secondary envelopment […	identical protein binding [GO:0042802]; MIT domain binding [GO:0090541]; protein domain specific binding [GO:0019904]; protein-containing complex binding [GO:0044877]	centrosome [GO:0005813]; chromatin [GO:0000785]; cytoplasmic vesicle [GO:0031410]; cytosol [GO:0005829]; endoplasmic reticulum-Golgi intermediate compartment [GO:0005793]; extracellular exosome [GO:0070062]; Flemming body [GO:0090543]; intracellular membrane-bounded organelle [GO:0043231]; midbody [GO:0030496]; nuclear envelope [GO:0005635]; identical protein binding [GO:0042802]; MIT domain bind…	SUBCELLULAR LOCATION: Cytoplasmic vesicle {ECO:0000250|UniProtKB:P53990}. Cytoplasm, cytoskeleton, microtubule organizing center, centrosome {ECO:0000250|UniProtKB:P53990}. Midbody {ECO:0000250|UniProtKB:P53990}. Nucleus envelope {ECO:0000250|UniProtKB:P53990}. Note=Localizes to centrosome and midbody of dividing cells. Colocalized with SPART to the ends of Flemming bodies during cytokinesis. Loc…
		Q64478		Q64478	reviewed	H2B1H_MOUSE	Histone H2B type 1-H (H2B-clustered histone 9) (h2B-221)	H2bc9 Hist1h2bh	Mus musculus (Mouse)	126	cytosol [GO:0005829]; nucleoplasm [GO:0005654]; nucleosome [GO:0000786]; nucleus [GO:0005634]; protein-containing complex [GO:0032991]		DNA binding [GO:0003677]; enzyme binding [GO:0019899]; protein heterodimerization activity [GO:0046982]; STAT family protein binding [GO:0097677]; structural constituent of chromatin [GO:0030527]; ubiquitin-like protein ligase binding [GO:0044389]	cytosol [GO:0005829]; nucleoplasm [GO:0005654]; nucleosome [GO:0000786]; nucleus [GO:0005634]; protein-containing complex [GO:0032991]; DNA binding [GO:0003677]; enzyme binding [GO:0019899]; protein heterodimerization activity [GO:0046982]; STAT family protein binding [GO:0097677]; structural constituent of chromatin [GO:0030527]; ubiquitin-like protein ligase binding [GO:0044389]	SUBCELLULAR LOCATION: Nucleus. Chromosome.
		Q8C0C7		Q8C0C7	reviewed	SYFA_MOUSE	Phenylalanine--tRNA ligase alpha subunit (EC 6.1.1.20) (Phenylalanyl-tRNA synthetase alpha subunit) (PheRS)	Farsa Farsla	Mus musculus (Mouse)	508	cytoplasm [GO:0005737]; phenylalanine-tRNA ligase complex [GO:0009328]	phenylalanyl-tRNA aminoacylation [GO:0006432]; protein heterotetramerization [GO:0051290]	ATP binding [GO:0005524]; magnesium ion binding [GO:0000287]; phenylalanine-tRNA ligase activity [GO:0004826]; tRNA binding [GO:0000049]	cytoplasm [GO:0005737]; phenylalanine-tRNA ligase complex [GO:0009328]; ATP binding [GO:0005524]; magnesium ion binding [GO:0000287]; phenylalanine-tRNA ligase activity [GO:0004826]; tRNA binding [GO:0000049]; phenylalanyl-tRNA aminoacylation [GO:0006432]; protein heterotetramerization [GO:0051290]	SUBCELLULAR LOCATION: Cytoplasm {ECO:0000250|UniProtKB:Q505J8}.
		P35492		P35492	reviewed	HUTH_MOUSE	Histidine ammonia-lyase (Histidase) (EC 4.3.1.3)	Hal Hsd Huth	Mus musculus (Mouse)	657	cytoplasm [GO:0005737]	histidine catabolic process [GO:0006548]; histidine catabolic process to glutamate and formamide [GO:0019556]; histidine catabolic process to glutamate and formate [GO:0019557]	histidine ammonia-lyase activity [GO:0004397]	cytoplasm [GO:0005737]; histidine ammonia-lyase activity [GO:0004397]; histidine catabolic process [GO:0006548]; histidine catabolic process to glutamate and formamide [GO:0019556]; histidine catabolic process to glutamate and formate [GO:0019557]
		Q61495		Q61495	reviewed	DSG1A_MOUSE	Desmoglein-1-alpha (Desmoglein-1) (Dsg1-alpha) (DG1) (DGI) (Desmosomal glycoprotein I)	Dsg1a Dsg1	Mus musculus (Mouse)	1057	apical plasma membrane [GO:0016324]; cytoplasm [GO:0005737]; cytoplasmic side of plasma membrane [GO:0009898]; desmosome [GO:0030057]; lateral plasma membrane [GO:0016328]; nucleus [GO:0005634]; plasma membrane [GO:0005886]	cell-cell adhesion [GO:0098609]; homophilic cell adhesion via plasma membrane adhesion molecules [GO:0007156]; protein stabilization [GO:0050821]	calcium ion binding [GO:0005509]; gamma-catenin binding [GO:0045295]	apical plasma membrane [GO:0016324]; cytoplasm [GO:0005737]; cytoplasmic side of plasma membrane [GO:0009898]; desmosome [GO:0030057]; lateral plasma membrane [GO:0016328]; nucleus [GO:0005634]; plasma membrane [GO:0005886]; calcium ion binding [GO:0005509]; gamma-catenin binding [GO:0045295]; cell-cell adhesion [GO:0098609]; homophilic cell adhesion via plasma membrane adhesion molecules [GO:000…	SUBCELLULAR LOCATION: Cell membrane {ECO:0000250|UniProtKB:Q7TSF1}; Single-pass type I membrane protein {ECO:0000250|UniProtKB:Q7TSF1}. Cell junction, desmosome. Cytoplasm {ECO:0000250|UniProtKB:Q02413}. Nucleus {ECO:0000250|UniProtKB:Q02413}.
		Q8R3V5		Q8R3V5	reviewed	SHLB2_MOUSE	Endophilin-B2 (SH3 domain-containing GRB2-like protein B2)	Sh3glb2 Kiaa1848	Mus musculus (Mouse)	400	cytoplasm [GO:0005737]; cytosol [GO:0005829]; glutamatergic synapse [GO:0098978]; membrane [GO:0016020]; nucleoplasm [GO:0005654]; postsynaptic endocytic zone [GO:0098843]	membrane organization [GO:0061024]; postsynaptic neurotransmitter receptor internalization [GO:0098884]	identical protein binding [GO:0042802]	cytoplasm [GO:0005737]; cytosol [GO:0005829]; glutamatergic synapse [GO:0098978]; membrane [GO:0016020]; nucleoplasm [GO:0005654]; postsynaptic endocytic zone [GO:0098843]; identical protein binding [GO:0042802]; membrane organization [GO:0061024]; postsynaptic neurotransmitter receptor internalization [GO:0098884]	SUBCELLULAR LOCATION: Cytoplasm {ECO:0000250}.
		Q9CX86		Q9CX86	reviewed	ROA0_MOUSE	Heterogeneous nuclear ribonucleoprotein A0 (hnRNP A0)	Hnrnpa0 Hnrpa0	Mus musculus (Mouse)	305	nucleoplasm [GO:0005654]; nucleus [GO:0005634]; ribonucleoprotein complex [GO:1990904]; synapse [GO:0045202]	3'-UTR-mediated mRNA stabilization [GO:0070935]; inflammatory response [GO:0006954]; response to lipopolysaccharide [GO:0032496]	mRNA 3'-UTR AU-rich region binding [GO:0035925]; mRNA binding [GO:0003729]; protein kinase binding [GO:0019901]	nucleoplasm [GO:0005654]; nucleus [GO:0005634]; ribonucleoprotein complex [GO:1990904]; synapse [GO:0045202]; mRNA 3'-UTR AU-rich region binding [GO:0035925]; mRNA binding [GO:0003729]; protein kinase binding [GO:0019901]; 3'-UTR-mediated mRNA stabilization [GO:0070935]; inflammatory response [GO:0006954]; response to lipopolysaccharide [GO:0032496]	SUBCELLULAR LOCATION: Nucleus {ECO:0000250}. Note=Component of ribonucleosomes. {ECO:0000250}.
		E9QP49		E9QP49	unreviewed	E9QP49_MOUSE	EH domain binding protein 1-like 1	Ehbp1l1	Mus musculus (Mouse)	1718		cellular component organization [GO:0016043]		cellular component organization [GO:0016043]
		A2AW05		A2AW05	unreviewed	A2AW05_MOUSE	FACT complex subunit SSRP1	Ssrp1	Mus musculus (Mouse)	623	chromosome [GO:0005694]; nucleus [GO:0005634]	DNA repair [GO:0006281]; DNA replication [GO:0006260]	DNA binding [GO:0003677]	chromosome [GO:0005694]; nucleus [GO:0005634]; DNA binding [GO:0003677]; DNA repair [GO:0006281]; DNA replication [GO:0006260]	SUBCELLULAR LOCATION: Nucleus {ECO:0000256|RuleBase:RU364013}. Chromosome {ECO:0000256|RuleBase:RU364013}.
		Q91Z83		Q91Z83	reviewed	MYH7_MOUSE	Myosin-7 (Myosin heavy chain 7) (Myosin heavy chain slow isoform) (MyHC-slow) (Myosin heavy chain, cardiac muscle beta isoform) (MyHC-beta)	Myh7	Mus musculus (Mouse)	1935	cytoplasm [GO:0005737]; muscle myosin complex [GO:0005859]; myofibril [GO:0030016]; myosin complex [GO:0016459]; myosin filament [GO:0032982]; myosin II complex [GO:0016460]; sarcomere [GO:0030017]; stress fiber [GO:0001725]; Z disc [GO:0030018]	adult heart development [GO:0007512]; ATP metabolic process [GO:0046034]; cardiac muscle contraction [GO:0060048]; cardiac muscle hypertrophy in response to stress [GO:0014898]; muscle contraction [GO:0006936]; muscle filament sliding [GO:0030049]; regulation of heart rate [GO:0002027]; regulation of slow-twitch skeletal muscle fiber contraction [GO:0031449]; regulation of the force of heart cont…	actin filament binding [GO:0051015]; ATP binding [GO:0005524]; ATP hydrolysis activity [GO:0016887]; calmodulin binding [GO:0005516]; identical protein binding [GO:0042802]; microfilament motor activity [GO:0000146]; protein-containing complex binding [GO:0044877]	cytoplasm [GO:0005737]; muscle myosin complex [GO:0005859]; myofibril [GO:0030016]; myosin complex [GO:0016459]; myosin filament [GO:0032982]; myosin II complex [GO:0016460]; sarcomere [GO:0030017]; stress fiber [GO:0001725]; Z disc [GO:0030018]; actin filament binding [GO:0051015]; ATP binding [GO:0005524]; ATP hydrolysis activity [GO:0016887]; calmodulin binding [GO:0005516]; identical protein …	SUBCELLULAR LOCATION: Cytoplasm, myofibril {ECO:0000250|UniProtKB:P02564}. Cytoplasm, myofibril, sarcomere {ECO:0000250|UniProtKB:P02564}. Note=Thick filaments of the myofibrils. {ECO:0000250|UniProtKB:P02564}.
		P23198		P23198	reviewed	CBX3_MOUSE	Chromobox protein homolog 3 (Heterochromatin protein 1 homolog gamma) (HP1 gamma) (M32) (Modifier 2 protein)	Cbx3	Mus musculus (Mouse)	183	chromatin [GO:0000785]; chromatin lock complex [GO:0061793]; chromocenter [GO:0010369]; chromosome, centromeric region [GO:0000775]; condensed chromosome, centromeric region [GO:0000779]; euchromatin [GO:0000791]; heterochromatin [GO:0000792]; nuclear envelope [GO:0005635]; nucleoplasm [GO:0005654]; nucleus [GO:0005634]; pericentric heterochromatin [GO:0005721]; RNA polymerase II transcription re…	chromatin organization [GO:0006325]; DNA damage response [GO:0006974]; heterochromatin formation [GO:0031507]; negative regulation of DNA-templated transcription [GO:0045892]; negative regulation of transcription by RNA polymerase II [GO:0000122]; rhythmic process [GO:0048511]	chromatin binding [GO:0003682]; DNA-binding transcription factor binding [GO:0140297]; enzyme binding [GO:0019899]; histone methyltransferase binding [GO:1990226]; identical protein binding [GO:0042802]; methylated histone binding [GO:0035064]; protein domain specific binding [GO:0019904]; transcription cis-regulatory region binding [GO:0000976]; transcription coregulator binding [GO:0001221]	chromatin [GO:0000785]; chromatin lock complex [GO:0061793]; chromocenter [GO:0010369]; chromosome, centromeric region [GO:0000775]; condensed chromosome, centromeric region [GO:0000779]; euchromatin [GO:0000791]; heterochromatin [GO:0000792]; nuclear envelope [GO:0005635]; nucleoplasm [GO:0005654]; nucleus [GO:0005634]; pericentric heterochromatin [GO:0005721]; RNA polymerase II transcription re…	SUBCELLULAR LOCATION: Nucleus {ECO:0000269|PubMed:8751383}. Note=May be associated with microtubules and mitotic poles during mitosis (Potential). Associates with euchromatin and is largely excluded from constitutive heterochromatin. {ECO:0000305}.
		F8WI88		F8WI88	unreviewed	F8WI88_MOUSE	PEST proteolytic signal-containing nuclear protein	Pcnp	Mus musculus (Mouse)	189	nuclear body [GO:0016604]	cell cycle [GO:0007049]; proteasome-mediated ubiquitin-dependent protein catabolic process [GO:0043161]; protein ubiquitination [GO:0016567]		nuclear body [GO:0016604]; cell cycle [GO:0007049]; proteasome-mediated ubiquitin-dependent protein catabolic process [GO:0043161]; protein ubiquitination [GO:0016567]	SUBCELLULAR LOCATION: Nucleus {ECO:0000256|ARBA:ARBA00004123}.
		A0A0N4SW06		A0A0N4SW06	unreviewed	A0A0N4SW06_MOUSE	Integrin alpha FG-GAP repeat containing 2	Itfg2	Mus musculus (Mouse)	411
		P31001		P31001	reviewed	DESM_MOUSE	Desmin	Des	Mus musculus (Mouse)	469	cardiac myofibril [GO:0097512]; cell-cell junction [GO:0005911]; contractile fiber [GO:0043292]; cytoplasm [GO:0005737]; cytoskeleton [GO:0005856]; fascia adherens [GO:0005916]; gap junction [GO:0005921]; intercalated disc [GO:0014704]; intermediate filament cytoskeleton [GO:0045111]; neuromuscular junction [GO:0031594]; nucleus [GO:0005634]; sarcolemma [GO:0042383]; type III intermediate filamen…	intermediate filament organization [GO:0045109]; muscle organ development [GO:0007517]; skeletal muscle organ development [GO:0060538]	cytoskeletal protein binding [GO:0008092]; identical protein binding [GO:0042802]; structural constituent of cytoskeleton [GO:0005200]	cardiac myofibril [GO:0097512]; cell-cell junction [GO:0005911]; contractile fiber [GO:0043292]; cytoplasm [GO:0005737]; cytoskeleton [GO:0005856]; fascia adherens [GO:0005916]; gap junction [GO:0005921]; intercalated disc [GO:0014704]; intermediate filament cytoskeleton [GO:0045111]; neuromuscular junction [GO:0031594]; nucleus [GO:0005634]; sarcolemma [GO:0042383]; type III intermediate filamen…	SUBCELLULAR LOCATION: Cytoplasm, myofibril, sarcomere, Z line {ECO:0000269|PubMed:26343497, ECO:0000269|PubMed:26787680, ECO:0000269|PubMed:28469177}. Cytoplasm {ECO:0000269|PubMed:25394388, ECO:0000269|PubMed:26787680}. Cell membrane, sarcolemma {ECO:0000269|PubMed:25394388}. Nucleus {ECO:0000269|PubMed:26787680}. Note=Localizes in the intercalated disks which occur at the Z line of cardiomyocyt…
		Q9CPU4		Q9CPU4	reviewed	MGST3_MOUSE	Glutathione S-transferase 3, mitochondrial (EC 2.5.1.-) (Glutathione peroxidase MGST3) (EC 1.11.1.-) (LTC4 synthase MGST3) (EC 4.4.1.20)	Mgst3	Mus musculus (Mouse)	153	endoplasmic reticulum [GO:0005783]; intracellular membrane-bounded organelle [GO:0043231]; membrane [GO:0016020]; mitochondrial outer membrane [GO:0005741]; nuclear envelope [GO:0005635]	arachidonic acid metabolic process [GO:0019369]; leukotriene biosynthetic process [GO:0019370]; lipid metabolic process [GO:0006629]; prostanoid metabolic process [GO:0006692]	glutathione peroxidase activity [GO:0004602]; glutathione transferase activity [GO:0004364]; identical protein binding [GO:0042802]; leukotriene-C4 synthase activity [GO:0004464]	endoplasmic reticulum [GO:0005783]; intracellular membrane-bounded organelle [GO:0043231]; membrane [GO:0016020]; mitochondrial outer membrane [GO:0005741]; nuclear envelope [GO:0005635]; glutathione peroxidase activity [GO:0004602]; glutathione transferase activity [GO:0004364]; identical protein binding [GO:0042802]; leukotriene-C4 synthase activity [GO:0004464]; arachidonic acid metabolic proc…	SUBCELLULAR LOCATION: Mitochondrion outer membrane {ECO:0000250|UniProtKB:O14880}; Multi-pass membrane protein {ECO:0000255}.
		A0A0G2JGL8		A0A0G2JGL8	unreviewed	A0A0G2JGL8_MOUSE	ATP-dependent RNA helicase DHX30 (EC 3.6.4.13) (DEAH box protein 30)	Dhx30	Mus musculus (Mouse)	1186			ATP binding [GO:0005524]; hydrolase activity [GO:0016787]; nucleic acid binding [GO:0003676]; RNA helicase activity [GO:0003724]	ATP binding [GO:0005524]; hydrolase activity [GO:0016787]; nucleic acid binding [GO:0003676]; RNA helicase activity [GO:0003724]	SUBCELLULAR LOCATION: Mitochondrion matrix, mitochondrion nucleoid {ECO:0000256|ARBA:ARBA00004436}.
		Q99MR6		Q99MR6	reviewed	SRRT_MOUSE	Serrate RNA effector molecule homolog (Arsenite-resistance protein 2)	Srrt Ars2 Asr2	Mus musculus (Mouse)	875	cytoplasm [GO:0005737]; nuclear body [GO:0016604]; nucleoplasm [GO:0005654]; protein-containing complex [GO:0032991]; ribonucleoprotein complex [GO:1990904]	mRNA processing [GO:0006397]; neuronal stem cell population maintenance [GO:0097150]; positive regulation of neurogenesis [GO:0050769]; primary miRNA processing [GO:0031053]; regulation of DNA-templated transcription [GO:0006355]	DNA binding [GO:0003677]; mRNA cap binding complex binding [GO:0140262]; protein-macromolecule adaptor activity [GO:0030674]	cytoplasm [GO:0005737]; nuclear body [GO:0016604]; nucleoplasm [GO:0005654]; protein-containing complex [GO:0032991]; ribonucleoprotein complex [GO:1990904]; DNA binding [GO:0003677]; mRNA cap binding complex binding [GO:0140262]; protein-macromolecule adaptor activity [GO:0030674]; mRNA processing [GO:0006397]; neuronal stem cell population maintenance [GO:0097150]; positive regulation of neurog…	SUBCELLULAR LOCATION: Nucleus, nucleoplasm. Cytoplasm. Note=Predominantly nuclear. Shuttles between the nucleus and the cytoplasm in a CRM1-dependent way.
		Q9ERL9		Q9ERL9	reviewed	GCYA1_MOUSE	Guanylate cyclase soluble subunit alpha-1 (GCS-alpha-1) (EC 4.6.1.2) (Guanylate cyclase soluble subunit alpha-3) (GCS-alpha-3) (Soluble guanylate cyclase large subunit)	Gucy1a1 Gucy1a3	Mus musculus (Mouse)	691	GABA-ergic synapse [GO:0098982]; glutamatergic synapse [GO:0098978]; guanylate cyclase complex, soluble [GO:0008074]; protein-containing complex [GO:0032991]	cGMP biosynthetic process [GO:0006182]; cGMP-mediated signaling [GO:0019934]; nitric oxide mediated signal transduction [GO:0007263]; nitric oxide-cGMP-mediated signaling pathway [GO:0038060]; positive regulation of nitric oxide mediated signal transduction [GO:0010750]; regulation of blood pressure [GO:0008217]; relaxation of vascular associated smooth muscle [GO:0060087]; response to oxygen lev…	GTP binding [GO:0005525]; guanylate cyclase activity [GO:0004383]; heme binding [GO:0020037]; ion binding [GO:0043167]; protein-containing complex binding [GO:0044877]	GABA-ergic synapse [GO:0098982]; glutamatergic synapse [GO:0098978]; guanylate cyclase complex, soluble [GO:0008074]; protein-containing complex [GO:0032991]; GTP binding [GO:0005525]; guanylate cyclase activity [GO:0004383]; heme binding [GO:0020037]; ion binding [GO:0043167]; protein-containing complex binding [GO:0044877]; cGMP biosynthetic process [GO:0006182]; cGMP-mediated signaling [GO:001…	SUBCELLULAR LOCATION: Cytoplasm {ECO:0000305}.
		A2AIM4		A2AIM4	unreviewed	A2AIM4_MOUSE	Tropomyosin beta chain (Beta-tropomyosin) (Tropomyosin-2)	Tpm2	Mus musculus (Mouse)	284	cytoskeleton [GO:0005856]		actin binding [GO:0003779]	cytoskeleton [GO:0005856]; actin binding [GO:0003779]	SUBCELLULAR LOCATION: Cytoplasm, cytoskeleton {ECO:0000256|ARBA:ARBA00004245}.
		Q8C1Y8		Q8C1Y8	reviewed	CCZ1_MOUSE	Vacuolar fusion protein CCZ1 homolog	Ccz1	Mus musculus (Mouse)	480	intracellular membrane-bounded organelle [GO:0043231]; lysosomal membrane [GO:0005765]; Mon1-Ccz1 complex [GO:0035658]	vesicle-mediated transport [GO:0016192]	guanyl-nucleotide exchange factor activity [GO:0005085]	intracellular membrane-bounded organelle [GO:0043231]; lysosomal membrane [GO:0005765]; Mon1-Ccz1 complex [GO:0035658]; guanyl-nucleotide exchange factor activity [GO:0005085]; vesicle-mediated transport [GO:0016192]	SUBCELLULAR LOCATION: Lysosome membrane {ECO:0000250}.
		Q8BPT6		Q8BPT6	reviewed	IMP2L_MOUSE	Mitochondrial inner membrane protease subunit 2 (EC 3.4.21.-) (IMP2-like protein)	Immp2l	Mus musculus (Mouse)	175	mitochondrial inner membrane [GO:0005743]; mitochondrial inner membrane peptidase complex [GO:0042720]; mitochondrion [GO:0005739]	blood circulation [GO:0008015]; brain development [GO:0007420]; cerebellum vasculature development [GO:0061300]; DNA damage response [GO:0006974]; mitochondrial respiratory chain complex assembly [GO:0033108]; ovarian follicle development [GO:0001541]; ovulation [GO:0030728]; protein localization [GO:0008104]; protein processing involved in protein targeting to mitochondrion [GO:0006627]; respira…	endopeptidase activity [GO:0004175]; peptidase activity [GO:0008233]; serine-type endopeptidase activity [GO:0004252]	mitochondrial inner membrane [GO:0005743]; mitochondrial inner membrane peptidase complex [GO:0042720]; mitochondrion [GO:0005739]; endopeptidase activity [GO:0004175]; peptidase activity [GO:0008233]; serine-type endopeptidase activity [GO:0004252]; blood circulation [GO:0008015]; brain development [GO:0007420]; cerebellum vasculature development [GO:0061300]; DNA damage response [GO:0006974]; m…	SUBCELLULAR LOCATION: Mitochondrion inner membrane {ECO:0000250}; Single-pass membrane protein {ECO:0000250}.
		A2AV19		A2AV19	unreviewed	A2AV19_MOUSE	Exosome component 2	Exosc2	Mus musculus (Mouse)	247	cytoplasm [GO:0005737]; exosome (RNase complex) [GO:0000178]	rRNA processing [GO:0006364]	RNA binding [GO:0003723]	cytoplasm [GO:0005737]; exosome (RNase complex) [GO:0000178]; RNA binding [GO:0003723]; rRNA processing [GO:0006364]
		B1AR50		B1AR50	unreviewed	B1AR50_MOUSE	Gamma-aminobutyric acid receptor-associated protein (GABA(A) receptor-associated protein)	Gabarap	Mus musculus (Mouse)	106	membrane [GO:0016020]	autophagy [GO:0006914]		membrane [GO:0016020]; autophagy [GO:0006914]	SUBCELLULAR LOCATION: Cytoplasm, cytoskeleton {ECO:0000256|ARBA:ARBA00004245}. Cytoplasmic vesicle {ECO:0000256|ARBA:ARBA00004541}. Endomembrane system {ECO:0000256|ARBA:ARBA00004308}. Golgi apparatus membrane {ECO:0000256|ARBA:ARBA00004394}. Membrane {ECO:0000256|ARBA:ARBA00004370}. Vesicle {ECO:0000256|ARBA:ARBA00004373}.
		Q8CGP0		Q8CGP0	reviewed	H2B3B_MOUSE	Histone H2B type 3-B (H2B-clustered histone 26) (H2B.U histone 1)	H2bc26 H2bc26-ps H2bu1 H2bu1-ps Hist3h2bb Hist3h2bb-ps	Mus musculus (Mouse)	126	cytosol [GO:0005829]; nucleoplasm [GO:0005654]; nucleosome [GO:0000786]; nucleus [GO:0005634]		DNA binding [GO:0003677]; protein heterodimerization activity [GO:0046982]; structural constituent of chromatin [GO:0030527]	cytosol [GO:0005829]; nucleoplasm [GO:0005654]; nucleosome [GO:0000786]; nucleus [GO:0005634]; DNA binding [GO:0003677]; protein heterodimerization activity [GO:0046982]; structural constituent of chromatin [GO:0030527]	SUBCELLULAR LOCATION: Nucleus. Chromosome.
		P27661		P27661	reviewed	H2AX_MOUSE	Histone H2AX (H2a/x) (Histone H2A.X)	H2ax H2a.x H2afx Hist5-2ax	Mus musculus (Mouse)	143	centrosome [GO:0005813]; chromatin [GO:0000785]; chromosome [GO:0005694]; chromosome, telomeric region [GO:0000781]; condensed nuclear chromosome [GO:0000794]; male germ cell nucleus [GO:0001673]; nuclear speck [GO:0016607]; nucleoplasm [GO:0005654]; nucleosome [GO:0000786]; nucleus [GO:0005634]; replication fork [GO:0005657]; site of DNA damage [GO:0090734]; site of double-strand break [GO:00358…	cellular response to gamma radiation [GO:0071480]; cellular senescence [GO:0090398]; cerebral cortex development [GO:0021987]; DNA damage response [GO:0006974]; DNA repair [GO:0006281]; double-strand break repair via homologous recombination [GO:0000724]; meiotic cell cycle [GO:0051321]; spermatogenesis [GO:0007283]	damaged DNA binding [GO:0003684]; DNA binding [GO:0003677]; enzyme binding [GO:0019899]; histone binding [GO:0042393]; protein heterodimerization activity [GO:0046982]; structural constituent of chromatin [GO:0030527]	centrosome [GO:0005813]; chromatin [GO:0000785]; chromosome [GO:0005694]; chromosome, telomeric region [GO:0000781]; condensed nuclear chromosome [GO:0000794]; male germ cell nucleus [GO:0001673]; nuclear speck [GO:0016607]; nucleoplasm [GO:0005654]; nucleosome [GO:0000786]; nucleus [GO:0005634]; replication fork [GO:0005657]; site of DNA damage [GO:0090734]; site of double-strand break [GO:00358…	SUBCELLULAR LOCATION: Nucleus {ECO:0000269|PubMed:11242108, ECO:0000269|PubMed:11571274, ECO:0000269|PubMed:11740565, ECO:0000269|PubMed:12034884, ECO:0000269|PubMed:12447390, ECO:0000269|PubMed:15589157}. Chromosome {ECO:0000269|PubMed:11242108, ECO:0000269|PubMed:11571274, ECO:0000269|PubMed:12034884, ECO:0000269|PubMed:15059890, ECO:0000269|PubMed:15589157, ECO:0000269|PubMed:23039116, ECO:000…
		A0A0R4J0B2		A0A0R4J0B2	unreviewed	A0A0R4J0B2_MOUSE	Phospholipase B-like (EC 3.1.1.-)	Plbd1	Mus musculus (Mouse)	550	extracellular space [GO:0005615]	lipid catabolic process [GO:0016042]	phospholipase activity [GO:0004620]	extracellular space [GO:0005615]; phospholipase activity [GO:0004620]; lipid catabolic process [GO:0016042]
		P46467		P46467	reviewed	VPS4B_MOUSE	Vacuolar protein sorting-associated protein 4B (EC 3.6.4.6) (Suppressor of K(+) transport growth defect 1) (Protein SKD1)	Vps4b Skd1	Mus musculus (Mouse)	444	ATPase complex [GO:1904949]; centrosome [GO:0005813]; cytoplasm [GO:0005737]; cytosol [GO:0005829]; endosome [GO:0005768]; endosome membrane [GO:0010008]; Flemming body [GO:0090543]; late endosome membrane [GO:0031902]; midbody [GO:0030496]; nuclear pore [GO:0005643]; nucleus [GO:0005634]; plasma membrane [GO:0005886]; spindle pole [GO:0000922]	angiogenesis [GO:0001525]; autophagosome maturation [GO:0097352]; autophagy [GO:0006914]; canonical Wnt signaling pathway [GO:0060070]; central nervous system development [GO:0007417]; cholesterol transport [GO:0030301]; endosomal transport [GO:0016197]; endosome organization [GO:0007032]; endosome to lysosome transport via multivesicular body sorting pathway [GO:0032510]; ESCRT III complex disas…	ATP binding [GO:0005524]; ATP hydrolysis activity [GO:0016887]; identical protein binding [GO:0042802]; protein homodimerization activity [GO:0042803]; protein-containing complex binding [GO:0044877]	ATPase complex [GO:1904949]; centrosome [GO:0005813]; cytoplasm [GO:0005737]; cytosol [GO:0005829]; endosome [GO:0005768]; endosome membrane [GO:0010008]; Flemming body [GO:0090543]; late endosome membrane [GO:0031902]; midbody [GO:0030496]; nuclear pore [GO:0005643]; nucleus [GO:0005634]; plasma membrane [GO:0005886]; spindle pole [GO:0000922]; ATP binding [GO:0005524]; ATP hydrolysis activity […	SUBCELLULAR LOCATION: Late endosome membrane {ECO:0000269|PubMed:12594041}; Peripheral membrane protein {ECO:0000305}. Note=Membrane-associated in the prevacuolar endosomal compartment.
		E9PUR0		E9PUR0	unreviewed	E9PUR0_MOUSE	Ankyrin repeat and KH domain containing 1	Ankhd1	Mus musculus (Mouse)	2548	cytoplasm [GO:0005737]	innate immune response [GO:0045087]	RNA binding [GO:0003723]	cytoplasm [GO:0005737]; RNA binding [GO:0003723]; innate immune response [GO:0045087]
		Q91VR7		Q91VR7	reviewed	MLP3A_MOUSE	Microtubule-associated proteins 1A/1B light chain 3A (Autophagy-related protein LC3 A) (Autophagy-related ubiquitin-like modifier LC3 A) (MAP1 light chain 3-like protein 1) (MAP1A/MAP1B light chain 3 A) (MAP1A/MAP1B LC3 A) (Microtubule-associated protein 1 light chain 3 alpha)	Map1lc3a	Mus musculus (Mouse)	121	autolysosome [GO:0044754]; autophagosome [GO:0005776]; autophagosome membrane [GO:0000421]; cytoplasm [GO:0005737]; cytosol [GO:0005829]; glutamatergic synapse [GO:0098978]; intracellular membrane-bounded organelle [GO:0043231]; late endosome [GO:0005770]; microtubule [GO:0005874]; microtubule cytoskeleton [GO:0015630]; organelle membrane [GO:0031090]; synapse [GO:0045202]	autophagosome assembly [GO:0000045]; autophagosome maturation [GO:0097352]; autophagy [GO:0006914]; autophagy of mitochondrion [GO:0000422]; cellular response to amino acid starvation [GO:0034198]; cellular response to copper ion [GO:0071280]; cellular response to hydrogen peroxide [GO:0070301]; cellular response to nitrogen starvation [GO:0006995]; cellular response to oxygen-glucose deprivation…	microtubule binding [GO:0008017]; phospholipid binding [GO:0005543]; ubiquitin protein ligase binding [GO:0031625]	autolysosome [GO:0044754]; autophagosome [GO:0005776]; autophagosome membrane [GO:0000421]; cytoplasm [GO:0005737]; cytosol [GO:0005829]; glutamatergic synapse [GO:0098978]; intracellular membrane-bounded organelle [GO:0043231]; late endosome [GO:0005770]; microtubule [GO:0005874]; microtubule cytoskeleton [GO:0015630]; organelle membrane [GO:0031090]; synapse [GO:0045202]; microtubule binding [G…	SUBCELLULAR LOCATION: Endomembrane system {ECO:0000269|PubMed:14530254}; Lipid-anchor {ECO:0000250|UniProtKB:Q9H492}. Cytoplasmic vesicle, autophagosome membrane {ECO:0000269|PubMed:11266458, ECO:0000269|PubMed:12207896}; Lipid-anchor {ECO:0000250|UniProtKB:Q9H492}. Cytoplasmic vesicle, autophagosome {ECO:0000250|UniProtKB:Q9H492}. Cytoplasm, cytoskeleton {ECO:0000305|PubMed:14530254}. Note=LC3-I…
		Q9R1J0		Q9R1J0	reviewed	NSDHL_MOUSE	Sterol-4-alpha-carboxylate 3-dehydrogenase, decarboxylating (EC 1.1.1.170)	Nsdhl	Mus musculus (Mouse)	362	endoplasmic reticulum [GO:0005783]; endoplasmic reticulum membrane [GO:0005789]; lipid droplet [GO:0005811]	cholesterol biosynthetic process [GO:0006695]; cholesterol metabolic process [GO:0008203]; hair follicle development [GO:0001942]; labyrinthine layer blood vessel development [GO:0060716]; smoothened signaling pathway [GO:0007224]	3-beta-hydroxy-delta5-steroid dehydrogenase activity [GO:0003854]; 3-beta-hydroxysteroid dehydrogenase/C4-decarboxylase activity [GO:0102175]; 4alpha-carboxy-4beta-methyl-5alpha-cholesta-8-en-3beta-ol:NAD(P)+ 3-oxidoreductase (decarboxylating) activity [GO:0103066]; 4alpha-carboxy-5alpha-cholesta-8-en-3beta-ol:NAD(P)+ 3-dehydrogenase (decarboxylating) activity [GO:0103067]; C-3 sterol dehydrogena…	endoplasmic reticulum [GO:0005783]; endoplasmic reticulum membrane [GO:0005789]; lipid droplet [GO:0005811]; 3-beta-hydroxy-delta5-steroid dehydrogenase activity [GO:0003854]; 3-beta-hydroxysteroid dehydrogenase/C4-decarboxylase activity [GO:0102175]; 4alpha-carboxy-4beta-methyl-5alpha-cholesta-8-en-3beta-ol:NAD(P)+ 3-oxidoreductase (decarboxylating) activity [GO:0103066]; 4alpha-carboxy-5alpha-c…	SUBCELLULAR LOCATION: Endoplasmic reticulum membrane {ECO:0000269|PubMed:14506130}; Single-pass membrane protein {ECO:0000255}. Lipid droplet {ECO:0000269|PubMed:14506130}. Note=Trafficking through the Golgi is necessary for ER membrane localization. {ECO:0000269|PubMed:14506130}.
		Q3TEA8		Q3TEA8	reviewed	HP1B3_MOUSE	Heterochromatin protein 1-binding protein 3	Hp1bp3	Mus musculus (Mouse)	554	chromosome [GO:0005694]; nuclear speck [GO:0016607]; nucleosome [GO:0000786]; nucleus [GO:0005634]	cellular response to hypoxia [GO:0071456]; heterochromatin organization [GO:0070828]; nucleosome assembly [GO:0006334]; regulation of cell population proliferation [GO:0042127]; regulation of DNA-templated transcription [GO:0006355]; regulation of nucleus size [GO:0097298]	DNA binding [GO:0003677]; nucleosome binding [GO:0031491]; structural constituent of chromatin [GO:0030527]	chromosome [GO:0005694]; nuclear speck [GO:0016607]; nucleosome [GO:0000786]; nucleus [GO:0005634]; DNA binding [GO:0003677]; nucleosome binding [GO:0031491]; structural constituent of chromatin [GO:0030527]; cellular response to hypoxia [GO:0071456]; heterochromatin organization [GO:0070828]; nucleosome assembly [GO:0006334]; regulation of cell population proliferation [GO:0042127]; regulation o…	SUBCELLULAR LOCATION: Nucleus {ECO:0000250|UniProtKB:Q5SSJ5}. Chromosome {ECO:0000250|UniProtKB:Q5SSJ5}. Note=localized in nuclei but not in nucleoli in interphase. Colocalized with chromosomes in mitosis, with a gradually increased during G1 progression and a maximum level during late G1 phase (G1/S). {ECO:0000250|UniProtKB:Q5SSJ5}.
		A0A0R4J293		A0A0R4J293	unreviewed	A0A0R4J293_MOUSE	Protein-glutamine gamma-glutamyltransferase K (EC 2.3.2.13) (Epidermal TGase) (Transglutaminase K) (Transglutaminase-1)	Tgm1	Mus musculus (Mouse)	815	membrane [GO:0016020]	keratinocyte differentiation [GO:0030216]; positive regulation of cell cycle [GO:0045787]; positive regulation of keratinocyte proliferation [GO:0010838]	identical protein binding [GO:0042802]; metal ion binding [GO:0046872]; protein-glutamine gamma-glutamyltransferase activity [GO:0003810]	membrane [GO:0016020]; identical protein binding [GO:0042802]; metal ion binding [GO:0046872]; protein-glutamine gamma-glutamyltransferase activity [GO:0003810]; keratinocyte differentiation [GO:0030216]; positive regulation of cell cycle [GO:0045787]; positive regulation of keratinocyte proliferation [GO:0010838]	SUBCELLULAR LOCATION: Membrane {ECO:0000256|ARBA:ARBA00004635}; Lipid-anchor {ECO:0000256|ARBA:ARBA00004635}.
		Q64523		Q64523	reviewed	H2A2C_MOUSE	Histone H2A type 2-C (H2A-clustered histone 20) (H2a-613B)	H2ac20 Hist2h2ab Hist2h2ac	Mus musculus (Mouse)	129	nucleosome [GO:0000786]; nucleus [GO:0005634]		DNA binding [GO:0003677]; protein heterodimerization activity [GO:0046982]; structural constituent of chromatin [GO:0030527]	nucleosome [GO:0000786]; nucleus [GO:0005634]; DNA binding [GO:0003677]; protein heterodimerization activity [GO:0046982]; structural constituent of chromatin [GO:0030527]	SUBCELLULAR LOCATION: Nucleus. Chromosome.
		Q3UKC1		Q3UKC1	reviewed	TAXB1_MOUSE	Tax1-binding protein 1 homolog	Tax1bp1	Mus musculus (Mouse)	814	autophagosome [GO:0005776]; cytoplasmic vesicle [GO:0031410]; mitochondrion [GO:0005739]; phagophore assembly site [GO:0000407]	apoptotic process [GO:0006915]; negative regulation of apoptotic process [GO:0043066]; negative regulation of NF-kappaB transcription factor activity [GO:0032088]	kinase binding [GO:0019900]; metal ion binding [GO:0046872]; ubiquitin binding [GO:0043130]	autophagosome [GO:0005776]; cytoplasmic vesicle [GO:0031410]; mitochondrion [GO:0005739]; phagophore assembly site [GO:0000407]; kinase binding [GO:0019900]; metal ion binding [GO:0046872]; ubiquitin binding [GO:0043130]; apoptotic process [GO:0006915]; negative regulation of apoptotic process [GO:0043066]; negative regulation of NF-kappaB transcription factor activity [GO:0032088]	SUBCELLULAR LOCATION: Cytoplasm {ECO:0000250|UniProtKB:Q86VP1}. Mitochondrion {ECO:0000250|UniProtKB:Q86VP1}. Preautophagosomal structure {ECO:0000250|UniProtKB:Q86VP1}. Cytoplasmic vesicle, autophagosome {ECO:0000250|UniProtKB:Q86VP1}.
		Q9D2N9		Q9D2N9	reviewed	VP33A_MOUSE	Vacuolar protein sorting-associated protein 33A	Vps33a Bf Buff	Mus musculus (Mouse)	598	AP-3 adaptor complex [GO:0030123]; autophagosome [GO:0005776]; clathrin complex [GO:0071439]; clathrin-coated vesicle [GO:0030136]; CORVET complex [GO:0033263]; early endosome [GO:0005769]; HOPS complex [GO:0030897]; late endosome [GO:0005770]; late endosome membrane [GO:0031902]; lysosomal membrane [GO:0005765]; lysosome [GO:0005764]; perinuclear region of cytoplasm [GO:0048471]	autophagosome maturation [GO:0097352]; endosome to lysosome transport [GO:0008333]; intracellular protein transport [GO:0006886]; lysosome localization [GO:0032418]; melanosome localization [GO:0032400]; pigmentation [GO:0043473]; platelet formation [GO:0030220]; regulation of developmental pigmentation [GO:0048070]; regulation of lysosomal lumen pH [GO:0035751]; vesicle-mediated transport [GO:00…	protein-containing complex binding [GO:0044877]	AP-3 adaptor complex [GO:0030123]; autophagosome [GO:0005776]; clathrin complex [GO:0071439]; clathrin-coated vesicle [GO:0030136]; CORVET complex [GO:0033263]; early endosome [GO:0005769]; HOPS complex [GO:0030897]; late endosome [GO:0005770]; late endosome membrane [GO:0031902]; lysosomal membrane [GO:0005765]; lysosome [GO:0005764]; perinuclear region of cytoplasm [GO:0048471]; protein-contain…	SUBCELLULAR LOCATION: Cytoplasmic vesicle {ECO:0000250|UniProtKB:Q63615}. Late endosome membrane {ECO:0000305}; Peripheral membrane protein {ECO:0000305}; Cytoplasmic side {ECO:0000305}. Lysosome membrane {ECO:0000269|PubMed:27628032}; Peripheral membrane protein {ECO:0000305}; Cytoplasmic side {ECO:0000305}. Early endosome {ECO:0000305}. Cytoplasmic vesicle, autophagosome {ECO:0000269|PubMed:276…
		A2AL50		A2AL50	unreviewed	A2AL50_MOUSE	Alkylglycerone-phosphate synthase (Alkyl-DHAP synthase) (EC 2.5.1.26)	Agps	Mus musculus (Mouse)	671	peroxisome [GO:0005777]	ether lipid biosynthetic process [GO:0008611]	alkylglycerone-phosphate synthase activity [GO:0008609]; FAD binding [GO:0071949]	peroxisome [GO:0005777]; alkylglycerone-phosphate synthase activity [GO:0008609]; FAD binding [GO:0071949]; ether lipid biosynthetic process [GO:0008611]	SUBCELLULAR LOCATION: Peroxisome {ECO:0000256|RuleBase:RU363113}.
		Q9D0I4		Q9D0I4	reviewed	STX17_MOUSE	Syntaxin-17	Stx17	Mus musculus (Mouse)	301	autophagosome [GO:0005776]; autophagosome membrane [GO:0000421]; COPII-coated ER to Golgi transport vesicle [GO:0030134]; cytosol [GO:0005829]; endomembrane system [GO:0012505]; endoplasmic reticulum membrane [GO:0005789]; endoplasmic reticulum-Golgi intermediate compartment [GO:0005793]; endoplasmic reticulum-Golgi intermediate compartment membrane [GO:0033116]; ER to Golgi transport vesicle mem…	autophagosome maturation [GO:0097352]; autophagosome membrane docking [GO:0016240]; endoplasmic reticulum to Golgi vesicle-mediated transport [GO:0006888]; endoplasmic reticulum-Golgi intermediate compartment organization [GO:0097111]; exocytosis [GO:0006887]; Golgi organization [GO:0007030]; intracellular protein transport [GO:0006886]; protein localization to phagophore assembly site [GO:003449…	protein kinase binding [GO:0019901]; protein phosphatase binding [GO:0019903]; SNAP receptor activity [GO:0005484]; SNARE binding [GO:0000149]	autophagosome [GO:0005776]; autophagosome membrane [GO:0000421]; COPII-coated ER to Golgi transport vesicle [GO:0030134]; cytosol [GO:0005829]; endomembrane system [GO:0012505]; endoplasmic reticulum membrane [GO:0005789]; endoplasmic reticulum-Golgi intermediate compartment [GO:0005793]; endoplasmic reticulum-Golgi intermediate compartment membrane [GO:0033116]; ER to Golgi transport vesicle mem…	SUBCELLULAR LOCATION: Endoplasmic reticulum membrane {ECO:0000250|UniProtKB:P56962}; Multi-pass membrane protein {ECO:0000255}. Smooth endoplasmic reticulum membrane {ECO:0000250|UniProtKB:Q9Z158}; Multi-pass membrane protein {ECO:0000255}. Endoplasmic reticulum-Golgi intermediate compartment membrane {ECO:0000250|UniProtKB:P56962}; Multi-pass membrane protein {ECO:0000255}. Cytoplasmic vesicle, …
		Q61107		Q61107	reviewed	GBP3_MOUSE	Guanylate-binding protein 3 (EC 3.6.5.-) (GTP-binding protein 3) (GBP-3) (Guanine nucleotide-binding protein 3)	Gbp3	Mus musculus (Mouse)	620	cytoplasmic vesicle [GO:0031410]; cytosol [GO:0005829]; Golgi apparatus [GO:0005794]; Golgi membrane [GO:0000139]; nucleus [GO:0005634]; perinuclear region of cytoplasm [GO:0048471]; plasma membrane [GO:0005886]; symbiont-containing vacuole membrane [GO:0020005]	activation of innate immune response [GO:0002218]; adhesion of symbiont to host [GO:0044406]; cellular response to interferon-beta [GO:0035458]; cellular response to lipopolysaccharide [GO:0071222]; cellular response to tumor necrosis factor [GO:0071356]; cellular response to type II interferon [GO:0071346]; cytolysis in another organism [GO:0051715]; defense response to bacterium [GO:0042742]; d…	GTP binding [GO:0005525]; GTPase activity [GO:0003924]; identical protein binding [GO:0042802]; protein homodimerization activity [GO:0042803]	cytoplasmic vesicle [GO:0031410]; cytosol [GO:0005829]; Golgi apparatus [GO:0005794]; Golgi membrane [GO:0000139]; nucleus [GO:0005634]; perinuclear region of cytoplasm [GO:0048471]; plasma membrane [GO:0005886]; symbiont-containing vacuole membrane [GO:0020005]; GTP binding [GO:0005525]; GTPase activity [GO:0003924]; identical protein binding [GO:0042802]; protein homodimerization activity [GO:0…	SUBCELLULAR LOCATION: Cytoplasm {ECO:0000250|UniProtKB:Q9H0R5}. Cytoplasm, perinuclear region {ECO:0000250|UniProtKB:Q9H0R5}. Golgi apparatus membrane {ECO:0000250|UniProtKB:Q9H0R5}. Note=Heterodimers with GBP1, GBP2 and GBP5 localize in the compartment of the prenylated GBPs: with GBP1 in a vesicle-like compartment, with GBP2, around the nucleus and with GBP5, at the Golgi apparatus. {ECO:000025…
		P97350		P97350	reviewed	PKP1_MOUSE	Plakophilin-1	Pkp1	Mus musculus (Mouse)	728	adherens junction [GO:0005912]; cornified envelope [GO:0001533]; cytoplasm [GO:0005737]; desmosome [GO:0030057]; messenger ribonucleoprotein complex [GO:1990124]; nucleoplasm [GO:0005654]; nucleus [GO:0005634]; plasma membrane [GO:0005886]	cell-cell adhesion [GO:0098609]; cell-cell junction assembly [GO:0007043]; intermediate filament bundle assembly [GO:0045110]; negative regulation of mRNA catabolic process [GO:1902373]; positive regulation of gene expression [GO:0010628]	cadherin binding [GO:0045296]; lamin binding [GO:0005521]	adherens junction [GO:0005912]; cornified envelope [GO:0001533]; cytoplasm [GO:0005737]; desmosome [GO:0030057]; messenger ribonucleoprotein complex [GO:1990124]; nucleoplasm [GO:0005654]; nucleus [GO:0005634]; plasma membrane [GO:0005886]; cadherin binding [GO:0045296]; lamin binding [GO:0005521]; cell-cell adhesion [GO:0098609]; cell-cell junction assembly [GO:0007043]; intermediate filament bu…	SUBCELLULAR LOCATION: Nucleus {ECO:0000250|UniProtKB:Q13835}.
		Q9WV27		Q9WV27	reviewed	AT1A4_MOUSE	Sodium/potassium-transporting ATPase subunit alpha-4 (Na(+)/K(+) ATPase alpha-4 subunit) (EC 7.2.2.13) (Sodium pump subunit alpha-4)	Atp1a4 Atp1al2	Mus musculus (Mouse)	1032	cell projection [GO:0042995]; photoreceptor cell cilium [GO:0097733]; plasma membrane [GO:0005886]; rod photoreceptor outer segment [GO:0120200]; sodium:potassium-exchanging ATPase complex [GO:0005890]; sperm midpiece [GO:0097225]	establishment of localization in cell [GO:0051649]; fertilization [GO:0009566]; flagellated sperm motility [GO:0030317]; intracellular potassium ion homeostasis [GO:0030007]; intracellular sodium ion homeostasis [GO:0006883]; potassium ion import across plasma membrane [GO:1990573]; potassium ion transmembrane transport [GO:0071805]; proton transmembrane transport [GO:1902600]; regulation of cell…	ATP binding [GO:0005524]; ATP hydrolysis activity [GO:0016887]; ATPase-coupled monoatomic cation transmembrane transporter activity [GO:0019829]; metal ion binding [GO:0046872]; P-type sodium:potassium-exchanging transporter activity [GO:0005391]	cell projection [GO:0042995]; photoreceptor cell cilium [GO:0097733]; plasma membrane [GO:0005886]; rod photoreceptor outer segment [GO:0120200]; sodium:potassium-exchanging ATPase complex [GO:0005890]; sperm midpiece [GO:0097225]; ATP binding [GO:0005524]; ATP hydrolysis activity [GO:0016887]; ATPase-coupled monoatomic cation transmembrane transporter activity [GO:0019829]; metal ion binding [GO…	SUBCELLULAR LOCATION: Cell membrane; Multi-pass membrane protein.
		P50431		P50431	reviewed	GLYC_MOUSE	Serine hydroxymethyltransferase, cytosolic (SHMT) (EC 2.1.2.1) (Glycine hydroxymethyltransferase) (Serine methylase)	Shmt1 Shmt	Mus musculus (Mouse)	478	cytoplasm [GO:0005737]; cytosol [GO:0005829]; mitochondrion [GO:0005739]; nucleoplasm [GO:0005654]; nucleus [GO:0005634]	cellular response to leukemia inhibitory factor [GO:1990830]; cellular response to tetrahydrofolate [GO:1904482]; dTMP biosynthetic process [GO:0006231]; folic acid metabolic process [GO:0046655]; glycine biosynthetic process [GO:0006545]; glycine biosynthetic process from serine [GO:0019264]; glycine metabolic process [GO:0006544]; L-serine catabolic process [GO:0006565]; L-serine metabolic proc…	amino acid binding [GO:0016597]; glycine hydroxymethyltransferase activity [GO:0004372]; identical protein binding [GO:0042802]; L-allo-threonine aldolase activity [GO:0008732]; mRNA 5'-UTR binding [GO:0048027]; mRNA regulatory element binding translation repressor activity [GO:0000900]; protein homodimerization activity [GO:0042803]; pyridoxal phosphate binding [GO:0030170]; serine binding [GO:0…	cytoplasm [GO:0005737]; cytosol [GO:0005829]; mitochondrion [GO:0005739]; nucleoplasm [GO:0005654]; nucleus [GO:0005634]; amino acid binding [GO:0016597]; glycine hydroxymethyltransferase activity [GO:0004372]; identical protein binding [GO:0042802]; L-allo-threonine aldolase activity [GO:0008732]; mRNA 5'-UTR binding [GO:0048027]; mRNA regulatory element binding translation repressor activity [G…	SUBCELLULAR LOCATION: Cytoplasm.
		A0A5F8MPN7		A0A5F8MPN7	unreviewed	A0A5F8MPN7_MOUSE	Queuine tRNA-ribosyltransferase accessory subunit 2 (Queuine tRNA-ribosyltransferase domain-containing protein 1)	Qtrt2 QTRT2	Mus musculus (Mouse)	416	mitochondrial outer membrane [GO:0005741]; transferase complex [GO:1990234]	tRNA-guanine transglycosylation [GO:0101030]	metal ion binding [GO:0046872]; protein heterodimerization activity [GO:0046982]; protein homodimerization activity [GO:0042803]; tRNA-guanosine(34) queuine transglycosylase activity [GO:0008479]	mitochondrial outer membrane [GO:0005741]; transferase complex [GO:1990234]; metal ion binding [GO:0046872]; protein heterodimerization activity [GO:0046982]; protein homodimerization activity [GO:0042803]; tRNA-guanosine(34) queuine transglycosylase activity [GO:0008479]; tRNA-guanine transglycosylation [GO:0101030]	SUBCELLULAR LOCATION: Cytoplasm {ECO:0000256|HAMAP-Rule:MF_03043}. Mitochondrion outer membrane {ECO:0000256|HAMAP-Rule:MF_03043}; Peripheral membrane protein {ECO:0000256|HAMAP-Rule:MF_03043}; Cytoplasmic side {ECO:0000256|HAMAP-Rule:MF_03043}. Note=May associate with the mitochondrion outer membrane. {ECO:0000256|HAMAP-Rule:MF_03043}.
		Q9QZM0		Q9QZM0	reviewed	UBQL2_MOUSE	Ubiquilin-2 (Chap1) (DSK2 homolog) (Protein linking IAP with cytoskeleton 2) (PLIC-2) (Ubiquitin-like product Chap1/Dsk2)	Ubqln2 Plic2	Mus musculus (Mouse)	638	autophagosome [GO:0005776]; cytoplasm [GO:0005737]; cytoplasmic vesicle [GO:0031410]; cytosol [GO:0005829]; nucleus [GO:0005634]; plasma membrane [GO:0005886]	autophagosome assembly [GO:0000045]; negative regulation of clathrin-dependent endocytosis [GO:1900186]; negative regulation of G protein-coupled receptor internalization [GO:1904021]; positive regulation of ER-associated ubiquitin-dependent protein catabolic process [GO:1903071]; regulation of autophagosome assembly [GO:2000785]; regulation of macroautophagy [GO:0016241]; ubiquitin-dependent ERA…	identical protein binding [GO:0042802]; molecular condensate scaffold activity [GO:0140693]; polyubiquitin modification-dependent protein binding [GO:0031593]	autophagosome [GO:0005776]; cytoplasm [GO:0005737]; cytoplasmic vesicle [GO:0031410]; cytosol [GO:0005829]; nucleus [GO:0005634]; plasma membrane [GO:0005886]; identical protein binding [GO:0042802]; molecular condensate scaffold activity [GO:0140693]; polyubiquitin modification-dependent protein binding [GO:0031593]; autophagosome assembly [GO:0000045]; negative regulation of clathrin-dependent …	SUBCELLULAR LOCATION: Cytoplasm {ECO:0000269|PubMed:10549293}. Nucleus {ECO:0000269|PubMed:10549293}. Membrane {ECO:0000269|PubMed:10549293}. Cytoplasmic vesicle, autophagosome {ECO:0000250|UniProtKB:Q9UHD9}. Note=Colocalizes with a subset of proteasomes, namely those that are cytoskeleton associated or free in the cytosol. Associated with fibers in mitotic cells. {ECO:0000250|UniProtKB:Q9UHD9}.
		A2A4A6		A2A4A6	unreviewed	A2A4A6_MOUSE	1-phosphatidylinositol 4,5-bisphosphate phosphodiesterase gamma (EC 3.1.4.11)	Plcg1	Mus musculus (Mouse)	1290	cellular anatomical entity [GO:0110165]	intracellular signal transduction [GO:0035556]; phospholipid catabolic process [GO:0009395]	calcium ion binding [GO:0005509]; phosphatidylinositol phospholipase C activity [GO:0004435]	cellular anatomical entity [GO:0110165]; calcium ion binding [GO:0005509]; phosphatidylinositol phospholipase C activity [GO:0004435]; intracellular signal transduction [GO:0035556]; phospholipid catabolic process [GO:0009395]
		Q9EPU0		Q9EPU0	reviewed	RENT1_MOUSE	Regulator of nonsense transcripts 1 (EC 3.6.4.12) (EC 3.6.4.13) (ATP-dependent helicase RENT1) (Nonsense mRNA reducing factor 1) (NORF1) (Up-frameshift suppressor 1 homolog) (mUpf1)	Upf1 Rent1	Mus musculus (Mouse)	1124	chromatin [GO:0000785]; chromosome, telomeric region [GO:0000781]; cytoplasm [GO:0005737]; cytosol [GO:0005829]; exon-exon junction complex [GO:0035145]; nucleoplasm [GO:0005654]; nucleus [GO:0005634]; P-body [GO:0000932]; perinuclear region of cytoplasm [GO:0048471]; supraspliceosomal complex [GO:0044530]	3'-UTR-mediated mRNA destabilization [GO:0061158]; cell cycle phase transition [GO:0044770]; cellular response to interleukin-1 [GO:0071347]; cellular response to lipopolysaccharide [GO:0071222]; DNA duplex unwinding [GO:0032508]; DNA repair [GO:0006281]; DNA replication [GO:0006260]; histone mRNA catabolic process [GO:0071044]; nuclear-transcribed mRNA catabolic process [GO:0000956]; nuclear-tra…	ATP binding [GO:0005524]; ATP hydrolysis activity [GO:0016887]; chromatin binding [GO:0003682]; double-stranded DNA helicase activity [GO:0036121]; protein-containing complex binding [GO:0044877]; RNA binding [GO:0003723]; RNA helicase activity [GO:0003724]; telomeric DNA binding [GO:0042162]; zinc ion binding [GO:0008270]	chromatin [GO:0000785]; chromosome, telomeric region [GO:0000781]; cytoplasm [GO:0005737]; cytosol [GO:0005829]; exon-exon junction complex [GO:0035145]; nucleoplasm [GO:0005654]; nucleus [GO:0005634]; P-body [GO:0000932]; perinuclear region of cytoplasm [GO:0048471]; supraspliceosomal complex [GO:0044530]; ATP binding [GO:0005524]; ATP hydrolysis activity [GO:0016887]; chromatin binding [GO:0003…	SUBCELLULAR LOCATION: Cytoplasm {ECO:0000269|PubMed:27149095}. Cytoplasm, P-body {ECO:0000250|UniProtKB:Q92900}. Nucleus {ECO:0000250|UniProtKB:Q92900}. Cytoplasm, perinuclear region {ECO:0000269|PubMed:27149095}. Note=Hyperphosphorylated form is targeted to the P-body, while unphosphorylated protein is distributed throughout the cytoplasm (By similarity). Localized in the chromatoid bodies of ro…
		Q8C4B4		Q8C4B4	reviewed	U119B_MOUSE	Protein unc-119 homolog B	Unc119b	Mus musculus (Mouse)	251	ciliary transition zone [GO:0035869]; cilium [GO:0005929]	cilium assembly [GO:0060271]; lipoprotein transport [GO:0042953]; nervous system development [GO:0007399]	lipid binding [GO:0008289]	ciliary transition zone [GO:0035869]; cilium [GO:0005929]; lipid binding [GO:0008289]; cilium assembly [GO:0060271]; lipoprotein transport [GO:0042953]; nervous system development [GO:0007399]	SUBCELLULAR LOCATION: Cell projection, cilium {ECO:0000250}. Note=Enriched at the transition zone and extended into the proximal end of the cilium. {ECO:0000250}.
		Q62266		Q62266	reviewed	SPR1A_MOUSE	Cornifin-A (Small proline-rich protein 1A) (SPR1 A) (SPR1A)	Sprr1a	Mus musculus (Mouse)	144	cell periphery [GO:0071944]; cornified envelope [GO:0001533]; cytoplasm [GO:0005737]	keratinization [GO:0031424]; keratinocyte differentiation [GO:0030216]	structural constituent of skin epidermis [GO:0030280]	cell periphery [GO:0071944]; cornified envelope [GO:0001533]; cytoplasm [GO:0005737]; structural constituent of skin epidermis [GO:0030280]; keratinization [GO:0031424]; keratinocyte differentiation [GO:0030216]	SUBCELLULAR LOCATION: Cytoplasm.
		P83741		P83741	reviewed	WNK1_MOUSE	Serine/threonine-protein kinase WNK1 (EC 2.7.11.1) (Protein kinase lysine-deficient 1) (Protein kinase with no lysine 1)	Wnk1 Hsn2 Prkwnk1	Mus musculus (Mouse)	2377	cytoplasm [GO:0005737]; cytosol [GO:0005829]; GABA-ergic synapse [GO:0098982]; intracellular non-membrane-bounded organelle [GO:0043232]; membrane [GO:0016020]; mitotic spindle [GO:0072686]; nucleus [GO:0005634]; protein-containing complex [GO:0032991]	cell volume homeostasis [GO:0006884]; cellular hyperosmotic response [GO:0071474]; cellular response to calcium ion [GO:0071277]; cellular response to chemokine [GO:1990869]; chemokine (C-C motif) ligand 21 signaling pathway [GO:0038116]; heart development [GO:0007507]; intracellular chloride ion homeostasis [GO:0030644]; intracellular signal transduction [GO:0035556]; lymphocyte migration into l…	ATP binding [GO:0005524]; magnesium ion binding [GO:0000287]; molecular condensate scaffold activity [GO:0140693]; phosphatase binding [GO:0019902]; potassium channel inhibitor activity [GO:0019870]; protein kinase activator activity [GO:0030295]; protein kinase activity [GO:0004672]; protein kinase binding [GO:0019901]; protein serine kinase activity [GO:0106310]; protein serine/threonine kinase…	cytoplasm [GO:0005737]; cytosol [GO:0005829]; GABA-ergic synapse [GO:0098982]; intracellular non-membrane-bounded organelle [GO:0043232]; membrane [GO:0016020]; mitotic spindle [GO:0072686]; nucleus [GO:0005634]; protein-containing complex [GO:0032991]; ATP binding [GO:0005524]; magnesium ion binding [GO:0000287]; molecular condensate scaffold activity [GO:0140693]; phosphatase binding [GO:001990…	SUBCELLULAR LOCATION: Cytoplasm {ECO:0000269|PubMed:11498583, ECO:0000269|PubMed:14610273}. Nucleus {ECO:0000250|UniProtKB:Q9H4A3}. Cytoplasm, cytoskeleton, spindle {ECO:0000250|UniProtKB:Q9H4A3}. Note=Mediates formation and localizes to cytoplasmic membraneless compartment in response to hyperosmotic stress (By similarity). Also localizes to the nucleus (By similarity). Localizes to the mitotic …
		Q9WV85		Q9WV85	reviewed	NDK3_MOUSE	Nucleoside diphosphate kinase 3 (NDK 3) (NDP kinase 3) (EC 2.7.4.6) (DR-nm23) (Nucleoside diphosphate kinase C) (NDPKC) (nm23-M3)	Nme3	Mus musculus (Mouse)	169	mitochondrial outer membrane [GO:0005741]; mitochondrion [GO:0005739]	CTP biosynthetic process [GO:0006241]; dTMP biosynthetic process [GO:0006231]; GTP biosynthetic process [GO:0006183]; phosphorylation [GO:0016310]; UTP biosynthetic process [GO:0006228]	ATP binding [GO:0005524]; metal ion binding [GO:0046872]; nucleoside diphosphate kinase activity [GO:0004550]	mitochondrial outer membrane [GO:0005741]; mitochondrion [GO:0005739]; ATP binding [GO:0005524]; metal ion binding [GO:0046872]; nucleoside diphosphate kinase activity [GO:0004550]; CTP biosynthetic process [GO:0006241]; dTMP biosynthetic process [GO:0006231]; GTP biosynthetic process [GO:0006183]; phosphorylation [GO:0016310]; UTP biosynthetic process [GO:0006228]
		Q9JKD3		Q9JKD3	reviewed	SCAM5_MOUSE	Secretory carrier-associated membrane protein 5 (Secretory carrier membrane protein 5)	Scamp5	Mus musculus (Mouse)	235	Golgi membrane [GO:0000139]; membrane [GO:0016020]; plasma membrane [GO:0005886]; recycling endosome membrane [GO:0055038]; synaptic vesicle [GO:0008021]; synaptic vesicle membrane [GO:0030672]; trans-Golgi network membrane [GO:0032588]	exocytosis [GO:0006887]; negative regulation of endocytosis [GO:0045806]; positive regulation of calcium ion-dependent exocytosis [GO:0045956]; positive regulation of cytokine production [GO:0001819]; protein transport [GO:0015031]; regulation of synaptic vesicle endocytosis [GO:1900242]; response to endoplasmic reticulum stress [GO:0034976]	protein-containing complex binding [GO:0044877]	Golgi membrane [GO:0000139]; membrane [GO:0016020]; plasma membrane [GO:0005886]; recycling endosome membrane [GO:0055038]; synaptic vesicle [GO:0008021]; synaptic vesicle membrane [GO:0030672]; trans-Golgi network membrane [GO:0032588]; protein-containing complex binding [GO:0044877]; exocytosis [GO:0006887]; negative regulation of endocytosis [GO:0045806]; positive regulation of calcium ion-dep…	SUBCELLULAR LOCATION: Cell membrane {ECO:0000269|PubMed:11050114}; Multi-pass membrane protein {ECO:0000269|PubMed:11050114}. Golgi apparatus membrane {ECO:0000250}; Multi-pass membrane protein {ECO:0000250}. Golgi apparatus, trans-Golgi network membrane {ECO:0000250}; Multi-pass membrane protein {ECO:0000250}. Recycling endosome membrane {ECO:0000250}; Multi-pass membrane protein {ECO:0000250}. …
		E9QAT9		E9QAT9	unreviewed	E9QAT9_MOUSE	Tripartite motif-containing protein 54	Trim54	Mus musculus (Mouse)	364	microtubule [GO:0005874]; Z disc [GO:0030018]		zinc ion binding [GO:0008270]	microtubule [GO:0005874]; Z disc [GO:0030018]; zinc ion binding [GO:0008270]	SUBCELLULAR LOCATION: Cytoplasm, myofibril, sarcomere, Z line {ECO:0000256|ARBA:ARBA00004216}.
		A0A3Q4EBT3		A0A3Q4EBT3	unreviewed	A0A3Q4EBT3_MOUSE	Prefoldin subunit 6	Pfdn6	Mus musculus (Mouse)	87	prefoldin complex [GO:0016272]	protein folding [GO:0006457]	unfolded protein binding [GO:0051082]	prefoldin complex [GO:0016272]; unfolded protein binding [GO:0051082]; protein folding [GO:0006457]
		Q9CQU8		Q9CQU8	reviewed	IMP1L_MOUSE	Mitochondrial inner membrane protease subunit 1 (EC 3.4.21.-) (IMP1-like protein)	Immp1l	Mus musculus (Mouse)	166	mitochondrial inner membrane peptidase complex [GO:0042720]; mitochondrion [GO:0005739]	protein processing involved in protein targeting to mitochondrion [GO:0006627]; signal peptide processing [GO:0006465]	serine-type endopeptidase activity [GO:0004252]	mitochondrial inner membrane peptidase complex [GO:0042720]; mitochondrion [GO:0005739]; serine-type endopeptidase activity [GO:0004252]; protein processing involved in protein targeting to mitochondrion [GO:0006627]; signal peptide processing [GO:0006465]	SUBCELLULAR LOCATION: Mitochondrion inner membrane {ECO:0000250}.
		Q9CQV5		Q9CQV5	reviewed	RT24_MOUSE	Small ribosomal subunit protein uS3m (28S ribosomal protein S24, mitochondrial) (MRP-S24) (S24mt)	Mrps24	Mus musculus (Mouse)	167	mitochondrial inner membrane [GO:0005743]; mitochondrial small ribosomal subunit [GO:0005763]; mitochondrion [GO:0005739]	mitochondrial translation [GO:0032543]	structural constituent of ribosome [GO:0003735]	mitochondrial inner membrane [GO:0005743]; mitochondrial small ribosomal subunit [GO:0005763]; mitochondrion [GO:0005739]; structural constituent of ribosome [GO:0003735]; mitochondrial translation [GO:0032543]	SUBCELLULAR LOCATION: Mitochondrion {ECO:0000250|UniProtKB:Q2M2T7}.
		A2A4P4		A2A4P4	unreviewed	A2A4P4_MOUSE	Predicted gene, 27029	Gm27029	Mus musculus (Mouse)	543		alanyl-tRNA aminoacylation [GO:0006419]	alanine-tRNA ligase activity [GO:0004813]; ATP binding [GO:0005524]; nucleic acid binding [GO:0003676]	alanine-tRNA ligase activity [GO:0004813]; ATP binding [GO:0005524]; nucleic acid binding [GO:0003676]; alanyl-tRNA aminoacylation [GO:0006419]	SUBCELLULAR LOCATION: Cytoplasm {ECO:0000256|ARBA:ARBA00004496}.
		Q8BLR9		Q8BLR9	reviewed	HIF1N_MOUSE	Hypoxia-inducible factor 1-alpha inhibitor (EC 1.14.11.30) (EC 1.14.11.n4) (Hypoxia-inducible factor asparagine hydroxylase)	Hif1an	Mus musculus (Mouse)	349	cytoplasm [GO:0005737]; cytosol [GO:0005829]; nucleoplasm [GO:0005654]; nucleus [GO:0005634]; perinuclear region of cytoplasm [GO:0048471]	negative regulation of DNA-binding transcription factor activity [GO:0043433]; negative regulation of Notch signaling pathway [GO:0045746]; positive regulation of myoblast differentiation [GO:0045663]	[protein]-asparagine 3-dioxygenase activity [GO:0036140]; ankyrin repeat binding [GO:0071532]; carboxylic acid binding [GO:0031406]; ferrous iron binding [GO:0008198]; NF-kappaB binding [GO:0051059]; Notch binding [GO:0005112]; peptidyl-aspartic acid 3-dioxygenase activity [GO:0062101]; peptidyl-histidine dioxygenase activity [GO:0036139]; protein homodimerization activity [GO:0042803]; zinc ion …	cytoplasm [GO:0005737]; cytosol [GO:0005829]; nucleoplasm [GO:0005654]; nucleus [GO:0005634]; perinuclear region of cytoplasm [GO:0048471]; [protein]-asparagine 3-dioxygenase activity [GO:0036140]; ankyrin repeat binding [GO:0071532]; carboxylic acid binding [GO:0031406]; ferrous iron binding [GO:0008198]; NF-kappaB binding [GO:0051059]; Notch binding [GO:0005112]; peptidyl-aspartic acid 3-dioxyg…	SUBCELLULAR LOCATION: Nucleus {ECO:0000250|UniProtKB:Q9NWT6}. Cytoplasm {ECO:0000250|UniProtKB:Q9NWT6}. Cytoplasm, perinuclear region {ECO:0000250|UniProtKB:Q9NWT6}.
		Q9QYG0-2		Q9QYG0	reviewed	NDRG2_MOUSE	Protein NDRG2 (N-myc downstream-regulated gene 2 protein) (Protein Ndr2)	Ndrg2 Kiaa1248 Ndr2	Mus musculus (Mouse)	371	cytoplasm [GO:0005737]; Golgi apparatus [GO:0005794]; growth cone [GO:0030426]; nucleus [GO:0005634]; perinuclear region of cytoplasm [GO:0048471]	cell differentiation [GO:0030154]; negative regulation of cytokine production [GO:0001818]; negative regulation of ERK1 and ERK2 cascade [GO:0070373]; negative regulation of vascular associated smooth muscle cell proliferation [GO:1904706]; nervous system development [GO:0007399]; regulation of platelet-derived growth factor production [GO:0090361]; regulation of vascular endothelial growth facto…		cytoplasm [GO:0005737]; Golgi apparatus [GO:0005794]; growth cone [GO:0030426]; nucleus [GO:0005634]; perinuclear region of cytoplasm [GO:0048471]; cell differentiation [GO:0030154]; negative regulation of cytokine production [GO:0001818]; negative regulation of ERK1 and ERK2 cascade [GO:0070373]; negative regulation of vascular associated smooth muscle cell proliferation [GO:1904706]; nervous sy…	SUBCELLULAR LOCATION: Cytoplasm {ECO:0000269|PubMed:14985363, ECO:0000269|PubMed:16520977}. Cytoplasm, perinuclear region {ECO:0000250}. Cell projection, growth cone {ECO:0000250}. Note=In neurons, seems to concentrate at axonal growth cone. Perinuclear in neurons (By similarity). {ECO:0000250}.
		P25206		P25206	reviewed	MCM3_MOUSE	DNA replication licensing factor MCM3 (EC 3.6.4.12) (DNA polymerase alpha holoenzyme-associated protein P1) (P1-MCM3)	Mcm3 Mcmd Mcmd3	Mus musculus (Mouse)	812	centrosome [GO:0005813]; CMG complex [GO:0071162]; cytoplasm [GO:0005737]; MCM complex [GO:0042555]; nucleoplasm [GO:0005654]; nucleus [GO:0005634]; perinuclear region of cytoplasm [GO:0048471]	DNA strand elongation involved in DNA replication [GO:0006271]; DNA unwinding involved in DNA replication [GO:0006268]; double-strand break repair via break-induced replication [GO:0000727]; mitotic DNA replication initiation [GO:1902975]; premeiotic DNA replication [GO:0006279]	ATP binding [GO:0005524]; ATP hydrolysis activity [GO:0016887]; helicase activity [GO:0004386]; single-stranded DNA binding [GO:0003697]	centrosome [GO:0005813]; CMG complex [GO:0071162]; cytoplasm [GO:0005737]; MCM complex [GO:0042555]; nucleoplasm [GO:0005654]; nucleus [GO:0005634]; perinuclear region of cytoplasm [GO:0048471]; ATP binding [GO:0005524]; ATP hydrolysis activity [GO:0016887]; helicase activity [GO:0004386]; single-stranded DNA binding [GO:0003697]; DNA strand elongation involved in DNA replication [GO:0006271]; DN…	SUBCELLULAR LOCATION: Nucleus {ECO:0000250|UniProtKB:P25205}. Chromosome {ECO:0000250|UniProtKB:P25205}. Note=Associated with chromatin before the formation of nuclei and detaches from it as DNA replication progresses. {ECO:0000250|UniProtKB:P25205}.
		P47713		P47713	reviewed	PA24A_MOUSE	Cytosolic phospholipase A2 (cPLA2) (Phospholipase A2 group IVA) [Includes: Phospholipase A2 (EC 3.1.1.4) (Phosphatidylcholine 2-acylhydrolase); Lysophospholipase (EC 3.1.1.5)]	Pla2g4a Cpla2 Pla2g4	Mus musculus (Mouse)	748	cytoplasm [GO:0005737]; cytosol [GO:0005829]; endoplasmic reticulum [GO:0005783]; Golgi apparatus [GO:0005794]; Golgi membrane [GO:0000139]; intracellular membrane-bounded organelle [GO:0043231]; nuclear envelope [GO:0005635]; nucleus [GO:0005634]; perinuclear region of cytoplasm [GO:0048471]; zymogen granule [GO:0042588]	arachidonic acid metabolic process [GO:0019369]; arachidonic acid secretion [GO:0050482]; cellular response to antibiotic [GO:0071236]; decidualization [GO:0046697]; establishment of localization in cell [GO:0051649]; glycerol metabolic process [GO:0006071]; glycerophospholipid catabolic process [GO:0046475]; icosanoid biosynthetic process [GO:0046456]; leukotriene biosynthetic process [GO:001937…	calcium ion binding [GO:0005509]; calcium-dependent phospholipase A2 activity [GO:0047498]; calcium-dependent phospholipid binding [GO:0005544]; calcium-independent phospholipase A2 activity [GO:0047499]; ceramide 1-phosphate binding [GO:1902387]; histone acetyltransferase binding [GO:0035035]; lysophospholipase activity [GO:0004622]; O-acyltransferase activity [GO:0008374]; phosphatidyl phosphol…	cytoplasm [GO:0005737]; cytosol [GO:0005829]; endoplasmic reticulum [GO:0005783]; Golgi apparatus [GO:0005794]; Golgi membrane [GO:0000139]; intracellular membrane-bounded organelle [GO:0043231]; nuclear envelope [GO:0005635]; nucleus [GO:0005634]; perinuclear region of cytoplasm [GO:0048471]; zymogen granule [GO:0042588]; calcium ion binding [GO:0005509]; calcium-dependent phospholipase A2 activ…	SUBCELLULAR LOCATION: Cytoplasm {ECO:0000250|UniProtKB:P47712}. Golgi apparatus membrane {ECO:0000250|UniProtKB:P47712}. Nucleus envelope {ECO:0000250|UniProtKB:P47712}. Note=Translocates to intracellular membranes in a calcium-dependent way. {ECO:0000250|UniProtKB:P47712}.
		D3Z373		D3Z373	unreviewed	D3Z373_MOUSE	BLOC-1 related complex subunit 8	Borcs8	Mus musculus (Mouse)	113	lysosomal membrane [GO:0005765]			lysosomal membrane [GO:0005765]	SUBCELLULAR LOCATION: Lysosome membrane {ECO:0000256|ARBA:ARBA00004656}. Membrane {ECO:0000256|ARBA:ARBA00004370}.
		P56485		P56485	reviewed	ACKR3_MOUSE	Atypical chemokine receptor 3 (C-X-C chemokine receptor type 7) (CXC-R7) (CXCR-7) (Chemokine orphan receptor 1) (G-protein coupled receptor RDC1 homolog) (RDC-1)	Ackr3 Cmkor1 Cxcr7 Rdc1	Mus musculus (Mouse)	362	cell surface [GO:0009986]; clathrin-coated pit [GO:0005905]; early endosome [GO:0005769]; endosome [GO:0005768]; external side of plasma membrane [GO:0009897]; intracellular membrane-bounded organelle [GO:0043231]; plasma membrane [GO:0005886]; recycling endosome [GO:0055037]	angiogenesis [GO:0001525]; calcium-mediated signaling [GO:0019722]; cell adhesion [GO:0007155]; cell chemotaxis [GO:0060326]; chemokine-mediated signaling pathway [GO:0070098]; immune response [GO:0006955]; negative regulation of cell population proliferation [GO:0008285]; negative regulation of intrinsic apoptotic signaling pathway in response to DNA damage [GO:1902230]; oculomotor nerve develop…	C-C chemokine binding [GO:0019957]; C-C chemokine receptor activity [GO:0016493]; C-X-C chemokine binding [GO:0019958]; C-X-C chemokine receptor activity [GO:0016494]; coreceptor activity [GO:0015026]; scavenger receptor activity [GO:0005044]	cell surface [GO:0009986]; clathrin-coated pit [GO:0005905]; early endosome [GO:0005769]; endosome [GO:0005768]; external side of plasma membrane [GO:0009897]; intracellular membrane-bounded organelle [GO:0043231]; plasma membrane [GO:0005886]; recycling endosome [GO:0055037]; C-C chemokine binding [GO:0019957]; C-C chemokine receptor activity [GO:0016493]; C-X-C chemokine binding [GO:0019958]; C…	SUBCELLULAR LOCATION: Cell membrane {ECO:0000269|PubMed:21220100}; Multi-pass membrane protein {ECO:0000269|PubMed:21220100}. Early endosome {ECO:0000250|UniProtKB:P25106}. Recycling endosome {ECO:0000269|PubMed:21220100}. Note=Predominantly localizes to endocytic vesicles, and upon stimulation by the ligand is internalized via clathrin-coated pits in a beta-arrestin-dependent manner. Once intern…
		A0A140LI95		A0A140LI95	unreviewed	A0A140LI95_MOUSE	RAP1 GTPase activating protein 2	Rap1gap2	Mus musculus (Mouse)	173
Center of Mass	117	Q9WVC3		Q9WVC3	reviewed	CAV2_MOUSE	Caveolin-2	Cav2	Mus musculus (Mouse)	162	acrosomal membrane [GO:0002080]; caveola [GO:0005901]; caveolar macromolecular signaling complex [GO:0002095]; cell surface [GO:0009986]; cytoplasmic vesicle [GO:0031410]; focal adhesion [GO:0005925]; Golgi apparatus [GO:0005794]; Golgi membrane [GO:0000139]; lipid droplet [GO:0005811]; membrane [GO:0016020]; membrane raft [GO:0045121]; nuclear envelope [GO:0005635]; nuclear inner membrane [GO:00…	basement membrane organization [GO:0071711]; caveola assembly [GO:0070836]; cell differentiation [GO:0030154]; cell population proliferation [GO:0008283]; chemical synaptic transmission [GO:0007268]; endocytosis [GO:0006897]; endoplasmic reticulum organization [GO:0007029]; endothelial cell proliferation [GO:0001935]; insulin receptor signaling pathway [GO:0008286]; mitochondrion organization [GO…	D1 dopamine receptor binding [GO:0031748]; mitogen-activated protein kinase kinase kinase binding [GO:0031435]; molecular adaptor activity [GO:0060090]; phosphoprotein binding [GO:0051219]; protein heterodimerization activity [GO:0046982]; protein homodimerization activity [GO:0042803]; protein kinase binding [GO:0019901]; protein-macromolecule adaptor activity [GO:0030674]; scaffold protein bind…	acrosomal membrane [GO:0002080]; caveola [GO:0005901]; caveolar macromolecular signaling complex [GO:0002095]; cell surface [GO:0009986]; cytoplasmic vesicle [GO:0031410]; focal adhesion [GO:0005925]; Golgi apparatus [GO:0005794]; Golgi membrane [GO:0000139]; lipid droplet [GO:0005811]; membrane [GO:0016020]; membrane raft [GO:0045121]; nuclear envelope [GO:0005635]; nuclear inner membrane [GO:00…	SUBCELLULAR LOCATION: Nucleus. Cytoplasm. Golgi apparatus membrane; Peripheral membrane protein. Cell membrane; Peripheral membrane protein. Membrane, caveola; Peripheral membrane protein. Note=Potential hairpin-like structure in the membrane. Membrane protein of caveolae. Tyr-19-phosphorylated form is enriched at sites of cell-cell contact and is translocated to the nucleus in complex with MAPK1…
		A0A087WR45		A0A087WR45	unreviewed	A0A087WR45_MOUSE	Proline rich basic protein 1	Prob1	Mus musculus (Mouse)	1010	nucleoplasm [GO:0005654]			nucleoplasm [GO:0005654]
		O08917		O08917	reviewed	FLOT1_MOUSE	Flotillin-1	Flot1	Mus musculus (Mouse)	428	adherens junction [GO:0005912]; basolateral plasma membrane [GO:0016323]; caveola [GO:0005901]; cell-cell contact zone [GO:0044291]; cell-cell junction [GO:0005911]; centriolar satellite [GO:0034451]; COP9 signalosome [GO:0008180]; cortical actin cytoskeleton [GO:0030864]; cytoplasmic vesicle [GO:0031410]; dopaminergic synapse [GO:0098691]; early endosome [GO:0005769]; endosome [GO:0005768]; exte…	axon guidance [GO:0007411]; axonogenesis [GO:0007409]; cellular response to exogenous dsRNA [GO:0071360]; dsRNA transport [GO:0033227]; endocytosis [GO:0006897]; extracellular matrix disassembly [GO:0022617]; plasma membrane raft assembly [GO:0044854]; plasma membrane raft organization [GO:0044857]; positive regulation of canonical NF-kappaB signal transduction [GO:0043123]; positive regulation o…	ionotropic glutamate receptor binding [GO:0035255]; protease binding [GO:0002020]	adherens junction [GO:0005912]; basolateral plasma membrane [GO:0016323]; caveola [GO:0005901]; cell-cell contact zone [GO:0044291]; cell-cell junction [GO:0005911]; centriolar satellite [GO:0034451]; COP9 signalosome [GO:0008180]; cortical actin cytoskeleton [GO:0030864]; cytoplasmic vesicle [GO:0031410]; dopaminergic synapse [GO:0098691]; early endosome [GO:0005769]; endosome [GO:0005768]; exte…	SUBCELLULAR LOCATION: Cell membrane {ECO:0000250|UniProtKB:O75955}; Peripheral membrane protein {ECO:0000250|UniProtKB:O75955}. Endosome {ECO:0000250|UniProtKB:O75955}. Membrane, caveola {ECO:0000269|PubMed:9153235}; Peripheral membrane protein {ECO:0000269|PubMed:9153235}. Melanosome {ECO:0000250|UniProtKB:O75955}. Membrane raft {ECO:0000250|UniProtKB:O75955}. Note=Identified by mass spectrometr…
		Q9D820		Q9D820	reviewed	PRXD1_MOUSE	Prolyl-tRNA synthetase associated domain-containing protein 1 (PrdX deacylase domain-containing protein 1)	Prorsd1 Prdxdd1	Mus musculus (Mouse)	169			aminoacyl-tRNA editing activity [GO:0002161]	aminoacyl-tRNA editing activity [GO:0002161]
		Q9CRB9		Q9CRB9	reviewed	MIC19_MOUSE	MICOS complex subunit Mic19 (Coiled-coil-helix-coiled-coil-helix domain-containing protein 3)	Chchd3 Mic19	Mus musculus (Mouse)	227	MICOS complex [GO:0061617]; mitochondrial inner membrane [GO:0005743]; mitochondrion [GO:0005739]; nucleus [GO:0005634]	cristae formation [GO:0042407]; inner mitochondrial membrane organization [GO:0007007]; mitochondrial fusion [GO:0008053]	molecular adaptor activity [GO:0060090]; phosphatase binding [GO:0019902]	MICOS complex [GO:0061617]; mitochondrial inner membrane [GO:0005743]; mitochondrion [GO:0005739]; nucleus [GO:0005634]; molecular adaptor activity [GO:0060090]; phosphatase binding [GO:0019902]; cristae formation [GO:0042407]; inner mitochondrial membrane organization [GO:0007007]; mitochondrial fusion [GO:0008053]	SUBCELLULAR LOCATION: Mitochondrion inner membrane {ECO:0000269|PubMed:21081504}; Lipid-anchor {ECO:0000269|PubMed:21081504}; Intermembrane side {ECO:0000269|PubMed:21081504}. Cytoplasm {ECO:0000250|UniProtKB:Q9NX63}. Nucleus {ECO:0000250|UniProtKB:Q9NX63}. Mitochondrion {ECO:0000250|UniProtKB:Q9NX63}.
		Q9CPP6		Q9CPP6	reviewed	NDUA5_MOUSE	NADH dehydrogenase [ubiquinone] 1 alpha subcomplex subunit 5 (Complex I subunit B13) (Complex I-13kD-B) (CI-13kD-B) (NADH-ubiquinone oxidoreductase 13 kDa-B subunit)	Ndufa5	Mus musculus (Mouse)	116	mitochondrial inner membrane [GO:0005743]; mitochondrial respiratory chain complex I [GO:0005747]; mitochondrion [GO:0005739]; protein-containing complex [GO:0032991]; respiratory chain complex I [GO:0045271]	aerobic respiration [GO:0009060]; mitochondrial respiratory chain complex I assembly [GO:0032981]; proton motive force-driven mitochondrial ATP synthesis [GO:0042776]; respiratory electron transport chain [GO:0022904]		mitochondrial inner membrane [GO:0005743]; mitochondrial respiratory chain complex I [GO:0005747]; mitochondrion [GO:0005739]; protein-containing complex [GO:0032991]; respiratory chain complex I [GO:0045271]; aerobic respiration [GO:0009060]; mitochondrial respiratory chain complex I assembly [GO:0032981]; proton motive force-driven mitochondrial ATP synthesis [GO:0042776]; respiratory electron …	SUBCELLULAR LOCATION: Mitochondrion inner membrane {ECO:0000250|UniProtKB:Q16718}; Peripheral membrane protein {ECO:0000250|UniProtKB:Q16718}; Matrix side {ECO:0000250|UniProtKB:Q16718}.
		Q78IK4		Q78IK4	reviewed	MIC27_MOUSE	MICOS complex subunit Mic27 (Apolipoprotein O-like) (Protein FAM121A)	Apool Fam121a Mic27	Mus musculus (Mouse)	265	MICOS complex [GO:0061617]; mitochondrial inner membrane [GO:0005743]; mitochondrion [GO:0005739]	cristae formation [GO:0042407]		MICOS complex [GO:0061617]; mitochondrial inner membrane [GO:0005743]; mitochondrion [GO:0005739]; cristae formation [GO:0042407]	SUBCELLULAR LOCATION: Mitochondrion inner membrane {ECO:0000250|UniProtKB:Q6UXV4}; Multi-pass membrane protein {ECO:0000250|UniProtKB:Q6UXV4}. Mitochondrion {ECO:0000250|UniProtKB:Q6UXV4}.
		Q8R2Z5		Q8R2Z5	reviewed	VWA1_MOUSE	von Willebrand factor A domain-containing protein 1 (von Willebrand factor A domain-related protein)	Vwa1 Warp	Mus musculus (Mouse)	415	basement membrane [GO:0005604]; collagen-containing extracellular matrix [GO:0062023]; extracellular matrix [GO:0031012]; extracellular region [GO:0005576]; interstitial matrix [GO:0005614]	behavioral response to pain [GO:0048266]; extracellular matrix organization [GO:0030198]	identical protein binding [GO:0042802]	basement membrane [GO:0005604]; collagen-containing extracellular matrix [GO:0062023]; extracellular matrix [GO:0031012]; extracellular region [GO:0005576]; interstitial matrix [GO:0005614]; identical protein binding [GO:0042802]; behavioral response to pain [GO:0048266]; extracellular matrix organization [GO:0030198]	SUBCELLULAR LOCATION: Secreted, extracellular space, extracellular matrix, basement membrane {ECO:0000269|PubMed:12062410, ECO:0000269|PubMed:16407285, ECO:0000269|PubMed:18757743}.
		Q8BGH2		Q8BGH2	reviewed	SAM50_MOUSE	Sorting and assembly machinery component 50 homolog	Samm50	Mus musculus (Mouse)	469	membrane [GO:0016020]; mitochondrial inner membrane [GO:0005743]; mitochondrial outer membrane [GO:0005741]; mitochondrion [GO:0005739]; SAM complex [GO:0001401]	cristae formation [GO:0042407]; mitochondrial respiratory chain complex assembly [GO:0033108]; protein insertion into mitochondrial outer membrane [GO:0045040]		membrane [GO:0016020]; mitochondrial inner membrane [GO:0005743]; mitochondrial outer membrane [GO:0005741]; mitochondrion [GO:0005739]; SAM complex [GO:0001401]; cristae formation [GO:0042407]; mitochondrial respiratory chain complex assembly [GO:0033108]; protein insertion into mitochondrial outer membrane [GO:0045040]	SUBCELLULAR LOCATION: Mitochondrion outer membrane {ECO:0000250|UniProtKB:Q9Y512}; Multi-pass membrane protein {ECO:0000250}. Cytoplasm {ECO:0000250|UniProtKB:Q6AXV4}. Mitochondrion {ECO:0000250|UniProtKB:Q9Y512}.
		Q8BK30		Q8BK30	reviewed	NDUV3_MOUSE	NADH dehydrogenase [ubiquinone] flavoprotein 3, mitochondrial (Complex I-9kD) (CI-9kD) (NADH-ubiquinone oxidoreductase 9 kDa subunit)	Ndufv3	Mus musculus (Mouse)	104	mitochondrial inner membrane [GO:0005743]; mitochondrial respiratory chain complex I [GO:0005747]; mitochondrion [GO:0005739]	aerobic respiration [GO:0009060]; mitochondrial ATP synthesis coupled electron transport [GO:0042775]; proton motive force-driven mitochondrial ATP synthesis [GO:0042776]		mitochondrial inner membrane [GO:0005743]; mitochondrial respiratory chain complex I [GO:0005747]; mitochondrion [GO:0005739]; aerobic respiration [GO:0009060]; mitochondrial ATP synthesis coupled electron transport [GO:0042775]; proton motive force-driven mitochondrial ATP synthesis [GO:0042776]	SUBCELLULAR LOCATION: Mitochondrion inner membrane {ECO:0000250|UniProtKB:P56181}; Peripheral membrane protein {ECO:0000250|UniProtKB:P56181}; Matrix side {ECO:0000250|UniProtKB:P56181}.
		O88396		O88396	reviewed	GRPE2_MOUSE	GrpE protein homolog 2, mitochondrial (Mt-GrpE#2)	Grpel2 Mt-grpel2	Mus musculus (Mouse)	224	mitochondrial inner membrane [GO:0005743]; mitochondrion [GO:0005739]; PAM complex, Tim23 associated import motor [GO:0001405]	protein folding [GO:0006457]; protein import into mitochondrial matrix [GO:0030150]	adenyl-nucleotide exchange factor activity [GO:0000774]; protein homodimerization activity [GO:0042803]; protein-folding chaperone binding [GO:0051087]; unfolded protein binding [GO:0051082]	mitochondrial inner membrane [GO:0005743]; mitochondrion [GO:0005739]; PAM complex, Tim23 associated import motor [GO:0001405]; adenyl-nucleotide exchange factor activity [GO:0000774]; protein homodimerization activity [GO:0042803]; protein-folding chaperone binding [GO:0051087]; unfolded protein binding [GO:0051082]; protein folding [GO:0006457]; protein import into mitochondrial matrix [GO:0030…	SUBCELLULAR LOCATION: Mitochondrion matrix.
		Q3UPH1		Q3UPH1	reviewed	PRRC1_MOUSE	Protein PRRC1 (Proline-rich and coiled-coil-containing protein 1)	Prrc1	Mus musculus (Mouse)	443	cytoplasm [GO:0005737]; Golgi apparatus [GO:0005794]		protein kinase A regulatory subunit binding [GO:0034237]	cytoplasm [GO:0005737]; Golgi apparatus [GO:0005794]; protein kinase A regulatory subunit binding [GO:0034237]	SUBCELLULAR LOCATION: Golgi apparatus {ECO:0000250}.
		B7ZNU9		B7ZNU9	unreviewed	B7ZNU9_MOUSE	Sntb2 protein (Syntrophin, basic 2)	Sntb2	Mus musculus (Mouse)	531	anchoring junction [GO:0070161]; cytoskeleton [GO:0005856]; Golgi apparatus [GO:0005794]; nucleoplasm [GO:0005654]; plasma membrane [GO:0005886]; protein-containing complex [GO:0032991]		structural molecule activity [GO:0005198]	anchoring junction [GO:0070161]; cytoskeleton [GO:0005856]; Golgi apparatus [GO:0005794]; nucleoplasm [GO:0005654]; plasma membrane [GO:0005886]; protein-containing complex [GO:0032991]; structural molecule activity [GO:0005198]	SUBCELLULAR LOCATION: Cytoplasm, cytoskeleton {ECO:0000256|ARBA:ARBA00004245}.
		Q8BH61		Q8BH61	reviewed	F13A_MOUSE	Coagulation factor XIII A chain (Coagulation factor XIIIa) (EC 2.3.2.13) (Protein-glutamine gamma-glutamyltransferase A chain) (Transglutaminase A chain)	F13a1 F13a	Mus musculus (Mouse)	732	collagen-containing extracellular matrix [GO:0062023]; cytoplasm [GO:0005737]; extracellular region [GO:0005576]	blood coagulation [GO:0007596]; blood coagulation, fibrin clot formation [GO:0072378]; peptide cross-linking [GO:0018149]	metal ion binding [GO:0046872]; protein-glutamine gamma-glutamyltransferase activity [GO:0003810]	collagen-containing extracellular matrix [GO:0062023]; cytoplasm [GO:0005737]; extracellular region [GO:0005576]; metal ion binding [GO:0046872]; protein-glutamine gamma-glutamyltransferase activity [GO:0003810]; blood coagulation [GO:0007596]; blood coagulation, fibrin clot formation [GO:0072378]; peptide cross-linking [GO:0018149]	SUBCELLULAR LOCATION: Cytoplasm {ECO:0000250|UniProtKB:P00488}. Secreted {ECO:0000250|UniProtKB:P00488}. Note=Secreted into the blood plasma. Cytoplasmic in most tissues, but also secreted in the blood plasma. {ECO:0000250|UniProtKB:P00488}.
		Q80W47		Q80W47	reviewed	WIPI2_MOUSE	WD repeat domain phosphoinositide-interacting protein 2 (WIPI-2)	Wipi2	Mus musculus (Mouse)	445	autophagosome [GO:0005776]; cytosol [GO:0005829]; extrinsic component of membrane [GO:0019898]; nucleoplasm [GO:0005654]; phagophore assembly site [GO:0000407]; phagophore assembly site membrane [GO:0034045]; protein-containing complex [GO:0032991]	autophagosome assembly [GO:0000045]; autophagy of mitochondrion [GO:0000422]; cellular response to starvation [GO:0009267]; nucleophagy [GO:0044804]; protein localization to phagophore assembly site [GO:0034497]; xenophagy [GO:0098792]	phosphatidylinositol-3,5-bisphosphate binding [GO:0080025]; phosphatidylinositol-3-phosphate binding [GO:0032266]; phosphatidylinositol-5-phosphate binding [GO:0010314]	autophagosome [GO:0005776]; cytosol [GO:0005829]; extrinsic component of membrane [GO:0019898]; nucleoplasm [GO:0005654]; phagophore assembly site [GO:0000407]; phagophore assembly site membrane [GO:0034045]; protein-containing complex [GO:0032991]; phosphatidylinositol-3,5-bisphosphate binding [GO:0080025]; phosphatidylinositol-3-phosphate binding [GO:0032266]; phosphatidylinositol-5-phosphate b…	SUBCELLULAR LOCATION: Preautophagosomal structure membrane {ECO:0000269|PubMed:23051912, ECO:0000269|PubMed:23291478, ECO:0000269|PubMed:24954904}; Peripheral membrane protein {ECO:0000250|UniProtKB:Q9Y4P8}; Cytoplasmic side {ECO:0000250|UniProtKB:Q9Y4P8}. Note=Localizes to omegasomes membranes which are endoplasmic reticulum connected structures at the origin of preautophagosomal structures. Enr…
		O08715		O08715	reviewed	AKAP1_MOUSE	A-kinase anchor protein 1, mitochondrial (Dual specificity A-kinase-anchoring protein 1) (D-AKAP-1) (Protein kinase A-anchoring protein 1) (PRKA1) (Spermatid A-kinase anchor protein) (S-AKAP)	Akap1 Akap	Mus musculus (Mouse)	857	endoplasmic reticulum [GO:0005783]; lipid droplet [GO:0005811]; membrane [GO:0016020]; mitochondrial crista [GO:0030061]; mitochondrial outer membrane [GO:0005741]; mitochondrion [GO:0005739]; neuromuscular junction [GO:0031594]; postsynaptic membrane [GO:0045211]; postsynaptic specialization, intracellular component [GO:0099091]	antiviral innate immune response [GO:0140374]; apoptotic process [GO:0006915]; negative regulation of cardiac muscle hypertrophy [GO:0010614]; negative regulation of protein dephosphorylation [GO:0035308]; negative regulation of protein import into nucleus [GO:0042308]	beta-tubulin binding [GO:0048487]; microtubule binding [GO:0008017]; molecular adaptor activity [GO:0060090]; protein kinase A regulatory subunit binding [GO:0034237]; protein kinase binding [GO:0019901]; protein phosphatase 2B binding [GO:0030346]; protein phosphatase binding [GO:0019903]; RNA binding [GO:0003723]	endoplasmic reticulum [GO:0005783]; lipid droplet [GO:0005811]; membrane [GO:0016020]; mitochondrial crista [GO:0030061]; mitochondrial outer membrane [GO:0005741]; mitochondrion [GO:0005739]; neuromuscular junction [GO:0031594]; postsynaptic membrane [GO:0045211]; postsynaptic specialization, intracellular component [GO:0099091]; beta-tubulin binding [GO:0048487]; microtubule binding [GO:0008017…	SUBCELLULAR LOCATION: Mitochondrion outer membrane {ECO:0000269|PubMed:24101730, ECO:0000269|PubMed:9182549}. Mitochondrion {ECO:0000269|PubMed:32072193}.; SUBCELLULAR LOCATION: [Isoform 2]: Endoplasmic reticulum {ECO:0000269|PubMed:10352013}. Note=Does not contain the classic KDEL endoplasmic reticulum-targeting sequence. This explains how it is able to switch its localization, either being in t…
		Q9CZS1		Q9CZS1	reviewed	AL1B1_MOUSE	Aldehyde dehydrogenase X, mitochondrial (EC 1.2.1.3) (Aldehyde dehydrogenase family 1 member B1)	Aldh1b1 Aldhx	Mus musculus (Mouse)	519	cytosol [GO:0005829]; mitochondrial matrix [GO:0005759]; mitochondrion [GO:0005739]; nucleoplasm [GO:0005654]	ethanol catabolic process [GO:0006068]	aldehyde dehydrogenase (NAD+) activity [GO:0004029]; glyceraldehyde-3-phosphate dehydrogenase (NAD+) (non-phosphorylating) activity [GO:0043878]	cytosol [GO:0005829]; mitochondrial matrix [GO:0005759]; mitochondrion [GO:0005739]; nucleoplasm [GO:0005654]; aldehyde dehydrogenase (NAD+) activity [GO:0004029]; glyceraldehyde-3-phosphate dehydrogenase (NAD+) (non-phosphorylating) activity [GO:0043878]; ethanol catabolic process [GO:0006068]	SUBCELLULAR LOCATION: Mitochondrion matrix {ECO:0000250}.
		A0A0R4J0S3		A0A0R4J0S3	unreviewed	A0A0R4J0S3_MOUSE	Reticulon 4 interacting protein 1	Rtn4ip1	Mus musculus (Mouse)	396	mitochondrial outer membrane [GO:0005741]		oxidoreductase activity [GO:0016491]; zinc ion binding [GO:0008270]	mitochondrial outer membrane [GO:0005741]; oxidoreductase activity [GO:0016491]; zinc ion binding [GO:0008270]
		P10493		P10493	reviewed	NID1_MOUSE	Nidogen-1 (NID-1) (Entactin)	Nid1 Ent	Mus musculus (Mouse)	1245	basement membrane [GO:0005604]; cell periphery [GO:0071944]; collagen-containing extracellular matrix [GO:0062023]; extracellular matrix [GO:0031012]; extracellular region [GO:0005576]; protein complex involved in cell-matrix adhesion [GO:0098637]	canonical Wnt signaling pathway [GO:0060070]; cell-matrix adhesion [GO:0007160]; extracellular matrix organization [GO:0030198]; glomerular basement membrane development [GO:0032836]; positive regulation of cell adhesion [GO:0045785]; positive regulation of cell-substrate adhesion [GO:0010811]; positive regulation of integrin-mediated signaling pathway [GO:2001046]; positive regulation of muscle …	calcium ion binding [GO:0005509]; collagen binding [GO:0005518]; extracellular matrix binding [GO:0050840]; laminin binding [GO:0043236]; laminin-1 binding [GO:0043237]; proteoglycan binding [GO:0043394]; Wnt receptor activity [GO:0042813]; Wnt-protein binding [GO:0017147]	basement membrane [GO:0005604]; cell periphery [GO:0071944]; collagen-containing extracellular matrix [GO:0062023]; extracellular matrix [GO:0031012]; extracellular region [GO:0005576]; protein complex involved in cell-matrix adhesion [GO:0098637]; calcium ion binding [GO:0005509]; collagen binding [GO:0005518]; extracellular matrix binding [GO:0050840]; laminin binding [GO:0043236]; laminin-1 bi…	SUBCELLULAR LOCATION: Secreted, extracellular space, extracellular matrix, basement membrane.
		Q8K2T4		Q8K2T4	reviewed	UQCC3_MOUSE	Ubiquinol-cytochrome-c reductase complex assembly factor 3	Uqcc3	Mus musculus (Mouse)	89	cytosol [GO:0005829]; mitochondrial inner membrane [GO:0005743]; mitochondrial respiratory chain complex III [GO:0005750]; mitochondrion [GO:0005739]; nucleoplasm [GO:0005654]	ATP biosynthetic process [GO:0006754]; cristae formation [GO:0042407]; mitochondrial electron transport, ubiquinol to cytochrome c [GO:0006122]; mitochondrial respiratory chain complex III assembly [GO:0034551]	cardiolipin binding [GO:1901612]; phosphatidic acid binding [GO:0070300]	cytosol [GO:0005829]; mitochondrial inner membrane [GO:0005743]; mitochondrial respiratory chain complex III [GO:0005750]; mitochondrion [GO:0005739]; nucleoplasm [GO:0005654]; cardiolipin binding [GO:1901612]; phosphatidic acid binding [GO:0070300]; ATP biosynthetic process [GO:0006754]; cristae formation [GO:0042407]; mitochondrial electron transport, ubiquinol to cytochrome c [GO:0006122]; mit…	SUBCELLULAR LOCATION: Mitochondrion inner membrane {ECO:0000250|UniProtKB:Q6UW78}; Single-pass membrane protein {ECO:0000255}.
		P97300		P97300	reviewed	NPTN_MOUSE	Neuroplastin (Stromal cell-derived receptor 1) (SDR-1)	Nptn Sdfr1 Sdr1	Mus musculus (Mouse)	397	cell surface [GO:0009986]; dendrite [GO:0030425]; GABA-ergic synapse [GO:0098982]; glutamatergic synapse [GO:0098978]; immunological synapse [GO:0001772]; inhibitory synapse [GO:0060077]; postsynaptic density membrane [GO:0098839]; presynaptic active zone membrane [GO:0048787]; presynaptic membrane [GO:0042734]; Schaffer collateral - CA1 synapse [GO:0098685]; synaptic membrane [GO:0097060]	axon guidance [GO:0007411]; excitatory synapse assembly [GO:1904861]; homophilic cell adhesion via plasma membrane adhesion molecules [GO:0007156]; intracellular calcium ion homeostasis [GO:0006874]; long-term synaptic potentiation [GO:0060291]; modulation of chemical synaptic transmission [GO:0050804]; negative regulation of cytokine production [GO:0001818]; positive regulation of cytosolic calc…	cell adhesion molecule binding [GO:0050839]; transmembrane transporter binding [GO:0044325]; type 1 fibroblast growth factor receptor binding [GO:0005105]	cell surface [GO:0009986]; dendrite [GO:0030425]; GABA-ergic synapse [GO:0098982]; glutamatergic synapse [GO:0098978]; immunological synapse [GO:0001772]; inhibitory synapse [GO:0060077]; postsynaptic density membrane [GO:0098839]; presynaptic active zone membrane [GO:0048787]; presynaptic membrane [GO:0042734]; Schaffer collateral - CA1 synapse [GO:0098685]; synaptic membrane [GO:0097060]; cell …	SUBCELLULAR LOCATION: Cell membrane {ECO:0000250|UniProtKB:P97546}; Single-pass type I membrane protein {ECO:0000250|UniProtKB:P97546}.; SUBCELLULAR LOCATION: [Isoform 2]: Postsynaptic density {ECO:0000250|UniProtKB:P97546}.
		E0CXA9		E0CXA9	unreviewed	E0CXA9_MOUSE	MOB-like protein phocein (Mob1 homolog 3) (Mps one binder kinase activator-like 3) (Preimplantation protein 3)	Mob4	Mus musculus (Mouse)	204					SUBCELLULAR LOCATION: Golgi apparatus, Golgi stack membrane {ECO:0000256|ARBA:ARBA00037843}; Peripheral membrane protein {ECO:0000256|ARBA:ARBA00037843}.
		P70313		P70313	reviewed	NOS3_MOUSE	Nitric oxide synthase 3 (EC 1.14.13.39) (Constitutive NOS) (cNOS) (EC-NOS) (NOS type III) (NOSIII) (Nitric oxide synthase, endothelial) (Endothelial NOS) (eNOS)	Nos3 Ecnos	Mus musculus (Mouse)	1202	apical part of cell [GO:0045177]; caveola [GO:0005901]; cytoplasm [GO:0005737]; cytoskeleton [GO:0005856]; cytosol [GO:0005829]; Golgi apparatus [GO:0005794]; nucleus [GO:0005634]; plasma membrane [GO:0005886]; sarcolemma [GO:0042383]	angiogenesis [GO:0001525]; aortic valve morphogenesis [GO:0003180]; arginine catabolic process [GO:0006527]; blood vessel diameter maintenance [GO:0097746]; blood vessel remodeling [GO:0001974]; calcium ion transport [GO:0006816]; cellular response to mechanical stimulus [GO:0071260]; cellular response to transforming growth factor beta stimulus [GO:0071560]; endocardial cushion morphogenesis [GO…	actin binding [GO:0003779]; actin monomer binding [GO:0003785]; arginine binding [GO:0034618]; beta-catenin binding [GO:0008013]; cadherin binding [GO:0045296]; calmodulin binding [GO:0005516]; flavin adenine dinucleotide binding [GO:0050660]; FMN binding [GO:0010181]; heme binding [GO:0020037]; Hsp90 protein binding [GO:0051879]; metal ion binding [GO:0046872]; NADP binding [GO:0050661]; nitric-…	apical part of cell [GO:0045177]; caveola [GO:0005901]; cytoplasm [GO:0005737]; cytoskeleton [GO:0005856]; cytosol [GO:0005829]; Golgi apparatus [GO:0005794]; nucleus [GO:0005634]; plasma membrane [GO:0005886]; sarcolemma [GO:0042383]; actin binding [GO:0003779]; actin monomer binding [GO:0003785]; arginine binding [GO:0034618]; beta-catenin binding [GO:0008013]; cadherin binding [GO:0045296]; ca…	SUBCELLULAR LOCATION: Membrane, caveola {ECO:0000250}. Cytoplasm, cytoskeleton {ECO:0000250}. Golgi apparatus {ECO:0000250}. Cell membrane {ECO:0000250}. Note=Specifically associates with actin cytoskeleton in the G2 phase of the cell cycle, which is favored by interaction with NOSIP and results in a reduced enzymatic activity. {ECO:0000250}.
		E9PVN6		E9PVN6	unreviewed	E9PVN6_MOUSE	Cytochrome c oxidase assembly protein COX16 homolog, mitochondrial	S2bpcox16	Mus musculus (Mouse)	182	mitochondrial inner membrane [GO:0005743]; mitochondrial outer membrane [GO:0005741]; mitochondrion [GO:0005739]	intracellular distribution of mitochondria [GO:0048312]; negative regulation of angiogenesis [GO:0016525]; negative regulation of endothelial cell migration [GO:0010596]; negative regulation of endothelial cell proliferation [GO:0001937]; negative regulation of ERK1 and ERK2 cascade [GO:0070373]; negative regulation of sprouting angiogenesis [GO:1903671]; regulation of Notch signaling pathway [GO…		mitochondrial inner membrane [GO:0005743]; mitochondrial outer membrane [GO:0005741]; mitochondrion [GO:0005739]; intracellular distribution of mitochondria [GO:0048312]; negative regulation of angiogenesis [GO:0016525]; negative regulation of endothelial cell migration [GO:0010596]; negative regulation of endothelial cell proliferation [GO:0001937]; negative regulation of ERK1 and ERK2 cascade […	SUBCELLULAR LOCATION: Membrane {ECO:0000256|ARBA:ARBA00004167}; Single-pass membrane protein {ECO:0000256|ARBA:ARBA00004167}. Mitochondrion inner membrane {ECO:0000256|ARBA:ARBA00004434}; Single-pass membrane protein {ECO:0000256|ARBA:ARBA00004434}.
		P15116		P15116	reviewed	CADH2_MOUSE	Cadherin-2 (Neural cadherin) (N-cadherin) (CD antigen CD325)	Cdh2	Mus musculus (Mouse)	906	adherens junction [GO:0005912]; apical part of cell [GO:0045177]; apical plasma membrane [GO:0016324]; apicolateral plasma membrane [GO:0016327]; basolateral plasma membrane [GO:0016323]; catenin complex [GO:0016342]; cell junction [GO:0030054]; cell surface [GO:0009986]; cell-cell junction [GO:0005911]; cortical actin cytoskeleton [GO:0030864]; cytoplasm [GO:0005737]; desmosome [GO:0030057]; fas…	adherens junction organization [GO:0034332]; blood vessel morphogenesis [GO:0048514]; brain development [GO:0007420]; brain morphogenesis [GO:0048854]; calcium-dependent cell-cell adhesion via plasma membrane cell adhesion molecules [GO:0016339]; cell adhesion [GO:0007155]; cell migration [GO:0016477]; cell morphogenesis [GO:0000902]; cell-cell adhesion [GO:0098609]; cell-cell adhesion mediated b…	alpha-catenin binding [GO:0045294]; beta-catenin binding [GO:0008013]; cadherin binding [GO:0045296]; calcium ion binding [GO:0005509]; enzyme binding [GO:0019899]; gamma-catenin binding [GO:0045295]; identical protein binding [GO:0042802]; nitric-oxide synthase binding [GO:0050998]; protein kinase binding [GO:0019901]; protein phosphatase binding [GO:0019903]; protein tyrosine kinase binding [GO…	adherens junction [GO:0005912]; apical part of cell [GO:0045177]; apical plasma membrane [GO:0016324]; apicolateral plasma membrane [GO:0016327]; basolateral plasma membrane [GO:0016323]; catenin complex [GO:0016342]; cell junction [GO:0030054]; cell surface [GO:0009986]; cell-cell junction [GO:0005911]; cortical actin cytoskeleton [GO:0030864]; cytoplasm [GO:0005737]; desmosome [GO:0030057]; fas…	SUBCELLULAR LOCATION: Cell membrane {ECO:0000269|PubMed:17988630, ECO:0000269|PubMed:26403541, ECO:0000269|PubMed:9655503}; Single-pass type I membrane protein {ECO:0000255}. Cell membrane, sarcolemma {ECO:0000269|PubMed:23392350}. Cell junction {ECO:0000269|PubMed:26750727}. Cell junction, adherens junction {ECO:0000269|PubMed:15479741}. Cell junction, desmosome {ECO:0000269|PubMed:15479741}. Ce…
		D3Z7Q2		D3Z7Q2	reviewed	SIM20_MOUSE	Small integral membrane protein 20 (Mitochondrial translation regulation assembly intermediate of cytochrome c oxidase protein of 7 kDa) (MITRAC7) [Cleaved into: Phoenixin-14 (PNX-14); Phoenixin-20 (PNX-20)]	Smim20	Mus musculus (Mouse)	69	extracellular region [GO:0005576]; mitochondrial inner membrane [GO:0005743]	mitochondrial cytochrome c oxidase assembly [GO:0033617]		extracellular region [GO:0005576]; mitochondrial inner membrane [GO:0005743]; mitochondrial cytochrome c oxidase assembly [GO:0033617]	SUBCELLULAR LOCATION: [Small integral membrane protein 20]: Mitochondrion inner membrane {ECO:0000250|UniProtKB:Q8N5G0}; Single-pass membrane protein {ECO:0000305}.; SUBCELLULAR LOCATION: [Phoenixin-14]: Secreted {ECO:0000269|PubMed:30251651}.; SUBCELLULAR LOCATION: [Phoenixin-20]: Secreted {ECO:0000269|PubMed:30251651}.
		O70362		O70362	reviewed	PHLD_MOUSE	Phosphatidylinositol-glycan-specific phospholipase D (PI-G PLD) (EC 3.1.4.50) (Glycoprotein phospholipase D) (Glycosyl-phosphatidylinositol-specific phospholipase D) (GPI-PLD) (GPI-specific phospholipase D)	Gpld1	Mus musculus (Mouse)	837	cytoplasm [GO:0005737]; extracellular matrix [GO:0031012]; extracellular region [GO:0005576]; extracellular space [GO:0005615]; high-density lipoprotein particle [GO:0034364]; intracellular membrane-bounded organelle [GO:0043231]	cell migration involved in sprouting angiogenesis [GO:0002042]; cellular response to calcium ion [GO:0071277]; cellular response to cholesterol [GO:0071397]; cellular response to inorganic substance [GO:0071241]; cellular response to insulin stimulus [GO:0032869]; cellular response to iron(II) ion [GO:0071282]; cellular response to pH [GO:0071467]; cellular response to triglyceride [GO:0071401]; …	glycosylphosphatidylinositol phospholipase D activity [GO:0004621]; phospholipase D activity [GO:0004630]; sodium channel regulator activity [GO:0017080]	cytoplasm [GO:0005737]; extracellular matrix [GO:0031012]; extracellular region [GO:0005576]; extracellular space [GO:0005615]; high-density lipoprotein particle [GO:0034364]; intracellular membrane-bounded organelle [GO:0043231]; glycosylphosphatidylinositol phospholipase D activity [GO:0004621]; phospholipase D activity [GO:0004630]; sodium channel regulator activity [GO:0017080]; cell migratio…	SUBCELLULAR LOCATION: Secreted. Note=Associated with the High-Density Lipoproteins (HDL). {ECO:0000250}.
		P36916		P36916	reviewed	GNL1_MOUSE	Guanine nucleotide-binding protein-like 1 (GTP-binding protein MMR1)	Gnl1 Gna-rs1 Mmr1	Mus musculus (Mouse)	607		DNA damage response [GO:0006974]	GTP binding [GO:0005525]; GTPase activity [GO:0003924]	GTP binding [GO:0005525]; GTPase activity [GO:0003924]; DNA damage response [GO:0006974]
		Q9D1N2		Q9D1N2	reviewed	HDBP1_MOUSE	Glycosylphosphatidylinositol-anchored high density lipoprotein-binding protein 1 (GPI-HBP1) (GPI-anchored HDL-binding protein 1) (High density lipoprotein-binding protein 1)	Gpihbp1 Hbp1	Mus musculus (Mouse)	228	apical plasma membrane [GO:0016324]; basolateral plasma membrane [GO:0016323]; catalytic complex [GO:1902494]; cell surface [GO:0009986]; external side of plasma membrane [GO:0009897]; plasma membrane [GO:0005886]	cholesterol homeostasis [GO:0042632]; intracellular protein transport [GO:0006886]; lipid transport [GO:0006869]; positive regulation of chylomicron remnant clearance [GO:0090321]; positive regulation of chylomicron remodeling [GO:0090319]; positive regulation of lipoprotein lipase activity [GO:0051006]; protein import [GO:0017038]; protein localization to cell surface [GO:0034394]; protein stabi…	acetylcholine receptor inhibitor activity [GO:0030550]; chylomicron binding [GO:0035478]; high-density lipoprotein particle binding [GO:0008035]; lipase binding [GO:0035473]; lipid binding [GO:0008289]; lipoprotein lipase activator activity [GO:0060230]; lipoprotein particle binding [GO:0071813]; protein transporter activity [GO:0140318]	apical plasma membrane [GO:0016324]; basolateral plasma membrane [GO:0016323]; catalytic complex [GO:1902494]; cell surface [GO:0009986]; external side of plasma membrane [GO:0009897]; plasma membrane [GO:0005886]; acetylcholine receptor inhibitor activity [GO:0030550]; chylomicron binding [GO:0035478]; high-density lipoprotein particle binding [GO:0008035]; lipase binding [GO:0035473]; lipid bin…	SUBCELLULAR LOCATION: Apical cell membrane {ECO:0000269|PubMed:20620994}; Lipid-anchor, GPI-anchor {ECO:0000269|PubMed:17403372, ECO:0000269|PubMed:20620994, ECO:0000269|PubMed:25387803}. Basolateral cell membrane {ECO:0000269|PubMed:20620994}; Lipid-anchor, GPI-anchor {ECO:0000269|PubMed:17403372, ECO:0000269|PubMed:20620994, ECO:0000269|PubMed:25387803}. Cell membrane {ECO:0000269|PubMed:174033…
		Q60634		Q60634	reviewed	FLOT2_MOUSE	Flotillin-2 (Epidermal surface antigen) (ESA) (Membrane component chromosome 17 surface marker 1 homolog)	Flot2 Esa1 M17s1	Mus musculus (Mouse)	428	acrosomal membrane [GO:0002080]; adherens junction [GO:0005912]; basolateral plasma membrane [GO:0016323]; caveola [GO:0005901]; cell-cell contact zone [GO:0044291]; cortical actin cytoskeleton [GO:0030864]; cytoplasmic vesicle [GO:0031410]; dendrite cytoplasm [GO:0032839]; endocytic vesicle [GO:0030139]; endosome [GO:0005768]; flotillin complex [GO:0016600]; glutamatergic synapse [GO:0098978]; i…	anterograde dendritic transport [GO:0098937]; cell adhesion [GO:0007155]; negative regulation of amyloid precursor protein catabolic process [GO:1902992]; negative regulation of gene expression [GO:0010629]; positive regulation of canonical NF-kappaB signal transduction [GO:0043123]; positive regulation of establishment of T cell polarity [GO:1903905]; protein localization to plasma membrane [GO:…	ionotropic glutamate receptor binding [GO:0035255]; protease binding [GO:0002020]	acrosomal membrane [GO:0002080]; adherens junction [GO:0005912]; basolateral plasma membrane [GO:0016323]; caveola [GO:0005901]; cell-cell contact zone [GO:0044291]; cortical actin cytoskeleton [GO:0030864]; cytoplasmic vesicle [GO:0031410]; dendrite cytoplasm [GO:0032839]; endocytic vesicle [GO:0030139]; endosome [GO:0005768]; flotillin complex [GO:0016600]; glutamatergic synapse [GO:0098978]; i…	SUBCELLULAR LOCATION: Cell membrane {ECO:0000250}; Peripheral membrane protein {ECO:0000250}. Membrane, caveola {ECO:0000250}; Peripheral membrane protein {ECO:0000269|PubMed:9153235}. Endosome {ECO:0000250}. Membrane {ECO:0000250|UniProtKB:Q14254}; Lipid-anchor {ECO:0000250|UniProtKB:Q14254}. Note=Membrane-associated protein of caveolae. {ECO:0000250}.
		Q9WV55		Q9WV55	reviewed	VAPA_MOUSE	Vesicle-associated membrane protein-associated protein A (VAMP-A) (VAMP-associated protein A) (VAP-A) (33 kDa VAMP-associated protein) (VAP-33)	Vapa Vap33	Mus musculus (Mouse)	249	bicellular tight junction [GO:0005923]; endoplasmic reticulum [GO:0005783]; endoplasmic reticulum membrane [GO:0005789]; Golgi membrane [GO:0000139]; membrane [GO:0016020]; microtubule cytoskeleton [GO:0015630]; nuclear membrane [GO:0031965]; perinuclear region of cytoplasm [GO:0048471]; plasma membrane [GO:0005886]; vesicle [GO:0031982]	ceramide transport [GO:0035627]; cholesterol transport [GO:0030301]; COPII-coated vesicle budding [GO:0090114]; endoplasmic reticulum to Golgi vesicle-mediated transport [GO:0006888]; endoplasmic reticulum-plasma membrane tethering [GO:0061817]; negative regulation by host of viral genome replication [GO:0044828]; neuron projection development [GO:0031175]; phospholipid transport [GO:0015914]; po…	FFAT motif binding [GO:0033149]; identical protein binding [GO:0042802]; microtubule binding [GO:0008017]; protein domain specific binding [GO:0019904]; protein heterodimerization activity [GO:0046982]; protein homodimerization activity [GO:0042803]; protein-containing complex binding [GO:0044877]	bicellular tight junction [GO:0005923]; endoplasmic reticulum [GO:0005783]; endoplasmic reticulum membrane [GO:0005789]; Golgi membrane [GO:0000139]; membrane [GO:0016020]; microtubule cytoskeleton [GO:0015630]; nuclear membrane [GO:0031965]; perinuclear region of cytoplasm [GO:0048471]; plasma membrane [GO:0005886]; vesicle [GO:0031982]; FFAT motif binding [GO:0033149]; identical protein binding…	SUBCELLULAR LOCATION: Endoplasmic reticulum membrane {ECO:0000269|PubMed:10655491}; Single-pass type IV membrane protein {ECO:0000250|UniProtKB:Q9P0L0}. Cell membrane {ECO:0000250|UniProtKB:Q9P0L0}; Single-pass type IV membrane protein {ECO:0000305}. Cell junction, tight junction {ECO:0000250|UniProtKB:Q9P0L0}. Nucleus membrane {ECO:0000250|UniProtKB:Q9Z270}. Note=Present in the plasma membrane a…
		Q8BGX2		Q8BGX2	reviewed	TIM29_MOUSE	Mitochondrial import inner membrane translocase subunit Tim29 (TIM29)	Timm29	Mus musculus (Mouse)	266	mitochondrial inner membrane [GO:0005743]; mitochondrial intermembrane space [GO:0005758]; TIM22 mitochondrial import inner membrane insertion complex [GO:0042721]	protein insertion into mitochondrial inner membrane [GO:0045039]	protein transporter activity [GO:0140318]	mitochondrial inner membrane [GO:0005743]; mitochondrial intermembrane space [GO:0005758]; TIM22 mitochondrial import inner membrane insertion complex [GO:0042721]; protein transporter activity [GO:0140318]; protein insertion into mitochondrial inner membrane [GO:0045039]	SUBCELLULAR LOCATION: Mitochondrion inner membrane {ECO:0000250|UniProtKB:Q9BSF4}; Single-pass membrane protein {ECO:0000250|UniProtKB:Q9BSF4}; Intermembrane side {ECO:0000250|UniProtKB:Q9BSF4}.
		P97355		P97355	reviewed	SPSY_MOUSE	Spermine synthase (SPMSY) (EC 2.5.1.22) (Spermidine aminopropyltransferase)	Sms	Mus musculus (Mouse)	366		spermine biosynthetic process [GO:0006597]; spermine metabolic process [GO:0008215]	S-adenosylmethionine-dependent methyltransferase activity [GO:0008757]; spermine synthase activity [GO:0016768]	S-adenosylmethionine-dependent methyltransferase activity [GO:0008757]; spermine synthase activity [GO:0016768]; spermine biosynthetic process [GO:0006597]; spermine metabolic process [GO:0008215]
		A0A494BA97		A0A494BA97	unreviewed	A0A494BA97_MOUSE	Osteoclast-stimulating factor 1	Ostf1	Mus musculus (Mouse)	212
		H3BLB2		H3BLB2	unreviewed	H3BLB2_MOUSE	Corin, serine peptidase	Corin	Mus musculus (Mouse)	1007	plasma membrane [GO:0005886]	peptide hormone processing [GO:0016486]; regulation of blood pressure [GO:0008217]	serine-type endopeptidase activity [GO:0004252]	plasma membrane [GO:0005886]; serine-type endopeptidase activity [GO:0004252]; peptide hormone processing [GO:0016486]; regulation of blood pressure [GO:0008217]	SUBCELLULAR LOCATION: Cell membrane {ECO:0000256|ARBA:ARBA00004401}; Single-pass type II membrane protein {ECO:0000256|ARBA:ARBA00004401}.
		A0A0R4J078		A0A0R4J078	unreviewed	A0A0R4J078_MOUSE	UBX domain-containing protein 4 (UBX domain-containing protein 2)	Ubxn4	Mus musculus (Mouse)	506	cytosol [GO:0005829]; endoplasmic reticulum [GO:0005783]	ubiquitin-dependent ERAD pathway [GO:0030433]		cytosol [GO:0005829]; endoplasmic reticulum [GO:0005783]; ubiquitin-dependent ERAD pathway [GO:0030433]	SUBCELLULAR LOCATION: Endoplasmic reticulum membrane {ECO:0000256|ARBA:ARBA00004406}; Peripheral membrane protein {ECO:0000256|ARBA:ARBA00004406}. Membrane {ECO:0000256|ARBA:ARBA00004170}; Peripheral membrane protein {ECO:0000256|ARBA:ARBA00004170}. Nucleus envelope {ECO:0000256|ARBA:ARBA00004259}.
		B1ASZ3		B1ASZ3	unreviewed	B1ASZ3_MOUSE	glycerol kinase (EC 2.7.1.30)	Gk Gyk	Mus musculus (Mouse)	552	mitochondrial outer membrane [GO:0005741]	glycerol catabolic process [GO:0019563]; glycerol-3-phosphate metabolic process [GO:0006072]; phosphorylation [GO:0016310]	ATP binding [GO:0005524]; glycerol kinase activity [GO:0004370]	mitochondrial outer membrane [GO:0005741]; ATP binding [GO:0005524]; glycerol kinase activity [GO:0004370]; glycerol catabolic process [GO:0019563]; glycerol-3-phosphate metabolic process [GO:0006072]; phosphorylation [GO:0016310]	SUBCELLULAR LOCATION: Cytoplasm {ECO:0000256|ARBA:ARBA00004496}.
		Q8BZF8		Q8BZF8	reviewed	PGM5_MOUSE	Phosphoglucomutase-like protein 5	Pgm5	Mus musculus (Mouse)	567	adherens junction [GO:0005912]; cell-substrate junction [GO:0030055]; costamere [GO:0043034]; cytoplasmic side of plasma membrane [GO:0009898]; cytosol [GO:0005829]; dystrophin-associated glycoprotein complex [GO:0016010]; focal adhesion [GO:0005925]; intercalated disc [GO:0014704]; sarcolemma [GO:0042383]; spot adherens junction [GO:0005914]; stress fiber [GO:0001725]; Z disc [GO:0030018]	carbohydrate metabolic process [GO:0005975]; cell adhesion [GO:0007155]; myofibril assembly [GO:0030239]; striated muscle tissue development [GO:0014706]	magnesium ion binding [GO:0000287]	adherens junction [GO:0005912]; cell-substrate junction [GO:0030055]; costamere [GO:0043034]; cytoplasmic side of plasma membrane [GO:0009898]; cytosol [GO:0005829]; dystrophin-associated glycoprotein complex [GO:0016010]; focal adhesion [GO:0005925]; intercalated disc [GO:0014704]; sarcolemma [GO:0042383]; spot adherens junction [GO:0005914]; stress fiber [GO:0001725]; Z disc [GO:0030018]; magne…	SUBCELLULAR LOCATION: Cell junction, adherens junction {ECO:0000250|UniProtKB:Q15124}. Cytoplasm, cytoskeleton {ECO:0000250|UniProtKB:Q15124}. Cell membrane, sarcolemma {ECO:0000269|PubMed:7890770}. Note=Concentrated in focal contacts at the ends of actin bundles, and associated with actin filaments. {ECO:0000250|UniProtKB:Q15124}.
		P57746		P57746	reviewed	VATD_MOUSE	V-type proton ATPase subunit D (V-ATPase subunit D) (V-ATPase 28 kDa accessory protein) (Vacuolar proton pump subunit D)	Atp6v1d Atp6m Vatd	Mus musculus (Mouse)	247	ATPase complex [GO:1904949]; centrosome [GO:0005813]; cilium [GO:0005929]; clathrin-coated vesicle membrane [GO:0030665]; extrinsic component of synaptic vesicle membrane [GO:0098850]; membrane [GO:0016020]; nucleoplasm [GO:0005654]; plasma membrane [GO:0005886]; proton-transporting V-type ATPase complex [GO:0033176]; proton-transporting V-type ATPase, V1 domain [GO:0033180]; transmembrane transp…	cilium assembly [GO:0060271]; protein localization to cilium [GO:0061512]; synaptic vesicle lumen acidification [GO:0097401]	proton-transporting ATPase activity, rotational mechanism [GO:0046961]	ATPase complex [GO:1904949]; centrosome [GO:0005813]; cilium [GO:0005929]; clathrin-coated vesicle membrane [GO:0030665]; extrinsic component of synaptic vesicle membrane [GO:0098850]; membrane [GO:0016020]; nucleoplasm [GO:0005654]; plasma membrane [GO:0005886]; proton-transporting V-type ATPase complex [GO:0033176]; proton-transporting V-type ATPase, V1 domain [GO:0033180]; transmembrane transp…	SUBCELLULAR LOCATION: Membrane {ECO:0000250|UniProtKB:Q9Y5K8}; Peripheral membrane protein {ECO:0000250|UniProtKB:Q9Y5K8}; Cytoplasmic side {ECO:0000250|UniProtKB:Q9Y5K8}. Cytoplasmic vesicle, clathrin-coated vesicle membrane {ECO:0000250|UniProtKB:P39942}; Peripheral membrane protein {ECO:0000305}. Cytoplasm, cytoskeleton, microtubule organizing center, centrosome {ECO:0000250|UniProtKB:Q9Y5K8}.…
		A0A0N4SW73		A0A0N4SW73	unreviewed	A0A0N4SW73_MOUSE	RAB11 family interacting protein 5 (class I)	Rab11fip5	Mus musculus (Mouse)	1318	centriolar satellite [GO:0034451]; endosome [GO:0005768]; membrane [GO:0016020]	protein transport [GO:0015031]	small GTPase binding [GO:0031267]	centriolar satellite [GO:0034451]; endosome [GO:0005768]; membrane [GO:0016020]; small GTPase binding [GO:0031267]; protein transport [GO:0015031]
		Q61292		Q61292	reviewed	LAMB2_MOUSE	Laminin subunit beta-2 (Laminin-11 subunit beta) (Laminin-14 subunit beta) (Laminin-15 subunit beta) (Laminin-3 subunit beta) (Laminin-4 subunit beta) (Laminin-7 subunit beta) (Laminin-9 subunit beta) (S-laminin subunit beta) (S-LAM beta)	Lamb2 Lams	Mus musculus (Mouse)	1799	basement membrane [GO:0005604]; collagen-containing extracellular matrix [GO:0062023]; extracellular region [GO:0005576]; laminin complex [GO:0043256]; laminin-3 complex [GO:0005608]; neuromuscular junction [GO:0031594]; protein complex involved in cell-matrix adhesion [GO:0098637]; synapse [GO:0045202]; synaptic cleft [GO:0043083]	animal organ morphogenesis [GO:0009887]; astrocyte development [GO:0014002]; axon extension involved in regeneration [GO:0048677]; axon guidance [GO:0007411]; basement membrane assembly [GO:0070831]; cell migration [GO:0016477]; cell morphogenesis [GO:0000902]; metanephric glomerular basement membrane development [GO:0072274]; metanephric podocyte development [GO:0072249]; neuromuscular junction …	integrin binding [GO:0005178]; structural constituent of synapse-associated extracellular matrix [GO:0150043]	basement membrane [GO:0005604]; collagen-containing extracellular matrix [GO:0062023]; extracellular region [GO:0005576]; laminin complex [GO:0043256]; laminin-3 complex [GO:0005608]; neuromuscular junction [GO:0031594]; protein complex involved in cell-matrix adhesion [GO:0098637]; synapse [GO:0045202]; synaptic cleft [GO:0043083]; integrin binding [GO:0005178]; structural constituent of synapse…	SUBCELLULAR LOCATION: Secreted, extracellular space, extracellular matrix, basement membrane.
		P28474		P28474	reviewed	ADHX_MOUSE	Alcohol dehydrogenase class-3 (EC 1.1.1.1) (Alcohol dehydrogenase 2) (Alcohol dehydrogenase 5) (Alcohol dehydrogenase B2) (ADH-B2) (Alcohol dehydrogenase class-III) (Glutathione-dependent formaldehyde dehydrogenase) (FALDH) (FDH) (GSH-FDH) (EC 1.1.1.-) (S-(hydroxymethyl)glutathione dehydrogenase) (EC 1.1.1.284)	Adh5 Adh-2 Adh2	Mus musculus (Mouse)	374	cytosol [GO:0005829]; mitochondrion [GO:0005739]	ethanol catabolic process [GO:0006068]; ethanol oxidation [GO:0006069]; fatty acid omega-oxidation [GO:0010430]; formaldehyde catabolic process [GO:0046294]; positive regulation of blood pressure [GO:0045777]; respiratory system process [GO:0003016]; response to lipopolysaccharide [GO:0032496]; response to nitrosative stress [GO:0051409]; response to redox state [GO:0051775]; retinoid metabolic p…	alcohol dehydrogenase (NAD+) activity [GO:0004022]; alcohol dehydrogenase activity, zinc-dependent [GO:0004024]; fatty acid binding [GO:0005504]; formaldehyde dehydrogenase activity [GO:0018467]; identical protein binding [GO:0042802]; S-(hydroxymethyl)glutathione dehydrogenase activity [GO:0051903]; S-(hydroxymethyl)glutathione dehydrogenase NAD activity [GO:0106322]; S-(hydroxymethyl)glutathion…	cytosol [GO:0005829]; mitochondrion [GO:0005739]; alcohol dehydrogenase (NAD+) activity [GO:0004022]; alcohol dehydrogenase activity, zinc-dependent [GO:0004024]; fatty acid binding [GO:0005504]; formaldehyde dehydrogenase activity [GO:0018467]; identical protein binding [GO:0042802]; S-(hydroxymethyl)glutathione dehydrogenase activity [GO:0051903]; S-(hydroxymethyl)glutathione dehydrogenase NAD …	SUBCELLULAR LOCATION: Cytoplasm {ECO:0000305}.
		A0A286YDB3		A0A286YDB3	unreviewed	A0A286YDB3_MOUSE	TBC1 domain family, member 5	Tbc1d5	Mus musculus (Mouse)	837	AP-2 adaptor complex [GO:0030122]; Atg1/ULK1 kinase complex [GO:1990316]; autophagosome [GO:0005776]; cytosol [GO:0005829]; endosome membrane [GO:0010008]; Golgi apparatus [GO:0005794]; retromer complex [GO:0030904]	macroautophagy [GO:0016236]; positive regulation of receptor internalization [GO:0002092]; response to starvation [GO:0042594]; retrograde transport, endosome to Golgi [GO:0042147]	AP-2 adaptor complex binding [GO:0035612]; retromer complex binding [GO:1905394]	AP-2 adaptor complex [GO:0030122]; Atg1/ULK1 kinase complex [GO:1990316]; autophagosome [GO:0005776]; cytosol [GO:0005829]; endosome membrane [GO:0010008]; Golgi apparatus [GO:0005794]; retromer complex [GO:0030904]; AP-2 adaptor complex binding [GO:0035612]; retromer complex binding [GO:1905394]; macroautophagy [GO:0016236]; positive regulation of receptor internalization [GO:0002092]; response …
		A0A0R4J0N9		A0A0R4J0N9	unreviewed	A0A0R4J0N9_MOUSE	Mitochondrial tumor suppressor 1	Mtus1	Mus musculus (Mouse)	440					SUBCELLULAR LOCATION: Nucleus {ECO:0000256|ARBA:ARBA00004123}.
		A0A1L1SSA8		A0A1L1SSA8	unreviewed	A0A1L1SSA8_MOUSE	Transmembrane protein 205	Tmem205	Mus musculus (Mouse)	173	membrane [GO:0016020]			membrane [GO:0016020]	SUBCELLULAR LOCATION: Membrane {ECO:0000256|ARBA:ARBA00004141}; Multi-pass membrane protein {ECO:0000256|ARBA:ARBA00004141}.
		Q8VC31		Q8VC31	reviewed	CCDC9_MOUSE	Coiled-coil domain-containing protein 9	Ccdc9	Mus musculus (Mouse)	543	exon-exon junction complex [GO:0035145]		RNA binding [GO:0003723]	exon-exon junction complex [GO:0035145]; RNA binding [GO:0003723]
		Q5SUC9		Q5SUC9	reviewed	SCO1_MOUSE	Protein SCO1 homolog, mitochondrial	Sco1	Mus musculus (Mouse)	284	mitochondrial inner membrane [GO:0005743]; mitochondrion [GO:0005739]; myofibril [GO:0030016]	cyclooxygenase pathway [GO:0019371]; intracellular copper ion homeostasis [GO:0006878]; mitochondrial cytochrome c oxidase assembly [GO:0033617]; negative regulation of cellular response to insulin stimulus [GO:1900077]; negative regulation of phosphatidylinositol 3-kinase/protein kinase B signal transduction [GO:0051898]; negative regulation of proteasomal protein catabolic process [GO:1901799];…	metal ion binding [GO:0046872]	mitochondrial inner membrane [GO:0005743]; mitochondrion [GO:0005739]; myofibril [GO:0030016]; metal ion binding [GO:0046872]; cyclooxygenase pathway [GO:0019371]; intracellular copper ion homeostasis [GO:0006878]; mitochondrial cytochrome c oxidase assembly [GO:0033617]; negative regulation of cellular response to insulin stimulus [GO:1900077]; negative regulation of phosphatidylinositol 3-kinas…	SUBCELLULAR LOCATION: Mitochondrion {ECO:0000250|UniProtKB:O75880}. Mitochondrion inner membrane {ECO:0000250|UniProtKB:O75880}; Single-pass membrane protein {ECO:0000255}.
		A2AMM0		A2AMM0	reviewed	CAVN4_MOUSE	Caveolae-associated protein 4 (Muscle-related coiled-coil protein) (Muscle-restricted coiled-coil protein)	Cavin4 Murc	Mus musculus (Mouse)	362	caveola [GO:0005901]; cytoplasm [GO:0005737]; cytosol [GO:0005829]; plasma membrane [GO:0005886]; sarcolemma [GO:0042383]; sarcoplasm [GO:0016528]; Z disc [GO:0030018]	cardiac myofibril assembly [GO:0055003]; muscle organ development [GO:0007517]; positive regulation of transcription by RNA polymerase II [GO:0045944]; regulation of gene expression [GO:0010468]; Rho protein signal transduction [GO:0007266]	GTPase activator activity [GO:0005096]	caveola [GO:0005901]; cytoplasm [GO:0005737]; cytosol [GO:0005829]; plasma membrane [GO:0005886]; sarcolemma [GO:0042383]; sarcoplasm [GO:0016528]; Z disc [GO:0030018]; GTPase activator activity [GO:0005096]; cardiac myofibril assembly [GO:0055003]; muscle organ development [GO:0007517]; positive regulation of transcription by RNA polymerase II [GO:0045944]; regulation of gene expression [GO:0010…	SUBCELLULAR LOCATION: Cytoplasm, myofibril, sarcomere {ECO:0000269|PubMed:18332105}. Cytoplasm {ECO:0000269|PubMed:18332105}. Cytoplasm, cytosol {ECO:0000269|PubMed:19546242}. Membrane, caveola {ECO:0000269|PubMed:19546242, ECO:0000269|PubMed:24567387}. Cell membrane, sarcolemma {ECO:0000269|PubMed:19546242}. Cell membrane {ECO:0000269|PubMed:26497963}. Note=In cardiomyocytes, accumulates in the …
		Q8BH51		Q8BH51	reviewed	COX14_MOUSE	Cytochrome c oxidase assembly protein COX14	Cox14	Mus musculus (Mouse)	57	mitochondrial outer membrane [GO:0005741]; mitochondrion [GO:0005739]	mitochondrial cytochrome c oxidase assembly [GO:0033617]		mitochondrial outer membrane [GO:0005741]; mitochondrion [GO:0005739]; mitochondrial cytochrome c oxidase assembly [GO:0033617]	SUBCELLULAR LOCATION: Mitochondrion outer membrane {ECO:0000250|UniProtKB:Q96I36}; Single-pass membrane protein {ECO:0000255}.
		Q921I1		Q921I1	reviewed	TRFE_MOUSE	Serotransferrin (Transferrin) (Beta-1 metal-binding globulin) (Siderophilin)	Tf Trf	Mus musculus (Mouse)	697	apical plasma membrane [GO:0016324]; basal part of cell [GO:0045178]; basal plasma membrane [GO:0009925]; basement membrane [GO:0005604]; cell surface [GO:0009986]; cell tip [GO:0051286]; clathrin-coated pit [GO:0005905]; cytoplasmic vesicle [GO:0031410]; dendrite [GO:0030425]; dense body [GO:0097433]; early endosome [GO:0005769]; endocytic vesicle [GO:0030139]; endosome [GO:0005768]; extracellul…	actin filament organization [GO:0007015]; antibacterial humoral response [GO:0019731]; cellular response to iron ion [GO:0071281]; ERK1 and ERK2 cascade [GO:0070371]; intracellular iron ion homeostasis [GO:0006879]; iron ion transport [GO:0006826]; osteoclast differentiation [GO:0030316]; positive regulation of bone resorption [GO:0045780]; positive regulation of cell motility [GO:2000147]; posit…	ferric iron binding [GO:0008199]; ferrous iron binding [GO:0008198]; iron chaperone activity [GO:0034986]; transferrin receptor binding [GO:1990459]	apical plasma membrane [GO:0016324]; basal part of cell [GO:0045178]; basal plasma membrane [GO:0009925]; basement membrane [GO:0005604]; cell surface [GO:0009986]; cell tip [GO:0051286]; clathrin-coated pit [GO:0005905]; cytoplasmic vesicle [GO:0031410]; dendrite [GO:0030425]; dense body [GO:0097433]; early endosome [GO:0005769]; endocytic vesicle [GO:0030139]; endosome [GO:0005768]; extracellul…	SUBCELLULAR LOCATION: Secreted.
		A0A1W2P7J9		A0A1W2P7J9	unreviewed	A0A1W2P7J9_MOUSE	glutathione transferase (EC 2.5.1.18)	Gstt2	Mus musculus (Mouse)	182
		P14131		P14131	reviewed	RS16_MOUSE	Small ribosomal subunit protein uS9 (40S ribosomal protein S16)	Rps16	Mus musculus (Mouse)	146	cytoplasm [GO:0005737]; cytosol [GO:0005829]; cytosolic ribosome [GO:0022626]; cytosolic small ribosomal subunit [GO:0022627]; nucleolus [GO:0005730]; postsynapse [GO:0098794]; presynapse [GO:0098793]; ribosome [GO:0005840]; small ribosomal subunit [GO:0015935]; small-subunit processome [GO:0032040]; synapse [GO:0045202]	cellular response to leukemia inhibitory factor [GO:1990830]; cytoplasmic translation [GO:0002181]; maturation of SSU-rRNA from tricistronic rRNA transcript (SSU-rRNA, 5.8S rRNA, LSU-rRNA) [GO:0000462]; ribosomal small subunit biogenesis [GO:0042274]; rRNA processing [GO:0006364]; translation at postsynapse [GO:0140242]; translation at presynapse [GO:0140236]	RNA binding [GO:0003723]; structural constituent of ribosome [GO:0003735]	cytoplasm [GO:0005737]; cytosol [GO:0005829]; cytosolic ribosome [GO:0022626]; cytosolic small ribosomal subunit [GO:0022627]; nucleolus [GO:0005730]; postsynapse [GO:0098794]; presynapse [GO:0098793]; ribosome [GO:0005840]; small ribosomal subunit [GO:0015935]; small-subunit processome [GO:0032040]; synapse [GO:0045202]; RNA binding [GO:0003723]; structural constituent of ribosome [GO:0003735]; …	SUBCELLULAR LOCATION: Cytoplasm {ECO:0000269|PubMed:36517592}. Nucleus, nucleolus {ECO:0000250|UniProtKB:P62249}.
		P62267		P62267	reviewed	RS23_MOUSE	Small ribosomal subunit protein uS12 (40S ribosomal protein S23)	Rps23	Mus musculus (Mouse)	143	cytoplasm [GO:0005737]; cytosol [GO:0005829]; cytosolic ribosome [GO:0022626]; cytosolic small ribosomal subunit [GO:0022627]; endoplasmic reticulum [GO:0005783]; nucleolus [GO:0005730]; polysomal ribosome [GO:0042788]; postsynapse [GO:0098794]; ribosome [GO:0005840]; rough endoplasmic reticulum [GO:0005791]; small ribosomal subunit [GO:0015935]; small-subunit processome [GO:0032040]; synapse [GO…	cytoplasmic translation [GO:0002181]; maintenance of translational fidelity [GO:1990145]; ribosomal small subunit biogenesis [GO:0042274]; stress granule assembly [GO:0034063]; translation [GO:0006412]	structural constituent of ribosome [GO:0003735]	cytoplasm [GO:0005737]; cytosol [GO:0005829]; cytosolic ribosome [GO:0022626]; cytosolic small ribosomal subunit [GO:0022627]; endoplasmic reticulum [GO:0005783]; nucleolus [GO:0005730]; polysomal ribosome [GO:0042788]; postsynapse [GO:0098794]; ribosome [GO:0005840]; rough endoplasmic reticulum [GO:0005791]; small ribosomal subunit [GO:0015935]; small-subunit processome [GO:0032040]; synapse [GO…	SUBCELLULAR LOCATION: Cytoplasm, cytosol {ECO:0000250|UniProtKB:P62266}. Cytoplasm {ECO:0000269|PubMed:36517592}. Rough endoplasmic reticulum {ECO:0000250|UniProtKB:Q6SA96}. Nucleus, nucleolus {ECO:0000250|UniProtKB:P62266}. Note=Detected on cytosolic polysomes (By similarity). Detected in ribosomes that are associated with the rough endoplasmic reticulum (By similarity). {ECO:0000250|UniProtKB:P…
		A6X940		A6X940	unreviewed	A6X940_MOUSE	Fermitin family member 2	Fermt2	Mus musculus (Mouse)	258		integrin-mediated signaling pathway [GO:0007229]		integrin-mediated signaling pathway [GO:0007229]
		A3KGU9		A3KGU9	unreviewed	A3KGU9_MOUSE	Spectrin alpha, non-erythrocytic 1	Sptan1 Spna2	Mus musculus (Mouse)	2498	cell cortex [GO:0005938]; intracellular membrane-bounded organelle [GO:0043231]; microtubule cytoskeleton [GO:0015630]	actin filament capping [GO:0051693]	calcium ion binding [GO:0005509]; calmodulin binding [GO:0005516]	cell cortex [GO:0005938]; intracellular membrane-bounded organelle [GO:0043231]; microtubule cytoskeleton [GO:0015630]; calcium ion binding [GO:0005509]; calmodulin binding [GO:0005516]; actin filament capping [GO:0051693]	SUBCELLULAR LOCATION: Cytoplasm, cell cortex {ECO:0000256|ARBA:ARBA00004544}. Cytoplasm, cytoskeleton {ECO:0000256|ARBA:ARBA00004245}.
		A0A171EBL2		A0A171EBL2	unreviewed	A0A171EBL2_MOUSE	Ring finger protein 213	Rnf213	Mus musculus (Mouse)	5151	cytoplasm [GO:0005737]		ATP hydrolysis activity [GO:0016887]; metal ion binding [GO:0046872]; ubiquitin-protein transferase activity [GO:0004842]	cytoplasm [GO:0005737]; ATP hydrolysis activity [GO:0016887]; metal ion binding [GO:0046872]; ubiquitin-protein transferase activity [GO:0004842]
		A0A1B0GS41		A0A1B0GS41	unreviewed	A0A1B0GS41_MOUSE	Growth factor receptor bound protein 2-associated protein 1	Gab1	Mus musculus (Mouse)	725	cell-cell junction [GO:0005911]	angiogenesis [GO:0001525]; endothelial cell chemotaxis to vascular endothelial growth factor [GO:0090668]; positive regulation of angiogenesis [GO:0045766]; response to hepatocyte growth factor [GO:0035728]; vascular endothelial growth factor signaling pathway [GO:0038084]		cell-cell junction [GO:0005911]; angiogenesis [GO:0001525]; endothelial cell chemotaxis to vascular endothelial growth factor [GO:0090668]; positive regulation of angiogenesis [GO:0045766]; response to hepatocyte growth factor [GO:0035728]; vascular endothelial growth factor signaling pathway [GO:0038084]
		A2AL78		A2AL78	unreviewed	A2AL78_MOUSE	Aspartate-beta-hydroxylase	Asph	Mus musculus (Mouse)	245	sarcoplasmic reticulum membrane [GO:0033017]		peptidyl-aspartic acid 3-dioxygenase activity [GO:0062101]	sarcoplasmic reticulum membrane [GO:0033017]; peptidyl-aspartic acid 3-dioxygenase activity [GO:0062101]	SUBCELLULAR LOCATION: Sarcoplasmic reticulum membrane {ECO:0000256|ARBA:ARBA00004157}; Single-pass type II membrane protein {ECO:0000256|ARBA:ARBA00004157}.
		B1ASP2		B1ASP2	unreviewed	B1ASP2_MOUSE	Tyrosine-protein kinase (EC 2.7.10.2)	Jak1	Mus musculus (Mouse)	1153	cytoplasm [GO:0005737]; cytoskeleton [GO:0005856]; endomembrane system [GO:0012505]; extrinsic component of cytoplasmic side of plasma membrane [GO:0031234]; nucleus [GO:0005634]	interleukin-11-mediated signaling pathway [GO:0038154]; interleukin-15-mediated signaling pathway [GO:0035723]; interleukin-2-mediated signaling pathway [GO:0038110]; interleukin-4-mediated signaling pathway [GO:0035771]; interleukin-6-mediated signaling pathway [GO:0070102]; interleukin-9-mediated signaling pathway [GO:0038113]; intracellular signal transduction [GO:0035556]; phosphorylation [GO…	ATP binding [GO:0005524]; CCR5 chemokine receptor binding [GO:0031730]; growth hormone receptor binding [GO:0005131]; non-membrane spanning protein tyrosine kinase activity [GO:0004715]; protein phosphatase binding [GO:0019903]; ubiquitin protein ligase binding [GO:0031625]	cytoplasm [GO:0005737]; cytoskeleton [GO:0005856]; endomembrane system [GO:0012505]; extrinsic component of cytoplasmic side of plasma membrane [GO:0031234]; nucleus [GO:0005634]; ATP binding [GO:0005524]; CCR5 chemokine receptor binding [GO:0031730]; growth hormone receptor binding [GO:0005131]; non-membrane spanning protein tyrosine kinase activity [GO:0004715]; protein phosphatase binding [GO:…	SUBCELLULAR LOCATION: Endomembrane system {ECO:0000256|ARBA:ARBA00004184}; Peripheral membrane protein {ECO:0000256|ARBA:ARBA00004184}.
		Q9CPW2		Q9CPW2	reviewed	FDX2_MOUSE	Ferredoxin-2, mitochondrial (Adrenodoxin-like protein) (Ferredoxin-1-like protein)	Fdx2 Fdx1l	Mus musculus (Mouse)	174	iron-sulfur cluster assembly complex [GO:1990229]; mitochondrial matrix [GO:0005759]; mitochondrion [GO:0005739]	[2Fe-2S] cluster assembly [GO:0044571]; [4Fe-4S] cluster assembly [GO:0044572]; electron transport chain [GO:0022900]; iron-sulfur cluster assembly [GO:0016226]; P450-containing electron transport chain [GO:0140647]	2 iron, 2 sulfur cluster binding [GO:0051537]; electron transfer activity [GO:0009055]; metal ion binding [GO:0046872]	iron-sulfur cluster assembly complex [GO:1990229]; mitochondrial matrix [GO:0005759]; mitochondrion [GO:0005739]; 2 iron, 2 sulfur cluster binding [GO:0051537]; electron transfer activity [GO:0009055]; metal ion binding [GO:0046872]; [2Fe-2S] cluster assembly [GO:0044571]; [4Fe-4S] cluster assembly [GO:0044572]; electron transport chain [GO:0022900]; iron-sulfur cluster assembly [GO:0016226]; P45…	SUBCELLULAR LOCATION: Mitochondrion {ECO:0000250|UniProtKB:Q9H1K1}. Mitochondrion matrix {ECO:0000250|UniProtKB:P10109}.
		Q62186		Q62186	reviewed	SSRD_MOUSE	Translocon-associated protein subunit delta (TRAP-delta) (Signal sequence receptor subunit delta) (SSR-delta)	Ssr4	Mus musculus (Mouse)	172	endomembrane system [GO:0012505]; endoplasmic reticulum [GO:0005783]; Sec61 translocon complex [GO:0005784]			endomembrane system [GO:0012505]; endoplasmic reticulum [GO:0005783]; Sec61 translocon complex [GO:0005784]	SUBCELLULAR LOCATION: Endoplasmic reticulum membrane {ECO:0000250}; Single-pass type I membrane protein {ECO:0000250}.
		P05125		P05125	reviewed	ANF_MOUSE	Natriuretic peptides A (Atrial natriuretic factor prohormone) (preproANF) (proANF) (Atrial natriuretic peptide prohormone) (preproANP) (proANP) (Atriopeptigen) (Cardiodilatin) (CDD) (preproCDD-ANF) [Cleaved into: Long-acting natriuretic peptide (LANP) (Long-acting natriuretic hormone) (LANH) (Pro atrial natriuretic factor 1-30) (proANF 1-30) (Pro atrial natriuretic peptide 1-30) (proANP 1-30); Ve…	Nppa Pnd	Mus musculus (Mouse)	152	brush border [GO:0005903]; cell projection [GO:0042995]; cytoplasm [GO:0005737]; extracellular space [GO:0005615]; glycinergic synapse [GO:0098690]; mast cell granule [GO:0042629]; perikaryon [GO:0043204]; perinuclear region of cytoplasm [GO:0048471]; protein-containing complex [GO:0032991]	cardiac muscle hypertrophy in response to stress [GO:0014898]; cGMP biosynthetic process [GO:0006182]; cGMP-mediated signaling [GO:0019934]; female pregnancy [GO:0007565]; negative regulation of blood pressure [GO:0045776]; negative regulation of canonical Wnt signaling pathway [GO:0090090]; negative regulation of cell growth [GO:0030308]; negative regulation of collecting lymphatic vessel constr…	hormone activity [GO:0005179]; hormone receptor binding [GO:0051427]; neuropeptide hormone activity [GO:0005184]; neuropeptide receptor binding [GO:0071855]; signaling receptor binding [GO:0005102]	brush border [GO:0005903]; cell projection [GO:0042995]; cytoplasm [GO:0005737]; extracellular space [GO:0005615]; glycinergic synapse [GO:0098690]; mast cell granule [GO:0042629]; perikaryon [GO:0043204]; perinuclear region of cytoplasm [GO:0048471]; protein-containing complex [GO:0032991]; hormone activity [GO:0005179]; hormone receptor binding [GO:0051427]; neuropeptide hormone activity [GO:00…	SUBCELLULAR LOCATION: [Long-acting natriuretic peptide]: Secreted {ECO:0000250|UniProtKB:P01160}. Note=Detected in blood. {ECO:0000250|UniProtKB:P01160}.; SUBCELLULAR LOCATION: [Vessel dilator]: Secreted {ECO:0000250|UniProtKB:P01160}. Note=Detected in blood. {ECO:0000250|UniProtKB:P01160}.; SUBCELLULAR LOCATION: [Kaliuretic peptide]: Secreted {ECO:0000250|UniProtKB:P01160}. Note=Detected in bloo…
		P20065-2		P20065	reviewed	TYB4_MOUSE	Thymosin beta-4 (T beta 4) [Cleaved into: Hemoregulatory peptide AcSDKP (N-acetyl-SDKP) (AcSDKP) (Seraspenide)]	Tmsb4x Ptmb4 Tmsb4	Mus musculus (Mouse)	50	cytoplasm [GO:0005737]; cytoskeleton [GO:0005856]; cytosol [GO:0005829]; nucleus [GO:0005634]	actin filament organization [GO:0007015]; positive regulation of DNA-templated transcription [GO:0045893]; positive regulation of smooth muscle cell differentiation [GO:0051152]; positive regulation of smooth muscle cell migration [GO:0014911]; regulation of cell migration [GO:0030334]; sequestering of actin monomers [GO:0042989]	actin monomer binding [GO:0003785]; enzyme binding [GO:0019899]	cytoplasm [GO:0005737]; cytoskeleton [GO:0005856]; cytosol [GO:0005829]; nucleus [GO:0005634]; actin monomer binding [GO:0003785]; enzyme binding [GO:0019899]; actin filament organization [GO:0007015]; positive regulation of DNA-templated transcription [GO:0045893]; positive regulation of smooth muscle cell differentiation [GO:0051152]; positive regulation of smooth muscle cell migration [GO:0014…	SUBCELLULAR LOCATION: Cytoplasm, cytoskeleton {ECO:0000250|UniProtKB:P62328}.
		H3BK73		H3BK73	unreviewed	H3BK73_MOUSE	Torsin family 2 member A	Tor2a	Mus musculus (Mouse)	268			ATP binding [GO:0005524]; ATP hydrolysis activity [GO:0016887]	ATP binding [GO:0005524]; ATP hydrolysis activity [GO:0016887]
		P29758		P29758	reviewed	OAT_MOUSE	Ornithine aminotransferase, mitochondrial (EC 2.6.1.13) (Ornithine--oxo-acid aminotransferase)	Oat	Mus musculus (Mouse)	439	cytoplasm [GO:0005737]; mitochondrial matrix [GO:0005759]; mitochondrion [GO:0005739]; nucleoplasm [GO:0005654]	arginine catabolic process to glutamate [GO:0019544]; arginine catabolic process to proline via ornithine [GO:0010121]; L-proline biosynthetic process [GO:0055129]	identical protein binding [GO:0042802]; ornithine aminotransferase activity [GO:0004587]; pyridoxal phosphate binding [GO:0030170]	cytoplasm [GO:0005737]; mitochondrial matrix [GO:0005759]; mitochondrion [GO:0005739]; nucleoplasm [GO:0005654]; identical protein binding [GO:0042802]; ornithine aminotransferase activity [GO:0004587]; pyridoxal phosphate binding [GO:0030170]; arginine catabolic process to glutamate [GO:0019544]; arginine catabolic process to proline via ornithine [GO:0010121]; L-proline biosynthetic process [GO…	SUBCELLULAR LOCATION: Mitochondrion matrix {ECO:0000250|UniProtKB:P04181}.
		P53810		P53810	reviewed	PIPNA_MOUSE	Phosphatidylinositol transfer protein alpha isoform (PI-TP-alpha) (PtdIns transfer protein alpha) (PtdInsTP alpha)	Pitpna Pitpn	Mus musculus (Mouse)	271	cytoplasm [GO:0005737]; cytosol [GO:0005829]; membrane [GO:0016020]; myelin sheath [GO:0043209]; nucleus [GO:0005634]	axonogenesis [GO:0007409]; phospholipid transport [GO:0015914]	fatty-acyl-CoA binding [GO:0000062]; lipid binding [GO:0008289]; phosphatidylcholine binding [GO:0031210]; phosphatidylcholine transfer activity [GO:0120019]; phosphatidylcholine transporter activity [GO:0008525]; phosphatidylinositol binding [GO:0035091]; phosphatidylinositol transfer activity [GO:0008526]; phospholipid binding [GO:0005543]; stearic acid binding [GO:0070540]	cytoplasm [GO:0005737]; cytosol [GO:0005829]; membrane [GO:0016020]; myelin sheath [GO:0043209]; nucleus [GO:0005634]; fatty-acyl-CoA binding [GO:0000062]; lipid binding [GO:0008289]; phosphatidylcholine binding [GO:0031210]; phosphatidylcholine transfer activity [GO:0120019]; phosphatidylcholine transporter activity [GO:0008525]; phosphatidylinositol binding [GO:0035091]; phosphatidylinositol tr…	SUBCELLULAR LOCATION: Cytoplasm {ECO:0000269|PubMed:7654206}. Nucleus {ECO:0000269|PubMed:7654206}.
		P63028		P63028	reviewed	TCTP_MOUSE	Translationally-controlled tumor protein (TCTP) (21 kDa polypeptide) (p21) (p23)	Tpt1 Trt	Mus musculus (Mouse)	172	cytoplasm [GO:0005737]; cytoplasmic microtubule [GO:0005881]; cytosol [GO:0005829]; extracellular space [GO:0005615]; multivesicular body [GO:0005771]; nucleoplasm [GO:0005654]; nucleus [GO:0005634]; spindle pole [GO:0000922]	negative regulation of ectoderm development [GO:2000384]; negative regulation of intrinsic apoptotic signaling pathway in response to DNA damage [GO:1902230]; response to virus [GO:0009615]; stem cell population maintenance [GO:0019827]	calcium ion binding [GO:0005509]; DNA-binding transcription factor binding [GO:0140297]	cytoplasm [GO:0005737]; cytoplasmic microtubule [GO:0005881]; cytosol [GO:0005829]; extracellular space [GO:0005615]; multivesicular body [GO:0005771]; nucleoplasm [GO:0005654]; nucleus [GO:0005634]; spindle pole [GO:0000922]; calcium ion binding [GO:0005509]; DNA-binding transcription factor binding [GO:0140297]; negative regulation of ectoderm development [GO:2000384]; negative regulation of in…	SUBCELLULAR LOCATION: Cytoplasm {ECO:0000250|UniProtKB:P13693}.
		Q3UM45		Q3UM45	reviewed	PP1R7_MOUSE	Protein phosphatase 1 regulatory subunit 7 (Protein phosphatase 1 regulatory subunit 22)	Ppp1r7 Sds22	Mus musculus (Mouse)	361	chromosome [GO:0005694]; nucleus [GO:0005634]	chromosome segregation [GO:0007059]; positive regulation of protein dephosphorylation [GO:0035307]		chromosome [GO:0005694]; nucleus [GO:0005634]; chromosome segregation [GO:0007059]; positive regulation of protein dephosphorylation [GO:0035307]	SUBCELLULAR LOCATION: Nucleus {ECO:0000250}.
		Q9D142		Q9D142	reviewed	NUD14_MOUSE	Uridine diphosphate glucose pyrophosphatase NUDT14 (UDPG pyrophosphatase) (UGPPase) (EC 3.6.1.45) (Nucleoside diphosphate-linked moiety X motif 14) (Nudix motif 14)	Nudt14	Mus musculus (Mouse)	222	cytoplasm [GO:0005737]	nucleoside phosphate metabolic process [GO:0006753]; ribose phosphate metabolic process [GO:0019693]	ADP-ribose diphosphatase activity [GO:0047631]; identical protein binding [GO:0042802]; metal ion binding [GO:0046872]; UDP-sugar diphosphatase activity [GO:0008768]	cytoplasm [GO:0005737]; ADP-ribose diphosphatase activity [GO:0047631]; identical protein binding [GO:0042802]; metal ion binding [GO:0046872]; UDP-sugar diphosphatase activity [GO:0008768]; nucleoside phosphate metabolic process [GO:0006753]; ribose phosphate metabolic process [GO:0019693]	SUBCELLULAR LOCATION: Cytoplasm {ECO:0000250}.
		E9PV48		E9PV48	unreviewed	E9PV48_MOUSE	Interferon-induced protein with tetratricopeptide repeats 3B	Ifit3b I830012O16Rik	Mus musculus (Mouse)	403	cytoplasm [GO:0005737]; cytosol [GO:0005829]; mitochondrion [GO:0005739]	antiviral innate immune response [GO:0140374]; defense response to virus [GO:0051607]; negative regulation of apoptotic process [GO:0043066]; negative regulation of cell population proliferation [GO:0008285]; response to virus [GO:0009615]	identical protein binding [GO:0042802]	cytoplasm [GO:0005737]; cytosol [GO:0005829]; mitochondrion [GO:0005739]; identical protein binding [GO:0042802]; antiviral innate immune response [GO:0140374]; defense response to virus [GO:0051607]; negative regulation of apoptotic process [GO:0043066]; negative regulation of cell population proliferation [GO:0008285]; response to virus [GO:0009615]
		A0A2I3BRL8		A0A2I3BRL8	unreviewed	A0A2I3BRL8_MOUSE	Predicted gene 7324	Gm7324	Mus musculus (Mouse)	388	spliceosomal complex [GO:0005681]	positive regulation of mRNA splicing, via spliceosome [GO:0048026]	RNA binding [GO:0003723]	spliceosomal complex [GO:0005681]; RNA binding [GO:0003723]; positive regulation of mRNA splicing, via spliceosome [GO:0048026]
		Q3UID0		Q3UID0	unreviewed	Q3UID0_MOUSE	SWI/SNF related, matrix associated, actin dependent regulator of chromatin, subfamily c, member 2	Smarcc2	Mus musculus (Mouse)	1130	chromosome [GO:0005694]			chromosome [GO:0005694]
		Q8BU30		Q8BU30	reviewed	SYIC_MOUSE	Isoleucine--tRNA ligase, cytoplasmic (EC 6.1.1.5) (Isoleucyl-tRNA synthetase) (IRS) (IleRS)	Iars1 Iars	Mus musculus (Mouse)	1262	aminoacyl-tRNA synthetase multienzyme complex [GO:0017101]; cytoplasm [GO:0005737]; cytosol [GO:0005829]; nucleoplasm [GO:0005654]	isoleucyl-tRNA aminoacylation [GO:0006428]	aminoacyl-tRNA editing activity [GO:0002161]; ATP binding [GO:0005524]; GTPase binding [GO:0051020]; isoleucine-tRNA ligase activity [GO:0004822]; tRNA binding [GO:0000049]	aminoacyl-tRNA synthetase multienzyme complex [GO:0017101]; cytoplasm [GO:0005737]; cytosol [GO:0005829]; nucleoplasm [GO:0005654]; aminoacyl-tRNA editing activity [GO:0002161]; ATP binding [GO:0005524]; GTPase binding [GO:0051020]; isoleucine-tRNA ligase activity [GO:0004822]; tRNA binding [GO:0000049]; isoleucyl-tRNA aminoacylation [GO:0006428]	SUBCELLULAR LOCATION: Cytoplasm {ECO:0000250|UniProtKB:P41252}. Cytoplasm, cytosol {ECO:0000250|UniProtKB:P41252}.
		P97797-2		P97797	reviewed	SHPS1_MOUSE	Tyrosine-protein phosphatase non-receptor type substrate 1 (SHP substrate 1) (SHPS-1) (Brain Ig-like molecule with tyrosine-based activation motifs) (Bit) (CD172 antigen-like family member A) (Inhibitory receptor SHPS-1) (MyD-1 antigen) (Signal-regulatory protein alpha-1) (Sirp-alpha-1) (mSIRP-alpha1) (p84) (CD antigen CD172a)	Sirpa Bit Myd1 Ptpns1 Shps1 Sirp	Mus musculus (Mouse)	513	cell surface [GO:0009986]; plasma membrane [GO:0005886]	actin filament organization [GO:0007015]; cell migration [GO:0016477]; cell motility [GO:0048870]; cell-matrix adhesion [GO:0007160]; cellular response to hydrogen peroxide [GO:0070301]; cellular response to interleukin-1 [GO:0071347]; cellular response to interleukin-12 [GO:0071349]; cellular response to lipopolysaccharide [GO:0071222]; cellular response to type II interferon [GO:0071346]; cytos…	cell-cell adhesion mediator activity [GO:0098632]; GTPase regulator activity [GO:0030695]; protein antigen binding [GO:1990405]; protein binding involved in heterotypic cell-cell adhesion [GO:0086080]; protein phosphatase binding [GO:0019903]; protein phosphorylated amino acid binding [GO:0045309]; protein tyrosine kinase binding [GO:1990782]; SH3 domain binding [GO:0017124]	cell surface [GO:0009986]; plasma membrane [GO:0005886]; cell-cell adhesion mediator activity [GO:0098632]; GTPase regulator activity [GO:0030695]; protein antigen binding [GO:1990405]; protein binding involved in heterotypic cell-cell adhesion [GO:0086080]; protein phosphatase binding [GO:0019903]; protein phosphorylated amino acid binding [GO:0045309]; protein tyrosine kinase binding [GO:199078…	SUBCELLULAR LOCATION: Membrane; Single-pass type I membrane protein.
		Q62351		Q62351	reviewed	TFR1_MOUSE	Transferrin receptor protein 1 (TR) (TfR) (TfR1) (Trfr) (CD antigen CD71)	Tfrc Trfr	Mus musculus (Mouse)	763	basolateral plasma membrane [GO:0016323]; cell surface [GO:0009986]; clathrin-coated pit [GO:0005905]; cytoplasmic vesicle [GO:0031410]; early endosome [GO:0005769]; endosome [GO:0005768]; endosome membrane [GO:0010008]; external side of plasma membrane [GO:0009897]; extracellular exosome [GO:0070062]; extracellular region [GO:0005576]; extracellular space [GO:0005615]; HFE-transferrin receptor c…	acute-phase response [GO:0006953]; cellular response to extracellular stimulus [GO:0031668]; cellular response to iron ion [GO:0071281]; cellular response to leukemia inhibitory factor [GO:1990830]; cellular response to xenobiotic stimulus [GO:0071466]; intracellular iron ion homeostasis [GO:0006879]; intracellular signal transduction [GO:0035556]; iron ion transport [GO:0006826]; negative regula…	double-stranded RNA binding [GO:0003725]; Hsp70 protein binding [GO:0030544]; identical protein binding [GO:0042802]; iron ion transmembrane transporter activity [GO:0005381]; protein homodimerization activity [GO:0042803]; protein kinase binding [GO:0019901]; protein-containing complex binding [GO:0044877]; protein-folding chaperone binding [GO:0051087]; transferrin receptor activity [GO:0004998]	basolateral plasma membrane [GO:0016323]; cell surface [GO:0009986]; clathrin-coated pit [GO:0005905]; cytoplasmic vesicle [GO:0031410]; early endosome [GO:0005769]; endosome [GO:0005768]; endosome membrane [GO:0010008]; external side of plasma membrane [GO:0009897]; extracellular exosome [GO:0070062]; extracellular region [GO:0005576]; extracellular space [GO:0005615]; HFE-transferrin receptor c…	SUBCELLULAR LOCATION: Cell membrane {ECO:0000250|UniProtKB:P02786}; Single-pass type II membrane protein {ECO:0000250|UniProtKB:P02786}. Melanosome {ECO:0000250|UniProtKB:P02786}.
		Q8K199		Q8K199	reviewed	COXM2_MOUSE	COX assembly mitochondrial protein 2 homolog	Cmc2	Mus musculus (Mouse)	79	mitochondrion [GO:0005739]			mitochondrion [GO:0005739]	SUBCELLULAR LOCATION: Mitochondrion {ECO:0000250}.
		P25444		P25444	reviewed	RS2_MOUSE	Small ribosomal subunit protein uS5 (40S ribosomal protein S2) (40S ribosomal protein S4) (Protein LLRep3)	Rps2 Llrep3 Rps4	Mus musculus (Mouse)	293	cytoplasm [GO:0005737]; cytosol [GO:0005829]; cytosolic ribosome [GO:0022626]; cytosolic small ribosomal subunit [GO:0022627]; nucleolus [GO:0005730]; nucleoplasm [GO:0005654]; postsynapse [GO:0098794]; ribonucleoprotein complex [GO:1990904]; ribosome [GO:0005840]; synapse [GO:0045202]	cellular response to interleukin-4 [GO:0071353]; cytoplasmic translation [GO:0002181]; translation [GO:0006412]	enzyme binding [GO:0019899]; fibroblast growth factor binding [GO:0017134]; mRNA binding [GO:0003729]; protein-containing complex binding [GO:0044877]; structural constituent of ribosome [GO:0003735]	cytoplasm [GO:0005737]; cytosol [GO:0005829]; cytosolic ribosome [GO:0022626]; cytosolic small ribosomal subunit [GO:0022627]; nucleolus [GO:0005730]; nucleoplasm [GO:0005654]; postsynapse [GO:0098794]; ribonucleoprotein complex [GO:1990904]; ribosome [GO:0005840]; synapse [GO:0045202]; enzyme binding [GO:0019899]; fibroblast growth factor binding [GO:0017134]; mRNA binding [GO:0003729]; protein-…	SUBCELLULAR LOCATION: Cytoplasm {ECO:0000269|PubMed:36517592}. Nucleus, nucleolus {ECO:0000250|UniProtKB:P15880}. Note=Probably localized to nucleolus and cytoplasm in complex with ZNF277. {ECO:0000250|UniProtKB:P15880}.
		Q6PHZ2-5		Q6PHZ2	reviewed	KCC2D_MOUSE	Calcium/calmodulin-dependent protein kinase type II subunit delta (CaM kinase II subunit delta) (CaMK-II subunit delta) (EC 2.7.11.17)	Camk2d Kiaa4163	Mus musculus (Mouse)	499	axon initial segment [GO:0043194]; calcium- and calmodulin-dependent protein kinase complex [GO:0005954]; cytoplasm [GO:0005737]; intercalated disc [GO:0014704]; neuromuscular junction [GO:0031594]; neuron projection [GO:0043005]; neuronal cell body [GO:0043025]; nucleus [GO:0005634]; perinuclear region of cytoplasm [GO:0048471]; protein-containing complex [GO:0032991]; sarcoplasmic reticulum mem…	calcium ion transport [GO:0006816]; cardiac muscle cell contraction [GO:0086003]; cardiac muscle contraction [GO:0060048]; cell growth involved in cardiac muscle cell development [GO:0061049]; endoplasmic reticulum calcium ion homeostasis [GO:0032469]; G1/S transition of mitotic cell cycle [GO:0000082]; intracellular potassium ion homeostasis [GO:0030007]; negative regulation of sodium ion transm…	ATP binding [GO:0005524]; calmodulin binding [GO:0005516]; calmodulin-dependent protein kinase activity [GO:0004683]; identical protein binding [GO:0042802]; nitric-oxide synthase binding [GO:0050998]; protein homodimerization activity [GO:0042803]; protein kinase activity [GO:0004672]; protein serine kinase activity [GO:0106310]; protein serine/threonine kinase activity [GO:0004674]; sodium chan…	axon initial segment [GO:0043194]; calcium- and calmodulin-dependent protein kinase complex [GO:0005954]; cytoplasm [GO:0005737]; intercalated disc [GO:0014704]; neuromuscular junction [GO:0031594]; neuron projection [GO:0043005]; neuronal cell body [GO:0043025]; nucleus [GO:0005634]; perinuclear region of cytoplasm [GO:0048471]; protein-containing complex [GO:0032991]; sarcoplasmic reticulum mem…	SUBCELLULAR LOCATION: Cell membrane, sarcolemma {ECO:0000305}; Peripheral membrane protein {ECO:0000305}; Cytoplasmic side {ECO:0000305}. Sarcoplasmic reticulum membrane {ECO:0000305}; Peripheral membrane protein {ECO:0000305}; Cytoplasmic side {ECO:0000305}.
		P62242		P62242	reviewed	RS8_MOUSE	Small ribosomal subunit protein eS8 (40S ribosomal protein S8)	Rps8	Mus musculus (Mouse)	208	cytoplasm [GO:0005737]; cytosol [GO:0005829]; cytosolic ribosome [GO:0022626]; cytosolic small ribosomal subunit [GO:0022627]; endoplasmic reticulum [GO:0005783]; membrane [GO:0016020]; nucleolus [GO:0005730]; ribonucleoprotein complex [GO:1990904]; small-subunit processome [GO:0032040]	cytoplasmic translation [GO:0002181]; maturation of SSU-rRNA from tricistronic rRNA transcript (SSU-rRNA, 5.8S rRNA, LSU-rRNA) [GO:0000462]; ribosomal small subunit biogenesis [GO:0042274]	structural constituent of ribosome [GO:0003735]	cytoplasm [GO:0005737]; cytosol [GO:0005829]; cytosolic ribosome [GO:0022626]; cytosolic small ribosomal subunit [GO:0022627]; endoplasmic reticulum [GO:0005783]; membrane [GO:0016020]; nucleolus [GO:0005730]; ribonucleoprotein complex [GO:1990904]; small-subunit processome [GO:0032040]; structural constituent of ribosome [GO:0003735]; cytoplasmic translation [GO:0002181]; maturation of SSU-rRNA …	SUBCELLULAR LOCATION: Cytoplasm {ECO:0000269|PubMed:36517592}. Membrane {ECO:0000250|UniProtKB:P62241}; Lipid-anchor {ECO:0000250|UniProtKB:P62241}. Nucleus, nucleolus {ECO:0000250|UniProtKB:P62241}. Note=Localized in cytoplasmic mRNP granules containing untranslated mRNAs. {ECO:0000250|UniProtKB:P62241}.
		P61080		P61080	reviewed	UB2D1_MOUSE	Ubiquitin-conjugating enzyme E2 D1 (EC 2.3.2.23) ((E3-independent) E2 ubiquitin-conjugating enzyme D1) (EC 2.3.2.24) (E2 ubiquitin-conjugating enzyme D1) (Ubiquitin carrier protein D1) (Ubiquitin-conjugating enzyme E2(17)KB 1) (Ubiquitin-conjugating enzyme E2-17 kDa 1) (Ubiquitin-protein ligase D1)	Ube2d1	Mus musculus (Mouse)	147	cytoplasm [GO:0005737]; nucleus [GO:0005634]; protein-containing complex [GO:0032991]; ubiquitin ligase complex [GO:0000151]	negative regulation of TORC1 signaling [GO:1904262]; positive regulation of protein polyubiquitination [GO:1902916]; positive regulation of protein ubiquitination [GO:0031398]; proteasome-mediated ubiquitin-dependent protein catabolic process [GO:0043161]; protein K48-linked ubiquitination [GO:0070936]; protein polyubiquitination [GO:0000209]; ubiquitin-dependent protein catabolic process [GO:000…	ATP binding [GO:0005524]; ubiquitin conjugating enzyme activity [GO:0061631]; ubiquitin protein ligase activity [GO:0061630]; ubiquitin protein ligase binding [GO:0031625]; ubiquitin-protein transferase activity [GO:0004842]	cytoplasm [GO:0005737]; nucleus [GO:0005634]; protein-containing complex [GO:0032991]; ubiquitin ligase complex [GO:0000151]; ATP binding [GO:0005524]; ubiquitin conjugating enzyme activity [GO:0061631]; ubiquitin protein ligase activity [GO:0061630]; ubiquitin protein ligase binding [GO:0031625]; ubiquitin-protein transferase activity [GO:0004842]; negative regulation of TORC1 signaling [GO:1904…	SUBCELLULAR LOCATION: Cytoplasm {ECO:0000250|UniProtKB:P51668}.
		P62918		P62918	reviewed	RL8_MOUSE	Large ribosomal subunit protein uL2 (60S ribosomal protein L8)	Rpl8	Mus musculus (Mouse)	257	cytoplasm [GO:0005737]; cytosol [GO:0005829]; cytosolic large ribosomal subunit [GO:0022625]; cytosolic ribosome [GO:0022626]; polysomal ribosome [GO:0042788]; postsynapse [GO:0098794]; postsynaptic density [GO:0014069]; presynapse [GO:0098793]; ribosome [GO:0005840]; synapse [GO:0045202]	cytoplasmic translation [GO:0002181]; translation at postsynapse [GO:0140242]; translation at presynapse [GO:0140236]	5.8S rRNA binding [GO:1990932]; RNA binding [GO:0003723]; structural constituent of ribosome [GO:0003735]	cytoplasm [GO:0005737]; cytosol [GO:0005829]; cytosolic large ribosomal subunit [GO:0022625]; cytosolic ribosome [GO:0022626]; polysomal ribosome [GO:0042788]; postsynapse [GO:0098794]; postsynaptic density [GO:0014069]; presynapse [GO:0098793]; ribosome [GO:0005840]; synapse [GO:0045202]; 5.8S rRNA binding [GO:1990932]; RNA binding [GO:0003723]; structural constituent of ribosome [GO:0003735]; c…	SUBCELLULAR LOCATION: Cytoplasm {ECO:0000269|PubMed:36517592}.
		Q9CPX8		Q9CPX8	reviewed	QCR10_MOUSE	Cytochrome b-c1 complex subunit 10 (Complex III subunit 10) (Complex III subunit XI) (Ubiquinol-cytochrome c reductase complex 6.4 kDa protein)	Uqcr11 Uqcr	Mus musculus (Mouse)	56	mitochondrial inner membrane [GO:0005743]; mitochondrial respiratory chain complex III [GO:0005750]; mitochondrion [GO:0005739]	cellular respiration [GO:0045333]; mitochondrial electron transport, ubiquinol to cytochrome c [GO:0006122]		mitochondrial inner membrane [GO:0005743]; mitochondrial respiratory chain complex III [GO:0005750]; mitochondrion [GO:0005739]; cellular respiration [GO:0045333]; mitochondrial electron transport, ubiquinol to cytochrome c [GO:0006122]	SUBCELLULAR LOCATION: Mitochondrion inner membrane {ECO:0000250|UniProtKB:P37299}; Single-pass membrane protein {ECO:0000250|UniProtKB:P37299}.
		Q7TNS2		Q7TNS2	reviewed	MIC10_MOUSE	MICOS complex subunit Mic10 (Mitochondrial inner membrane organizing system protein 1)	Micos10 Mic10 Minos1	Mus musculus (Mouse)	76	MICOS complex [GO:0061617]; mitochondrion [GO:0005739]			MICOS complex [GO:0061617]; mitochondrion [GO:0005739]	SUBCELLULAR LOCATION: Mitochondrion inner membrane {ECO:0000250|UniProtKB:Q5TGZ0}; Single-pass membrane protein {ECO:0000250|UniProtKB:Q5TGZ0}. Note=The C-terminus is located in the intermembrane space, while the location of the N-terminus has not been determined yet. As some programs predict the presence of 2 closely apposed membrane domains, it has been proposed that the protein may cross the m…
		P0DN34		P0DN34	reviewed	NDUB1_MOUSE	NADH dehydrogenase [ubiquinone] 1 beta subcomplex subunit 1 (Complex I-MNLL) (CI-MNLL) (NADH-ubiquinone oxidoreductase MNLL subunit)	Ndufb1	Mus musculus (Mouse)	57	mitochondrial inner membrane [GO:0005743]; mitochondrial respiratory chain complex I [GO:0005747]; mitochondrion [GO:0005739]; nuclear speck [GO:0016607]	aerobic respiration [GO:0009060]; mitochondrial respiratory chain complex I assembly [GO:0032981]; proton motive force-driven mitochondrial ATP synthesis [GO:0042776]		mitochondrial inner membrane [GO:0005743]; mitochondrial respiratory chain complex I [GO:0005747]; mitochondrion [GO:0005739]; nuclear speck [GO:0016607]; aerobic respiration [GO:0009060]; mitochondrial respiratory chain complex I assembly [GO:0032981]; proton motive force-driven mitochondrial ATP synthesis [GO:0042776]	SUBCELLULAR LOCATION: Mitochondrion inner membrane {ECO:0000250|UniProtKB:O75438}; Single-pass membrane protein {ECO:0000255}; Matrix side {ECO:0000250|UniProtKB:O75438}.
		A0A1Y7VL34		A0A1Y7VL34	unreviewed	A0A1Y7VL34_MOUSE	Dystrobrevin	Dtna	Mus musculus (Mouse)	746	axon [GO:0030424]; cell junction [GO:0030054]; cytoplasm [GO:0005737]; extrinsic component of cytoplasmic side of plasma membrane [GO:0031234]; intermediate filament cytoskeleton [GO:0045111]; nucleoplasm [GO:0005654]; protein-containing complex [GO:0032991]; sarcolemma [GO:0042383]		PDZ domain binding [GO:0030165]; zinc ion binding [GO:0008270]	axon [GO:0030424]; cell junction [GO:0030054]; cytoplasm [GO:0005737]; extrinsic component of cytoplasmic side of plasma membrane [GO:0031234]; intermediate filament cytoskeleton [GO:0045111]; nucleoplasm [GO:0005654]; protein-containing complex [GO:0032991]; sarcolemma [GO:0042383]; PDZ domain binding [GO:0030165]; zinc ion binding [GO:0008270]	SUBCELLULAR LOCATION: Cytoplasm {ECO:0000256|ARBA:ARBA00004496, ECO:0000256|PIRNR:PIRNR038204}.
		P62908		P62908	reviewed	RS3_MOUSE	Small ribosomal subunit protein uS3 (EC 4.2.99.18) (40S ribosomal protein S3)	Rps3	Mus musculus (Mouse)	243	cytoplasm [GO:0005737]; cytosol [GO:0005829]; cytosolic ribosome [GO:0022626]; cytosolic small ribosomal subunit [GO:0022627]; dendrite [GO:0030425]; endoplasmic reticulum [GO:0005783]; mitochondrial inner membrane [GO:0005743]; mitochondrial matrix [GO:0005759]; mitotic spindle [GO:0072686]; NF-kappaB complex [GO:0071159]; nucleolus [GO:0005730]; nucleus [GO:0005634]; plasma membrane [GO:0005886…	apoptotic process [GO:0006915]; base-excision repair [GO:0006284]; cell division [GO:0051301]; cellular response to hydrogen peroxide [GO:0070301]; cellular response to nerve growth factor stimulus [GO:1990090]; cellular response to reactive oxygen species [GO:0034614]; cellular response to tumor necrosis factor [GO:0071356]; chromosome segregation [GO:0007059]; cytoplasmic translation [GO:000218…	class I DNA-(apurinic or apyrimidinic site) endonuclease activity [GO:0140078]; damaged DNA binding [GO:0003684]; DNA binding [GO:0003677]; DNA endonuclease activity [GO:0004520]; DNA-(apurinic or apyrimidinic site) endonuclease activity [GO:0003906]; DNA-binding transcription factor binding [GO:0140297]; enzyme binding [GO:0019899]; Hsp70 protein binding [GO:0030544]; Hsp90 protein binding [GO:0…	cytoplasm [GO:0005737]; cytosol [GO:0005829]; cytosolic ribosome [GO:0022626]; cytosolic small ribosomal subunit [GO:0022627]; dendrite [GO:0030425]; endoplasmic reticulum [GO:0005783]; mitochondrial inner membrane [GO:0005743]; mitochondrial matrix [GO:0005759]; mitotic spindle [GO:0072686]; NF-kappaB complex [GO:0071159]; nucleolus [GO:0005730]; nucleus [GO:0005634]; plasma membrane [GO:0005886…	SUBCELLULAR LOCATION: Cytoplasm {ECO:0000269|PubMed:14988002, ECO:0000269|PubMed:36517592}. Nucleus {ECO:0000269|PubMed:14988002}. Nucleus, nucleolus {ECO:0000250|UniProtKB:P23396}. Mitochondrion inner membrane {ECO:0000250|UniProtKB:P23396}; Peripheral membrane protein {ECO:0000250|UniProtKB:P23396}. Cytoplasm, cytoskeleton, spindle {ECO:0000250|UniProtKB:P23396}. Note=In normal cells, located m…
		Q8VEH3		Q8VEH3	reviewed	ARL8A_MOUSE	ADP-ribosylation factor-like protein 8A (ADP-ribosylation factor-like protein 10B) (Novel small G protein indispensable for equal chromosome segregation 2)	Arl8a Arl10b Gie2	Mus musculus (Mouse)	186	axon cytoplasm [GO:1904115]; cytoplasm [GO:0005737]; late endosome membrane [GO:0031902]; lysosomal membrane [GO:0005765]; midbody [GO:0030496]; spindle midzone [GO:0051233]; synapse [GO:0045202]	anterograde axonal transport [GO:0008089]; cell division [GO:0051301]; chromosome segregation [GO:0007059]; protein transport [GO:0015031]	GTP binding [GO:0005525]; GTPase activity [GO:0003924]	axon cytoplasm [GO:1904115]; cytoplasm [GO:0005737]; late endosome membrane [GO:0031902]; lysosomal membrane [GO:0005765]; midbody [GO:0030496]; spindle midzone [GO:0051233]; synapse [GO:0045202]; GTP binding [GO:0005525]; GTPase activity [GO:0003924]; anterograde axonal transport [GO:0008089]; cell division [GO:0051301]; chromosome segregation [GO:0007059]; protein transport [GO:0015031]	SUBCELLULAR LOCATION: Late endosome membrane {ECO:0000250|UniProtKB:Q9NVJ2}. Lysosome membrane {ECO:0000250|UniProtKB:Q9CQW2}. Cytoplasm, cytoskeleton, spindle {ECO:0000250|UniProtKB:Q9NVJ2}. Cell projection, axon {ECO:0000250|UniProtKB:Q9CQW2}. Synapse {ECO:0000250|UniProtKB:Q9CQW2}. Note=Localizes with microtubules at the spindle mid-zone during mitosis. {ECO:0000250|UniProtKB:Q9NVJ2}.
		P61804		P61804	reviewed	DAD1_MOUSE	Dolichyl-diphosphooligosaccharide--protein glycosyltransferase subunit DAD1 (Oligosaccharyl transferase subunit DAD1) (Defender against cell death 1) (DAD-1)	Dad1	Mus musculus (Mouse)	113	endoplasmic reticulum membrane [GO:0005789]; oligosaccharyltransferase complex [GO:0008250]	apoptotic process [GO:0006915]; blastocyst development [GO:0001824]; negative regulation of apoptotic process [GO:0043066]; protein glycosylation [GO:0006486]; protein N-linked glycosylation [GO:0006487]; protein N-linked glycosylation via asparagine [GO:0018279]; regulation of protein stability [GO:0031647]	enzyme activator activity [GO:0008047]	endoplasmic reticulum membrane [GO:0005789]; oligosaccharyltransferase complex [GO:0008250]; enzyme activator activity [GO:0008047]; apoptotic process [GO:0006915]; blastocyst development [GO:0001824]; negative regulation of apoptotic process [GO:0043066]; protein glycosylation [GO:0006486]; protein N-linked glycosylation [GO:0006487]; protein N-linked glycosylation via asparagine [GO:0018279]; r…	SUBCELLULAR LOCATION: Endoplasmic reticulum membrane; Multi-pass membrane protein {ECO:0000305}.
		P62900		P62900	reviewed	RL31_MOUSE	Large ribosomal subunit protein eL31 (60S ribosomal protein L31)	Rpl31	Mus musculus (Mouse)	125	cytoplasm [GO:0005737]; cytosol [GO:0005829]; cytosolic large ribosomal subunit [GO:0022625]; cytosolic ribosome [GO:0022626]; nucleoplasm [GO:0005654]; polysomal ribosome [GO:0042788]; postsynapse [GO:0098794]; ribosome [GO:0005840]; synapse [GO:0045202]	cytoplasmic translation [GO:0002181]	structural constituent of ribosome [GO:0003735]	cytoplasm [GO:0005737]; cytosol [GO:0005829]; cytosolic large ribosomal subunit [GO:0022625]; cytosolic ribosome [GO:0022626]; nucleoplasm [GO:0005654]; polysomal ribosome [GO:0042788]; postsynapse [GO:0098794]; ribosome [GO:0005840]; synapse [GO:0045202]; structural constituent of ribosome [GO:0003735]; cytoplasmic translation [GO:0002181]	SUBCELLULAR LOCATION: Cytoplasm {ECO:0000269|PubMed:36517592}.
		A2ANZ2		A2ANZ2	unreviewed	A2ANZ2_MOUSE	C9orf72, member of C9orf72-SMCR8 complex	C9orf72 3110043O21Rik	Mus musculus (Mouse)	317			guanyl-nucleotide exchange factor activity [GO:0005085]	guanyl-nucleotide exchange factor activity [GO:0005085]
		F8WHM5		F8WHM5	unreviewed	F8WHM5_MOUSE	Golgi apparatus protein 1	Glg1	Mus musculus (Mouse)	1163	Golgi membrane [GO:0000139]; microtubule organizing center [GO:0005815]			Golgi membrane [GO:0000139]; microtubule organizing center [GO:0005815]	SUBCELLULAR LOCATION: Cytoplasm, cytoskeleton, microtubule organizing center {ECO:0000256|ARBA:ARBA00004267}. Golgi outpost {ECO:0000256|ARBA:ARBA00024182}. Membrane {ECO:0000256|ARBA:ARBA00004479}; Single-pass type I membrane protein {ECO:0000256|ARBA:ARBA00004479}.
		F8VPU2		F8VPU2	reviewed	FARP1_MOUSE	FERM, ARHGEF and pleckstrin domain-containing protein 1 (FERM, RhoGEF and pleckstrin domain-containing protein 1)	Farp1	Mus musculus (Mouse)	1048	cytoplasmic side of plasma membrane [GO:0009898]; cytoskeleton [GO:0005856]; cytosol [GO:0005829]; dendrite [GO:0030425]; dendritic spine [GO:0043197]; extrinsic component of postsynaptic membrane [GO:0098890]; filopodium [GO:0030175]; glutamatergic synapse [GO:0098978]	dendrite morphogenesis [GO:0048813]; enzyme-linked receptor protein signaling pathway [GO:0007167]; positive regulation of skeletal muscle acetylcholine-gated channel clustering [GO:1904395]; postsynaptic actin cytoskeleton organization [GO:0098974]; Rac protein signal transduction [GO:0016601]; regulation of presynapse assembly [GO:1905606]; retrograde trans-synaptic signaling by trans-synaptic …	cytoskeletal protein binding [GO:0008092]; guanyl-nucleotide exchange factor activity [GO:0005085]; small GTPase binding [GO:0031267]	cytoplasmic side of plasma membrane [GO:0009898]; cytoskeleton [GO:0005856]; cytosol [GO:0005829]; dendrite [GO:0030425]; dendritic spine [GO:0043197]; extrinsic component of postsynaptic membrane [GO:0098890]; filopodium [GO:0030175]; glutamatergic synapse [GO:0098978]; cytoskeletal protein binding [GO:0008092]; guanyl-nucleotide exchange factor activity [GO:0005085]; small GTPase binding [GO:00…	SUBCELLULAR LOCATION: Cell membrane {ECO:0000269|PubMed:23209303}; Peripheral membrane protein {ECO:0000269|PubMed:23209303}; Cytoplasmic side {ECO:0000269|PubMed:23209303}. Synapse {ECO:0000269|PubMed:23209303}. Synapse, synaptosome {ECO:0000250}. Cytoplasm, cytosol {ECO:0000250}. Cell projection, filopodium {ECO:0000250}. Cell projection, dendrite {ECO:0000250}. Cell projection, dendritic spine…
		Q9QYI5		Q9QYI5	reviewed	DNJB2_MOUSE	DnaJ homolog subfamily B member 2 (DnaJ homolog subfamily B member 10) (mDj8)	Dnajb2 Dnajb10	Mus musculus (Mouse)	324	cytoplasm [GO:0005737]; cytosol [GO:0005829]; endoplasmic reticulum membrane [GO:0005789]; inclusion body [GO:0016234]; nuclear membrane [GO:0031965]; nucleus [GO:0005634]; perinuclear region of cytoplasm [GO:0048471]	chaperone-mediated protein folding [GO:0061077]; negative regulation of cell growth [GO:0030308]; negative regulation of cell population proliferation [GO:0008285]; negative regulation of inclusion body assembly [GO:0090084]; negative regulation of protein deubiquitination [GO:0090086]; positive regulation of ATP-dependent activity [GO:0032781]; positive regulation of proteasomal ubiquitin-depend…	ATPase activator activity [GO:0001671]; Hsp70 protein binding [GO:0030544]; polyubiquitin modification-dependent protein binding [GO:0031593]; proteasome binding [GO:0070628]; protein-folding chaperone binding [GO:0051087]; ubiquitin binding [GO:0043130]; ubiquitin protein ligase binding [GO:0031625]; ubiquitin-dependent protein binding [GO:0140036]; unfolded protein binding [GO:0051082]	cytoplasm [GO:0005737]; cytosol [GO:0005829]; endoplasmic reticulum membrane [GO:0005789]; inclusion body [GO:0016234]; nuclear membrane [GO:0031965]; nucleus [GO:0005634]; perinuclear region of cytoplasm [GO:0048471]; ATPase activator activity [GO:0001671]; Hsp70 protein binding [GO:0030544]; polyubiquitin modification-dependent protein binding [GO:0031593]; proteasome binding [GO:0070628]; prot…	SUBCELLULAR LOCATION: [Isoform 2]: Cytoplasm {ECO:0000250|UniProtKB:P25686}. Nucleus {ECO:0000250|UniProtKB:P25686}.; SUBCELLULAR LOCATION: [Isoform 1]: Endoplasmic reticulum membrane {ECO:0000250|UniProtKB:P25686}; Lipid-anchor {ECO:0000250|UniProtKB:P25686}; Cytoplasmic side {ECO:0000250|UniProtKB:P25686}.
		P82349		P82349	reviewed	SGCB_MOUSE	Beta-sarcoglycan (Beta-SG) (43 kDa dystrophin-associated glycoprotein) (43DAG)	Sgcb	Mus musculus (Mouse)	320	cytoplasm [GO:0005737]; cytoskeleton [GO:0005856]; dystroglycan complex [GO:0016011]; dystrophin-associated glycoprotein complex [GO:0016010]; plasma membrane [GO:0005886]; sarcoglycan complex [GO:0016012]; sarcolemma [GO:0042383]	cardiac muscle cell development [GO:0055013]; gene expression [GO:0010467]; glucose homeostasis [GO:0042593]; glucose import in response to insulin stimulus [GO:0044381]; membrane organization [GO:0061024]; muscle cell development [GO:0055001]; muscle organ development [GO:0007517]; response to glucose [GO:0009749]; vascular associated smooth muscle cell development [GO:0097084]		cytoplasm [GO:0005737]; cytoskeleton [GO:0005856]; dystroglycan complex [GO:0016011]; dystrophin-associated glycoprotein complex [GO:0016010]; plasma membrane [GO:0005886]; sarcoglycan complex [GO:0016012]; sarcolemma [GO:0042383]; cardiac muscle cell development [GO:0055013]; gene expression [GO:0010467]; glucose homeostasis [GO:0042593]; glucose import in response to insulin stimulus [GO:004438…	SUBCELLULAR LOCATION: Cell membrane, sarcolemma {ECO:0000269|PubMed:9864373}; Single-pass type II membrane protein {ECO:0000269|PubMed:9864373}. Cytoplasm, cytoskeleton {ECO:0000269|PubMed:9864373}.
		P63325		P63325	reviewed	RS10_MOUSE	Small ribosomal subunit protein eS10 (40S ribosomal protein S10)	Rps10	Mus musculus (Mouse)	165	cytoplasm [GO:0005737]; cytosol [GO:0005829]; cytosolic ribosome [GO:0022626]; cytosolic small ribosomal subunit [GO:0022627]; nucleolus [GO:0005730]; postsynapse [GO:0098794]; presynapse [GO:0098793]; ribosome [GO:0005840]; synapse [GO:0045202]	cytoplasmic translation [GO:0002181]; translation at postsynapse [GO:0140242]; translation at presynapse [GO:0140236]	RNA binding [GO:0003723]; structural constituent of ribosome [GO:0003735]; tRNA binding [GO:0000049]	cytoplasm [GO:0005737]; cytosol [GO:0005829]; cytosolic ribosome [GO:0022626]; cytosolic small ribosomal subunit [GO:0022627]; nucleolus [GO:0005730]; postsynapse [GO:0098794]; presynapse [GO:0098793]; ribosome [GO:0005840]; synapse [GO:0045202]; RNA binding [GO:0003723]; structural constituent of ribosome [GO:0003735]; tRNA binding [GO:0000049]; cytoplasmic translation [GO:0002181]; translation …	SUBCELLULAR LOCATION: Cytoplasm {ECO:0000269|PubMed:36517592}. Nucleus, nucleolus {ECO:0000250|UniProtKB:P46783}. Note=Localized in the granular component (GC) region of the nucleolus. Methylation is required for its localization in the GC region. Colocalizes with NPS1 in the GC region of the nucleolus (By similarity). {ECO:0000250|UniProtKB:P46783}.
		D3YTQ9		D3YTQ9	unreviewed	D3YTQ9_MOUSE	40S ribosomal protein S15	Rps15	Mus musculus (Mouse)	118	small ribosomal subunit [GO:0015935]	translation [GO:0006412]	RNA binding [GO:0003723]; structural constituent of ribosome [GO:0003735]	small ribosomal subunit [GO:0015935]; RNA binding [GO:0003723]; structural constituent of ribosome [GO:0003735]; translation [GO:0006412]
		Q91Z40		Q91Z40	reviewed	GBP7_MOUSE	Guanylate-binding protein 7 (EC 3.6.1.-) (EC 3.6.5.-) (GTP-binding protein 7) (GBP-7) (Guanine nucleotide-binding protein 7) (Guanylate-binding protein 4-like)	Gbp7 Gbp4l	Mus musculus (Mouse)	638	cytoplasmic vesicle [GO:0031410]; cytoplasmic vesicle membrane [GO:0030659]; symbiont-containing vacuole membrane [GO:0020005]	activation of innate immune response [GO:0002218]; adhesion of symbiont to host [GO:0044406]; cellular response to interferon-beta [GO:0035458]; cellular response to type II interferon [GO:0071346]; cytolysis in another organism [GO:0051715]; defense response to bacterium [GO:0042742]; defense response to Gram-positive bacterium [GO:0050830]; defense response to protozoan [GO:0042832]; defense re…	GTP binding [GO:0005525]; GTPase activity [GO:0003924]	cytoplasmic vesicle [GO:0031410]; cytoplasmic vesicle membrane [GO:0030659]; symbiont-containing vacuole membrane [GO:0020005]; GTP binding [GO:0005525]; GTPase activity [GO:0003924]; activation of innate immune response [GO:0002218]; adhesion of symbiont to host [GO:0044406]; cellular response to interferon-beta [GO:0035458]; cellular response to type II interferon [GO:0071346]; cytolysis in ano…	SUBCELLULAR LOCATION: Cytoplasmic vesicle membrane {ECO:0000269|PubMed:18025219, ECO:0000269|PubMed:21551061, ECO:0000269|PubMed:31689351, ECO:0000269|PubMed:31964735}.
		A0A1B0GRA5		A0A1B0GRA5	unreviewed	A0A1B0GRA5_MOUSE	Stromal interaction molecule 1	Stim1	Mus musculus (Mouse)	793	endoplasmic reticulum membrane [GO:0005789]	calcium ion transport [GO:0006816]; positive regulation of transport [GO:0051050]	calcium channel regulator activity [GO:0005246]; metal ion binding [GO:0046872]	endoplasmic reticulum membrane [GO:0005789]; calcium channel regulator activity [GO:0005246]; metal ion binding [GO:0046872]; calcium ion transport [GO:0006816]; positive regulation of transport [GO:0051050]	SUBCELLULAR LOCATION: Membrane {ECO:0000256|ARBA:ARBA00004479}; Single-pass type I membrane protein {ECO:0000256|ARBA:ARBA00004479}.
		E9Q1Q9		E9Q1Q9	unreviewed	E9Q1Q9_MOUSE	Ketohexokinase	Khk	Mus musculus (Mouse)	343	cytoplasm [GO:0005737]	fructose metabolic process [GO:0006000]	ketohexokinase activity [GO:0004454]	cytoplasm [GO:0005737]; ketohexokinase activity [GO:0004454]; fructose metabolic process [GO:0006000]
		J3QMG3		J3QMG3	unreviewed	J3QMG3_MOUSE	Voltage-dependent anion-selective channel protein 3	Vdac3	Mus musculus (Mouse)	284	mitochondrial outer membrane [GO:0005741]; pore complex [GO:0046930]		nucleotide binding [GO:0000166]; porin activity [GO:0015288]; voltage-gated monoatomic anion channel activity [GO:0008308]	mitochondrial outer membrane [GO:0005741]; pore complex [GO:0046930]; nucleotide binding [GO:0000166]; porin activity [GO:0015288]; voltage-gated monoatomic anion channel activity [GO:0008308]
		B0QZL1		B0QZL1	unreviewed	B0QZL1_MOUSE	Alpha-enolase (EC 4.2.1.11) (2-phospho-D-glycerate hydro-lyase) (Enolase 1) (Non-neural enolase)	Eno1	Mus musculus (Mouse)	221	phosphopyruvate hydratase complex [GO:0000015]	glycolytic process [GO:0006096]	magnesium ion binding [GO:0000287]; phosphopyruvate hydratase activity [GO:0004634]	phosphopyruvate hydratase complex [GO:0000015]; magnesium ion binding [GO:0000287]; phosphopyruvate hydratase activity [GO:0004634]; glycolytic process [GO:0006096]
		P46061		P46061	reviewed	RAGP1_MOUSE	Ran GTPase-activating protein 1 (RanGAP1)	Rangap1 Fug1	Mus musculus (Mouse)	589	aggresome [GO:0016235]; axon cytoplasm [GO:1904115]; cytoplasm [GO:0005737]; cytoplasmic periphery of the nuclear pore complex [GO:1990723]; cytosol [GO:0005829]; dendrite [GO:0030425]; intracellular membrane-bounded organelle [GO:0043231]; kinetochore [GO:0000776]; mitotic spindle [GO:0072686]; nuclear envelope [GO:0005635]; nuclear membrane [GO:0031965]; nuclear pore [GO:0005643]; nuclear pore …	cellular response to peptide hormone stimulus [GO:0071375]; cellular response to vasopressin [GO:1904117]; negative regulation of protein export from nucleus [GO:0046826]; nuclear export [GO:0051168]; nucleocytoplasmic transport [GO:0006913]; protein sumoylation [GO:0016925]; response to axon injury [GO:0048678]; signal transduction [GO:0007165]	GTPase activator activity [GO:0005096]; RNA binding [GO:0003723]; small GTPase binding [GO:0031267]; ubiquitin protein ligase binding [GO:0031625]	aggresome [GO:0016235]; axon cytoplasm [GO:1904115]; cytoplasm [GO:0005737]; cytoplasmic periphery of the nuclear pore complex [GO:1990723]; cytosol [GO:0005829]; dendrite [GO:0030425]; intracellular membrane-bounded organelle [GO:0043231]; kinetochore [GO:0000776]; mitotic spindle [GO:0072686]; nuclear envelope [GO:0005635]; nuclear membrane [GO:0031965]; nuclear pore [GO:0005643]; nuclear pore …	SUBCELLULAR LOCATION: Cytoplasm {ECO:0000269|PubMed:26506250, ECO:0000269|PubMed:9442102, ECO:0000269|PubMed:9456312}. Nucleus, nucleoplasm {ECO:0000269|PubMed:26506250}. Nucleus envelope {ECO:0000269|PubMed:16469311, ECO:0000269|PubMed:18305100, ECO:0000269|PubMed:26506250, ECO:0000269|PubMed:9442102, ECO:0000269|PubMed:9456312}. Chromosome, centromere, kinetochore {ECO:0000250|UniProtKB:P46060}…
		Q5GIG6		Q5GIG6	reviewed	TNI3K_MOUSE	Serine/threonine-protein kinase TNNI3K (EC 2.7.11.1) (Cardiac ankyrin repeat kinase) (TNNI3-interacting kinase)	Tnni3k Cark	Mus musculus (Mouse)	834	cytoplasm [GO:0005737]; nucleus [GO:0005634]	bundle of His cell to Purkinje myocyte communication [GO:0086069]; phosphorylation [GO:0016310]; regulation of cardiac conduction [GO:1903779]; regulation of cardiac muscle contraction [GO:0055117]; regulation of heart rate [GO:0002027]	ATP binding [GO:0005524]; metal ion binding [GO:0046872]; protein kinase activity [GO:0004672]; protein serine kinase activity [GO:0106310]; protein serine/threonine kinase activity [GO:0004674]	cytoplasm [GO:0005737]; nucleus [GO:0005634]; ATP binding [GO:0005524]; metal ion binding [GO:0046872]; protein kinase activity [GO:0004672]; protein serine kinase activity [GO:0106310]; protein serine/threonine kinase activity [GO:0004674]; bundle of His cell to Purkinje myocyte communication [GO:0086069]; phosphorylation [GO:0016310]; regulation of cardiac conduction [GO:1903779]; regulation of…	SUBCELLULAR LOCATION: Nucleus {ECO:0000250}. Cytoplasm {ECO:0000250}. Note=Expressed at lower levels in the cytoplasm. {ECO:0000250}.
		G5E814		G5E814	unreviewed	G5E814_MOUSE	NADH dehydrogenase [ubiquinone] 1 alpha subcomplex subunit 11 (Complex I-B14.7) (NADH-ubiquinone oxidoreductase subunit B14.7)	Ndufa11	Mus musculus (Mouse)	143	mitochondrial respiratory chain complex I [GO:0005747]	mitochondrial respiratory chain complex I assembly [GO:0032981]		mitochondrial respiratory chain complex I [GO:0005747]; mitochondrial respiratory chain complex I assembly [GO:0032981]	SUBCELLULAR LOCATION: Mitochondrion inner membrane {ECO:0000256|ARBA:ARBA00004292}; Multi-pass membrane protein {ECO:0000256|ARBA:ARBA00004292}; Matrix side {ECO:0000256|ARBA:ARBA00004292}.
		P41241		P41241	reviewed	CSK_MOUSE	Tyrosine-protein kinase CSK (EC 2.7.10.2) (C-Src kinase) (Protein-tyrosine kinase MPK-2) (p50CSK)	Csk	Mus musculus (Mouse)	450	cell-cell junction [GO:0005911]; cytoplasm [GO:0005737]; plasma membrane [GO:0005886]	adaptive immune response [GO:0002250]; adherens junction organization [GO:0034332]; cellular response to peptide hormone stimulus [GO:0071375]; intracellular signal transduction [GO:0035556]; negative regulation of bone resorption [GO:0045779]; negative regulation of cell population proliferation [GO:0008285]; negative regulation of ERK1 and ERK2 cascade [GO:0070373]; negative regulation of Golgi…	ATP binding [GO:0005524]; identical protein binding [GO:0042802]; metal ion binding [GO:0046872]; non-membrane spanning protein tyrosine kinase activity [GO:0004715]; proline-rich region binding [GO:0070064]; protein kinase A catalytic subunit binding [GO:0034236]; protein phosphatase binding [GO:0019903]; protein tyrosine kinase activity [GO:0004713]; protein tyrosine kinase binding [GO:1990782]…	cell-cell junction [GO:0005911]; cytoplasm [GO:0005737]; plasma membrane [GO:0005886]; ATP binding [GO:0005524]; identical protein binding [GO:0042802]; metal ion binding [GO:0046872]; non-membrane spanning protein tyrosine kinase activity [GO:0004715]; proline-rich region binding [GO:0070064]; protein kinase A catalytic subunit binding [GO:0034236]; protein phosphatase binding [GO:0019903]; prot…	SUBCELLULAR LOCATION: Cytoplasm {ECO:0000269|PubMed:16166631}. Cell membrane {ECO:0000269|PubMed:16166631}. Note=Mainly cytoplasmic, also present in lipid rafts.
		P52503		P52503	reviewed	NDUS6_MOUSE	NADH dehydrogenase [ubiquinone] iron-sulfur protein 6, mitochondrial (Complex I-13kD-A) (CI-13kD-A) (NADH-ubiquinone oxidoreductase 13 kDa-A subunit)	Ndufs6 Ip13	Mus musculus (Mouse)	116	mitochondrial inner membrane [GO:0005743]; mitochondrial respiratory chain complex I [GO:0005747]; mitochondrion [GO:0005739]	aerobic respiration [GO:0009060]; circulatory system development [GO:0072359]; fatty acid metabolic process [GO:0006631]; kidney development [GO:0001822]; mitochondrial electron transport, NADH to ubiquinone [GO:0006120]; mitochondrial respiratory chain complex I assembly [GO:0032981]; mitochondrion morphogenesis [GO:0070584]; multicellular organism growth [GO:0035264]; muscle contraction [GO:000…		mitochondrial inner membrane [GO:0005743]; mitochondrial respiratory chain complex I [GO:0005747]; mitochondrion [GO:0005739]; aerobic respiration [GO:0009060]; circulatory system development [GO:0072359]; fatty acid metabolic process [GO:0006631]; kidney development [GO:0001822]; mitochondrial electron transport, NADH to ubiquinone [GO:0006120]; mitochondrial respiratory chain complex I assembly…	SUBCELLULAR LOCATION: Mitochondrion inner membrane {ECO:0000305|PubMed:22474353}; Peripheral membrane protein {ECO:0000305}; Matrix side {ECO:0000305}.
		A0A2I3BQP6		A0A2I3BQP6	unreviewed	A0A2I3BQP6_MOUSE	calcium/calmodulin-dependent protein kinase (EC 2.7.11.17)	Camk2g	Mus musculus (Mouse)	565	organelle [GO:0043226]	phosphorylation [GO:0016310]	ATP binding [GO:0005524]; calmodulin binding [GO:0005516]; calmodulin-dependent protein kinase activity [GO:0004683]	organelle [GO:0043226]; ATP binding [GO:0005524]; calmodulin binding [GO:0005516]; calmodulin-dependent protein kinase activity [GO:0004683]; phosphorylation [GO:0016310]
		Q8C7E7		Q8C7E7	reviewed	STBD1_MOUSE	Starch-binding domain-containing protein 1 (Genethonin-1) (Glycophagy cargo receptor stbd1)	Stbd1 D5Ertd593e	Mus musculus (Mouse)	338	endoplasmic reticulum [GO:0005783]; endoplasmic reticulum membrane [GO:0005789]; membrane [GO:0016020]; perinuclear region of cytoplasm [GO:0048471]; phagophore assembly site membrane [GO:0034045]; plasma membrane [GO:0005886]; T-tubule [GO:0030315]	glycogen catabolic process [GO:0005980]; glycophagy [GO:0061723]; intracellular transport [GO:0046907]; substrate localization to autophagosome [GO:0061753]	cargo receptor activity [GO:0038024]; enzyme binding [GO:0019899]; glycogen binding [GO:2001069]; polysaccharide binding [GO:0030247]; starch binding [GO:2001070]	endoplasmic reticulum [GO:0005783]; endoplasmic reticulum membrane [GO:0005789]; membrane [GO:0016020]; perinuclear region of cytoplasm [GO:0048471]; phagophore assembly site membrane [GO:0034045]; plasma membrane [GO:0005886]; T-tubule [GO:0030315]; cargo receptor activity [GO:0038024]; enzyme binding [GO:0019899]; glycogen binding [GO:2001069]; polysaccharide binding [GO:0030247]; starch bindin…	SUBCELLULAR LOCATION: Preautophagosomal structure membrane {ECO:0000250|UniProtKB:Q5FVN1, ECO:0000305|PubMed:20810658}; Single-pass type III membrane protein {ECO:0000250|UniProtKB:O95210}. Endoplasmic reticulum membrane {ECO:0000250|UniProtKB:O95210}; Single-pass type III membrane protein {ECO:0000250|UniProtKB:O95210}. Cell membrane, sarcolemma, T-tubule {ECO:0000250|UniProtKB:O95210}. Note=Als…
		P49817		P49817	reviewed	CAV1_MOUSE	Caveolin-1	Cav1 Cav	Mus musculus (Mouse)	178	acrosomal membrane [GO:0002080]; apical plasma membrane [GO:0016324]; basal plasma membrane [GO:0009925]; basolateral plasma membrane [GO:0016323]; caveola [GO:0005901]; caveolar macromolecular signaling complex [GO:0002095]; cell cortex [GO:0005938]; cell surface [GO:0009986]; cilium [GO:0005929]; cytoplasmic vesicle [GO:0031410]; endoplasmic reticulum [GO:0005783]; endosome [GO:0005768]; focal …	angiogenesis [GO:0001525]; angiotensin-activated signaling pathway [GO:0038166]; apoptotic signaling pathway [GO:0097190]; basement membrane organization [GO:0071711]; calcium ion homeostasis [GO:0055074]; calcium ion transport [GO:0006816]; caveola assembly [GO:0070836]; caveolin-mediated endocytosis [GO:0072584]; cell differentiation [GO:0030154]; cell population proliferation [GO:0008283]; cel…	ATPase binding [GO:0051117]; enzyme binding [GO:0019899]; identical protein binding [GO:0042802]; inward rectifier potassium channel inhibitor activity [GO:0070320]; kinase binding [GO:0019900]; molecular adaptor activity [GO:0060090]; nitric-oxide synthase binding [GO:0050998]; peptidase activator activity [GO:0016504]; protein heterodimerization activity [GO:0046982]; protein kinase binding [GO…	acrosomal membrane [GO:0002080]; apical plasma membrane [GO:0016324]; basal plasma membrane [GO:0009925]; basolateral plasma membrane [GO:0016323]; caveola [GO:0005901]; caveolar macromolecular signaling complex [GO:0002095]; cell cortex [GO:0005938]; cell surface [GO:0009986]; cilium [GO:0005929]; cytoplasmic vesicle [GO:0031410]; endoplasmic reticulum [GO:0005783]; endosome [GO:0005768]; focal …	SUBCELLULAR LOCATION: Golgi apparatus membrane {ECO:0000250}; Peripheral membrane protein {ECO:0000250}. Cell membrane {ECO:0000250}; Peripheral membrane protein {ECO:0000250}. Membrane, caveola {ECO:0000269|PubMed:19546242, ECO:0000269|PubMed:21610094}; Peripheral membrane protein {ECO:0000269|PubMed:21610094}. Membrane raft {ECO:0000250|UniProtKB:Q03135}. Golgi apparatus, trans-Golgi network {E…
		Q91V16		Q91V16	reviewed	ETFR1_MOUSE	Electron transfer flavoprotein regulatory factor 1 (Growth hormone-inducible soluble protein) (LYR motif-containing protein 5)	Etfrf1 Lyrm5	Mus musculus (Mouse)	86	mitochondrion [GO:0005739]	respiratory electron transport chain [GO:0022904]		mitochondrion [GO:0005739]; respiratory electron transport chain [GO:0022904]	SUBCELLULAR LOCATION: Mitochondrion {ECO:0000250|UniProtKB:Q6IPR1}.
		Q6ZWY3		Q6ZWY3	reviewed	RS27L_MOUSE	Small ribosomal subunit protein eS27-like (40S ribosomal protein S27-like)	Rps27l	Mus musculus (Mouse)	84	cytosol [GO:0005829]; cytosolic small ribosomal subunit [GO:0022627]; nucleus [GO:0005634]	DNA damage response, signal transduction by p53 class mediator resulting in transcription of p21 class mediator [GO:0006978]; intrinsic apoptotic signaling pathway in response to DNA damage by p53 class mediator [GO:0042771]; mitotic G1 DNA damage checkpoint signaling [GO:0031571]; positive regulation of translation [GO:0045727]; ribosomal small subunit assembly [GO:0000028]; translation [GO:0006…	cysteine-type endopeptidase activator activity involved in apoptotic process [GO:0008656]; metal ion binding [GO:0046872]; RNA binding [GO:0003723]; structural constituent of ribosome [GO:0003735]; translation activator activity [GO:0008494]	cytosol [GO:0005829]; cytosolic small ribosomal subunit [GO:0022627]; nucleus [GO:0005634]; cysteine-type endopeptidase activator activity involved in apoptotic process [GO:0008656]; metal ion binding [GO:0046872]; RNA binding [GO:0003723]; structural constituent of ribosome [GO:0003735]; translation activator activity [GO:0008494]; DNA damage response, signal transduction by p53 class mediator r…
		Q8R3B1		Q8R3B1	reviewed	PLCD1_MOUSE	1-phosphatidylinositol 4,5-bisphosphate phosphodiesterase delta-1 (EC 3.1.4.11) (Phosphoinositide phospholipase C-delta-1) (Phospholipase C-delta-1) (PLC-delta-1)	Plcd1 Plcd	Mus musculus (Mouse)	756	cytoplasm [GO:0005737]; cytosol [GO:0005829]; mitochondrial membrane [GO:0031966]	angiogenesis [GO:0001525]; G protein-coupled receptor signaling pathway [GO:0007186]; labyrinthine layer blood vessel development [GO:0060716]; lipid catabolic process [GO:0016042]; phosphatidylinositol metabolic process [GO:0046488]; phosphatidylinositol-mediated signaling [GO:0048015]; phospholipase C-activating G protein-coupled receptor signaling pathway [GO:0007200]; positive regulation of i…	calcium ion binding [GO:0005509]; calcium-dependent phospholipid binding [GO:0005544]; enzyme binding [GO:0019899]; GTPase activating protein binding [GO:0032794]; inositol 1,4,5 trisphosphate binding [GO:0070679]; phosphatidylinositol phospholipase C activity [GO:0004435]; phosphatidylinositol-4,5-bisphosphate binding [GO:0005546]; phospholipid binding [GO:0005543]	cytoplasm [GO:0005737]; cytosol [GO:0005829]; mitochondrial membrane [GO:0031966]; calcium ion binding [GO:0005509]; calcium-dependent phospholipid binding [GO:0005544]; enzyme binding [GO:0019899]; GTPase activating protein binding [GO:0032794]; inositol 1,4,5 trisphosphate binding [GO:0070679]; phosphatidylinositol phospholipase C activity [GO:0004435]; phosphatidylinositol-4,5-bisphosphate bin…
		Q9CZW5		Q9CZW5	reviewed	TOM70_MOUSE	Mitochondrial import receptor subunit TOM70 (Mitochondrial precursor proteins import receptor) (Translocase of outer membrane 70 kDa subunit) (Translocase of outer mitochondrial membrane protein 70)	Tomm70 D16Wsu109e Tomm70a	Mus musculus (Mouse)	611	mitochondrial membrane [GO:0031966]; mitochondrial outer membrane [GO:0005741]; mitochondrion [GO:0005739]	activation of innate immune response [GO:0002218]; cellular response to virus [GO:0098586]; negative regulation of cell growth involved in cardiac muscle cell development [GO:0061052]; positive regulation of defense response to virus by host [GO:0002230]; positive regulation of interferon-beta production [GO:0032728]; positive regulation of protein targeting to mitochondrion [GO:1903955]; protein…	mitochondrion targeting sequence binding [GO:0030943]; molecular adaptor activity [GO:0060090]	mitochondrial membrane [GO:0031966]; mitochondrial outer membrane [GO:0005741]; mitochondrion [GO:0005739]; mitochondrion targeting sequence binding [GO:0030943]; molecular adaptor activity [GO:0060090]; activation of innate immune response [GO:0002218]; cellular response to virus [GO:0098586]; negative regulation of cell growth involved in cardiac muscle cell development [GO:0061052]; positive r…	SUBCELLULAR LOCATION: Mitochondrion outer membrane {ECO:0000250|UniProtKB:O94826}; Single-pass membrane protein {ECO:0000255}.
		Q3TZZ7		Q3TZZ7	reviewed	ESYT2_MOUSE	Extended synaptotagmin-2 (E-Syt2)	Esyt2 D12Ertd551e Fam62b	Mus musculus (Mouse)	845	cytoplasmic side of plasma membrane [GO:0009898]; cytosol [GO:0005829]; endoplasmic reticulum membrane [GO:0005789]; endoplasmic reticulum-plasma membrane contact site [GO:0140268]; extrinsic component of cytoplasmic side of plasma membrane [GO:0031234]; organelle membrane contact site [GO:0044232]; plasma membrane [GO:0005886]	endocytosis [GO:0006897]; endoplasmic reticulum-plasma membrane tethering [GO:0061817]; lipid transport [GO:0006869]	calcium ion binding [GO:0005509]; calcium-dependent phospholipid binding [GO:0005544]; identical protein binding [GO:0042802]; phosphatidylcholine binding [GO:0031210]; phosphatidylethanolamine binding [GO:0008429]; phosphatidylinositol binding [GO:0035091]	cytoplasmic side of plasma membrane [GO:0009898]; cytosol [GO:0005829]; endoplasmic reticulum membrane [GO:0005789]; endoplasmic reticulum-plasma membrane contact site [GO:0140268]; extrinsic component of cytoplasmic side of plasma membrane [GO:0031234]; organelle membrane contact site [GO:0044232]; plasma membrane [GO:0005886]; calcium ion binding [GO:0005509]; calcium-dependent phospholipid bin…	SUBCELLULAR LOCATION: Cell membrane {ECO:0000250|UniProtKB:A0FGR8}; Peripheral membrane protein {ECO:0000250|UniProtKB:A0FGR8}. Endoplasmic reticulum membrane {ECO:0000250|UniProtKB:A0FGR8}; Multi-pass membrane protein {ECO:0000255}. Note=Localizes to endoplasmic reticulum-plasma membrane contact sites (EPCS). Recruited to the cell membrane via the third C2 domain (By similarity). {ECO:0000250|Un…
		Q07456		Q07456	reviewed	AMBP_MOUSE	Protein AMBP [Cleaved into: Alpha-1-microglobulin (EC 1.6.2.-); Inter-alpha-trypsin inhibitor light chain (ITI-LC) (Bikunin) (HI-30); Trypstatin]	Ambp Itil	Mus musculus (Mouse)	349	cell surface [GO:0009986]; collagen-containing extracellular matrix [GO:0062023]; cytosol [GO:0005829]; endoplasmic reticulum [GO:0005783]; extracellular space [GO:0005615]; mitochondrial inner membrane [GO:0005743]; nuclear membrane [GO:0031965]; plasma membrane [GO:0005886]	cellular oxidant detoxification [GO:0098869]; cellular response to reactive oxygen species [GO:0034614]; cytochrome c metabolic process [GO:1903606]; hemoglobin metabolic process [GO:0020027]; protein catabolic process [GO:0030163]; protein maturation [GO:0051604]	antioxidant activity [GO:0016209]; carbohydrate binding [GO:0030246]; chondroitin sulfate binding [GO:0035374]; collagen fibril binding [GO:0098633]; heme binding [GO:0020037]; IgA binding [GO:0019862]; oxidoreductase activity, acting on NAD(P)H, heme protein as acceptor [GO:0016653]; protein homodimerization activity [GO:0042803]; serine-type endopeptidase inhibitor activity [GO:0004867]	cell surface [GO:0009986]; collagen-containing extracellular matrix [GO:0062023]; cytosol [GO:0005829]; endoplasmic reticulum [GO:0005783]; extracellular space [GO:0005615]; mitochondrial inner membrane [GO:0005743]; nuclear membrane [GO:0031965]; plasma membrane [GO:0005886]; antioxidant activity [GO:0016209]; carbohydrate binding [GO:0030246]; chondroitin sulfate binding [GO:0035374]; collagen …	SUBCELLULAR LOCATION: [Alpha-1-microglobulin]: Secreted {ECO:0000250|UniProtKB:P02760}. Endoplasmic reticulum {ECO:0000250|UniProtKB:P02760}. Cytoplasm, cytosol {ECO:0000250|UniProtKB:P02760}. Cell membrane {ECO:0000250|UniProtKB:P02760}; Peripheral membrane protein {ECO:0000250|UniProtKB:P02760}. Nucleus membrane {ECO:0000250|UniProtKB:P02760}; Peripheral membrane protein {ECO:0000250|UniProtKB:…
		Q8BP67		Q8BP67	reviewed	RL24_MOUSE	Large ribosomal subunit protein eL24 (60S ribosomal protein L24)	Rpl24	Mus musculus (Mouse)	157	cytoplasm [GO:0005737]; cytosol [GO:0005829]; cytosolic large ribosomal subunit [GO:0022625]; cytosolic ribosome [GO:0022626]; endoplasmic reticulum [GO:0005783]; polysomal ribosome [GO:0042788]; postsynapse [GO:0098794]; presynapse [GO:0098793]; ribosome [GO:0005840]; synapse [GO:0045202]	cytoplasmic translation [GO:0002181]; exit from mitosis [GO:0010458]; optic nerve development [GO:0021554]; retina development in camera-type eye [GO:0060041]; retinal ganglion cell axon guidance [GO:0031290]; ribosomal large subunit assembly [GO:0000027]; translation [GO:0006412]; translation at postsynapse [GO:0140242]; translation at presynapse [GO:0140236]	mRNA binding [GO:0003729]; structural constituent of ribosome [GO:0003735]	cytoplasm [GO:0005737]; cytosol [GO:0005829]; cytosolic large ribosomal subunit [GO:0022625]; cytosolic ribosome [GO:0022626]; endoplasmic reticulum [GO:0005783]; polysomal ribosome [GO:0042788]; postsynapse [GO:0098794]; presynapse [GO:0098793]; ribosome [GO:0005840]; synapse [GO:0045202]; mRNA binding [GO:0003729]; structural constituent of ribosome [GO:0003735]; cytoplasmic translation [GO:000…	SUBCELLULAR LOCATION: Cytoplasm {ECO:0000269|PubMed:36517592}.
		P00848		P00848	reviewed	ATP6_MOUSE	ATP synthase subunit a (F-ATPase protein 6)	Mtatp6 Atp6 Atpase6 mt-Atp6	Mus musculus (Mouse)	226	mitochondrial proton-transporting ATP synthase complex [GO:0005753]; mitochondrion [GO:0005739]; proton-transporting ATP synthase complex, coupling factor F(o) [GO:0045263]	proton motive force-driven ATP synthesis [GO:0015986]; proton motive force-driven mitochondrial ATP synthesis [GO:0042776]; response to hyperoxia [GO:0055093]	proton-transporting ATP synthase activity, rotational mechanism [GO:0046933]	mitochondrial proton-transporting ATP synthase complex [GO:0005753]; mitochondrion [GO:0005739]; proton-transporting ATP synthase complex, coupling factor F(o) [GO:0045263]; proton-transporting ATP synthase activity, rotational mechanism [GO:0046933]; proton motive force-driven ATP synthesis [GO:0015986]; proton motive force-driven mitochondrial ATP synthesis [GO:0042776]; response to hyperoxia […	SUBCELLULAR LOCATION: Mitochondrion inner membrane; Multi-pass membrane protein.

## Sheet: Change in CoM
protein_id	Entry	Reviewed	Entry Name	Protein names	Gene Names	Organism	ΔCoM	Rank	Percentile
Q9CR57	Q9CR57	reviewed	RL14_MOUSE	Large ribosomal subunit protein eL14 (60S ribosomal protein L14)	Rpl14	Mus musculus (Mouse)	21.8708	1	0.000329056
Q02788	Q02788	reviewed	CO6A2_MOUSE	Collagen alpha-2(VI) chain	Col6a2	Mus musculus (Mouse)	16.2821	2	0.000658111
P62889	P62889	reviewed	RL30_MOUSE	Large ribosomal subunit protein eL30 (60S ribosomal protein L30)	Rpl30	Mus musculus (Mouse)	12.8783	3	0.000987167
P10518	P10518	reviewed	HEM2_MOUSE	Delta-aminolevulinic acid dehydratase (ALADH) (EC 4.2.1.24) (Porphobilinogen synthase)	Alad Lv	Mus musculus (Mouse)	12.1764	4	0.00131622
E9PZF5	E9PZF5	unreviewed	E9PZF5_MOUSE	Acidic leucine-rich nuclear phosphoprotein 32 family member	Anp32e	Mus musculus (Mouse)	11.7646	5	0.00164528
Q9CZJ2	Q9CZJ2	reviewed	HS12B_MOUSE	Heat shock 70 kDa protein 12B	Hspa12b	Mus musculus (Mouse)	11.5408	6	0.00197433
Q9D820	Q9D820	reviewed	PRXD1_MOUSE	Prolyl-tRNA synthetase associated domain-containing protein 1 (PrdX deacylase domain-containing protein 1)	Prorsd1 Prdxdd1	Mus musculus (Mouse)	10.8771	7	0.00230339
P46061	P46061	reviewed	RAGP1_MOUSE	Ran GTPase-activating protein 1 (RanGAP1)	Rangap1 Fug1	Mus musculus (Mouse)	10.7636	8	0.00263244
Q62186	Q62186	reviewed	SSRD_MOUSE	Translocon-associated protein subunit delta (TRAP-delta) (Signal sequence receptor subunit delta) (SSR-delta)	Ssr4	Mus musculus (Mouse)	10.6332	9	0.0029615
E9QM38	E9QM38	unreviewed	E9QM38_MOUSE	Solute carrier family 12, member 2	Slc12a2	Mus musculus (Mouse)	10.3484	10	0.00329056
Q5U458	Q5U458	reviewed	DJC11_MOUSE	DnaJ homolog subfamily C member 11	Dnajc11	Mus musculus (Mouse)	10.1641	11	0.00361961
Q9D142	Q9D142	reviewed	NUD14_MOUSE	Uridine diphosphate glucose pyrophosphatase NUDT14 (UDPG pyrophosphatase) (UGPPase) (EC 3.6.1.45) (Nucleoside diphosphate-linked moiety X motif 14) (Nudix motif 14)	Nudt14	Mus musculus (Mouse)	9.36889	12	0.00394867
Q8BP67	Q8BP67	reviewed	RL24_MOUSE	Large ribosomal subunit protein eL24 (60S ribosomal protein L24)	Rpl24	Mus musculus (Mouse)	9.33388	13	0.00427772
Q8BH66	Q8BH66	reviewed	ATLA1_MOUSE	Atlastin-1 (EC 3.6.5.-) (Spastic paraplegia 3A homolog)	Atl1 Spg3a	Mus musculus (Mouse)	9.31951	14	0.00460678
Q9CXW4	Q9CXW4	reviewed	RL11_MOUSE	Large ribosomal subunit protein uL5 (60S ribosomal protein L11)	Rpl11	Mus musculus (Mouse)	9.23803	15	0.00493583
P47963	P47963	reviewed	RL13_MOUSE	Large ribosomal subunit protein eL13 (60S ribosomal protein L13) (A52)	Rpl13	Mus musculus (Mouse)	8.98454	16	0.00526489
O08917	O08917	reviewed	FLOT1_MOUSE	Flotillin-1	Flot1	Mus musculus (Mouse)	8.85599	17	0.00559395
P97797-2	P97797	reviewed	SHPS1_MOUSE	Tyrosine-protein phosphatase non-receptor type substrate 1 (SHP substrate 1) (SHPS-1) (Brain Ig-like molecule with tyrosine-based activation motifs) (Bit) (CD172 antigen-like family member A) (Inhibitory receptor SHPS-1) (MyD-1 antigen) (Signal-regulatory protein alpha-1) (Sirp-alpha-1) (mSIRP-alpha1) (p84) (CD antigen CD172a)	Sirpa Bit Myd1 Ptpns1 Shps1 Sirp	Mus musculus (Mouse)	8.64107	18	0.005923
Q9CQM8	O09167	reviewed	RL21_MOUSE	Large ribosomal subunit protein eL21 (60S ribosomal protein L21)	Rpl21	Mus musculus (Mouse)	8.51236	19	0.00625206
A0A0U1RNI7	A0A0U1RNI7	unreviewed	A0A0U1RNI7_MOUSE	Kallikrein related-peptidase 8	Klk8	Mus musculus (Mouse)	8.14409	20	0.00658111
P62267	P62267	reviewed	RS23_MOUSE	Small ribosomal subunit protein uS12 (40S ribosomal protein S23)	Rps23	Mus musculus (Mouse)	7.92795	21	0.00691017
A0A3B2WAQ7	A0A3B2WAQ7	unreviewed	A0A3B2WAQ7_MOUSE	Ankyrin repeat and SAM domain containing 1	Anks1	Mus musculus (Mouse)	7.83157	22	0.00723922
Q8K199	Q8K199	reviewed	COXM2_MOUSE	COX assembly mitochondrial protein 2 homolog	Cmc2	Mus musculus (Mouse)	7.8207	23	0.00756828
Q8BGH2	Q8BGH2	reviewed	SAM50_MOUSE	Sorting and assembly machinery component 50 homolog	Samm50	Mus musculus (Mouse)	7.78283	24	0.00789733
Q99PL6	Q99PL6	reviewed	UBXN6_MOUSE	UBX domain-containing protein 6 (UBX domain-containing protein 1)	Ubxn6 Ubxd1 Ubxdc2	Mus musculus (Mouse)	7.66256	25	0.00822639
A0A2I3BQP6	A0A2I3BQP6	unreviewed	A0A2I3BQP6_MOUSE	calcium/calmodulin-dependent protein kinase (EC 2.7.11.17)	Camk2g	Mus musculus (Mouse)	7.39377	26	0.00855545
E9QN70	E9QN70	unreviewed	E9QN70_MOUSE	Laminin B1 (Laminin subunit beta-1)	Lamb1	Mus musculus (Mouse)	7.36818	27	0.0088845
Q9CWF2	Q9CWF2	reviewed	TBB2B_MOUSE	Tubulin beta-2B chain	Tubb2b	Mus musculus (Mouse)	7.36021	28	0.00921356
D3YVF6	D3YVF6	unreviewed	D3YVF6_MOUSE	Acyl-CoA synthetase long-chain family member 1	Acsl1	Mus musculus (Mouse)	7.2874	29	0.00954261
A0A087WR45	A0A087WR45	unreviewed	A0A087WR45_MOUSE	Proline rich basic protein 1	Prob1	Mus musculus (Mouse)	7.27504	30	0.00987167
P36916	P36916	reviewed	GNL1_MOUSE	Guanine nucleotide-binding protein-like 1 (GTP-binding protein MMR1)	Gnl1 Gna-rs1 Mmr1	Mus musculus (Mouse)	7.25142	31	0.0102007
Q9CZS1	Q9CZS1	reviewed	AL1B1_MOUSE	Aldehyde dehydrogenase X, mitochondrial (EC 1.2.1.3) (Aldehyde dehydrogenase family 1 member B1)	Aldh1b1 Aldhx	Mus musculus (Mouse)	7.19166	32	0.0105298
B2RQS1	B2RQS1	unreviewed	B2RQS1_MOUSE	Striatin, calmodulin binding protein 3 (Strn3 protein)	Strn3	Mus musculus (Mouse)	7.1572	33	0.0108588
B0QZL1	B0QZL1	unreviewed	B0QZL1_MOUSE	phosphopyruvate hydratase (EC 4.2.1.11) (2-phospho-D-glycerate hydro-lyase)	Eno1	Mus musculus (Mouse)	7.08978	34	0.0111879
P62242	P62242	reviewed	RS8_MOUSE	Small ribosomal subunit protein eS8 (40S ribosomal protein S8)	Rps8	Mus musculus (Mouse)	7.0892	35	0.0115169
Q8CF89	Q8CF89	reviewed	TAB1_MOUSE	TGF-beta-activated kinase 1 and MAP3K7-binding protein 1 (Mitogen-activated protein kinase kinase kinase 7-interacting protein 1) (TGF-beta-activated kinase 1-binding protein 1) (TAK1-binding protein 1)	Tab1 Map3k7ip1	Mus musculus (Mouse)	6.87391	36	0.011846
P62918	P62918	reviewed	RL8_MOUSE	Large ribosomal subunit protein uL2 (60S ribosomal protein L8)	Rpl8	Mus musculus (Mouse)	6.8005	37	0.0121751
A3KGU9	A3KGU9	unreviewed	A3KGU9_MOUSE	Spectrin alpha, non-erythrocytic 1	Sptan1 Spna2	Mus musculus (Mouse)	6.73646	38	0.0125041
F8VPU2	F8VPU2	reviewed	FARP1_MOUSE	FERM, ARHGEF and pleckstrin domain-containing protein 1 (FERM, RhoGEF and pleckstrin domain-containing protein 1)	Farp1	Mus musculus (Mouse)	6.73297	39	0.0128332
P57746	P57746	reviewed	VATD_MOUSE	V-type proton ATPase subunit D (V-ATPase subunit D) (V-ATPase 28 kDa accessory protein) (Vacuolar proton pump subunit D)	Atp6v1d Atp6m Vatd	Mus musculus (Mouse)	6.66685	40	0.0131622
Q60634	Q60634	reviewed	FLOT2_MOUSE	Flotillin-2 (Epidermal surface antigen) (ESA) (Membrane component chromosome 17 surface marker 1 homolog)	Flot2 Esa1 M17s1	Mus musculus (Mouse)	6.64618	41	0.0134913
B1ASZ3	B1ASZ3	unreviewed	B1ASZ3_MOUSE	glycerol kinase (EC 2.7.1.30)	Gk Gyk	Mus musculus (Mouse)	6.63337	42	0.0138203
Q91Z40	Q91Z40	reviewed	GBP7_MOUSE	Guanylate-binding protein 7 (EC 3.6.1.-) (EC 3.6.5.-) (GTP-binding protein 7) (GBP-7) (Guanine nucleotide-binding protein 7) (Guanylate-binding protein 4-like)	Gbp7 Gbp4l	Mus musculus (Mouse)	6.39725	43	0.0141494
Q3UID0	Q3UID0	unreviewed	Q3UID0_MOUSE	SWI/SNF related, matrix associated, actin dependent regulator of chromatin, subfamily c, member 2	Smarcc2	Mus musculus (Mouse)	6.34051	44	0.0144784
Q8K1E6	Q8K1E6	reviewed	ALKB3_MOUSE	Alpha-ketoglutarate-dependent dioxygenase alkB homolog 3 (EC 1.14.11.33) (EC 1.14.11.54) (Alkylated DNA repair protein alkB homolog 3) (mAbh3)	Alkbh3 Abh3	Mus musculus (Mouse)	6.22329	45	0.0148075
P14115	P14115	reviewed	RL27A_MOUSE	Large ribosomal subunit protein uL15 (60S ribosomal protein L27a) (L29)	Rpl27a	Mus musculus (Mouse)	6.18619	46	0.0151366
P82349	P82349	reviewed	SGCB_MOUSE	Beta-sarcoglycan (Beta-SG) (43 kDa dystrophin-associated glycoprotein) (43DAG)	Sgcb	Mus musculus (Mouse)	5.96349	47	0.0154656
B7ZNU9	B7ZNU9	unreviewed	B7ZNU9_MOUSE	Sntb2 protein (Syntrophin, basic 2)	Sntb2	Mus musculus (Mouse)	5.91484	48	0.0157947
Q8R1R3	Q8R1R3	reviewed	STAR7_MOUSE	StAR-related lipid transfer protein 7, mitochondrial (START domain-containing protein 7) (StARD7)	Stard7	Mus musculus (Mouse)	5.77817	49	0.0161237
O88396	O88396	reviewed	GRPE2_MOUSE	GrpE protein homolog 2, mitochondrial (Mt-GrpE#2)	Grpel2 Mt-grpel2	Mus musculus (Mouse)	5.75482	50	0.0164528
J3QMG3	J3QMG3	unreviewed	J3QMG3_MOUSE	Voltage-dependent anion channel 3	Vdac3	Mus musculus (Mouse)	5.68837	51	0.0167818
Q8VC31	Q8VC31	reviewed	CCDC9_MOUSE	Coiled-coil domain-containing protein 9	Ccdc9	Mus musculus (Mouse)	5.65431	52	0.0171109
P53810	P53810	reviewed	PIPNA_MOUSE	Phosphatidylinositol transfer protein alpha isoform (PI-TP-alpha) (PtdIns transfer protein alpha) (PtdInsTP alpha)	Pitpna Pitpn	Mus musculus (Mouse)	5.6072	53	0.0174399
E9Q8N5	E9Q8N5	unreviewed	E9Q8N5_MOUSE	CLIP associating protein 2	Clasp2	Mus musculus (Mouse)	5.57097	54	0.017769
Q9WV55	Q9WV55	reviewed	VAPA_MOUSE	Vesicle-associated membrane protein-associated protein A (VAMP-A) (VAMP-associated protein A) (VAP-A) (33 kDa VAMP-associated protein) (VAP-33)	Vapa Vap33	Mus musculus (Mouse)	5.55697	55	0.0180981
E0CXA9	E0CXA9	unreviewed	E0CXA9_MOUSE	MOB family member 4, phocein	Mob4	Mus musculus (Mouse)	5.51453	56	0.0184271
Q921M7	Q921M7	reviewed	CYRIB_MOUSE	CYFIP-related Rac1 interactor B (Protein FAM49B)	Cyrib Cyri Fam49b	Mus musculus (Mouse)	5.51218	57	0.0187562
Q9DBS2	Q9DBS2	reviewed	TPRGL_MOUSE	Tumor protein p63-regulated gene 1-like protein (Mossy fiber terminal-associated vertebrate-specific presynaptic protein) (Protein FAM79A)	Tprg1l Fam79a Mover Tprgl	Mus musculus (Mouse)	5.45633	58	0.0190852
A0A1B0GRA5	A0A1B0GRA5	unreviewed	A0A1B0GRA5_MOUSE	Stromal interaction molecule 1	Stim1	Mus musculus (Mouse)	5.45571	59	0.0194143
Q62351	Q62351	reviewed	TFR1_MOUSE	Transferrin receptor protein 1 (TR) (TfR) (TfR1) (Trfr) (CD antigen CD71)	Tfrc Trfr	Mus musculus (Mouse)	5.44047	60	0.0197433
A0A1W2P7J9	A0A1W2P7J9	unreviewed	A0A1W2P7J9_MOUSE	Glutathione S-transferase, theta 2	Gstt2	Mus musculus (Mouse)	5.43046	61	0.0200724
Q7TNS2	Q7TNS2	reviewed	MIC10_MOUSE	MICOS complex subunit Mic10 (Mitochondrial inner membrane organizing system protein 1)	Micos10 Mic10 Minos1	Mus musculus (Mouse)	5.40632	62	0.0204014
P25444	P25444	reviewed	RS2_MOUSE	Small ribosomal subunit protein uS5 (40S ribosomal protein S2) (40S ribosomal protein S4) (Protein LLRep3)	Rps2 Llrep3 Rps4	Mus musculus (Mouse)	5.4008	63	0.0207305
Q6ZWY3	Q6ZWY3	reviewed	RS27L_MOUSE	Small ribosomal subunit protein eS27-like (40S ribosomal protein S27-like)	Rps27l	Mus musculus (Mouse)	5.37989	64	0.0210596
Q8BU30	Q8BU30	reviewed	SYIC_MOUSE	Isoleucine--tRNA ligase, cytoplasmic (EC 6.1.1.5) (Isoleucyl-tRNA synthetase) (IRS) (IleRS)	Iars1 Iars	Mus musculus (Mouse)	5.35316	65	0.0213886
Q3TZZ7	Q3TZZ7	reviewed	ESYT2_MOUSE	Extended synaptotagmin-2 (E-Syt2)	Esyt2 D12Ertd551e Fam62b	Mus musculus (Mouse)	5.31764	66	0.0217177
Q07456	Q07456	reviewed	AMBP_MOUSE	Protein AMBP [Cleaved into: Alpha-1-microglobulin (EC 1.6.2.-); Inter-alpha-trypsin inhibitor light chain (ITI-LC) (Bikunin) (HI-30); Trypstatin]	Ambp Itil	Mus musculus (Mouse)	5.30332	67	0.0220467
A6X940	A6X940	unreviewed	A6X940_MOUSE	Fermitin family member 2	Fermt2	Mus musculus (Mouse)	5.29389	68	0.0223758
P20065-2	P20065	reviewed	TYB4_MOUSE	Thymosin beta-4 (T beta 4) [Cleaved into: Hemoregulatory peptide AcSDKP (N-acetyl-SDKP) (AcSDKP) (Seraspenide)]	Tmsb4x Ptmb4 Tmsb4	Mus musculus (Mouse)	5.15791	69	0.0227048
H3BLB2	H3BLB2	unreviewed	H3BLB2_MOUSE	Corin, serine peptidase	Corin	Mus musculus (Mouse)	5.12674	70	0.0230339
Q8BH61	Q8BH61	reviewed	F13A_MOUSE	Coagulation factor XIII A chain (Coagulation factor XIIIa) (EC 2.3.2.13) (Protein-glutamine gamma-glutamyltransferase A chain) (Transglutaminase A chain)	F13a1 F13a	Mus musculus (Mouse)	5.09864	71	0.0233629
Q921I1	Q921I1	reviewed	TRFE_MOUSE	Serotransferrin (Transferrin) (Beta-1 metal-binding globulin) (Siderophilin)	Tf Trf	Mus musculus (Mouse)	5.07774	72	0.023692
E9PV48	E9PV48	unreviewed	E9PV48_MOUSE	Interferon-induced protein with tetratricopeptide repeats 3B	Ifit3b I830012O16Rik	Mus musculus (Mouse)	5.07399	73	0.0240211
P97355	P97355	reviewed	SPSY_MOUSE	Spermine synthase (SPMSY) (EC 2.5.1.22) (Spermidine aminopropyltransferase)	Sms	Mus musculus (Mouse)	5.06153	74	0.0243501
Q91V16	Q91V16	reviewed	ETFR1_MOUSE	Electron transfer flavoprotein regulatory factor 1 (Growth hormone-inducible soluble protein) (LYR motif-containing protein 5)	Etfrf1 Lyrm5	Mus musculus (Mouse)	5.04426	75	0.0246792
P41241	P41241	reviewed	CSK_MOUSE	Tyrosine-protein kinase CSK (EC 2.7.10.2) (C-Src kinase) (Protein-tyrosine kinase MPK-2) (p50CSK)	Csk	Mus musculus (Mouse)	5.02041	76	0.0250082
P63325	P63325	reviewed	RS10_MOUSE	Small ribosomal subunit protein eS10 (40S ribosomal protein S10)	Rps10	Mus musculus (Mouse)	5.01217	77	0.0253373
P29758	P29758	reviewed	OAT_MOUSE	Ornithine aminotransferase, mitochondrial (EC 2.6.1.13) (Ornithine--oxo-acid aminotransferase)	Oat	Mus musculus (Mouse)	5.00817	78	0.0256663
A2AQ25	A2AQ25	reviewed	SKT_MOUSE	Sickle tail protein (Enhancer trap locus 4)	Skt Etl4 Kiaa1217	Mus musculus (Mouse)	5.00802	79	0.0259954
Q8BK30	Q8BK30	reviewed	NDUV3_MOUSE	NADH dehydrogenase [ubiquinone] flavoprotein 3, mitochondrial (Complex I-9kD) (CI-9kD) (NADH-ubiquinone oxidoreductase 9 kDa subunit)	Ndufv3	Mus musculus (Mouse)	4.9854	80	0.0263244
O70362	O70362	reviewed	PHLD_MOUSE	Phosphatidylinositol-glycan-specific phospholipase D (PI-G PLD) (EC 3.1.4.50) (Glycoprotein phospholipase D) (Glycosyl-phosphatidylinositol-specific phospholipase D) (GPI-PLD) (GPI-specific phospholipase D)	Gpld1	Mus musculus (Mouse)	4.92176	81	0.0266535
P10493	P10493	reviewed	NID1_MOUSE	Nidogen-1 (NID-1) (Entactin)	Nid1 Ent	Mus musculus (Mouse)	4.89888	82	0.0269826
Q9CRB9	Q9CRB9	reviewed	MIC19_MOUSE	MICOS complex subunit Mic19 (Coiled-coil-helix-coiled-coil-helix domain-containing protein 3)	Chchd3 Mic19	Mus musculus (Mouse)	4.87501	83	0.0273116
Q9WVC3	Q9WVC3	reviewed	CAV2_MOUSE	Caveolin-2	Cav2	Mus musculus (Mouse)	4.86355	84	0.0276407
Q9CPP6	Q9CPP6	reviewed	NDUA5_MOUSE	NADH dehydrogenase [ubiquinone] 1 alpha subcomplex subunit 5 (Complex I subunit B13) (Complex I-13kD-B) (CI-13kD-B) (NADH-ubiquinone oxidoreductase 13 kDa-B subunit)	Ndufa5	Mus musculus (Mouse)	4.79367	85	0.0279697
G5E814	G5E814	unreviewed	G5E814_MOUSE	NADH dehydrogenase [ubiquinone] 1 alpha subcomplex subunit 11 (Complex I-B14.7) (NADH-ubiquinone oxidoreductase subunit B14.7)	Ndufa11	Mus musculus (Mouse)	4.76755	86	0.0282988
Q78IK4	Q78IK4	reviewed	MIC27_MOUSE	MICOS complex subunit Mic27 (Apolipoprotein O-like) (Protein FAM121A)	Apool Fam121a Mic27	Mus musculus (Mouse)	4.76012	87	0.0286278
Q8BGX2	Q8BGX2	reviewed	TIM29_MOUSE	Mitochondrial import inner membrane translocase subunit Tim29 (TIM29)	Timm29	Mus musculus (Mouse)	4.68728	88	0.0289569
A0A2I3BRL8	A0A2I3BRL8	unreviewed	A0A2I3BRL8_MOUSE	Predicted gene 7324	Gm7324	Mus musculus (Mouse)	4.68355	89	0.0292859
P28474	P28474	reviewed	ADHX_MOUSE	Alcohol dehydrogenase class-3 (EC 1.1.1.1) (Alcohol dehydrogenase 2) (Alcohol dehydrogenase 5) (Alcohol dehydrogenase B2) (ADH-B2) (Alcohol dehydrogenase class-III) (Glutathione-dependent formaldehyde dehydrogenase) (FALDH) (FDH) (GSH-FDH) (EC 1.1.1.-) (S-(hydroxymethyl)glutathione dehydrogenase) (EC 1.1.1.284)	Adh5 Adh-2 Adh2	Mus musculus (Mouse)	4.66398	90	0.029615
Q5SUC9	Q5SUC9	reviewed	SCO1_MOUSE	Protein SCO1 homolog, mitochondrial	Sco1	Mus musculus (Mouse)	4.65736	91	0.0299441
P62900	P62900	reviewed	RL31_MOUSE	Large ribosomal subunit protein eL31 (60S ribosomal protein L31)	Rpl31	Mus musculus (Mouse)	4.61252	92	0.0302731
Q3UM45	Q3UM45	reviewed	PP1R7_MOUSE	Protein phosphatase 1 regulatory subunit 7 (Protein phosphatase 1 regulatory subunit 22)	Ppp1r7 Sds22	Mus musculus (Mouse)	4.60537	93	0.0306022
A0A0R4J078	A0A0R4J078	unreviewed	A0A0R4J078_MOUSE	UBX domain protein 4	Ubxn4	Mus musculus (Mouse)	4.60053	94	0.0309312
P63028	P63028	reviewed	TCTP_MOUSE	Translationally-controlled tumor protein (TCTP) (21 kDa polypeptide) (p21) (p23)	Tpt1 Trt	Mus musculus (Mouse)	4.59356	95	0.0312603
P62830	P62830	reviewed	RL23_MOUSE	Large ribosomal subunit protein uL14 (60S ribosomal protein L23)	Rpl23	Mus musculus (Mouse)	4.59304	96	0.0315893
A0A1Y7VL34	A0A1Y7VL34	unreviewed	A0A1Y7VL34_MOUSE	Dystrobrevin	Dtna	Mus musculus (Mouse)	4.58726	97	0.0319184
O08715	O08715	reviewed	AKAP1_MOUSE	A-kinase anchor protein 1, mitochondrial (Dual specificity A-kinase-anchoring protein 1) (D-AKAP-1) (Protein kinase A-anchoring protein 1) (PRKA1) (Spermatid A-kinase anchor protein) (S-AKAP)	Akap1 Akap	Mus musculus (Mouse)	4.57708	98	0.0322474
P61804	P61804	reviewed	DAD1_MOUSE	Dolichyl-diphosphooligosaccharide--protein glycosyltransferase subunit DAD1 (Oligosaccharyl transferase subunit DAD1) (Defender against cell death 1) (DAD-1)	Dad1	Mus musculus (Mouse)	4.54109	99	0.0325765
Q8VEH3	Q8VEH3	reviewed	ARL8A_MOUSE	ADP-ribosylation factor-like protein 8A (ADP-ribosylation factor-like protein 10B) (Novel small G protein indispensable for equal chromosome segregation 2)	Arl8a Arl10b Gie2	Mus musculus (Mouse)	4.53735	100	0.0329056
A0A286YDB3	A0A286YDB3	unreviewed	A0A286YDB3_MOUSE	TBC1 domain family, member 5	Tbc1d5	Mus musculus (Mouse)	4.5199	101	0.0332346
Q3UQN2	Q3UQN2	reviewed	FCHO2_MOUSE	F-BAR domain only protein 2	Fcho2	Mus musculus (Mouse)	4.51619	102	0.0335637
E9Q1Q9	E9Q1Q9	unreviewed	E9Q1Q9_MOUSE	Ketohexokinase	Khk	Mus musculus (Mouse)	4.49871	103	0.0338927
Q5GIG6	Q5GIG6	reviewed	TNI3K_MOUSE	Serine/threonine-protein kinase TNNI3K (EC 2.7.11.1) (Cardiac ankyrin repeat kinase) (TNNI3-interacting kinase)	Tnni3k Cark	Mus musculus (Mouse)	4.49834	104	0.0342218
A0A494BA97	A0A494BA97	unreviewed	A0A494BA97_MOUSE	Osteoclast stimulating factor 1	Ostf1	Mus musculus (Mouse)	4.49147	105	0.0345508
A2A547	A2A547	unreviewed	A2A547_MOUSE	Ribosomal protein L19	Rpl19	Mus musculus (Mouse)	4.46182	106	0.0348799
Q8C7E7	Q8C7E7	reviewed	STBD1_MOUSE	Starch-binding domain-containing protein 1 (Genethonin-1) (Glycophagy cargo receptor stbd1)	Stbd1 D5Ertd593e	Mus musculus (Mouse)	4.41123	107	0.035209
B1ASP2	B1ASP2	unreviewed	B1ASP2_MOUSE	Tyrosine-protein kinase (EC 2.7.10.2)	Jak1	Mus musculus (Mouse)	4.40725	108	0.035538
A2AL78	A2AL78	unreviewed	A2AL78_MOUSE	Aspartate-beta-hydroxylase	Asph	Mus musculus (Mouse)	4.38898	109	0.0358671
A0A1B0GS41	A0A1B0GS41	unreviewed	A0A1B0GS41_MOUSE	Growth factor receptor bound protein 2-associated protein 1	Gab1	Mus musculus (Mouse)	4.37953	110	0.0361961
E9QKB2	E9QKB2	unreviewed	E9QKB2_MOUSE	Hyaluronic acid binding protein 4	Habp4	Mus musculus (Mouse)	4.37875	111	0.0365252
P49817	P49817	reviewed	CAV1_MOUSE	Caveolin-1	Cav1 Cav	Mus musculus (Mouse)	4.3159	112	0.0368542
P62908	P62908	reviewed	RS3_MOUSE	Small ribosomal subunit protein uS3 (EC 4.2.99.18) (40S ribosomal protein S3)	Rps3	Mus musculus (Mouse)	4.30432	113	0.0371833
Q6ZWZ7	Q9CPR4	reviewed	RL17_MOUSE	Large ribosomal subunit protein uL22 (60S ribosomal protein L17)	Rpl17	Mus musculus (Mouse)	4.29412	114	0.0375123
P52503	P52503	reviewed	NDUS6_MOUSE	NADH dehydrogenase [ubiquinone] iron-sulfur protein 6, mitochondrial (Complex I-13kD-A) (CI-13kD-A) (NADH-ubiquinone oxidoreductase 13 kDa-A subunit)	Ndufs6 Ip13	Mus musculus (Mouse)	4.25544	115	0.0378414
A0A0R4J0N9	A0A0R4J0N9	unreviewed	A0A0R4J0N9_MOUSE	Mitochondrial tumor suppressor 1	Mtus1	Mus musculus (Mouse)	4.20619	116	0.0381705
P61080	P61080	reviewed	UB2D1_MOUSE	Ubiquitin-conjugating enzyme E2 D1 (EC 2.3.2.23) ((E3-independent) E2 ubiquitin-conjugating enzyme D1) (EC 2.3.2.24) (E2 ubiquitin-conjugating enzyme D1) (Ubiquitin carrier protein D1) (Ubiquitin-conjugating enzyme E2(17)KB 1) (Ubiquitin-conjugating enzyme E2-17 kDa 1) (Ubiquitin-protein ligase D1)	Ube2d1	Mus musculus (Mouse)	4.18469	117	0.0384995
Q6PHZ2-5	Q6PHZ2	reviewed	KCC2D_MOUSE	Calcium/calmodulin-dependent protein kinase type II subunit delta (CaM kinase II subunit delta) (CaMK-II subunit delta) (EC 2.7.11.17)	Camk2d Kiaa4163	Mus musculus (Mouse)	4.18282	118	0.0388286
H3BK73	H3BK73	unreviewed	H3BK73_MOUSE	Torsin family 2, member A	Tor2a	Mus musculus (Mouse)	4.13152	119	0.0391576
P00848	P00848	reviewed	ATP6_MOUSE	ATP synthase subunit a (F-ATPase protein 6)	Mtatp6 Atp6 Atpase6 mt-Atp6	Mus musculus (Mouse)	4.12489	120	0.0394867
P70313	P70313	reviewed	NOS3_MOUSE	Nitric oxide synthase 3 (EC 1.14.13.39) (Constitutive NOS) (cNOS) (EC-NOS) (NOS type III) (NOSIII) (Nitric oxide synthase, endothelial) (Endothelial NOS) (eNOS)	Nos3 Ecnos	Mus musculus (Mouse)	4.11297	121	0.0398157
F8WHM5	F8WHM5	unreviewed	F8WHM5_MOUSE	Golgi apparatus protein 1	Glg1	Mus musculus (Mouse)	4.10504	122	0.0401448
P0DN34	P0DN34	reviewed	NDUB1_MOUSE	NADH dehydrogenase [ubiquinone] 1 beta subcomplex subunit 1 (Complex I-MNLL) (CI-MNLL) (NADH-ubiquinone oxidoreductase MNLL subunit)	Ndufb1	Mus musculus (Mouse)	4.08276	123	0.0404738
Q8BH51	Q8BH51	reviewed	COX14_MOUSE	Cytochrome c oxidase assembly protein COX14	Cox14	Mus musculus (Mouse)	4.07986	124	0.0408029
Q8K2L8	Q8K2L8	reviewed	TPC12_MOUSE	Trafficking protein particle complex subunit 12 (Tetratricopeptide repeat protein 15) (TPR repeat protein 15)	Trappc12 Ttc15	Mus musculus (Mouse)	4.06335	125	0.041132
Q8R2Z5	Q8R2Z5	reviewed	VWA1_MOUSE	von Willebrand factor A domain-containing protein 1 (von Willebrand factor A domain-related protein)	Vwa1 Warp	Mus musculus (Mouse)	4.00384	126	0.041461
A0A0R4J0S3	A0A0R4J0S3	unreviewed	A0A0R4J0S3_MOUSE	Reticulon 4 interacting protein 1	Rtn4ip1	Mus musculus (Mouse)	3.98603	127	0.0417901
Q9D1N2	Q9D1N2	reviewed	HDBP1_MOUSE	Glycosylphosphatidylinositol-anchored high density lipoprotein-binding protein 1 (GPI-HBP1) (GPI-anchored HDL-binding protein 1) (High density lipoprotein-binding protein 1)	Gpihbp1 Hbp1	Mus musculus (Mouse)	3.98458	128	0.0421191
Q9CPW2	Q9CPW2	reviewed	FDX2_MOUSE	Ferredoxin-2, mitochondrial (Adrenodoxin-like protein) (Ferredoxin-1-like protein)	Fdx2 Fdx1l	Mus musculus (Mouse)	3.9828	129	0.0424482
E9PVN6	E9PVN6	unreviewed	E9PVN6_MOUSE	Cytochrome c oxidase assembly protein COX16 homolog, mitochondrial	Gm20498	Mus musculus (Mouse)	3.96414	130	0.0427772
P05125	P05125	reviewed	ANF_MOUSE	Natriuretic peptides A (Atrial natriuretic factor prohormone) (preproANF) (proANF) (Atrial natriuretic peptide prohormone) (preproANP) (proANP) (Atriopeptigen) (Cardiodilatin) (CDD) (preproCDD-ANF) [Cleaved into: Long-acting natriuretic peptide (LANP) (Long-acting natriuretic hormone) (LANH) (Pro atrial natriuretic factor 1-30) (proANF 1-30) (Pro atrial natriuretic peptide 1-30) (proANP 1-30); Ve…	Nppa Pnd	Mus musculus (Mouse)	3.94319	131	0.0431063
P14131	P14131	reviewed	RS16_MOUSE	Small ribosomal subunit protein uS9 (40S ribosomal protein S16)	Rps16	Mus musculus (Mouse)	3.92089	132	0.0434353
Q3UPH1	Q3UPH1	reviewed	PRRC1_MOUSE	Protein PRRC1 (Proline-rich and coiled-coil-containing protein 1)	Prrc1	Mus musculus (Mouse)	3.89392	133	0.0437644
P61255	P61255	reviewed	RL26_MOUSE	Large ribosomal subunit protein uL24 (60S ribosomal protein L26) (Silica-induced gene 20 protein) (SIG-20)	Rpl26	Mus musculus (Mouse)	3.88286	134	0.0440935
Q80W47	Q80W47	reviewed	WIPI2_MOUSE	WD repeat domain phosphoinositide-interacting protein 2 (WIPI-2)	Wipi2	Mus musculus (Mouse)	3.83398	135	0.0444225
Q9CZW5	Q9CZW5	reviewed	TOM70_MOUSE	Mitochondrial import receptor subunit TOM70 (Mitochondrial precursor proteins import receptor) (Translocase of outer membrane 70 kDa subunit) (Translocase of outer mitochondrial membrane protein 70)	Tomm70 D16Wsu109e Tomm70a	Mus musculus (Mouse)	3.83012	136	0.0447516
Q8BZF8	Q8BZF8	reviewed	PGM5_MOUSE	Phosphoglucomutase-like protein 5	Pgm5	Mus musculus (Mouse)	3.82258	137	0.0450806
A0A171EBL2	A0A171EBL2	unreviewed	A0A171EBL2_MOUSE	Ring finger protein 213	Rnf213	Mus musculus (Mouse)	3.79334	138	0.0454097
A2ANZ2	A2ANZ2	unreviewed	A2ANZ2_MOUSE	C9orf72, member of C9orf72-SMCR8 complex	C9orf72 3110043O21Rik	Mus musculus (Mouse)	3.78691	139	0.0457387
Q3U186	Q3U186	reviewed	SYRM_MOUSE	Probable arginine--tRNA ligase, mitochondrial (EC 6.1.1.19) (Arginyl-tRNA synthetase) (ArgRS)	Rars2 Rarsl	Mus musculus (Mouse)	3.7853	140	0.0460678
D3Z7Q2	D3Z7Q2	reviewed	SIM20_MOUSE	Small integral membrane protein 20 (Mitochondrial translation regulation assembly intermediate of cytochrome c oxidase protein of 7 kDa) (MITRAC7) [Cleaved into: Phoenixin-14 (PNX-14); Phoenixin-20 (PNX-20)]	Smim20	Mus musculus (Mouse)	3.77978	141	0.0463968
A0A0N4SW73	A0A0N4SW73	unreviewed	A0A0N4SW73_MOUSE	RAB11 family interacting protein 5 (class I)	Rab11fip5	Mus musculus (Mouse)	3.77794	142	0.0467259
A0A1L1SSA8	A0A1L1SSA8	unreviewed	A0A1L1SSA8_MOUSE	Transmembrane protein 205	Tmem205	Mus musculus (Mouse)	3.75059	143	0.047055
A2AMM0	A2AMM0	reviewed	CAVN4_MOUSE	Caveolae-associated protein 4 (Muscle-related coiled-coil protein) (Muscle-restricted coiled-coil protein)	Cavin4 Murc	Mus musculus (Mouse)	3.74974	144	0.047384
Q9CPX8	Q9CPX8	reviewed	QCR10_MOUSE	Cytochrome b-c1 complex subunit 10 (Complex III subunit 10) (Complex III subunit XI) (Ubiquinol-cytochrome c reductase complex 6.4 kDa protein)	Uqcr11 Uqcr	Mus musculus (Mouse)	3.73611	145	0.0477131
Q8K2T4	Q8K2T4	reviewed	UQCC3_MOUSE	Ubiquinol-cytochrome-c reductase complex assembly factor 3	Uqcc3	Mus musculus (Mouse)	3.72324	146	0.0480421
Q8R3B1	Q8R3B1	reviewed	PLCD1_MOUSE	1-phosphatidylinositol 4,5-bisphosphate phosphodiesterase delta-1 (EC 3.1.4.11) (Phosphoinositide phospholipase C-delta-1) (Phospholipase C-delta-1) (PLC-delta-1)	Plcd1 Plcd	Mus musculus (Mouse)	3.71975	147	0.0483712
D3YTQ9	D3YTQ9	unreviewed	D3YTQ9_MOUSE	40S ribosomal protein S15	Rps15	Mus musculus (Mouse)	3.70212	148	0.0487002
P15116	P15116	reviewed	CADH2_MOUSE	Cadherin-2 (Neural cadherin) (N-cadherin) (CD antigen CD325)	Cdh2	Mus musculus (Mouse)	3.65464	149	0.0490293
P97300	P97300	reviewed	NPTN_MOUSE	Neuroplastin (Stromal cell-derived receptor 1) (SDR-1)	Nptn Sdfr1 Sdr1	Mus musculus (Mouse)	3.64687	150	0.0493583
Q9QYI5	Q9QYI5	reviewed	DNJB2_MOUSE	DnaJ homolog subfamily B member 2 (DnaJ homolog subfamily B member 10) (mDj8)	Dnajb2 Dnajb10	Mus musculus (Mouse)	3.63247	151	0.0496874
Q61292	Q61292	reviewed	LAMB2_MOUSE	Laminin subunit beta-2 (Laminin-11 subunit beta) (Laminin-14 subunit beta) (Laminin-15 subunit beta) (Laminin-3 subunit beta) (Laminin-4 subunit beta) (Laminin-7 subunit beta) (Laminin-9 subunit beta) (S-laminin subunit beta) (S-LAM beta)	Lamb2 Lams	Mus musculus (Mouse)	3.62539	152	0.0500165
Q149B8	Q149B8	reviewed	PERM1_MOUSE	PGC-1 and ERR-induced regulator in muscle protein 1 (PPARGC1 and ESRR-induced regulator in muscle 1) (Peroxisome proliferator-activated receptor gamma coactivator 1 and estrogen-related receptor-induced regulator in muscle 1)	Perm1	Mus musculus (Mouse)	3.60569	153	0.0503455
Q8VHM5	Q8VHM5	unreviewed	Q8VHM5_MOUSE	Heterogeneous nuclear ribonucleoprotein R	Hnrnpr Hnrpr	Mus musculus (Mouse)	3.5768	154	0.0506746
P62702	P62702	reviewed	RS4X_MOUSE	Small ribosomal subunit protein eS4 (40S ribosomal protein S4, X isoform)	Rps4x Rps4	Mus musculus (Mouse)	3.56444	155	0.0510036
P70349	P70349	reviewed	HINT1_MOUSE	Adenosine 5'-monophosphoramidase HINT1 (EC 3.9.1.-) (Desumoylating isopeptidase HINT1) (EC 3.4.22.-) (Histidine triad nucleotide-binding protein 1) (Protein kinase C inhibitor 1) (Protein kinase C-interacting protein 1) (PKCI-1)	Hint1 Hint Pkci Pkci1 Prkcnh1	Mus musculus (Mouse)	3.51995	156	0.0513327
E9PUQ5	E9PUQ5	unreviewed	E9PUQ5_MOUSE	Golgi autoantigen, golgin subfamily a, 2	Golga2	Mus musculus (Mouse)	3.51835	157	0.0516617
Q78PG9	Q78PG9	reviewed	CCD25_MOUSE	Coiled-coil domain-containing protein 25	Ccdc25	Mus musculus (Mouse)	3.50475	158	0.0519908
Q91YL3	Q91YL3	reviewed	UCKL1_MOUSE	Uridine-cytidine kinase-like 1 (EC 2.7.1.48)	Uckl1 Urkl1	Mus musculus (Mouse)	3.49026	159	0.0523198
P23242	P23242	reviewed	CXA1_MOUSE	Gap junction alpha-1 protein (Connexin-43) (Cx43) (Gap junction 43 kDa heart protein)	Gja1 Cxn-43	Mus musculus (Mouse)	3.48815	160	0.0526489
Q8BHC0	Q8BHC0	reviewed	LYVE1_MOUSE	Lymphatic vessel endothelial hyaluronic acid receptor 1 (LYVE-1) (Cell surface retention sequence-binding protein 1) (CRSBP-1) (Extracellular link domain-containing protein 1)	Lyve1 Crsbp1 Xlkd1	Mus musculus (Mouse)	3.48015	161	0.052978
Q6ZWN5	Q6ZWN5	reviewed	RS9_MOUSE	Small ribosomal subunit protein uS4 (40S ribosomal protein S9)	Rps9	Mus musculus (Mouse)	3.39765	162	0.053307
Q791V5	Q791V5	reviewed	MTCH2_MOUSE	Mitochondrial carrier homolog 2 (Met-induced mitochondrial protein)	Mtch2 Mimp	Mus musculus (Mouse)	3.39702	163	0.0536361
O55106	O55106	reviewed	STRN_MOUSE	Striatin	Strn	Mus musculus (Mouse)	3.38052	164	0.0539651
Q99N91	Q99N91	reviewed	RM34_MOUSE	Large ribosomal subunit protein bL34m (39S ribosomal protein L34, mitochondrial) (L34mt) (MRP-L34)	Mrpl34	Mus musculus (Mouse)	3.36962	165	0.0542942
Q8R035	Q8R035	reviewed	ICT1_MOUSE	Large ribosomal subunit protein mL62 (39S ribosomal protein L58, mitochondrial) (MRP-L58) (Immature colon carcinoma transcript 1 protein homolog) (Peptidyl-tRNA hydrolase ICT1, mitochondrial) (EC 3.1.1.29)	Mrpl58 Ict1	Mus musculus (Mouse)	3.3629	166	0.0546232
Q8BPT6	Q8BPT6	reviewed	IMP2L_MOUSE	Mitochondrial inner membrane protease subunit 2 (EC 3.4.21.-) (IMP2-like protein)	Immp2l	Mus musculus (Mouse)	3.33714	167	0.0549523
A2AL50	A2AL50	unreviewed	A2AL50_MOUSE	Alkylglycerone-phosphate synthase (Alkyl-DHAP synthase) (EC 2.5.1.26)	Agps	Mus musculus (Mouse)	3.33614	168	0.0552813
A0A494BAI5	A0A494BAI5	unreviewed	A0A494BAI5_MOUSE	Ferrochelatase (EC 4.98.1.1)	Fech	Mus musculus (Mouse)	3.32979	169	0.0556104
Q3TUQ7	Q3TUQ7	unreviewed	Q3TUQ7_MOUSE	Acetyl-CoA carboxylase kinase (EC 2.7.11.27) (EC 2.7.11.31) (Hydroxymethylglutaryl-CoA reductase kinase)	Prkaa1	Mus musculus (Mouse)	3.32473	170	0.0559395
E9QPX3	E9QPX3	unreviewed	E9QPX3_MOUSE	NADH dehydrogenase [ubiquinone] iron-sulfur protein 4, mitochondrial (Complex I-18 kDa) (NADH-ubiquinone oxidoreductase 18 kDa subunit)	Ndufs4	Mus musculus (Mouse)	3.3197	171	0.0562685
Q9D1H8	Q9D1H8	reviewed	RM53_MOUSE	Large ribosomal subunit protein mL53 (39S ribosomal protein L53, mitochondrial) (L53mt) (MRP-L53)	Mrpl53	Mus musculus (Mouse)	3.30807	172	0.0565976
Q3U2P1	Q3U2P1	reviewed	SC24A_MOUSE	Protein transport protein Sec24A (SEC24-related protein A)	Sec24a	Mus musculus (Mouse)	3.29646	173	0.0569266
P54116	P54116	reviewed	STOM_MOUSE	Stomatin (Erythrocyte band 7 integral membrane protein) (Erythrocyte membrane protein band 7.2) (Protein 7.2b)	Stom Epb7.2 Epb72	Mus musculus (Mouse)	3.28196	174	0.0572557
P62274	P62274	reviewed	RS29_MOUSE	Small ribosomal subunit protein uS14 (40S ribosomal protein S29)	Rps29	Mus musculus (Mouse)	3.27125	175	0.0575847
Q3UIZ8	Q3UIZ8	reviewed	MYLK3_MOUSE	Myosin light chain kinase 3 (EC 2.7.11.18) (Cardiac MyBP-C-associated Ca/CaM kinase) (Cardiac MLCK)	Mylk3	Mus musculus (Mouse)	3.26474	176	0.0579138
Q80WJ7	Q80WJ7	reviewed	LYRIC_MOUSE	Protein LYRIC (3D3/LYRIC) (Lysine-rich CEACAM1 co-isolated protein) (Metadherin) (Metastasis adhesion protein)	Mtdh Lyric	Mus musculus (Mouse)	3.2628	177	0.0582428
P36552	P36552	reviewed	HEM6_MOUSE	Oxygen-dependent coproporphyrinogen-III oxidase, mitochondrial (COX) (Coprogen oxidase) (Coproporphyrinogenase) (EC 1.3.3.3)	Cpox Cpo	Mus musculus (Mouse)	3.25544	178	0.0585719
A2AL85	A2AL85	unreviewed	A2AL85_MOUSE	Aspartate-beta-hydroxylase	Asph	Mus musculus (Mouse)	3.22943	179	0.058901
P17439	P17439	reviewed	GBA1_MOUSE	Lysosomal acid glucosylceramidase (Lysosomal acid GCase) (EC 3.2.1.45) (Acid beta-glucosidase) (Beta-glucocerebrosidase) (Cholesterol glucosyltransferase) (SGTase) (EC 2.4.1.-) (Cholesteryl-beta-glucosidase) (EC 3.2.1.-) (D-glucosyl-N-acylsphingosine glucohydrolase) (Lysosomal cholesterol glycosyltransferase) (Lysosomal galactosylceramidase) (EC 3.2.1.46) (Lysosomal glycosylceramidase)	Gba1 Gba	Mus musculus (Mouse)	3.22116	180	0.05923
F6ZFT1	F6ZFT1	unreviewed	F6ZFT1_MOUSE	Acyl carrier protein	Ndufab1	Mus musculus (Mouse)	3.20936	181	0.0595591
Q80TB8	Q80TB8	reviewed	VAT1L_MOUSE	Synaptic vesicle membrane protein VAT-1 homolog-like (EC 1.-.-.-)	Vat1l Kiaa1576	Mus musculus (Mouse)	3.19158	182	0.0598881
Q9WV98	Q9WV98	reviewed	TIM9_MOUSE	Mitochondrial import inner membrane translocase subunit Tim9	Timm9 Tim9 Tim9a Timm9a	Mus musculus (Mouse)	3.17816	183	0.0602172
P97494	P97494	reviewed	GSH1_MOUSE	Glutamate--cysteine ligase catalytic subunit (EC 6.3.2.2) (GCS heavy chain) (Gamma-ECS) (Gamma-glutamylcysteine synthetase)	Gclc Glclc	Mus musculus (Mouse)	3.16999	184	0.0605462
Q9CWT6	Q9CWT6	reviewed	DDX28_MOUSE	Probable ATP-dependent RNA helicase DDX28 (EC 3.6.4.13) (Mitochondrial DEAD box protein 28)	Ddx28	Mus musculus (Mouse)	3.15677	185	0.0608753
P58466	P58466	reviewed	CTDS1_MOUSE	Carboxy-terminal domain RNA polymerase II polypeptide A small phosphatase 1 (EC 3.1.3.16) (Golli-interacting protein) (GIP) (Nuclear LIM interactor-interacting factor 3) (NLI-interacting factor 3) (Small C-terminal domain phosphatase 1) (SCP1) (Small CTD phosphatase 1)	Ctdsp1 Nif3 Nliif	Mus musculus (Mouse)	3.15324	186	0.0612043
G3UXZ5	G3UXZ5	unreviewed	G3UXZ5_MOUSE	Proteasome (prosome, macropain) activator subunit 1 (PA28 alpha)	Psme1	Mus musculus (Mouse)	3.1249	187	0.0615334
D6RJ76	D6RJ76	unreviewed	D6RJ76_MOUSE	F-box protein 7	Fbxo7	Mus musculus (Mouse)	3.11452	188	0.0618625
A0A1L1ST61	A0A1L1ST61	unreviewed	A0A1L1ST61_MOUSE	HIG1 domain family, member 1A	Higd1a	Mus musculus (Mouse)	3.11442	189	0.0621915
B1AQR8	B1AQR8	unreviewed	B1AQR8_MOUSE	Galectin	Lgals9	Mus musculus (Mouse)	3.10813	190	0.0625206
Q8R2U6	Q8R2U6	reviewed	NUDT4_MOUSE	Diphosphoinositol polyphosphate phosphohydrolase 2 (DIPP-2) (EC 3.6.1.52) (Diadenosine 5',5'''-P1,P6-hexaphosphate hydrolase 2) (EC 3.6.1.-) (Nucleoside diphosphate-linked moiety X motif 4) (Nudix motif 4)	Nudt4 Dipp2	Mus musculus (Mouse)	3.074	191	0.0628496
A0A0A6YVS2	A0A0A6YVS2	unreviewed	A0A0A6YVS2_MOUSE	Calcium load-activated calcium channel (GEL complex subunit TMCO1) (Transmembrane and coiled-coil domain-containing protein 1)	Tmco1	Mus musculus (Mouse)	3.06849	192	0.0631787
Q61107	Q61107	reviewed	GBP3_MOUSE	Guanylate-binding protein 3 (EC 3.6.5.-) (GTP-binding protein 3) (GBP-3) (Guanine nucleotide-binding protein 3)	Gbp3	Mus musculus (Mouse)	3.0683	193	0.0635077
P62849	P62849	reviewed	RS24_MOUSE	Small ribosomal subunit protein eS24 (40S ribosomal protein S24)	Rps24	Mus musculus (Mouse)	3.03938	194	0.0638368
Q8R1V4	Q8R1V4	reviewed	TMED4_MOUSE	Transmembrane emp24 domain-containing protein 4 (Endoplasmic reticulum stress-response protein 25) (ERS25) (p24 family protein alpha-3) (p24alpha3) (p26)	Tmed4 Ers25	Mus musculus (Mouse)	3.03121	195	0.0641658
Q9Z1G3	Q9Z1G3	reviewed	VATC1_MOUSE	V-type proton ATPase subunit C 1 (V-ATPase subunit C 1) (Vacuolar proton pump subunit C 1)	Atp6v1c1 Atp6c Atp6c1 Vatc	Mus musculus (Mouse)	3.01703	196	0.0644949
P80315	P80315	reviewed	TCPD_MOUSE	T-complex protein 1 subunit delta (TCP-1-delta) (A45) (CCT-delta)	Cct4 Cctd	Mus musculus (Mouse)	3.01632	197	0.064824
Q8BG05-2	Q8BG05	reviewed	ROA3_MOUSE	Heterogeneous nuclear ribonucleoprotein A3 (hnRNP A3)	Hnrnpa3 Hnrpa3	Mus musculus (Mouse)	3.00664	198	0.065153
Q5U5M8	Q5U5M8	reviewed	BL1S3_MOUSE	Biogenesis of lysosome-related organelles complex 1 subunit 3 (BLOC-1 subunit 3) (Reduced pigmentation protein)	Bloc1s3 Blos3 Rp	Mus musculus (Mouse)	2.98678	199	0.0654821
Q3UKC1	Q3UKC1	reviewed	TAXB1_MOUSE	Tax1-binding protein 1 homolog	Tax1bp1	Mus musculus (Mouse)	2.97731	200	0.0658111
A0A0R4J0I9	A0A0R4J0I9	unreviewed	A0A0R4J0I9_MOUSE	Low density lipoprotein receptor-related protein 1	Lrp1	Mus musculus (Mouse)	2.97259	201	0.0661402
A0A1B0GS13	A0A1B0GS13	unreviewed	A0A1B0GS13_MOUSE	BCL2-associated X protein	Bax	Mus musculus (Mouse)	2.96834	202	0.0664692
Q8CBC4	Q8CBC4	reviewed	CNST_MOUSE	Consortin	Cnst	Mus musculus (Mouse)	2.95135	203	0.0667983
Q8CH18	Q8CH18	reviewed	CCAR1_MOUSE	Cell division cycle and apoptosis regulator protein 1 (Cell cycle and apoptosis regulatory protein 1) (CARP-1)	Ccar1 Carp1	Mus musculus (Mouse)	2.92947	204	0.0671273
Q8BW75	Q8BW75	reviewed	AOFB_MOUSE	Amine oxidase [flavin-containing] B (EC 1.4.3.21) (EC 1.4.3.4) (Monoamine oxidase type B) (MAO-B)	Maob	Mus musculus (Mouse)	2.92601	205	0.0674564
P62073	P62073	reviewed	TIM10_MOUSE	Mitochondrial import inner membrane translocase subunit Tim10	Timm10 Tim10	Mus musculus (Mouse)	2.926	206	0.0677855
Q9D3B1	Q9D3B1	reviewed	HACD2_MOUSE	Very-long-chain (3R)-3-hydroxyacyl-CoA dehydratase 2 (EC 4.2.1.134) (3-hydroxyacyl-CoA dehydratase 2) (HACD2) (Protein-tyrosine phosphatase-like member B)	Hacd2 Ptplb	Mus musculus (Mouse)	2.92428	207	0.0681145
P26231	P26231	reviewed	CTNA1_MOUSE	Catenin alpha-1 (102 kDa cadherin-associated protein) (Alpha E-catenin) (CAP102)	Ctnna1 Catna1	Mus musculus (Mouse)	2.91925	208	0.0684436
Q9CQQ0	Q9CQQ0	reviewed	SMIM8_MOUSE	Small integral membrane protein 8	Smim8	Mus musculus (Mouse)	2.91797	209	0.0687726
P13597	P13597	reviewed	ICAM1_MOUSE	Intercellular adhesion molecule 1 (ICAM-1) (MALA-2) (MyD10) (CD antigen CD54)	Icam1 Icam-1	Mus musculus (Mouse)	2.91739	210	0.0691017
A0A2I3BPG9	A0A2I3BPG9	unreviewed	A0A2I3BPG9_MOUSE	Ribosomal protein L36A, pseudogene 1	Rpl36a-ps1	Mus musculus (Mouse)	2.91589	211	0.0694307
Q91XA2	Q91XA2	reviewed	GOLM1_MOUSE	Golgi membrane protein 1 (Golgi membrane protein GP73) (Golgi phosphoprotein 2)	Golm1 Golph2	Mus musculus (Mouse)	2.9101	212	0.0697598
Q99JI6	Q99JI6	reviewed	RAP1B_MOUSE	Ras-related protein Rap-1b (EC 3.6.5.2) (GTP-binding protein smg p21B)	Rap1b	Mus musculus (Mouse)	2.90635	213	0.0700888
G3X8Y1	G3X8Y1	unreviewed	G3X8Y1_MOUSE	Tripartite motif-containing 55	Trim55	Mus musculus (Mouse)	2.89904	214	0.0704179
P18872	P18872	reviewed	GNAO_MOUSE	Guanine nucleotide-binding protein G(o) subunit alpha	Gnao1 Gna0 Gnao	Mus musculus (Mouse)	2.89471	215	0.070747
Q8BH43	Q8BH43	reviewed	WASF2_MOUSE	Actin-binding protein WASF2 (Protein WAVE-2) (Wiskott-Aldrich syndrome protein family member 2) (WASP family protein member 2)	Wasf2 Wave2	Mus musculus (Mouse)	2.88634	216	0.071076
A0A0G2JGL8	A0A0G2JGL8	unreviewed	A0A0G2JGL8_MOUSE	RNA helicase (EC 3.6.4.13)	Dhx30	Mus musculus (Mouse)	2.88293	217	0.0714051
G3X9I1	G3X9I1	unreviewed	G3X9I1_MOUSE	FAM3 metabolism regulating signaling molecule C	Fam3c	Mus musculus (Mouse)	2.87495	218	0.0717341
Q99JB8	Q99JB8	reviewed	PACN3_MOUSE	Protein kinase C and casein kinase II substrate protein 3	Pacsin3	Mus musculus (Mouse)	2.86984	219	0.0720632
P97467	P97467	reviewed	AMD_MOUSE	Peptidyl-glycine alpha-amidating monooxygenase (PAM) [Includes: Peptidylglycine alpha-hydroxylating monooxygenase (PHM) (EC 1.14.17.3); Peptidyl-alpha-hydroxyglycine alpha-amidating lyase (EC 4.3.2.5) (Peptidylamidoglycolate lyase) (PAL)]	Pam	Mus musculus (Mouse)	2.86133	220	0.0723922
Q9D710	Q9D710	reviewed	TMX2_MOUSE	Thioredoxin-related transmembrane protein 2 (Thioredoxin domain-containing protein 14)	Tmx2 Txndc14	Mus musculus (Mouse)	2.84024	221	0.0727213
Q91VC9	Q91VC9	reviewed	GHITM_MOUSE	Growth hormone-inducible transmembrane protein (Mitochondrial morphology and cristae structure 1) (MICS1)	Ghitm Mics1	Mus musculus (Mouse)	2.83529	222	0.0730503
Q9QYG0-2	Q9QYG0	reviewed	NDRG2_MOUSE	Protein NDRG2 (N-myc downstream-regulated gene 2 protein) (Protein Ndr2)	Ndrg2 Kiaa1248 Ndr2	Mus musculus (Mouse)	2.83391	223	0.0733794
Q99N96	Q99N96	reviewed	RM01_MOUSE	Large ribosomal subunit protein uL1m (39S ribosomal protein L1, mitochondrial) (L1mt) (MRP-L1)	Mrpl1	Mus musculus (Mouse)	2.82969	224	0.0737085
E9PXU2	E9PXU2	unreviewed	E9PXU2_MOUSE	A disintegrin and metallopeptidase domain 17	Adam17	Mus musculus (Mouse)	2.82736	225	0.0740375
Q6RUT7	Q6RUT7	reviewed	UQCC4_MOUSE	Ubiquinol-cytochrome-c reductase complex assembly factor 4 (Protein CCSMST1)	Uqcc4 Ccsmst1	Mus musculus (Mouse)	2.82606	226	0.0743666
Q9R013	Q9R013	reviewed	CATF_MOUSE	Cathepsin F (EC 3.4.22.41)	Ctsf	Mus musculus (Mouse)	2.82193	227	0.0746956
P21126	P21126	reviewed	UBL4A_MOUSE	Ubiquitin-like protein 4A (Ubiquitin-like protein GDX)	Ubl4a Gdx Ubl4	Mus musculus (Mouse)	2.82118	228	0.0750247
Q9JKF1	Q9JKF1	reviewed	IQGA1_MOUSE	Ras GTPase-activating-like protein IQGAP1	Iqgap1	Mus musculus (Mouse)	2.80472	229	0.0753537
Q62266	Q62266	reviewed	SPR1A_MOUSE	Cornifin-A (Small proline-rich protein 1A) (SPR1 A) (SPR1A)	Sprr1a	Mus musculus (Mouse)	2.7931	230	0.0756828
Q80Y55	Q80Y55	reviewed	BSDC1_MOUSE	BSD domain-containing protein 1	Bsdc1	Mus musculus (Mouse)	2.79175	231	0.0760118
Q91YJ2	Q91YJ2	reviewed	SNX4_MOUSE	Sorting nexin-4	Snx4	Mus musculus (Mouse)	2.78164	232	0.0763409
Q9D1D4	Q9D1D4	reviewed	TMEDA_MOUSE	Transmembrane emp24 domain-containing protein 10 (Protein Tmed10) (21 kDa transmembrane-trafficking protein) (Transmembrane protein Tmp21) (p24 family protein delta-1) (p24delta1)	Tmed10 Tmp21	Mus musculus (Mouse)	2.77706	233	0.07667
Q6PHN9	Q6PHN9	reviewed	RAB35_MOUSE	Ras-related protein Rab-35	Rab35	Mus musculus (Mouse)	2.76714	234	0.076999
F8VQC7	F8VQC7	unreviewed	F8VQC7_MOUSE	Kinectin 1	Ktn1	Mus musculus (Mouse)	2.76139	235	0.0773281
Q8BUY5	Q8BUY5	reviewed	TIDC1_MOUSE	Complex I assembly factor TIMMDC1, mitochondrial (Translocase of inner mitochondrial membrane domain-containing protein 1) (TIMM domain containing-protein 1)	Timmdc1	Mus musculus (Mouse)	2.75539	236	0.0776571
A0A0R4J0I6	A0A0R4J0I6	unreviewed	A0A0R4J0I6_MOUSE	Acyl-Coenzyme A dehydrogenase family, member 11	Acad11	Mus musculus (Mouse)	2.73314	237	0.0779862
Q99MR9	Q99MR9	reviewed	PPR3A_MOUSE	Protein phosphatase 1 regulatory subunit 3A (Protein phosphatase 1 glycogen-associated regulatory subunit) (Protein phosphatase type-1 glycogen targeting subunit) (RG1)	Ppp1r3a Pp1g	Mus musculus (Mouse)	2.72898	238	0.0783152
A0A0R4J174	A0A0R4J174	unreviewed	A0A0R4J174_MOUSE	Evolutionarily conserved signaling intermediate in Toll pathway, mitochondrial	Ecsit	Mus musculus (Mouse)	2.72121	239	0.0786443
Q60930	Q60930	reviewed	VDAC2_MOUSE	Voltage-dependent anion-selective channel protein 2 (VDAC-2) (mVDAC2) (Outer mitochondrial membrane protein porin 2) (Voltage-dependent anion-selective channel protein 6) (VDAC-6) (mVDAC6)	Vdac2 Vdac6	Mus musculus (Mouse)	2.71363	240	0.0789733
A0A0N4SUN3	A0A0N4SUN3	unreviewed	A0A0N4SUN3_MOUSE	Dysferlin	Dysf	Mus musculus (Mouse)	2.71228	241	0.0793024
Q07113	Q07113	reviewed	MPRI_MOUSE	Cation-independent mannose-6-phosphate receptor (CI Man-6-P receptor) (CI-MPR) (M6PR) (300 kDa mannose 6-phosphate receptor) (MPR 300) (Insulin-like growth factor 2 receptor) (Insulin-like growth factor II receptor) (IGF-II receptor) (M6P/IGF2 receptor) (M6P/IGF2R) (CD antigen CD222)	Igf2r	Mus musculus (Mouse)	2.70823	242	0.0796315
O88952	O88952	reviewed	LIN7C_MOUSE	Protein lin-7 homolog C (Lin-7C) (mLin7C) (Mammalian lin-seven protein 3) (MALS-3) (Vertebrate lin-7 homolog 3) (Veli-3)	Lin7c Mals3 Veli3	Mus musculus (Mouse)	2.7049	243	0.0799605
O35129	O35129	reviewed	PHB2_MOUSE	Prohibitin-2 (B-cell receptor-associated protein BAP37) (Repressor of estrogen receptor activity)	Phb2 Bap Bcap37 Rea	Mus musculus (Mouse)	2.70475	244	0.0802896
P48545	P48545	reviewed	KCNJ5_MOUSE	G protein-activated inward rectifier potassium channel 4 (GIRK-4) (Cardiac inward rectifier) (CIR) (Heart KATP channel) (Inward rectifier K(+) channel Kir3.4) (KATP-1) (Potassium channel, inwardly rectifying subfamily J member 5)	Kcnj5 Girk4	Mus musculus (Mouse)	2.69579	245	0.0806186
B1AWE0	B1AWE0	unreviewed	B1AWE0_MOUSE	Clathrin light chain	Clta	Mus musculus (Mouse)	2.68765	246	0.0809477
Q9CYY7	Q9CYY7	reviewed	PLD3B_MOUSE	PRELI domain containing protein 3B (Protein slowmo homolog 2)	Prelid3b Slmo2	Mus musculus (Mouse)	2.68635	247	0.0812767
Q9CRD0	Q9CRD0	reviewed	OCAD1_MOUSE	OCIA domain-containing protein 1	Ociad1 Asrij	Mus musculus (Mouse)	2.6813	248	0.0816058
E9QNP0	E9QNP0	unreviewed	E9QNP0_MOUSE	KxDL motif-containing protein 1 (Ubiquitin A-52 residue ribosomal protein fusion product 1) (Ubiquitin-60S ribosomal protein L40)	Kxd1 2810422J05Rik	Mus musculus (Mouse)	2.67275	249	0.0819348
B1AW21	B1AW21	unreviewed	B1AW21_MOUSE	Phosphatidylinositol-3,5-bisphosphate 3-phosphatase (EC 3.1.3.64) (EC 3.1.3.95) (Phosphatidylinositol-3-phosphate phosphatase)	Mtm1	Mus musculus (Mouse)	2.66939	250	0.0822639
Q9CZA6	Q9CZA6	reviewed	NDE1_MOUSE	Nuclear distribution protein nudE homolog 1 (NudE) (mNudE)	Nde1 Nude	Mus musculus (Mouse)	2.66515	251	0.082593
Q8VDJ3	Q8VDJ3	reviewed	VIGLN_MOUSE	Vigilin (High density lipoprotein-binding protein) (HDL-binding protein)	Hdlbp	Mus musculus (Mouse)	2.66382	252	0.082922
P62264	P62264	reviewed	RS14_MOUSE	Small ribosomal subunit protein uS11 (40S ribosomal protein S14)	Rps14	Mus musculus (Mouse)	2.64533	253	0.0832511
Q5SX75	Q5SX75	unreviewed	Q5SX75_MOUSE	procollagen-proline 4-dioxygenase (EC 1.14.11.2)	P4ha2	Mus musculus (Mouse)	2.62995	254	0.0835801
O70309	O70309	reviewed	ITB5_MOUSE	Integrin beta-5	Itgb5	Mus musculus (Mouse)	2.62443	255	0.0839092
O55013	O55013	reviewed	TPPC3_MOUSE	Trafficking protein particle complex subunit 3 (BET3 homolog)	Trappc3 Bet3	Mus musculus (Mouse)	2.61634	256	0.0842382
O35598	O35598	reviewed	ADA10_MOUSE	Disintegrin and metalloproteinase domain-containing protein 10 (ADAM 10) (EC 3.4.24.81) (Kuzbanian protein homolog) (Mammalian disintegrin-metalloprotease) (CD antigen CD156c)	Adam10 Kuz Madm	Mus musculus (Mouse)	2.61099	257	0.0845673
O88342	O88342	reviewed	WDR1_MOUSE	WD repeat-containing protein 1 (Actin-interacting protein 1) (AIP1)	Wdr1	Mus musculus (Mouse)	2.602	258	0.0848963
P60766-1	P60766	reviewed	CDC42_MOUSE	Cell division control protein 42 homolog (EC 3.6.5.2) (G25K GTP-binding protein)	Cdc42	Mus musculus (Mouse)	2.58304	259	0.0852254
D3Z6I4	D3Z6I4	unreviewed	D3Z6I4_MOUSE	Crystallin, zeta (quinone reductase)-like 1	Cryzl1	Mus musculus (Mouse)	2.57481	260	0.0855545
P50516	P50516	reviewed	VATA_MOUSE	V-type proton ATPase catalytic subunit A (V-ATPase subunit A) (EC 7.1.2.2) (V-ATPase 69 kDa subunit) (Vacuolar proton pump subunit alpha)	Atp6v1a Atp6a1 Atp6a2 Atp6v1a1	Mus musculus (Mouse)	2.56818	261	0.0858835
B1AR50	B1AR50	unreviewed	B1AR50_MOUSE	Gamma-aminobutyric acid receptor associated protein	Gabarap	Mus musculus (Mouse)	2.56363	262	0.0862126
A0A5F8MPX7	A0A5F8MPX7	unreviewed	A0A5F8MPX7_MOUSE	RNA binding motif, single stranded interacting protein 2	Rbms2	Mus musculus (Mouse)	2.5596	263	0.0865416
Q64444	Q64444	reviewed	CAH4_MOUSE	Carbonic anhydrase 4 (EC 4.2.1.1) (Carbonate dehydratase IV) (Carbonic anhydrase IV) (CA-IV)	Ca4 Car4	Mus musculus (Mouse)	2.55721	264	0.0868707
Q8VE91-2	Q8VE91	reviewed	RETR1_MOUSE	Reticulophagy regulator 1 (Reticulophagy receptor 1)	Retreg1 Fam134b	Mus musculus (Mouse)	2.54689	265	0.0871997
P35278	P35278	reviewed	RAB5C_MOUSE	Ras-related protein Rab-5C (EC 3.6.5.2)	Rab5c	Mus musculus (Mouse)	2.54267	266	0.0875288
P0C5K1	P0C5K1	reviewed	SBK2_MOUSE	Serine/threonine-protein kinase SBK2 (EC 2.7.11.1) (SH3-binding domain kinase family member 2) (Sugen kinase 69) (SgK069)	Sbk2 Sgk069	Mus musculus (Mouse)	2.53273	267	0.0878578
Q3TMX7	Q3TMX7	reviewed	QSOX2_MOUSE	Sulfhydryl oxidase 2 (EC 1.8.3.2) (Quiescin Q6-like protein 1)	Qsox2 Qscn6l1	Mus musculus (Mouse)	2.52967	268	0.0881869
Q9CQF0	Q9CQF0	reviewed	RM11_MOUSE	Large ribosomal subunit protein uL11m (39S ribosomal protein L11, mitochondrial) (L11mt) (MRP-L11)	Mrpl11	Mus musculus (Mouse)	2.52602	269	0.088516
J3QN89	J3QN89	unreviewed	J3QN89_MOUSE	Angio-associated migratory protein	Aamp	Mus musculus (Mouse)	2.52096	270	0.088845
P09813	P09813	reviewed	APOA2_MOUSE	Apolipoprotein A-II (Apo-AII) (ApoA-II) (Apolipoprotein A2) [Cleaved into: Proapolipoprotein A-II (ProapoA-II)]	Apoa2	Mus musculus (Mouse)	2.50921	271	0.0891741
O08547	O08547	reviewed	SC22B_MOUSE	Vesicle-trafficking protein SEC22b (ER-Golgi SNARE of 24 kDa) (ERS-24) (ERS24) (SEC22 vesicle-trafficking protein homolog B) (SEC22 vesicle-trafficking protein-like 1) (mSec22b)	Sec22b Sec22l1	Mus musculus (Mouse)	2.50615	272	0.0895031
P31230	P31230	reviewed	AIMP1_MOUSE	Aminoacyl tRNA synthase complex-interacting multifunctional protein 1 (Multisynthase complex auxiliary component p43) [Cleaved into: Endothelial monocyte-activating polypeptide 2 (EMAP-2) (Endothelial monocyte-activating polypeptide II) (EMAP-II) (Small inducible cytokine subfamily E member 1)]	Aimp1 Emap2 Scye1	Mus musculus (Mouse)	2.49182	273	0.0898322
A0A571BEC9	A0A571BEC9	unreviewed	A0A571BEC9_MOUSE	Perilipin 4	Plin4	Mus musculus (Mouse)	2.48289	274	0.0901612
A6XA75	A6XA75	unreviewed	A6XA75_MOUSE	Triggering receptor expressed on myeloid cells-like 1 (Triggering receptor expressed on myeloid cells-like 1c)	Treml1	Mus musculus (Mouse)	2.48041	275	0.0904903
P48771	P48771	reviewed	CX7A2_MOUSE	Cytochrome c oxidase subunit 7A2, mitochondrial (Cytochrome c oxidase subunit VIIa-liver/heart) (Cytochrome c oxidase subunit VIIa-L)	Cox7a2 Cox7a3 Cox7al	Mus musculus (Mouse)	2.47739	276	0.0908193
P43023	P43023	reviewed	CX6A2_MOUSE	Cytochrome c oxidase subunit 6A2, mitochondrial (Cytochrome c oxidase polypeptide VIa-heart) (COXVIAH)	Cox6a2	Mus musculus (Mouse)	2.46941	277	0.0911484
P56485	P56485	reviewed	ACKR3_MOUSE	Atypical chemokine receptor 3 (C-X-C chemokine receptor type 7) (CXC-R7) (CXCR-7) (Chemokine orphan receptor 1) (G-protein coupled receptor RDC1 homolog) (RDC-1)	Ackr3 Cmkor1 Cxcr7 Rdc1	Mus musculus (Mouse)	2.45946	278	0.0914775
A0A338P6I9	A0A338P6I9	unreviewed	A0A338P6I9_MOUSE	Predicted gene, 56451	Gm56451	Mus musculus (Mouse)	2.44003	279	0.0918065
Q8VEL0	Q8VEL0	reviewed	MSPD1_MOUSE	Motile sperm domain-containing protein 1	Mospd1	Mus musculus (Mouse)	2.43546	280	0.0921356
Q9CPR5	Q9CPR5	reviewed	RM15_MOUSE	Large ribosomal subunit protein uL15m (39S ribosomal protein L15, mitochondrial) (L15mt) (MRP-L15)	Mrpl15	Mus musculus (Mouse)	2.42654	281	0.0924646
P62862	P62862	reviewed	RS30_MOUSE	Ubiquitin-like FUBI-ribosomal protein eS30 fusion protein (FAU ubiquitin-like and ribosomal protein S30) [Cleaved into: Ubiquitin-like protein FUBI; Small ribosomal subunit protein eS30 (40S ribosomal protein S30)]	Fau	Mus musculus (Mouse)	2.42481	282	0.0927937
A0A140LI95	A0A140LI95	unreviewed	A0A140LI95_MOUSE	RAP1 GTPase activating protein 2	Rap1gap2	Mus musculus (Mouse)	2.42116	283	0.0931227
P62855	P62855	reviewed	RS26_MOUSE	Small ribosomal subunit protein eS26 (40S ribosomal protein S26)	Rps26	Mus musculus (Mouse)	2.42109	284	0.0934518
P61028	P61028	reviewed	RAB8B_MOUSE	Ras-related protein Rab-8B	Rab8b	Mus musculus (Mouse)	2.41656	285	0.0937808
Q6P4T2	Q6P4T2	reviewed	U520_MOUSE	U5 small nuclear ribonucleoprotein 200 kDa helicase (EC 3.6.4.13) (BRR2 homolog) (U5 snRNP-specific 200 kDa protein) (U5-200KD)	Snrnp200 Kiaa0788	Mus musculus (Mouse)	2.41011	286	0.0941099
A0A0R4J038	A0A0R4J038	unreviewed	A0A0R4J038_MOUSE	Kininogen 1	Kng1	Mus musculus (Mouse)	2.40575	287	0.094439
Q9CQ85	Q9CQ85	reviewed	TIM22_MOUSE	Mitochondrial import inner membrane translocase subunit Tim22	Timm22 Tim22	Mus musculus (Mouse)	2.40221	288	0.094768
P56382	P56382	reviewed	ATP5E_MOUSE	ATP synthase subunit epsilon, mitochondrial (ATPase subunit epsilon) (ATP synthase F1 subunit epsilon)	Atp5f1e Atp5e	Mus musculus (Mouse)	2.40199	289	0.0950971
Q9CWE0	Q9CWE0	reviewed	MFR1L_MOUSE	Mitochondrial fission regulator 1-like	Mtfr1l Fam54b	Mus musculus (Mouse)	2.40149	290	0.0954261
Q8R4R6	Q8R4R6	reviewed	NUP35_MOUSE	Nucleoporin NUP35 (35 kDa nucleoporin) (Mitotic phosphoprotein 44) (MP-44) (Nuclear pore complex protein Nup53) (Nucleoporin NUP53)	Nup35 Mp44 Nup53	Mus musculus (Mouse)	2.39775	291	0.0957552
Q9EQ06	Q9EQ06	reviewed	DHB11_MOUSE	Estradiol 17-beta-dehydrogenase 11 (EC 1.1.1.62) (17-beta-hydroxysteroid dehydrogenase 11) (17-beta-HSD 11) (17bHSD11) (17betaHSD11) (17-beta-hydroxysteroid dehydrogenase XI) (17-beta-HSD XI) (17betaHSDXI) (Dehydrogenase/reductase SDR family member 8)	Hsd17b11 Dhrs8 Pan1b	Mus musculus (Mouse)	2.38949	292	0.0960842
Q64337	Q64337	reviewed	SQSTM_MOUSE	Sequestosome-1 (STONE14) (Ubiquitin-binding protein p62)	Sqstm1 A170 STAP	Mus musculus (Mouse)	2.38801	293	0.0964133
Q99M01	Q99M01	reviewed	SYFM_MOUSE	Phenylalanine--tRNA ligase, mitochondrial (EC 6.1.1.20) (Phenylalanyl-tRNA synthetase) (PheRS)	Fars2 Fars1	Mus musculus (Mouse)	2.37794	294	0.0967423
P37040	P37040	reviewed	NCPR_MOUSE	NADPH--cytochrome P450 reductase (CPR) (P450R) (EC 1.6.2.4)	Por	Mus musculus (Mouse)	2.37407	295	0.0970714
P00158	P00158	reviewed	CYB_MOUSE	Cytochrome b (Complex III subunit 3) (Complex III subunit III) (Cytochrome b-c1 complex subunit 3) (Ubiquinol-cytochrome-c reductase complex cytochrome b subunit)	Mt-Cyb Cob Cytb mt-Cytb Mtcyb	Mus musculus (Mouse)	2.36669	296	0.0974005
Q99P72	Q99P72	reviewed	RTN4_MOUSE	Reticulon-4 (Neurite outgrowth inhibitor) (Nogo protein)	Rtn4 Kiaa0886 Nogo	Mus musculus (Mouse)	2.36449	297	0.0977295
P15864	P15864	reviewed	H12_MOUSE	Histone H1.2 (H1 VAR.1) (H1c)	H1-2 H1f2 Hist1h1c	Mus musculus (Mouse)	2.3524	298	0.0980586
E9QLJ0	E9QLJ0	unreviewed	E9QLJ0_MOUSE	Cardiomyopathy associated 5	Cmya5	Mus musculus (Mouse)	2.34739	299	0.0983876
Q9CRB8	Q9CRB8	reviewed	MTFP1_MOUSE	Mitochondrial fission process protein 1 (Mitochondrial 18 kDa protein) (MTP18)	Mtfp1 Mtp18	Mus musculus (Mouse)	2.33051	300	0.0987167
P06745	P06745	reviewed	G6PI_MOUSE	Glucose-6-phosphate isomerase (GPI) (EC 5.3.1.9) (Autocrine motility factor) (AMF) (Neuroleukin) (NLK) (Phosphoglucose isomerase) (PGI) (Phosphohexose isomerase) (PHI)	Gpi Gpi1	Mus musculus (Mouse)	2.33043	301	0.0990457
Q9ES74	Q9ES74	reviewed	NEK7_MOUSE	Serine/threonine-protein kinase Nek7 (EC 2.7.11.34) (Never in mitosis A-related kinase 7) (NimA-related protein kinase 7)	Nek7	Mus musculus (Mouse)	2.32454	302	0.0993748
A0A2I3BS49	A0A2I3BS49	unreviewed	A0A2I3BS49_MOUSE	Translocase of inner mitochondrial membrane 23	Timm23	Mus musculus (Mouse)	2.32154	303	0.0997038
Q9JLV1	Q9JLV1	reviewed	BAG3_MOUSE	BAG family molecular chaperone regulator 3 (BAG-3) (Bcl-2-associated athanogene 3) (Bcl-2-binding protein Bis)	Bag3 Bis MNCb-2243	Mus musculus (Mouse)	2.32153	304	0.100033
Q9Z2Z6	Q9Z2Z6	reviewed	MCAT_MOUSE	Mitochondrial carnitine/acylcarnitine carrier protein (Carnitine/acylcarnitine translocase) (CAC) (CACT) (mCAC) (Solute carrier family 25 member 20)	Slc25a20 Cac Cact	Mus musculus (Mouse)	2.31615	305	0.100362
Q9CR68	Q9CR68	reviewed	UCRI_MOUSE	Cytochrome b-c1 complex subunit Rieske, mitochondrial (EC 7.1.1.8) (Complex III subunit 5) (Cytochrome b-c1 complex subunit 5) (Rieske iron-sulfur protein) (RISP) (Rieske protein UQCRFS1) (Ubiquinol-cytochrome c reductase iron-sulfur subunit) [Cleaved into: Cytochrome b-c1 complex subunit 9 (Su9) (Subunit 9) (8 kDa subunit 9) (Complex III subunit IX) (Cytochrome b-c1 complex subunit 11) (UQCRFS1 …	Uqcrfs1	Mus musculus (Mouse)	2.30625	306	0.100691
Q64133	Q64133	reviewed	AOFA_MOUSE	Amine oxidase [flavin-containing] A (EC 1.4.3.21) (EC 1.4.3.4) (Monoamine oxidase type A) (MAO-A)	Maoa	Mus musculus (Mouse)	2.29701	307	0.10102
Q8VCA8	Q8VCA8	reviewed	SCRN2_MOUSE	Secernin-2	Scrn2	Mus musculus (Mouse)	2.28105	308	0.101349
Q9ER00	Q9ER00	reviewed	STX12_MOUSE	Syntaxin-12	Stx12	Mus musculus (Mouse)	2.2752	309	0.101678
O54984	O54984	reviewed	GET3_MOUSE	ATPase GET3 (EC 3.6.-.-) (Arsenical pump-driving ATPase) (Arsenite-stimulated ATPase) (Guided entry of tail-anchored proteins factor 3, ATPase)	Get3 Arsa Asna1	Mus musculus (Mouse)	2.25891	310	0.102007
Q8BH80	Q8BH80	unreviewed	Q8BH80_MOUSE	Vesicle-associated membrane protein, associated protein B and C	Vapb	Mus musculus (Mouse)	2.25288	311	0.102336
Q8BGR6	Q8BGR6	reviewed	ARL15_MOUSE	ADP-ribosylation factor-like protein 15 (ADP-ribosylation factor-related protein 2) (ARF-related protein 2)	Arl15 Arfrp2	Mus musculus (Mouse)	2.24979	312	0.102665
P16406	P16406	reviewed	AMPE_MOUSE	Glutamyl aminopeptidase (EAP) (EC 3.4.11.7) (Aminopeptidase A) (AP-A) (BP-1/6C3 antigen) (CD antigen CD249)	Enpep	Mus musculus (Mouse)	2.23254	313	0.102994
Q8K1N1	Q8K1N1	reviewed	PLPL8_MOUSE	Calcium-independent phospholipase A2-gamma (EC 3.1.1.-) (EC 3.1.1.5) (Intracellular membrane-associated calcium-independent phospholipase A2 gamma) (iPLA2-gamma) (Patatin-like phospholipase domain-containing protein 8)	Pnpla8 Ipla22 Ipla2g	Mus musculus (Mouse)	2.22473	314	0.103323
D6RI20	D6RI20	unreviewed	D6RI20_MOUSE	Immediate early response 3-interacting protein 1	Gm50364	Mus musculus (Mouse)	2.22412	315	0.103653
Q9D2R6	Q9D2R6	reviewed	COA3_MOUSE	Cytochrome c oxidase assembly factor 3 homolog, mitochondrial (Coiled-coil domain-containing protein 56)	Coa3 Ccdc56	Mus musculus (Mouse)	2.20399	316	0.103982
A2AKU9	A2AKU9	unreviewed	A2AKU9_MOUSE	ATP synthase subunit gamma	Atp5c1	Mus musculus (Mouse)	2.1996	317	0.104311
P54728	P54728	reviewed	RD23B_MOUSE	UV excision repair protein RAD23 homolog B (HR23B) (mHR23B) (XP-C repair-complementing complex 58 kDa protein) (p58)	Rad23b Mhr23b	Mus musculus (Mouse)	2.19109	318	0.10464
Q3UQ84	Q3UQ84	reviewed	SYTM_MOUSE	Threonine--tRNA ligase, mitochondrial (EC 6.1.1.3) (Threonyl-tRNA synthetase) (ThrRS) (Threonyl-tRNA synthetase-like 1)	Tars2 Tarsl1	Mus musculus (Mouse)	2.19052	319	0.104969
E9Q8P5	E9Q8P5	unreviewed	E9Q8P5_MOUSE	PDZ and LIM domain 5	Pdlim5	Mus musculus (Mouse)	2.18925	320	0.105298
E9QAT9	E9QAT9	unreviewed	E9QAT9_MOUSE	Tripartite motif-containing protein 54	Trim54	Mus musculus (Mouse)	2.18744	321	0.105627
P48722	P48722	reviewed	HS74L_MOUSE	Heat shock 70 kDa protein 4L (Heat shock 70-related protein APG-1) (Osmotic stress protein 94)	Hspa4l Apg1 Hsp4l Osp94	Mus musculus (Mouse)	2.18663	322	0.105956
A0A0D9SEG8	A0A0D9SEG8	unreviewed	A0A0D9SEG8_MOUSE	Adhesion G protein-coupled receptor E5	Adgre5	Mus musculus (Mouse)	2.1799	323	0.106285
P63011	P63011	reviewed	RAB3A_MOUSE	Ras-related protein Rab-3A	Rab3a	Mus musculus (Mouse)	2.17826	324	0.106614
H7BX64	H7BX64	unreviewed	H7BX64_MOUSE	Sarcolemma associated protein	Slmap	Mus musculus (Mouse)	2.17749	325	0.106943
Q9CZ13	Q9CZ13	reviewed	QCR1_MOUSE	Cytochrome b-c1 complex subunit 1, mitochondrial (Complex III subunit 1) (Core protein I) (Ubiquinol-cytochrome-c reductase complex core protein 1)	Uqcrc1	Mus musculus (Mouse)	2.17205	326	0.107272
E9Q586	E9Q586	unreviewed	E9Q586_MOUSE	Dynactin subunit 1	Dctn1	Mus musculus (Mouse)	2.17101	327	0.107601
A0A0R4J1N9	A0A0R4J1N9	unreviewed	A0A0R4J1N9_MOUSE	Transcription factor A, mitochondrial	Tfam	Mus musculus (Mouse)	2.16718	328	0.10793
Q00897	Q00897	reviewed	A1AT4_MOUSE	Alpha-1-antitrypsin 1-4 (Alpha-1 protease inhibitor 4) (Serine protease inhibitor 1-4) (Serine protease inhibitor A1d) (Serpin A1d)	Serpina1d Dom4 Spi1-4	Mus musculus (Mouse)	2.16347	329	0.108259
Q9WTQ5	Q9WTQ5	reviewed	AKA12_MOUSE	A-kinase anchor protein 12 (AKAP-12) (Germ cell lineage protein gercelin) (Src-suppressed C kinase substrate) (SSeCKS)	Akap12 Gag12 Ssecks	Mus musculus (Mouse)	2.16331	330	0.108588
Q02013	Q02013	reviewed	AQP1_MOUSE	Aquaporin-1 (AQP-1) (Aquaporin-CHIP) (Delayed early response protein 2) (DER2) (Water channel protein for red blood cells and kidney proximal tubule)	Aqp1	Mus musculus (Mouse)	2.15392	331	0.108917
P67778	P67778	reviewed	PHB1_MOUSE	Prohibitin 1 (B-cell receptor-associated protein 32) (BAP 32)	Phb1 Phb	Mus musculus (Mouse)	2.15344	332	0.109246
G3X9J1	G3X9J1	unreviewed	G3X9J1_MOUSE	Sodium/calcium exchanger 1 (Na(+)/Ca(2+)-exchange protein 1) (Solute carrier family 8 member 1)	Slc8a1	Mus musculus (Mouse)	2.15153	333	0.109576
Q91VR5	Q91VR5	reviewed	DDX1_MOUSE	ATP-dependent RNA helicase DDX1 (EC 3.6.4.13) (DEAD box protein 1)	Ddx1	Mus musculus (Mouse)	2.14877	334	0.109905
P83741	P83741	reviewed	WNK1_MOUSE	Serine/threonine-protein kinase WNK1 (EC 2.7.11.1) (Protein kinase lysine-deficient 1) (Protein kinase with no lysine 1)	Wnk1 Hsn2 Prkwnk1	Mus musculus (Mouse)	2.14643	335	0.110234
D3YVS1	D3YVS1	unreviewed	D3YVS1_MOUSE	Smoothelin	Smtn	Mus musculus (Mouse)	2.14595	336	0.110563
P52825	P52825	reviewed	CPT2_MOUSE	Carnitine O-palmitoyltransferase 2, mitochondrial (EC 2.3.1.21) (Carnitine palmitoyltransferase II) (CPT II)	Cpt2 Cpt-2	Mus musculus (Mouse)	2.13987	337	0.110892
A0A0A6YXH3	A0A0A6YXH3	unreviewed	A0A0A6YXH3_MOUSE	Oxysterol-binding protein	Osbpl9	Mus musculus (Mouse)	2.13825	338	0.111221
Q9D0R2	Q9D0R2	reviewed	SYTC_MOUSE	Threonine--tRNA ligase 1, cytoplasmic (EC 6.1.1.3) (Threonine--tRNA ligase, cytoplasmic) (Threonyl-tRNA synthetase) (ThrRS) (Threonyl-tRNA synthetase 1)	Tars1 Tars	Mus musculus (Mouse)	2.13697	339	0.11155
Q59J78	Q59J78	reviewed	NDUF2_MOUSE	NADH dehydrogenase [ubiquinone] 1 alpha subcomplex assembly factor 2 (Mimitin) (Myc-induced mitochondrial protein) (MMTN) (NDUFA12-like protein)	Ndufaf2 Ndufa12l	Mus musculus (Mouse)	2.13248	340	0.111879
Q9JKD3	Q9JKD3	reviewed	SCAM5_MOUSE	Secretory carrier-associated membrane protein 5 (Secretory carrier membrane protein 5)	Scamp5	Mus musculus (Mouse)	2.13242	341	0.112208
Q60932-2	Q60932	reviewed	VDAC1_MOUSE	Voltage-dependent anion-selective channel protein 1 (VDAC-1) (mVDAC1) (Outer mitochondrial membrane protein porin 1) (Plasmalemmal porin) (Voltage-dependent anion-selective channel protein 5) (VDAC-5) (mVDAC5)	Vdac1 Vdac5	Mus musculus (Mouse)	2.12962	342	0.112537
Q9JK92	Q9JK92	reviewed	HSPB8_MOUSE	Heat shock protein beta-8 (HspB8) (Alpha-crystallin C chain) (Small stress protein-like protein HSP22)	Hspb8 Cryac Hsp22	Mus musculus (Mouse)	2.12411	343	0.112866
D3YYN1	D3YYN1	unreviewed	D3YYN1_MOUSE	N-alpha-acetyltransferase 60 (EC 2.3.1.259) (EC 2.3.1.48) (Histone acetyltransferase type B protein 4) (N-acetyltransferase 15) (N-alpha-acetyltransferase F)	Naa60 Nat15	Mus musculus (Mouse)	2.12266	344	0.113195
A2AP74	A2AP74	unreviewed	A2AP74_MOUSE	CD99 antigen-like 2	Cd99l2	Mus musculus (Mouse)	2.12144	345	0.113524
Q8C052	Q8C052	reviewed	MAP1S_MOUSE	Microtubule-associated protein 1S (MAP-1S) (BPY2-interacting protein 1) (Microtubule-associated protein 8) [Cleaved into: MAP1S heavy chain; MAP1S light chain]	Map1s Bpy2ip1 Map8 Mtap1s	Mus musculus (Mouse)	2.11445	346	0.113853
E9PZ88	E9PZ88	unreviewed	E9PZ88_MOUSE	alpha-mannosidase (EC 3.2.1.24)	Man2c1	Mus musculus (Mouse)	2.10533	347	0.114182
P20152	P20152	reviewed	VIME_MOUSE	Vimentin	Vim	Mus musculus (Mouse)	2.09899	348	0.114511
Q8CAQ8	Q8CAQ8	reviewed	MIC60_MOUSE	MICOS complex subunit Mic60 (Mitochondrial inner membrane protein) (Mitofilin)	Immt Mic60	Mus musculus (Mouse)	2.09606	349	0.11484
Q9CQ92	Q9CQ92	reviewed	FIS1_MOUSE	Mitochondrial fission 1 protein (FIS1 homolog) (Tetratricopeptide repeat protein 11) (TPR repeat protein 11)	Fis1 Ttc11	Mus musculus (Mouse)	2.08707	350	0.115169
O55111	O55111	reviewed	DSG2_MOUSE	Desmoglein-2	Dsg2	Mus musculus (Mouse)	2.08525	351	0.115499
Q6ZWZ2	Q6ZWZ2	reviewed	UB2R2_MOUSE	Ubiquitin-conjugating enzyme E2 R2 (EC 2.3.2.23) (E2 ubiquitin-conjugating enzyme R2) (Ubiquitin carrier protein R2) (Ubiquitin-conjugating enzyme E2-CDC34B) (Ubiquitin-protein ligase R2)	Ube2r2 Cdc34b Ubc3b	Mus musculus (Mouse)	2.07738	352	0.115828
Q6ZQI3	Q6ZQI3	reviewed	MLEC_MOUSE	Malectin	Mlec Kiaa0152	Mus musculus (Mouse)	2.07691	353	0.116157
F6WHQ7	F6WHQ7	unreviewed	F6WHQ7_MOUSE	Glutathione S-transferase, mu 1	Gstm1	Mus musculus (Mouse)	2.0735	354	0.116486
Q91WG2	Q91WG2	reviewed	RABE2_MOUSE	Rab GTPase-binding effector protein 2 (Rabaptin-5beta)	Rabep2 Rabpt5b	Mus musculus (Mouse)	2.07317	355	0.116815
Q9CPS6	Q9CPS6	reviewed	HINT3_MOUSE	Adenosine 5'-monophosphoramidase HINT3 (EC 3.9.1.-) (HINT-4) (Histidine triad nucleotide-binding protein 3) (HINT-3)	Hint3 Hint4	Mus musculus (Mouse)	2.06305	356	0.117144
Q9CQ91	Q9CQ91	reviewed	NDUA3_MOUSE	NADH dehydrogenase [ubiquinone] 1 alpha subcomplex subunit 3 (Complex I-B9) (CI-B9) (NADH-ubiquinone oxidoreductase B9 subunit)	Ndufa3	Mus musculus (Mouse)	2.05547	357	0.117473
O09111	O09111	reviewed	NDUBB_MOUSE	NADH dehydrogenase [ubiquinone] 1 beta subcomplex subunit 11, mitochondrial (Complex I-ESSS) (CI-ESSS) (NADH-ubiquinone oxidoreductase ESSS subunit) (Neuronal protein 15.6) (Np15.6) (p15.6)	Ndufb11 Np15	Mus musculus (Mouse)	2.05256	358	0.117802
P46664	P46664	reviewed	PURA2_MOUSE	Adenylosuccinate synthetase isozyme 2 (AMPSase 2) (AdSS 2) (EC 6.3.4.4) (Adenylosuccinate synthetase, acidic isozyme) (Adenylosuccinate synthetase, liver isozyme) (L-type adenylosuccinate synthetase) (IMP--aspartate ligase 2)	Adss2 Adss	Mus musculus (Mouse)	2.04978	359	0.118131
G3X8R1	G3X8R1	unreviewed	G3X8R1_MOUSE	Kaptin	Kptn	Mus musculus (Mouse)	2.04943	360	0.11846
P35279	P35279	reviewed	RAB6A_MOUSE	Ras-related protein Rab-6A (Rab-6)	Rab6a Rab6 MNCb-1660	Mus musculus (Mouse)	2.0475	361	0.118789
F8WGT1	F8WGT1	unreviewed	F8WGT1_MOUSE	S-adenosylhomocysteine hydrolase-like 2	Ahcyl2	Mus musculus (Mouse)	2.03945	362	0.119118
Q9WUQ2	Q9WUQ2	reviewed	PREB_MOUSE	Prolactin regulatory element-binding protein (Mammalian guanine nucleotide exchange factor mSec12)	Preb Sec12	Mus musculus (Mouse)	2.03307	363	0.119447
Q6IRU5-2	Q6IRU5	reviewed	CLCB_MOUSE	Clathrin light chain B (Lcb)	Cltb	Mus musculus (Mouse)	2.02638	364	0.119776
Q9EQP2	Q9EQP2	reviewed	EHD4_MOUSE	EH domain-containing protein 4 (PAST homolog 2) (mPAST2)	Ehd4 Past2	Mus musculus (Mouse)	2.02038	365	0.120105
Q9D6J6	Q9D6J6	reviewed	NDUV2_MOUSE	NADH dehydrogenase [ubiquinone] flavoprotein 2, mitochondrial (EC 7.1.1.2) (NADH-ubiquinone oxidoreductase 24 kDa subunit)	Ndufv2	Mus musculus (Mouse)	2.01353	366	0.120434
P62852	P62852	reviewed	RS25_MOUSE	Small ribosomal subunit protein eS25 (40S ribosomal protein S25)	Rps25	Mus musculus (Mouse)	2.00196	367	0.120763
Q9D3D9	Q9D3D9	reviewed	ATPD_MOUSE	ATP synthase subunit delta, mitochondrial (ATP synthase F1 subunit delta) (F-ATPase delta subunit)	Atp5f1d Atp5d	Mus musculus (Mouse)	2.00139	368	0.121092
P97333	P97333	reviewed	NRP1_MOUSE	Neuropilin-1 (A5 protein) (CD antigen CD304)	Nrp1 Nrp	Mus musculus (Mouse)	2.00086	369	0.121422
B2RXS4	B2RXS4	reviewed	PLXB2_MOUSE	Plexin-B2	Plxnb2	Mus musculus (Mouse)	1.99575	370	0.121751
Q91Z25	Q91Z25	unreviewed	Q91Z25_MOUSE	Actin-related protein 2/3 complex subunit	Arpc1b	Mus musculus (Mouse)	1.99374	371	0.12208
A0A087WS16	A0A087WS16	unreviewed	A0A087WS16_MOUSE	Collagen, type VI, alpha 3	Col6a3	Mus musculus (Mouse)	1.98943	372	0.122409
Q9JJW5	Q9JJW5	reviewed	MYOZ2_MOUSE	Myozenin-2 (Calsarcin-1) (FATZ-related protein 2)	Myoz2	Mus musculus (Mouse)	1.98762	373	0.122738
Q8K3J1	Q8K3J1	reviewed	NDUS8_MOUSE	NADH dehydrogenase [ubiquinone] iron-sulfur protein 8, mitochondrial (EC 7.1.1.2) (Complex I-23kD) (CI-23kD) (NADH-ubiquinone oxidoreductase 23 kDa subunit)	Ndufs8	Mus musculus (Mouse)	1.9853	374	0.123067
Q8CGC7	Q8CGC7	reviewed	SYEP_MOUSE	Bifunctional glutamate/proline--tRNA ligase (Bifunctional aminoacyl-tRNA synthetase) [Includes: Glutamate--tRNA ligase (EC 6.1.1.17) (Glutamyl-tRNA synthetase) (GluRS); Proline--tRNA ligase (EC 6.1.1.15) (Prolyl-tRNA synthetase) (ProRS)]	Eprs1 Eprs Qprs	Mus musculus (Mouse)	1.98246	375	0.123396
Q9DB27	Q9DB27	reviewed	MCTS1_MOUSE	Malignant T-cell-amplified sequence 1 (MCT-1) (Multiple copies T-cell malignancies 1)	Mcts1	Mus musculus (Mouse)	1.97998	376	0.123725
Q9CQX2	Q9CQX2	reviewed	CYB5B_MOUSE	Cytochrome b5 type B (Cytochrome b5 outer mitochondrial membrane isoform)	Cyb5b Cyb5m	Mus musculus (Mouse)	1.97982	377	0.124054
E9Q1S3	E9Q1S3	unreviewed	E9Q1S3_MOUSE	Protein transport protein SEC23	Sec23a	Mus musculus (Mouse)	1.97584	378	0.124383
A0A0A0MQ70	A0A0A0MQ70	unreviewed	A0A0A0MQ70_MOUSE	Solute carrier family 25, member 35	Slc25a35	Mus musculus (Mouse)	1.97417	379	0.124712
A0A075B6A3	A0A075B6A3	unreviewed	A0A075B6A3_MOUSE	Immunoglobulin heavy constant alpha	Igha	Mus musculus (Mouse)	1.96331	380	0.125041
P01027	P01027	reviewed	CO3_MOUSE	Complement C3 (HSE-MSF) [Cleaved into: Complement C3 beta chain; C3-beta-c (C3bc); Complement C3 alpha chain; C3a anaphylatoxin; Acylation stimulating protein (ASP) (C3adesArg); Complement C3b alpha' chain; Complement C3c alpha' chain fragment 1; Complement C3dg fragment; Complement C3g fragment; Complement C3d fragment; Complement C3f fragment; Complement C3c alpha' chain fragment 2]	C3	Mus musculus (Mouse)	1.96198	381	0.12537
Q9QXY9	Q9QXY9	reviewed	PEX3_MOUSE	Peroxisomal biogenesis factor 3 (Peroxin-3) (Peroxisomal assembly protein PEX3)	Pex3	Mus musculus (Mouse)	1.96101	382	0.125699
Q8JZQ2	Q8JZQ2	reviewed	AFG32_MOUSE	AFG3-like protein 2 (EC 3.4.24.-)	Afg3l2	Mus musculus (Mouse)	1.96073	383	0.126028
Q8VCT4	Q8VCT4	reviewed	EST1D_MOUSE	Carboxylesterase 1D (Carboxylesterase 3) (EC 3.1.1.1, EC 3.1.1.67) (Fatty acid ethyl ester synthase) (FAEE synthase) (Triacylglycerol hydrolase) (TGH)	Ces1d Ces1 Ces3	Mus musculus (Mouse)	1.95518	384	0.126357
G5E895	G5E895	unreviewed	G5E895_MOUSE	Aldo-keto reductase family 1, member B10 (aldose reductase)	Akr1b10	Mus musculus (Mouse)	1.95039	385	0.126686
Q9D023	Q9D023	reviewed	MPC2_MOUSE	Mitochondrial pyruvate carrier 2 (Brain protein 44)	Mpc2 Brp44	Mus musculus (Mouse)	1.94766	386	0.127015
P21279	P21279	reviewed	GNAQ_MOUSE	Guanine nucleotide-binding protein G(q) subunit alpha (Guanine nucleotide-binding protein alpha-q)	Gnaq	Mus musculus (Mouse)	1.93225	387	0.127345
Q91XC9	Q91XC9	reviewed	PEX16_MOUSE	Peroxisomal membrane protein PEX16 (Peroxin-16) (Peroxisomal biogenesis factor 16)	Pex16	Mus musculus (Mouse)	1.93132	388	0.127674
Q9JIG8	Q9JIG8	reviewed	PRAF2_MOUSE	PRA1 family protein 2	Praf2 DXImx39e	Mus musculus (Mouse)	1.92061	389	0.128003
Q3TBW2	Q3TBW2	reviewed	RM10_MOUSE	Large ribosomal subunit protein uL10m (39S ribosomal protein L10, mitochondrial) (L10mt) (MRP-L10)	Mrpl10	Mus musculus (Mouse)	1.91889	390	0.128332
A0A1L1SSF2	A0A1L1SSF2	unreviewed	A0A1L1SSF2_MOUSE	ADP-dependent glucokinase	Adpgk	Mus musculus (Mouse)	1.91864	391	0.128661
E0CXB9	E0CXB9	unreviewed	E0CXB9_MOUSE	Catenin (cadherin associated protein), alpha 2	Ctnna2	Mus musculus (Mouse)	1.91627	392	0.12899
Q62425	Q62425	reviewed	NDUA4_MOUSE	Cytochrome c oxidase subunit NDUFA4	Ndufa4	Mus musculus (Mouse)	1.91061	393	0.129319
A0A0R4J233	A0A0R4J233	unreviewed	A0A0R4J233_MOUSE	Septin	Septin10 Sept10	Mus musculus (Mouse)	1.90811	394	0.129648
Q9CQD1	Q9CQD1	reviewed	RAB5A_MOUSE	Ras-related protein Rab-5A (EC 3.6.5.2)	Rab5a nnyRab5a	Mus musculus (Mouse)	1.90749	395	0.129977
P0C0A3	P0C0A3	reviewed	CHMP6_MOUSE	Charged multivesicular body protein 6 (Chromatin-modifying protein 6)	Chmp6	Mus musculus (Mouse)	1.90501	396	0.130306
E9Q3M0	E9Q3M0	unreviewed	E9Q3M0_MOUSE	Mothers against decapentaplegic homolog (MAD homolog) (Mothers against DPP homolog) (SMAD family member)	Smad2	Mus musculus (Mouse)	1.9021	397	0.130635
D3Z125	D3Z125	unreviewed	D3Z125_MOUSE	Tumor protein D52	Tpd52	Mus musculus (Mouse)	1.89957	398	0.130964
A0A5F8MPK9	A0A5F8MPK9	unreviewed	A0A5F8MPK9_MOUSE	SAC1 suppressor of actin mutations 1-like (yeast)	Sacm1l	Mus musculus (Mouse)	1.89949	399	0.131293
A0A1W2P7U1	A0A1W2P7U1	unreviewed	A0A1W2P7U1_MOUSE	Cell division cycle 34	Cdc34	Mus musculus (Mouse)	1.89844	400	0.131622
Q7TNV0	Q7TNV0	reviewed	DEK_MOUSE	Protein DEK	Dek	Mus musculus (Mouse)	1.89241	401	0.131951
A0A0A0MQA3	A0A0A0MQA3	unreviewed	A0A0A0MQA3_MOUSE	Serine (or cysteine) peptidase inhibitor, clade A, member 1A	Serpina1a	Mus musculus (Mouse)	1.88992	402	0.13228
Q9WVL3	Q9WVL3	reviewed	S12A7_MOUSE	Solute carrier family 12 member 7 (Electroneutral potassium-chloride cotransporter 4) (K-Cl cotransporter 4)	Slc12a7 Kcc4	Mus musculus (Mouse)	1.88374	403	0.132609
O08663	O08663	reviewed	MAP2_MOUSE	Methionine aminopeptidase 2 (MAP 2) (MetAP 2) (EC 3.4.11.18) (Initiation factor 2-associated 67 kDa glycoprotein) (p67) (p67eIF2) (Peptidase M)	Metap2 Mnpep P67eif2	Mus musculus (Mouse)	1.88025	404	0.132938
Q91V55	P97461	reviewed	RS5_MOUSE	Small ribosomal subunit protein uS7 (40S ribosomal protein S5) [Cleaved into: Small ribosomal subunit protein uS7, N-terminally processed]	Rps5	Mus musculus (Mouse)	1.87924	405	0.133268
Q9DCZ4-2	Q9DCZ4	reviewed	MIC26_MOUSE	MICOS complex subunit Mic26 (Apolipoprotein O) (MICOS complex subunit Mic23) (Protein FAM121B)	Apoo Fam121b Mic23 Mic26	Mus musculus (Mouse)	1.87076	406	0.133597
P03888	P03888	reviewed	NU1M_MOUSE	NADH-ubiquinone oxidoreductase chain 1 (EC 7.1.1.2) (NADH dehydrogenase subunit 1)	Mtnd1 mt-Nd1 Nd1	Mus musculus (Mouse)	1.87018	407	0.133926
P14483	P14483	reviewed	HB2A_MOUSE	H-2 class II histocompatibility antigen, A beta chain	H2-Ab1 H2-iabeta	Mus musculus (Mouse)	1.86883	408	0.134255
F8WJK8	F8WJK8	unreviewed	F8WJK8_MOUSE	Suppression of tumorigenicity 13	St13	Mus musculus (Mouse)	1.86576	409	0.134584
A0A087WNZ5	A0A087WNZ5	unreviewed	A0A087WNZ5_MOUSE	Lymphocyte antigen 6 complex, locus C1	Ly6c1	Mus musculus (Mouse)	1.86322	410	0.134913
O70325	O70325	reviewed	GPX4_MOUSE	Phospholipid hydroperoxide glutathione peroxidase (PHGPx) (EC 1.11.1.12) (Glutathione peroxidase 4) (GPx-4) (GSHPx-4)	Gpx4	Mus musculus (Mouse)	1.86214	411	0.135242
Q8CF66	Q8CF66	reviewed	LTOR4_MOUSE	Ragulator complex protein LAMTOR4 (Late endosomal/lysosomal adaptor and MAPK and MTOR activator 4) [Cleaved into: Ragulator complex protein LAMTOR4, N-terminally processed]	Lamtor4	Mus musculus (Mouse)	1.85902	412	0.135571
Q3UXD9	Q3UXD9	unreviewed	Q3UXD9_MOUSE	Peroxisomal trans-2-enoyl-CoA reductase	Pecr	Mus musculus (Mouse)	1.85439	413	0.1359
P61021	P61021	reviewed	RAB5B_MOUSE	Ras-related protein Rab-5B (EC 3.6.5.2)	Rab5b	Mus musculus (Mouse)	1.85105	414	0.136229
P63030	P63030	reviewed	MPC1_MOUSE	Mitochondrial pyruvate carrier 1 (Brain protein 44-like protein)	Mpc1 Brp44l	Mus musculus (Mouse)	1.84937	415	0.136558
P56394	P56394	reviewed	COX17_MOUSE	Cytochrome c oxidase copper chaperone	Cox17 Cox17a	Mus musculus (Mouse)	1.84784	416	0.136887
Q9R112	Q9R112	reviewed	SQOR_MOUSE	Sulfide:quinone oxidoreductase, mitochondrial (SQOR) (EC 1.8.5.8) (Sulfide quinone oxidoreductase)	Sqor Sqrdl	Mus musculus (Mouse)	1.84674	417	0.137216
A0A1D5RLR0	A0A1D5RLR0	unreviewed	A0A1D5RLR0_MOUSE	Translin-associated factor X	Tsnax	Mus musculus (Mouse)	1.8384	418	0.137545
P00405	P00405	reviewed	COX2_MOUSE	Cytochrome c oxidase subunit 2 (EC 7.1.1.9) (Cytochrome c oxidase polypeptide II)	Mtco2 COII COX2 mt-Co2	Mus musculus (Mouse)	1.83195	419	0.137874
Q3UI43	Q3UI43	reviewed	BABA1_MOUSE	BRISC and BRCA1-A complex member 1 (Mediator of RAP80 interactions and targeting subunit of 40 kDa) (New component of the BRCA1-A complex)	Babam1 Merit40 Nba1	Mus musculus (Mouse)	1.82975	420	0.138203
A2A7A7	A2A7A7	unreviewed	A2A7A7_MOUSE	Hexose-6-phosphate dehydrogenase (glucose 1-dehydrogenase)	H6pd	Mus musculus (Mouse)	1.82945	421	0.138532
Q3UIU2	Q3UIU2	reviewed	NDUB6_MOUSE	NADH dehydrogenase [ubiquinone] 1 beta subcomplex subunit 6 (Complex I-B17) (CI-B17) (NADH-ubiquinone oxidoreductase B17 subunit)	Ndufb6 Gm137	Mus musculus (Mouse)	1.82427	422	0.138861
A2AC29	A2AC29	unreviewed	A2AC29_MOUSE	Phenylalkylamine Ca2+ antagonist (emopamil) binding protein	Ebp	Mus musculus (Mouse)	1.81556	423	0.139191
Q9D7A8	Q9D7A8	reviewed	ARMC1_MOUSE	Armadillo repeat-containing protein 1	Armc1	Mus musculus (Mouse)	1.81453	424	0.13952
E9PUY9	E9PUY9	unreviewed	E9PUY9_MOUSE	Enoyl-Coenzyme A delta isomerase 2	Eci2	Mus musculus (Mouse)	1.80866	425	0.139849
Q9D6U8	Q9D6U8	reviewed	F162A_MOUSE	Protein FAM162A (E2-induced gene 5 protein homolog) (Growth and transformation-dependent protein) (HGTD-P)	Fam162a E2ig5	Mus musculus (Mouse)	1.80485	426	0.140178
Q99LY9	Q99LY9	reviewed	NDUS5_MOUSE	NADH dehydrogenase [ubiquinone] iron-sulfur protein 5 (Complex I-15 kDa) (CI-15 kDa) (NADH-ubiquinone oxidoreductase 15 kDa subunit)	Ndufs5	Mus musculus (Mouse)	1.80479	427	0.140507
Q8VCL2	Q8VCL2	reviewed	SCO2_MOUSE	Protein SCO2 homolog, mitochondrial	Sco2	Mus musculus (Mouse)	1.80262	428	0.140836
B8JJM5	B8JJM5	unreviewed	B8JJM5_MOUSE	C3/C5 convertase	Cfb	Mus musculus (Mouse)	1.80137	429	0.141165
Q3V460	Q3V460	unreviewed	Q3V460_MOUSE	Gene model 561, (NCBI) (Small integral membrane protein 26)	Smim26 Gm561	Mus musculus (Mouse)	1.80127	430	0.141494
P14685	P14685	reviewed	PSMD3_MOUSE	26S proteasome non-ATPase regulatory subunit 3 (26S proteasome regulatory subunit RPN3) (26S proteasome regulatory subunit S3) (Proteasome subunit p58) (Transplantation antigen P91A) (Tum-P91A antigen)	Psmd3 P91a Tstap91a	Mus musculus (Mouse)	1.79802	431	0.141823
A0A0G2JDV3	A0A0G2JDV3	reviewed	GBP6_MOUSE	Guanylate-binding protein 6 (EC 3.6.5.-) (GTP-binding protein 6) (GBP-6) (Guanine nucleotide-binding protein 6) (Macrophage activation 2 like protein)	Gbp6 Mpa2l	Mus musculus (Mouse)	1.79499	432	0.142152
O88667	O88667	reviewed	RAD_MOUSE	GTP-binding protein RAD	Rrad	Mus musculus (Mouse)	1.79338	433	0.142481
P63276	P63276	reviewed	RS17_MOUSE	Small ribosomal subunit protein eS17 (40S ribosomal protein S17)	Rps17	Mus musculus (Mouse)	1.79276	434	0.14281
A2AEW8	A2AEW8	unreviewed	A2AEW8_MOUSE	GRIP1 associated protein 1 (Gripap1 protein)	Gripap1	Mus musculus (Mouse)	1.78923	435	0.143139
Q05186	Q05186	reviewed	RCN1_MOUSE	Reticulocalbin-1	Rcn1 Rca1 Rcn	Mus musculus (Mouse)	1.7845	436	0.143468
Q99M87	Q99M87	reviewed	DNJA3_MOUSE	DnaJ homolog subfamily A member 3, mitochondrial (DnaJ protein Tid-1) (mTid-1) (Tumorous imaginal discs protein Tid56 homolog)	Dnaja3 Tid1	Mus musculus (Mouse)	1.78386	437	0.143797
K3W4T3	K3W4T3	unreviewed	K3W4T3_MOUSE	V-type proton ATPase subunit a	Atp6v0a1	Mus musculus (Mouse)	1.7807	438	0.144126
Q9WTX6	Q9WTX6	reviewed	CUL1_MOUSE	Cullin-1 (CUL-1)	Cul1	Mus musculus (Mouse)	1.76928	439	0.144455
G3UWJ5	G3UWJ5	unreviewed	G3UWJ5_MOUSE	Intercellular adhesion molecule 2	Icam2	Mus musculus (Mouse)	1.76577	440	0.144784
P27601	P27601	reviewed	GNA13_MOUSE	Guanine nucleotide-binding protein subunit alpha-13 (G alpha-13) (G-protein subunit alpha-13)	Gna13 Gna-13	Mus musculus (Mouse)	1.76542	441	0.145114
Q3UMA3	Q3UMA3	unreviewed	Q3UMA3_MOUSE	Hepatocyte growth factor-regulated tyrosine kinase substrate	Hgs	Mus musculus (Mouse)	1.75705	442	0.145443
E9PV44	E9PV44	unreviewed	E9PV44_MOUSE	ATP synthase F1 subunit epsilon (ATPase inhibitor, mitochondrial)	Atpif1	Mus musculus (Mouse)	1.75257	443	0.145772
P57780	P57780	reviewed	ACTN4_MOUSE	Alpha-actinin-4 (Non-muscle alpha-actinin 4)	Actn4	Mus musculus (Mouse)	1.74957	444	0.146101
Q9QYG0	Q9QYG0	reviewed	NDRG2_MOUSE	Protein NDRG2 (N-myc downstream-regulated gene 2 protein) (Protein Ndr2)	Ndrg2 Kiaa1248 Ndr2	Mus musculus (Mouse)	1.74736	445	0.14643
Q922B2	Q922B2	reviewed	SYDC_MOUSE	Aspartate--tRNA ligase, cytoplasmic (EC 6.1.1.12) (Aspartyl-tRNA synthetase) (AspRS)	Dars1 Dars	Mus musculus (Mouse)	1.74241	446	0.146759
Q6A0A9	Q6A0A9	reviewed	F120A_MOUSE	Constitutive coactivator of PPAR-gamma-like protein 1 (Oxidative stress-associated Src activator) (Protein FAM120A)	FAM120A Kiaa0183 Ossa	Mus musculus (Mouse)	1.73414	447	0.147088
Q9WUD1	Q9WUD1	reviewed	CHIP_MOUSE	E3 ubiquitin-protein ligase CHIP (EC 2.3.2.27) (Carboxy terminus of Hsp70-interacting protein) (RING-type E3 ubiquitin transferase CHIP) (STIP1 homology and U box-containing protein 1)	Stub1 Chip	Mus musculus (Mouse)	1.73385	448	0.147417
Q61768	Q61768	reviewed	KINH_MOUSE	Kinesin-1 heavy chain (Conventional kinesin heavy chain) (Ubiquitous kinesin heavy chain) (UKHC)	Kif5b Khcs Kns1	Mus musculus (Mouse)	1.73061	449	0.147746
Q8BKE6	Q8BKE6	reviewed	CP20A_MOUSE	Cytochrome P450 20A1 (EC 1.14.-.-)	Cyp20a1	Mus musculus (Mouse)	1.72781	450	0.148075
Q91Y97	Q91Y97	reviewed	ALDOB_MOUSE	Fructose-bisphosphate aldolase B (EC 4.1.2.13) (Aldolase 2) (Liver-type aldolase)	Aldob Aldo2	Mus musculus (Mouse)	1.72614	451	0.148404
A2AJY2	A2AJY2	unreviewed	A2AJY2_MOUSE	Collagen, type XV, alpha 1	Col15a1	Mus musculus (Mouse)	1.71337	452	0.148733
O35309	O35309	reviewed	NMI_MOUSE	N-myc-interactor (Nmi) (N-myc and STAT interactor)	Nmi	Mus musculus (Mouse)	1.70673	453	0.149062
Q8VBT9	Q8VBT9	reviewed	ASPC1_MOUSE	Tether containing UBX domain for GLUT4 (Alveolar soft part sarcoma chromosomal region candidate gene 1 protein homolog)	Aspscr1 Tug	Mus musculus (Mouse)	1.69992	454	0.149391
Q9WTM5	Q9WTM5	reviewed	RUVB2_MOUSE	RuvB-like 2 (EC 3.6.4.12) (p47 protein)	Ruvbl2	Mus musculus (Mouse)	1.69935	455	0.14972
D3Z742	D3Z742	unreviewed	D3Z742_MOUSE	Mab-21 domain containing 2	Mb21d2 1600021P15Rik	Mus musculus (Mouse)	1.69836	456	0.150049
Q80V26	Q80V26	reviewed	IMPA3_MOUSE	Golgi-resident adenosine 3',5'-bisphosphate 3'-phosphatase (Golgi-resident PAP phosphatase) (gPAPP) (EC 3.1.3.7) (3'(2'), 5'-bisphosphate nucleotidase 2) (Inositol monophosphatase domain-containing protein 1) (Myo-inositol monophosphatase A3) (Phosphoadenosine phosphate 3'-nucleotidase)	Bpnt2 Impa3 Impad1	Mus musculus (Mouse)	1.69371	457	0.150378
Q8BMJ2	Q8BMJ2	reviewed	SYLC_MOUSE	Leucine--tRNA ligase, cytoplasmic (EC 6.1.1.4) (Leucyl-tRNA synthetase) (LeuRS)	Lars1 Lars	Mus musculus (Mouse)	1.68812	458	0.150707
Q8BH82	Q8BH82	reviewed	NAPEP_MOUSE	N-acyl-phosphatidylethanolamine-hydrolyzing phospholipase D (N-acyl phosphatidylethanolamine phospholipase D) (NAPE-PLD) (NAPE-hydrolyzing phospholipase D) (EC 3.1.4.54)	Napepld Mbldc1	Mus musculus (Mouse)	1.68478	459	0.151037
Q3U7R1	Q3U7R1	reviewed	ESYT1_MOUSE	Extended synaptotagmin-1 (E-Syt1) (Membrane-bound C2 domain-containing protein)	Esyt1 Fam62a Mbc2	Mus musculus (Mouse)	1.67915	460	0.151366
Q9DCF9	Q9DCF9	reviewed	SSRG_MOUSE	Translocon-associated protein subunit gamma (TRAP-gamma) (Signal sequence receptor subunit gamma) (SSR-gamma)	Ssr3	Mus musculus (Mouse)	1.67914	461	0.151695
Q3TIU4	Q3TIU4	reviewed	PDE12_MOUSE	2',5'-phosphodiesterase 12 (2'-PDE) (2-PDE) (EC 3.1.4.-) (Mitochondrial deadenylase) (EC 3.1.13.4)	Pde12	Mus musculus (Mouse)	1.67773	462	0.152024
Q9D1M4	Q9D1M4	reviewed	MCA3_MOUSE	Eukaryotic translation elongation factor 1 epsilon-1 (Elongation factor p18) (Multisynthase complex auxiliary component p18)	Eef1e1	Mus musculus (Mouse)	1.66936	463	0.152353
D3Z373	D3Z373	unreviewed	D3Z373_MOUSE	BLOC-1 related complex subunit 8	Borcs8	Mus musculus (Mouse)	1.66186	464	0.152682
Q8BLY2	Q8BLY2	reviewed	SYTC2_MOUSE	Threonine--tRNA ligase 2, cytoplasmic (EC 6.1.1.3) (Threonyl-tRNA synthetase) (ThrRS) (Threonyl-tRNA synthetase protein 3)	Tars3 Tarsl2	Mus musculus (Mouse)	1.66168	465	0.153011
Q3UZP4	Q3UZP4	reviewed	SVIP_MOUSE	Small VCP/p97-interacting protein	Svip	Mus musculus (Mouse)	1.66027	466	0.15334
P46978	P46978	reviewed	STT3A_MOUSE	Dolichyl-diphosphooligosaccharide--protein glycosyltransferase subunit STT3A (Oligosaccharyl transferase subunit STT3A) (STT3-A) (EC 2.4.99.18) (B5) (Integral membrane protein 1)	Stt3a Itm1	Mus musculus (Mouse)	1.65686	467	0.153669
A0A1L1SUX8	A0A1L1SUX8	unreviewed	A0A1L1SUX8_MOUSE	Thymus cell antigen 1, theta	Thy1	Mus musculus (Mouse)	1.64738	468	0.153998
P62821	P62821	reviewed	RAB1A_MOUSE	Ras-related protein Rab-1A (EC 3.6.5.2) (YPT1-related protein)	Rab1A Rab1	Mus musculus (Mouse)	1.64632	469	0.154327
Q9JIQ3	Q9JIQ3	reviewed	DBLOH_MOUSE	Diablo IAP-binding mitochondrial protein (Diablo homolog, mitochondrial) (Direct IAP-binding protein with low pI) (Second mitochondria-derived activator of caspase) (Smac) [Cleaved into: Diablo IAP-binding mitochondrial protein, cleaved form]	Diablo Smac	Mus musculus (Mouse)	1.64572	470	0.154656
O88696	O88696	reviewed	CLPP_MOUSE	ATP-dependent Clp protease proteolytic subunit, mitochondrial (EC 3.4.21.92) (Endopeptidase Clp)	Clpp	Mus musculus (Mouse)	1.6441	471	0.154985
A0A3B2WCL5	A0A3B2WCL5	unreviewed	A0A3B2WCL5_MOUSE	RAN binding protein 3	Ranbp3	Mus musculus (Mouse)	1.63508	472	0.155314
Q8BHE8	Q8BHE8	reviewed	MAIP1_MOUSE	m-AAA protease-interacting protein 1, mitochondrial (Matrix AAA peptidase-interacting protein 1)	Maip1	Mus musculus (Mouse)	1.63451	473	0.155643
Q9DCH4	Q9DCH4	reviewed	EIF3F_MOUSE	Eukaryotic translation initiation factor 3 subunit F (eIF3f) (Deubiquitinating enzyme eIF3f) (EC 3.4.19.12) (Eukaryotic translation initiation factor 3 subunit 5) (eIF-3-epsilon) (eIF3 p47)	Eif3f Eif3s5	Mus musculus (Mouse)	1.63393	474	0.155972
Q99JB2	Q99JB2	reviewed	STML2_MOUSE	Stomatin-like protein 2, mitochondrial (SLP-2) (mslp2)	Stoml2 Slp2	Mus musculus (Mouse)	1.62796	475	0.156301
Q8VC52	Q8VC52	reviewed	RBPS2_MOUSE	RNA-binding protein with multiple splicing 2	Rbpms2	Mus musculus (Mouse)	1.62289	476	0.15663
Q6PGB6	Q6PGB6	reviewed	NAA50_MOUSE	N-alpha-acetyltransferase 50 (EC 2.3.1.258) (N-acetyltransferase NAT13) (N-epsilon-acetyltransferase 50) (EC 2.3.1.-) (NatE catalytic subunit)	Naa50 Mak3 Nat13	Mus musculus (Mouse)	1.61939	477	0.15696
Q63918	Q63918	reviewed	CAVN2_MOUSE	Caveolae-associated protein 2 (Cavin-2) (Phosphatidylserine-binding protein) (Serum deprivation-response protein)	Cavin2 Sdpr Sdr	Mus musculus (Mouse)	1.61413	478	0.157289
F6UNW2	F6UNW2	unreviewed	F6UNW2_MOUSE	Transmembrane protein 161A	Tmem161a	Mus musculus (Mouse)	1.61391	479	0.157618
P01887	P01887	reviewed	B2MG_MOUSE	Beta-2-microglobulin	B2m	Mus musculus (Mouse)	1.61367	480	0.157947
O55026	O55026	reviewed	ENTP2_MOUSE	Ectonucleoside triphosphate diphosphohydrolase 2 (NTPDase 2) (EC 3.6.1.-) (CD39 antigen-like 1) (Ecto-ATP diphosphohydrolase 2) (Ecto-ATPDase 2) (Ecto-ATPase 2)	Entpd2 Cd39l1	Mus musculus (Mouse)	1.61317	481	0.158276
P09411	P09411	reviewed	PGK1_MOUSE	Phosphoglycerate kinase 1 (EC 2.7.2.3)	Pgk1 Pgk-1	Mus musculus (Mouse)	1.61256	482	0.158605
O55033	O55033	reviewed	NCK2_MOUSE	Cytoplasmic protein NCK2 (Growth factor receptor-bound protein 4) (NCK adaptor protein 2) (Nck-2) (SH2/SH3 adaptor protein NCK-beta)	Nck2 Grb4	Mus musculus (Mouse)	1.60868	483	0.158934
Q9ESW4	Q9ESW4	reviewed	AGK_MOUSE	Acylglycerol kinase, mitochondrial (EC 2.7.1.107) (EC 2.7.1.138) (EC 2.7.1.94) (Multiple substrate lipid kinase) (MuLK) (Multi-substrate lipid kinase)	Agk Mulk	Mus musculus (Mouse)	1.60434	484	0.159263
Q9D7J6	Q9D7J6	reviewed	DNSL1_MOUSE	Deoxyribonuclease-1-like 1 (EC 3.1.21.-) (DNase X) (Deoxyribonuclease I-like 1) (DNase I-like 1)	Dnase1l1	Mus musculus (Mouse)	1.59653	485	0.159592
O88685	O88685	reviewed	PRS6A_MOUSE	26S proteasome regulatory subunit 6A (26S proteasome AAA-ATPase subunit RPT5) (Proteasome 26S subunit ATPase 3) (Tat-binding protein 1) (TBP-1)	Psmc3 Tbp1	Mus musculus (Mouse)	1.59433	486	0.159921
Q8K1Z0	Q8K1Z0	reviewed	COQ9_MOUSE	Ubiquinone biosynthesis protein COQ9, mitochondrial	Coq9	Mus musculus (Mouse)	1.58906	487	0.16025
Q8BR63	Q8BR63	reviewed	F177A_MOUSE	Protein FAM177A1	Fam177a1	Mus musculus (Mouse)	1.58857	488	0.160579
Q8C3X8	Q8C3X8	reviewed	LMF2_MOUSE	Lipase maturation factor 2 (Transmembrane protein 112B) (Transmembrane protein 153)	Lmf2 Tmem112b Tmem153	Mus musculus (Mouse)	1.58729	489	0.160908
P54775	P54775	reviewed	PRS6B_MOUSE	26S proteasome regulatory subunit 6B (26S proteasome AAA-ATPase subunit RPT3) (CIP21) (MB67-interacting protein) (MIP224) (Proteasome 26S subunit ATPase 4) (Tat-binding protein 7) (TBP-7)	Psmc4 Tbp7	Mus musculus (Mouse)	1.58548	490	0.161237
Q9D1H6	Q9D1H6	reviewed	NDUF4_MOUSE	NADH dehydrogenase [ubiquinone] 1 alpha subcomplex assembly factor 4 (Hormone-regulated proliferation-associated protein of 20 kDa homolog)	Ndufaf4 Hrpap20	Mus musculus (Mouse)	1.58314	491	0.161566
Q3ZAQ4	Q68FE2	reviewed	ATG9A_MOUSE	Autophagy-related protein 9A (APG9-like 1)	Atg9a Apg9l1	Mus musculus (Mouse)	1.57985	492	0.161895
Q9R069	Q9R069	reviewed	BCAM_MOUSE	Basal cell adhesion molecule (B-CAM cell surface glycoprotein) (Lutheran antigen) (CD antigen CD239)	Bcam Gplu Lu	Mus musculus (Mouse)	1.57944	493	0.162224
B1ATI0	B1ATI0	unreviewed	B1ATI0_MOUSE	Aldehyde dehydrogenase	Aldh3a2	Mus musculus (Mouse)	1.57652	494	0.162553
F6SX81	F6SX81	unreviewed	F6SX81_MOUSE	G-protein signalling modulator 1 (AGS3-like, C. elegans)	Gpsm1	Mus musculus (Mouse)	1.57638	495	0.162883
O54833	O54833	reviewed	CSK22_MOUSE	Casein kinase II subunit alpha' (CK II alpha') (EC 2.7.11.1)	Csnk2a2	Mus musculus (Mouse)	1.57592	496	0.163212
Q03311	Q03311	reviewed	CHLE_MOUSE	Cholinesterase (EC 3.1.1.8) (Acylcholine acylhydrolase) (Butyrylcholine esterase) (Choline esterase II) (Pseudocholinesterase)	Bche	Mus musculus (Mouse)	1.56735	497	0.163541
Q9WTN0	Q9WTN0	reviewed	GGPPS_MOUSE	Geranylgeranyl pyrophosphate synthase (GGPP synthase) (GGPPSase) (EC 2.5.1.-) ((2E,6E)-farnesyl diphosphate synthase) (Dimethylallyltranstransferase) (EC 2.5.1.1) (Farnesyl diphosphate synthase) (Farnesyltranstransferase) (EC 2.5.1.29) (Geranylgeranyl diphosphate synthase) (Geranyltranstransferase) (EC 2.5.1.10)	Ggps1	Mus musculus (Mouse)	1.56594	498	0.16387
Q9D1Z3	Q9D1Z3	reviewed	ACKMT_MOUSE	ATP synthase subunit C lysine N-methyltransferase (EC 2.1.1.-) (Protein N-lysine methyltransferase FAM173B) (mFam173b)	Atpsckmt Fam173b	Mus musculus (Mouse)	1.56014	499	0.164199
P47955	P47955	reviewed	RLA1_MOUSE	Large ribosomal subunit protein P1 (60S acidic ribosomal protein P1)	Rplp1	Mus musculus (Mouse)	1.55975	500	0.164528
Q99KR3	Q99KR3	reviewed	LACB2_MOUSE	Endoribonuclease LACTB2 (Beta-lactamase-like protein 2) (EC 3.1.27.-)	Lactb2	Mus musculus (Mouse)	1.55378	501	0.164857
Q3UHI4	Q3UHI4	reviewed	TMED8_MOUSE	Protein TMED8	Tmed8	Mus musculus (Mouse)	1.55184	502	0.165186
P97770	P97770	reviewed	THUM3_MOUSE	tRNA (guanine(6)-N2)-methyltransferase THUMP3 (EC 2.1.1.256) (GtROSA26asSor) (THUMP domain-containing protein 3)	Thumpd3	Mus musculus (Mouse)	1.54708	503	0.165515
P56480	P56480	reviewed	ATPB_MOUSE	ATP synthase subunit beta, mitochondrial (EC 7.1.2.2) (ATP synthase F1 subunit beta)	Atp5f1b Atp5b	Mus musculus (Mouse)	1.54652	504	0.165844
A2AHX7	A2AHX7	unreviewed	A2AHX7_MOUSE	BCL2-like 1	Bcl2l1	Mus musculus (Mouse)	1.5459	505	0.166173
P97450	P97450	reviewed	ATP5J_MOUSE	ATP synthase-coupling factor 6, mitochondrial (ATPase subunit F6) (ATP synthase peripheral stalk subunit F6)	Atp5pf Atp5j	Mus musculus (Mouse)	1.54572	506	0.166502
P48787	P48787	reviewed	TNNI3_MOUSE	Troponin I, cardiac muscle (Cardiac troponin I)	Tnni3	Mus musculus (Mouse)	1.5449	507	0.166831
Q60902	Q60902	reviewed	EP15R_MOUSE	Epidermal growth factor receptor substrate 15-like 1 (Epidermal growth factor receptor pathway substrate 15-related sequence) (Eps15-rs) (Eps15-related protein) (Eps15R)	Eps15l1 Eps15-rs Eps15R	Mus musculus (Mouse)	1.54082	508	0.16716
Q78IK2	Q78IK2	reviewed	ATPMK_MOUSE	ATP synthase membrane subunit K, mitochondrial (ATP synthase membrane subunit DAPIT, mitochondrial) (Diabetes-associated protein in insulin-sensitive tissues) (Up-regulated during skeletal muscle growth protein 5)	Atp5mk Atp5md Dapit Usmg5	Mus musculus (Mouse)	1.53985	509	0.167489
Q9JJZ2	Q9JJZ2	reviewed	TBA8_MOUSE	Tubulin alpha-8 chain (EC 3.6.5.-) (Alpha-tubulin 8) [Cleaved into: Dephenylalaninated tubulin alpha-8 chain]	Tuba8	Mus musculus (Mouse)	1.53701	510	0.167818
E9PZ16	E9PZ16	unreviewed	E9PZ16_MOUSE	Perlecan (heparan sulfate proteoglycan 2)	Hspg2	Mus musculus (Mouse)	1.5351	511	0.168147
Q8BYK6	Q8BYK6	reviewed	YTHD3_MOUSE	YTH domain-containing family protein 3	Ythdf3	Mus musculus (Mouse)	1.53421	512	0.168476
O35604	O35604	reviewed	NPC1_MOUSE	NPC intracellular cholesterol transporter 1 (Niemann-Pick C1 protein)	Npc1	Mus musculus (Mouse)	1.53345	513	0.168806
Q9D832	Q9D832	reviewed	DNJB4_MOUSE	DnaJ homolog subfamily B member 4	Dnajb4	Mus musculus (Mouse)	1.53307	514	0.169135
G3X8Q5	G3X8Q5	unreviewed	G3X8Q5_MOUSE	Ceruloplasmin	Cp	Mus musculus (Mouse)	1.52867	515	0.169464
[truncated: 2,524 more rows]

## Sheet: Pearson
protein_id	Entry	Reviewed	Entry Name	Protein names	Gene Names	Organism	Pearson
[truncated: 3,039 more rows]

## Sheet: WT CoM calculation
Protein abundances expressed as fraction of maximum							Fraction number
[truncated: 3,040 more rows]
[truncated: 121 more columns]

[truncated: 1 more sheets: R14 CoM calculation]
