# Supplementary material for: Unbiased complexome profiling and global proteomics analysis reveals mitochondrial impairment and potential changes at the intercalated disk in presymptomatic R14Δ/+ mice hearts
Source: PLoS One. 2024 Oct 24;19(10):e0311203. doi: 10.1371/journal.pone.0311203 (PMC11501035; doi:10.1371/journal.pone.0311203)
Supplement: S5 Table — SEC-MS CP data obtained from a single “juvenile” 9wk-old ♂ WT mouse. Workflow shown in Fig 10A and assay characterization in S7 Fig. (XLSX) [file pone.0311203.s014.xlsx]

## Sheet: WT Raw Data
Absolute protein abundance	Fraction number
protein_id	1	2	3	4	5	6	7	8	9	10	11	12	13	14	15	16	17	18	19	20	21	22	23	24	25	26	27	28	29	30	31	32	33	34	35	36	37	38	39	40	41	42	43	44	45	46	47
A0A075B5N4	1863.11	1271.02	1200.06	1306.89	1811.96	1629.39	1301.28	1172.15	986.636	1776.69	1677.37	2214.93	2091.28	2277.46	1631.32	1826.85	2267.68	2042.64	1789.9	1524.57	959.589	1267.12	1196.38	1302.88	933.245	1624.39	1297.29	34819.1	984.835	904.329	1674.31	2210.89	2087.47	2273.3	1628.34	929.857	2263.54	2038.91	1907.17	1751.26	1685.86	1404.65	1085.89	1182.56	1034.54	1474.37	1438.1
A0A075B5P6	1707.33	2184.12	2128.63	1751.84	1608.63	1835.34	2236.14	2079.12	1695.44	1757.76	976.12	1248.71	1216.99	1001.57	1803.58	1652.37	1278.45	1188.68	1108.63	2122.12	1702.09	2177.42	8971.54	13734.5	4316.35	1208.31	2229.28	2072.74	1692.35	1800.28	974.339	1246.43	1214.77	999.737	918.013	1649.35	1276.12	1186.51	1075.2	1418.61	1544.9	2413.76	1926.12	1936.03	1777.76	1660.73	2471.24
A0A087WNP6	1272.91	1504.22	1914.62	2075.83	1970.66	1806.32	1496.16	1785.36	1953	1842.9	1812.43	1713.83	1431.7	1308.76	1313.97	1298.68	1935.27	1429.11	1274.77	1322.57	1276.57	1575.82	1927.78	2086.85	1872.6	1814.74	1493	1904.53	1953.53	1854.89	1782.06	2182.69	14118	56270.7	13246.4	2259.95	2948.56	2603.64	1941.24	1393.04	1584.74	1514.04	1589.95	1765.77	1908.05	2041.1	1464.79
A0A087WNP6	1272.91	1504.22	1914.62	2075.83	1970.66	1806.32	1496.16	1785.36	1953	1842.9	1812.43	1713.83	1431.7	1308.76	1313.97	1298.68	1935.27	1429.11	1274.77	1322.57	1276.57	1575.82	1927.78	2086.85	1872.6	1814.74	1493	1904.53	1953.53	1854.89	1782.06	2182.69	14118	56270.7	13246.4	2259.95	2948.56	2603.64	1941.24	1393.04	1584.74	1514.04	1589.95	1765.77	1908.05	2041.1	1464.79
A0A087WNP6	1272.91	1504.22	1914.62	2075.83	1970.66	1806.32	1496.16	1785.36	1953	1842.9	1812.43	1713.83	1431.7	1308.76	1313.97	1298.68	1935.27	1429.11	1274.77	1322.57	1276.57	1575.82	1927.78	2086.85	1872.6	1814.74	1493	1904.53	1953.53	1854.89	1782.06	2182.69	14118	56270.7	13246.4	2259.95	2948.56	2603.64	1941.24	1393.04	1584.74	1514.04	1589.95	1765.77	1908.05	2041.1	1464.79
A0A087WNP6	1272.91	1504.22	1914.62	2075.83	1970.66	1806.32	1496.16	1785.36	1953	1842.9	1812.43	1713.83	1431.7	1308.76	1313.97	1298.68	1935.27	1429.11	1274.77	1322.57	1276.57	1575.82	1927.78	2086.85	1872.6	1814.74	1493	1904.53	1953.53	1854.89	1782.06	2182.69	14118	56270.7	13246.4	2259.95	2948.56	2603.64	1941.24	1393.04	1584.74	1514.04	1589.95	1765.77	1908.05	2041.1	1464.79
A0A087WNP6	1272.91	1504.22	1914.62	2075.83	1970.66	1806.32	1496.16	1785.36	1953	1842.9	1812.43	1713.83	1431.7	1308.76	1313.97	1298.68	1935.27	1429.11	1274.77	1322.57	1276.57	1575.82	1927.78	2086.85	1872.6	1814.74	1493	1904.53	1953.53	1854.89	1782.06	2182.69	14118	56270.7	13246.4	2259.95	2948.56	2603.64	1941.24	1393.04	1584.74	1514.04	1589.95	1765.77	1908.05	2041.1	1464.79
A0A087WNP6	1272.91	1504.22	1914.62	2075.83	1970.66	1806.32	1496.16	1785.36	1953	1842.9	1812.43	1713.83	1431.7	1308.76	1313.97	1298.68	1935.27	1429.11	1274.77	1322.57	1276.57	1575.82	1927.78	2086.85	1872.6	1814.74	1493	1904.53	1953.53	1854.89	1782.06	2182.69	14118	56270.7	13246.4	2259.95	2948.56	2603.64	1941.24	1393.04	1584.74	1514.04	1589.95	1765.77	1908.05	2041.1	1464.79
A0A087WNP6	1272.91	1504.22	1914.62	2075.83	1970.66	1806.32	1496.16	1785.36	1953	1842.9	1812.43	1713.83	1431.7	1308.76	1313.97	1298.68	1935.27	1429.11	1274.77	1322.57	1276.57	1575.82	1927.78	2086.85	1872.6	1814.74	1493	1904.53	1953.53	1854.89	1782.06	2182.69	14118	56270.7	13246.4	2259.95	2948.56	2603.64	1941.24	1393.04	1584.74	1514.04	1589.95	1765.77	1908.05	2041.1	1464.79
P83940	1705.11	1856.91	1024.8	1863.99	841.337	982.986	1376.25	1782.97	1405.41	2163.15	841.992	2089.48	1184.38	1797.31	1441.44	854.777	1036.94	2502.57	1260.35	2059.86	2893.73	1745.06	2488.93	2000.15	2593.4	3079.81	1954.01	3046.6	6430.95	7873.11	7118.7	4689.77	5402.21	11906.6	51306	17980.9	2016.54	1173.32	1237.52	988.595	1542.89	1680.25	2219.33	2094.87	2281.36	1634.56	1641.16
A0A087WNW2	1907.52	2437.29	1529.98	1554.08	1085.69	1126.85	2380.6	1566.42	1026.3	1187.66	1090.58	1393.46	1715.4	1737.31	1891.97	1963.7	1361.04	1756.25	2187.46	1998.57	1901.67	2429.82	1525.29	993.877	1082.36	1123.39	2373.3	1561.61	1024.42	1185.49	1088.58	1390.91	2661.36	1734.14	1888.52	1960.12	1358.56	1798.73	1624.31	2295.75	2108.08	2205.42	1690.85	1746.1	982.397	1245.33	2154.12
A0A087WNW3	1808.77	1759.95	1514.81	1912.69	1819.94	1852.26	1611.27	1907.87	1961.71	2432.84	1340.86	1392.07	1529.95	1706.52	2117.53	6515.98	4836.48	5368.21	1354.94	1544.46	1780.71	1948.84	1872.89	1739.25	1670.69	1424.75	1946.66	1854.63	1676.79	1468.25	1494.23	1461.27	1349.66	1331.53	1324.6	1706.48	1472.54	1352.78	1295.87	1467.9	1582.98	1728.43	1848.76	1739.2	1755	1673.86	1721.85
A0A087WNW3	1808.77	1759.95	1514.81	1912.69	1819.94	1852.26	1611.27	1907.87	1961.71	2432.84	1340.86	1392.07	1529.95	1706.52	2117.53	6515.98	4836.48	5368.21	1354.94	1544.46	1780.71	1948.84	1872.89	1739.25	1670.69	1424.75	1946.66	1854.63	1676.79	1468.25	1494.23	1461.27	1349.66	1331.53	1324.6	1706.48	1472.54	1352.78	1295.87	1467.9	1582.98	1728.43	1848.76	1739.2	1755	1673.86	1721.85
A0A087WNW3	1808.77	1759.95	1514.81	1912.69	1819.94	1852.26	1611.27	1907.87	1961.71	2432.84	1340.86	1392.07	1529.95	1706.52	2117.53	6515.98	4836.48	5368.21	1354.94	1544.46	1780.71	1948.84	1872.89	1739.25	1670.69	1424.75	1946.66	1854.63	1676.79	1468.25	1494.23	1461.27	1349.66	1331.53	1324.6	1706.48	1472.54	1352.78	1295.87	1467.9	1582.98	1728.43	1848.76	1739.2	1755	1673.86	1721.85
A0A087WNW3	1808.77	1759.95	1514.81	1912.69	1819.94	1852.26	1611.27	1907.87	1961.71	2432.84	1340.86	1392.07	1529.95	1706.52	2117.53	6515.98	4836.48	5368.21	1354.94	1544.46	1780.71	1948.84	1872.89	1739.25	1670.69	1424.75	1946.66	1854.63	1676.79	1468.25	1494.23	1461.27	1349.66	1331.53	1324.6	1706.48	1472.54	1352.78	1295.87	1467.9	1582.98	1728.43	1848.76	1739.2	1755	1673.86	1721.85
A0A087WNW3	1808.77	1759.95	1514.81	1912.69	1819.94	1852.26	1611.27	1907.87	1961.71	2432.84	1340.86	1392.07	1529.95	1706.52	2117.53	6515.98	4836.48	5368.21	1354.94	1544.46	1780.71	1948.84	1872.89	1739.25	1670.69	1424.75	1946.66	1854.63	1676.79	1468.25	1494.23	1461.27	1349.66	1331.53	1324.6	1706.48	1472.54	1352.78	1295.87	1467.9	1582.98	1728.43	1848.76	1739.2	1755	1673.86	1721.85
A0A087WNW3	1808.77	1759.95	1514.81	1912.69	1819.94	1852.26	1611.27	1907.87	1961.71	2432.84	1340.86	1392.07	1529.95	1706.52	2117.53	6515.98	4836.48	5368.21	1354.94	1544.46	1780.71	1948.84	1872.89	1739.25	1670.69	1424.75	1946.66	1854.63	1676.79	1468.25	1494.23	1461.27	1349.66	1331.53	1324.6	1706.48	1472.54	1352.78	1295.87	1467.9	1582.98	1728.43	1848.76	1739.2	1755	1673.86	1721.85
A0A087WNW3	1808.77	1759.95	1514.81	1912.69	1819.94	1852.26	1611.27	1907.87	1961.71	2432.84	1340.86	1392.07	1529.95	1706.52	2117.53	6515.98	4836.48	5368.21	1354.94	1544.46	1780.71	1948.84	1872.89	1739.25	1670.69	1424.75	1946.66	1854.63	1676.79	1468.25	1494.23	1461.27	1349.66	1331.53	1324.6	1706.48	1472.54	1352.78	1295.87	1467.9	1582.98	1728.43	1848.76	1739.2	1755	1673.86	1721.85
A0A087WNW3	1808.77	1759.95	1514.81	1912.69	1819.94	1852.26	1611.27	1907.87	1961.71	2432.84	1340.86	1392.07	1529.95	1706.52	2117.53	6515.98	4836.48	5368.21	1354.94	1544.46	1780.71	1948.84	1872.89	1739.25	1670.69	1424.75	1946.66	1854.63	1676.79	1468.25	1494.23	1461.27	1349.66	1331.53	1324.6	1706.48	1472.54	1352.78	1295.87	1467.9	1582.98	1728.43	1848.76	1739.2	1755	1673.86	1721.85
A0A087WNW3	1808.77	1759.95	1514.81	1912.69	1819.94	1852.26	1611.27	1907.87	1961.71	2432.84	1340.86	1392.07	1529.95	1706.52	2117.53	6515.98	4836.48	5368.21	1354.94	1544.46	1780.71	1948.84	1872.89	1739.25	1670.69	1424.75	1946.66	1854.63	1676.79	1468.25	1494.23	1461.27	1349.66	1331.53	1324.6	1706.48	1472.54	1352.78	1295.87	1467.9	1582.98	1728.43	1848.76	1739.2	1755	1673.86	1721.85
A0A087WNW3	1808.77	1759.95	1514.81	1912.69	1819.94	1852.26	1611.27	1907.87	1961.71	2432.84	1340.86	1392.07	1529.95	1706.52	2117.53	6515.98	4836.48	5368.21	1354.94	1544.46	1780.71	1948.84	1872.89	1739.25	1670.69	1424.75	1946.66	1854.63	1676.79	1468.25	1494.23	1461.27	1349.66	1331.53	1324.6	1706.48	1472.54	1352.78	1295.87	1467.9	1582.98	1728.43	1848.76	1739.2	1755	1673.86	1721.85
A0A087WNX9	1953.5	6196.34	18176	18791.4	23072.8	22545.8	15750.8	23258.4	12731.2	3531.15	5583.28	3316.03	2499.53	3766.75	3207.16	1890.62	2327.31	3353.48	1984.34	2289.69	1947.51	1903.03	1747.46	1723.4	1401.6	1081.58	1948.35	1789.08	1799.24	1358.18	1114.82	1089.36	1000.31	1513.66	2445.55	1887.17	1115.3	1024.13	1417.8	1670.23	1767.65	2302.57	950.653	2400.03	1553.74	981.695	2159.83
A0A087WNZ5	3270.96	3413.46	3921.96	3080.2	3643.18	4505.49	8200.94	4981.1	4373.94	4256.65	4809.03	2946.81	7693.6	31839.1	11307.5	22018.5	23318.1	14208.7	17884.4	27788.4	33180.6	30590.1	14300.5	28624.5	37380.6	17981.3	30415.5	31673	6708.37	8554.63	2504.3	2606.17	2142.07	2343.39	2514.61	3121.33	2386.12	2175.57	2278.19	2278.48	3039.03	3257.65	4007.8	3796.46	3216.28	3138.98	3216.25
A0A087WNZ5	3270.96	3413.46	3921.96	3080.2	3643.18	4505.49	8200.94	4981.1	4373.94	4256.65	4809.03	2946.81	7693.6	31839.1	11307.5	22018.5	23318.1	14208.7	17884.4	27788.4	33180.6	30590.1	14300.5	28624.5	37380.6	17981.3	30415.5	31673	6708.37	8554.63	2504.3	2606.17	2142.07	2343.39	2514.61	3121.33	2386.12	2175.57	2278.19	2278.48	3039.03	3257.65	4007.8	3796.46	3216.28	3138.98	3216.25
A0A087WP24	1837.36	1969.31	2048.75	2443.27	1741.19	1457.79	1946.58	2083.25	2177.34	1700.16	1114.53	1132.41	1173.57	1395.9	1790.09	1774.83	1259.78	1193.27	1371.45	2522.89	1831.81	1983.29	2050.42	2433.2	1745.35	1448.6	1960.23	2085	2165.31	1702.93	1114.52	1137.45	1176.58	1392.86	1398.39	14577.6	12688.3	3671.33	2558.41	1921.35	1719.13	1857.72	2207.05	2275.46	1884.23	1805.04	1826.45
A0A087WP24	1837.36	1969.31	2048.75	2443.27	1741.19	1457.79	1946.58	2083.25	2177.34	1700.16	1114.53	1132.41	1173.57	1395.9	1790.09	1774.83	1259.78	1193.27	1371.45	2522.89	1831.81	1983.29	2050.42	2433.2	1745.35	1448.6	1960.23	2085	2165.31	1702.93	1114.52	1137.45	1176.58	1392.86	1398.39	14577.6	12688.3	3671.33	2558.41	1921.35	1719.13	1857.72	2207.05	2275.46	1884.23	1805.04	1826.45
A0A087WP24	1837.36	1969.31	2048.75	2443.27	1741.19	1457.79	1946.58	2083.25	2177.34	1700.16	1114.53	1132.41	1173.57	1395.9	1790.09	1774.83	1259.78	1193.27	1371.45	2522.89	1831.81	1983.29	2050.42	2433.2	1745.35	1448.6	1960.23	2085	2165.31	1702.93	1114.52	1137.45	1176.58	1392.86	1398.39	14577.6	12688.3	3671.33	2558.41	1921.35	1719.13	1857.72	2207.05	2275.46	1884.23	1805.04	1826.45
A0A087WPH7	1786.51	1708.49	2181.57	2749.5	2184.87	2257.48	5238.62	5266.41	10148.4	9770.78	4240.84	4409.48	8977.74	4142.65	7577.78	11371.9	14651.3	15100.1	14082.3	8825.04	2350.72	19020.2	46396.5	35192.4	35773.4	27675.3	1699.82	1678.38	1866.95	1648.15	1496.48	1654.76	1834.1	1738.61	1479.95	1454.83	1638.69	2136.57	1871.52	1354.91	1500.14	1573.25	1460.06	1408.33	1356.83	1476.15	1540.67
A0A087WPL5	1950.19	1790.77	1961.98	2550.56	1926.29	2097.78	1808.46	1893.77	2735.47	4085.53	2178.68	2000.58	2658.71	3489.82	2246.29	3118.36	1991.91	2528.14	6012.82	1728.2	4940.23	5034.96	4887.62	8379.31	7830.23	7508.19	1635.48	7747.94	9364.07	19193.3	15678.3	1663.61	2255.93	2138.55	1500.84	1634.45	1670.84	2164.61	1802.53	2008.48	1821.99	1673.05	1858.31	1763.56	1828.98	1507.37	1694.31
A0A087WPL5	1950.19	1790.77	1961.98	2550.56	1926.29	2097.78	1808.46	1893.77	2735.47	4085.53	2178.68	2000.58	2658.71	3489.82	2246.29	3118.36	1991.91	2528.14	6012.82	1728.2	4940.23	5034.96	4887.62	8379.31	7830.23	7508.19	1635.48	7747.94	9364.07	19193.3	15678.3	1663.61	2255.93	2138.55	1500.84	1634.45	1670.84	2164.61	1802.53	2008.48	1821.99	1673.05	1858.31	1763.56	1828.98	1507.37	1694.31
A0A087WQF4	1241.7	1228.39	995.941	1770.17	1667.85	2235.82	1199.82	1019.66	1576.62	1716.97	2163.85	2140.65	1735.58	1593.7	953.549	1278.27	2090.86	1776.91	1287.63	1016.47	1237.89	1224.62	992.886	1811.23	1662.73	2228.96	1196.14	1016.53	1573.74	1713.84	2159.9	2136.75	1732.41	1590.79	10461.6	1275.94	2087.05	1773.66	2495.3	1725.66	1372.25	1111.53	1100.66	1010.68	1509.18	2470.9	1085.67
A0A087WQH8	3750.8	3950.14	3591.89	3917.31	4437.27	3671.98	4896.61	8389.21	9700.51	13201.8	7167.33	11298.5	9137.63	17569.4	18051.7	16852	23534.1	17477.8	32846.3	35288.7	50325.3	61209.5	55475.7	51605.9	65230.8	57397.9	53082.9	88515.5	57646.9	56196.7	50229.6	46904.9	10449.4	9725.19	9436.32	7322.3	6837.98	8104.73	6790.66	5094.52	3935.01	4704.99	3127.69	4966.79	4215.39	4240.17	3756.43
A0A087WQH8	3750.8	3950.14	3591.89	3917.31	4437.27	3671.98	4896.61	8389.21	9700.51	13201.8	7167.33	11298.5	9137.63	17569.4	18051.7	16852	23534.1	17477.8	32846.3	35288.7	50325.3	61209.5	55475.7	51605.9	65230.8	57397.9	53082.9	88515.5	57646.9	56196.7	50229.6	46904.9	10449.4	9725.19	9436.32	7322.3	6837.98	8104.73	6790.66	5094.52	3935.01	4704.99	3127.69	4966.79	4215.39	4240.17	3756.43
A0A087WQH8	3750.8	3950.14	3591.89	3917.31	4437.27	3671.98	4896.61	8389.21	9700.51	13201.8	7167.33	11298.5	9137.63	17569.4	18051.7	16852	23534.1	17477.8	32846.3	35288.7	50325.3	61209.5	55475.7	51605.9	65230.8	57397.9	53082.9	88515.5	57646.9	56196.7	50229.6	46904.9	10449.4	9725.19	9436.32	7322.3	6837.98	8104.73	6790.66	5094.52	3935.01	4704.99	3127.69	4966.79	4215.39	4240.17	3756.43
A0A087WQH8	3750.8	3950.14	3591.89	3917.31	4437.27	3671.98	4896.61	8389.21	9700.51	13201.8	7167.33	11298.5	9137.63	17569.4	18051.7	16852	23534.1	17477.8	32846.3	35288.7	50325.3	61209.5	55475.7	51605.9	65230.8	57397.9	53082.9	88515.5	57646.9	56196.7	50229.6	46904.9	10449.4	9725.19	9436.32	7322.3	6837.98	8104.73	6790.66	5094.52	3935.01	4704.99	3127.69	4966.79	4215.39	4240.17	3756.43
A0A087WQS5	15517.1	63305.4	179773	1.13852e+06	552827	706128	567925	743246	1.73467e+06	777368	517822	2.21419e+06	681154	305401	349737	2.24936e+06	2.28359e+06	1.86653e+06	1.10371e+06	114618	188263	158052	462246	335474	271867	181484	109236	61405.2	158782	125855	113706	143297	214260	411588	265134	18916.1	96055	16547.2	14974.5	10448.4	9965.09	27050.6	29920.3	39481.6	8416.78	17267.4	6647.88
A0A087WR20	1885.85	2048.02	2439.3	2445.79	2029.17	1918.25	2034.05	2345.39	1999.8	1827.81	1851.42	2157.9	1925.04	1803.79	2156.76	1772.04	2083.61	1855.48	1690.59	1912.81	1766.45	1923.67	2302.61	2277.69	1906.52	1763.13	1903.41	2214.57	1886.59	1703.54	1715.31	1997.86	2309.4	2232.8	1949.37	62139.6	17448.6	6880.19	1820.95	1424.56	1608.22	1826.45	1930.65	1784.95	1771.59	1700.86	1813.07
A0A087WRE7	1900.64	1873.68	2007.96	1821.99	1873.22	1592.35	2128.45	1993.65	1922.79	1598.77	1801.1	1634.31	1832.09	2152.88	1908.33	1843.01	1861.32	1892.42	2082.07	1641.85	2335.69	2181.03	1922.66	1909.92	1948.44	1688.96	2051.21	2266.68	1884.27	2004.95	1712.08	1833.01	2014.62	81500.6	147681	40213.6	18417.9	6828.97	1778.97	2020.25	1904.8	1904.76	2120.82	1904.65	1869.73	1818.62	1929.78
A0A087WRE7	1900.64	1873.68	2007.96	1821.99	1873.22	1592.35	2128.45	1993.65	1922.79	1598.77	1801.1	1634.31	1832.09	2152.88	1908.33	1843.01	1861.32	1892.42	2082.07	1641.85	2335.69	2181.03	1922.66	1909.92	1948.44	1688.96	2051.21	2266.68	1884.27	2004.95	1712.08	1833.01	2014.62	81500.6	147681	40213.6	18417.9	6828.97	1778.97	2020.25	1904.8	1904.76	2120.82	1904.65	1869.73	1818.62	1929.78
A0A087WRE7	1900.64	1873.68	2007.96	1821.99	1873.22	1592.35	2128.45	1993.65	1922.79	1598.77	1801.1	1634.31	1832.09	2152.88	1908.33	1843.01	1861.32	1892.42	2082.07	1641.85	2335.69	2181.03	1922.66	1909.92	1948.44	1688.96	2051.21	2266.68	1884.27	2004.95	1712.08	1833.01	2014.62	81500.6	147681	40213.6	18417.9	6828.97	1778.97	2020.25	1904.8	1904.76	2120.82	1904.65	1869.73	1818.62	1929.78
A0A087WRE7	1900.64	1873.68	2007.96	1821.99	1873.22	1592.35	2128.45	1993.65	1922.79	1598.77	1801.1	1634.31	1832.09	2152.88	1908.33	1843.01	1861.32	1892.42	2082.07	1641.85	2335.69	2181.03	1922.66	1909.92	1948.44	1688.96	2051.21	2266.68	1884.27	2004.95	1712.08	1833.01	2014.62	81500.6	147681	40213.6	18417.9	6828.97	1778.97	2020.25	1904.8	1904.76	2120.82	1904.65	1869.73	1818.62	1929.78
A0A087WRE7	1900.64	1873.68	2007.96	1821.99	1873.22	1592.35	2128.45	1993.65	1922.79	1598.77	1801.1	1634.31	1832.09	2152.88	1908.33	1843.01	1861.32	1892.42	2082.07	1641.85	2335.69	2181.03	1922.66	1909.92	1948.44	1688.96	2051.21	2266.68	1884.27	2004.95	1712.08	1833.01	2014.62	81500.6	147681	40213.6	18417.9	6828.97	1778.97	2020.25	1904.8	1904.76	2120.82	1904.65	1869.73	1818.62	1929.78
A0A087WRE7	1900.64	1873.68	2007.96	1821.99	1873.22	1592.35	2128.45	1993.65	1922.79	1598.77	1801.1	1634.31	1832.09	2152.88	1908.33	1843.01	1861.32	1892.42	2082.07	1641.85	2335.69	2181.03	1922.66	1909.92	1948.44	1688.96	2051.21	2266.68	1884.27	2004.95	1712.08	1833.01	2014.62	81500.6	147681	40213.6	18417.9	6828.97	1778.97	2020.25	1904.8	1904.76	2120.82	1904.65	1869.73	1818.62	1929.78
A0A087WRM8	2178.31	2949.56	2364.34	2256.41	1784.34	2001.43	2529.28	2274.55	1844.81	1892.11	1971.59	1642.01	1619.03	2274.22	1740.48	2189.24	1404.68	1570.18	1776.25	1992.61	2070.08	2809.18	2241.41	2130.65	1660.76	1897.99	1479.42	2447.2	1341.33	2230.9	1150.62	1561.13	1549.13	2103.25	1640.13	2094.72	1313.34	1502.39	1489.67	1783.76	2029.84	2164	2414.83	1942.74	1604	1955.49	1961.16
A0A087WRM8	2178.31	2949.56	2364.34	2256.41	1784.34	2001.43	2529.28	2274.55	1844.81	1892.11	1971.59	1642.01	1619.03	2274.22	1740.48	2189.24	1404.68	1570.18	1776.25	1992.61	2070.08	2809.18	2241.41	2130.65	1660.76	1897.99	1479.42	2447.2	1341.33	2230.9	1150.62	1561.13	1549.13	2103.25	1640.13	2094.72	1313.34	1502.39	1489.67	1783.76	2029.84	2164	2414.83	1942.74	1604	1955.49	1961.16
A0A087WRY3	1889.64	1846.92	2587.2	2323.62	2504.03	1902.67	1800.41	2643.5	2366.12	2360.03	2481.81	1863.05	1464.16	1303.3	1419.63	1534.16	2024.71	1492.4	1366.83	1348.11	1846.3	1809.67	2525.94	2235.27	2454.85	1858.64	1765.05	2582.33	2322.59	2301.13	2372.96	1030.54	46262.2	71256.8	1385.16	1045.12	1662	1448.36	1184.41	1285.62	1256.22	1603.75	2261.48	2211.87	2169.5	2004.93	1559.88
A0A087WRY3	1889.64	1846.92	2587.2	2323.62	2504.03	1902.67	1800.41	2643.5	2366.12	2360.03	2481.81	1863.05	1464.16	1303.3	1419.63	1534.16	2024.71	1492.4	1366.83	1348.11	1846.3	1809.67	2525.94	2235.27	2454.85	1858.64	1765.05	2582.33	2322.59	2301.13	2372.96	1030.54	46262.2	71256.8	1385.16	1045.12	1662	1448.36	1184.41	1285.62	1256.22	1603.75	2261.48	2211.87	2169.5	2004.93	1559.88
A0A087WS16	1856.95	5879.24	4883.78	2008.87	1612.92	1552.17	1810.99	1591.48	1427.49	1510.22	1536.97	1560.04	1720.03	1708.42	1984.1	1762.09	1614.9	1684.7	1932.1	1947.19	1916.9	1804.15	1666.55	1326.25	1445.15	1581.71	1784.2	1643.67	1315.34	1574.53	1566.73	1643.97	1706.4	1696.65	1995.74	1807.37	1495.74	1667.34	1757.47	1936.65	1849.46	1809.62	1678.36	1568.21	1483.58	1372.59	1821.02
A0A087WS16	1856.95	5879.24	4883.78	2008.87	1612.92	1552.17	1810.99	1591.48	1427.49	1510.22	1536.97	1560.04	1720.03	1708.42	1984.1	1762.09	1614.9	1684.7	1932.1	1947.19	1916.9	1804.15	1666.55	1326.25	1445.15	1581.71	1784.2	1643.67	1315.34	1574.53	1566.73	1643.97	1706.4	1696.65	1995.74	1807.37	1495.74	1667.34	1757.47	1936.65	1849.46	1809.62	1678.36	1568.21	1483.58	1372.59	1821.02
A0A087WS16	1856.95	5879.24	4883.78	2008.87	1612.92	1552.17	1810.99	1591.48	1427.49	1510.22	1536.97	1560.04	1720.03	1708.42	1984.1	1762.09	1614.9	1684.7	1932.1	1947.19	1916.9	1804.15	1666.55	1326.25	1445.15	1581.71	1784.2	1643.67	1315.34	1574.53	1566.73	1643.97	1706.4	1696.65	1995.74	1807.37	1495.74	1667.34	1757.47	1936.65	1849.46	1809.62	1678.36	1568.21	1483.58	1372.59	1821.02
A0A087WS16	1856.95	5879.24	4883.78	2008.87	1612.92	1552.17	1810.99	1591.48	1427.49	1510.22	1536.97	1560.04	1720.03	1708.42	1984.1	1762.09	1614.9	1684.7	1932.1	1947.19	1916.9	1804.15	1666.55	1326.25	1445.15	1581.71	1784.2	1643.67	1315.34	1574.53	1566.73	1643.97	1706.4	1696.65	1995.74	1807.37	1495.74	1667.34	1757.47	1936.65	1849.46	1809.62	1678.36	1568.21	1483.58	1372.59	1821.02
A0A087WS16	1856.95	5879.24	4883.78	2008.87	1612.92	1552.17	1810.99	1591.48	1427.49	1510.22	1536.97	1560.04	1720.03	1708.42	1984.1	1762.09	1614.9	1684.7	1932.1	1947.19	1916.9	1804.15	1666.55	1326.25	1445.15	1581.71	1784.2	1643.67	1315.34	1574.53	1566.73	1643.97	1706.4	1696.65	1995.74	1807.37	1495.74	1667.34	1757.47	1936.65	1849.46	1809.62	1678.36	1568.21	1483.58	1372.59	1821.02
A0A087WS16	1856.95	5879.24	4883.78	2008.87	1612.92	1552.17	1810.99	1591.48	1427.49	1510.22	1536.97	1560.04	1720.03	1708.42	1984.1	1762.09	1614.9	1684.7	1932.1	1947.19	1916.9	1804.15	1666.55	1326.25	1445.15	1581.71	1784.2	1643.67	1315.34	1574.53	1566.73	1643.97	1706.4	1696.65	1995.74	1807.37	1495.74	1667.34	1757.47	1936.65	1849.46	1809.62	1678.36	1568.21	1483.58	1372.59	1821.02
A0A087WS16	1856.95	5879.24	4883.78	2008.87	1612.92	1552.17	1810.99	1591.48	1427.49	1510.22	1536.97	1560.04	1720.03	1708.42	1984.1	1762.09	1614.9	1684.7	1932.1	1947.19	1916.9	1804.15	1666.55	1326.25	1445.15	1581.71	1784.2	1643.67	1315.34	1574.53	1566.73	1643.97	1706.4	1696.65	1995.74	1807.37	1495.74	1667.34	1757.47	1936.65	1849.46	1809.62	1678.36	1568.21	1483.58	1372.59	1821.02
A0A087WS16	1856.95	5879.24	4883.78	2008.87	1612.92	1552.17	1810.99	1591.48	1427.49	1510.22	1536.97	1560.04	1720.03	1708.42	1984.1	1762.09	1614.9	1684.7	1932.1	1947.19	1916.9	1804.15	1666.55	1326.25	1445.15	1581.71	1784.2	1643.67	1315.34	1574.53	1566.73	1643.97	1706.4	1696.65	1995.74	1807.37	1495.74	1667.34	1757.47	1936.65	1849.46	1809.62	1678.36	1568.21	1483.58	1372.59	1821.02
A0A087WS16	1856.95	5879.24	4883.78	2008.87	1612.92	1552.17	1810.99	1591.48	1427.49	1510.22	1536.97	1560.04	1720.03	1708.42	1984.1	1762.09	1614.9	1684.7	1932.1	1947.19	1916.9	1804.15	1666.55	1326.25	1445.15	1581.71	1784.2	1643.67	1315.34	1574.53	1566.73	1643.97	1706.4	1696.65	1995.74	1807.37	1495.74	1667.34	1757.47	1936.65	1849.46	1809.62	1678.36	1568.21	1483.58	1372.59	1821.02
A0A087WS16	1856.95	5879.24	4883.78	2008.87	1612.92	1552.17	1810.99	1591.48	1427.49	1510.22	1536.97	1560.04	1720.03	1708.42	1984.1	1762.09	1614.9	1684.7	1932.1	1947.19	1916.9	1804.15	1666.55	1326.25	1445.15	1581.71	1784.2	1643.67	1315.34	1574.53	1566.73	1643.97	1706.4	1696.65	1995.74	1807.37	1495.74	1667.34	1757.47	1936.65	1849.46	1809.62	1678.36	1568.21	1483.58	1372.59	1821.02
A0A087WS16	1856.95	5879.24	4883.78	2008.87	1612.92	1552.17	1810.99	1591.48	1427.49	1510.22	1536.97	1560.04	1720.03	1708.42	1984.1	1762.09	1614.9	1684.7	1932.1	1947.19	1916.9	1804.15	1666.55	1326.25	1445.15	1581.71	1784.2	1643.67	1315.34	1574.53	1566.73	1643.97	1706.4	1696.65	1995.74	1807.37	1495.74	1667.34	1757.47	1936.65	1849.46	1809.62	1678.36	1568.21	1483.58	1372.59	1821.02
A0A087WS16	1856.95	5879.24	4883.78	2008.87	1612.92	1552.17	1810.99	1591.48	1427.49	1510.22	1536.97	1560.04	1720.03	1708.42	1984.1	1762.09	1614.9	1684.7	1932.1	1947.19	1916.9	1804.15	1666.55	1326.25	1445.15	1581.71	1784.2	1643.67	1315.34	1574.53	1566.73	1643.97	1706.4	1696.65	1995.74	1807.37	1495.74	1667.34	1757.47	1936.65	1849.46	1809.62	1678.36	1568.21	1483.58	1372.59	1821.02
A0A087WS16	1856.95	5879.24	4883.78	2008.87	1612.92	1552.17	1810.99	1591.48	1427.49	1510.22	1536.97	1560.04	1720.03	1708.42	1984.1	1762.09	1614.9	1684.7	1932.1	1947.19	1916.9	1804.15	1666.55	1326.25	1445.15	1581.71	1784.2	1643.67	1315.34	1574.53	1566.73	1643.97	1706.4	1696.65	1995.74	1807.37	1495.74	1667.34	1757.47	1936.65	1849.46	1809.62	1678.36	1568.21	1483.58	1372.59	1821.02
A0A087WS16	1856.95	5879.24	4883.78	2008.87	1612.92	1552.17	1810.99	1591.48	1427.49	1510.22	1536.97	1560.04	1720.03	1708.42	1984.1	1762.09	1614.9	1684.7	1932.1	1947.19	1916.9	1804.15	1666.55	1326.25	1445.15	1581.71	1784.2	1643.67	1315.34	1574.53	1566.73	1643.97	1706.4	1696.65	1995.74	1807.37	1495.74	1667.34	1757.47	1936.65	1849.46	1809.62	1678.36	1568.21	1483.58	1372.59	1821.02
A0A087WS16	1856.95	5879.24	4883.78	2008.87	1612.92	1552.17	1810.99	1591.48	1427.49	1510.22	1536.97	1560.04	1720.03	1708.42	1984.1	1762.09	1614.9	1684.7	1932.1	1947.19	1916.9	1804.15	1666.55	1326.25	1445.15	1581.71	1784.2	1643.67	1315.34	1574.53	1566.73	1643.97	1706.4	1696.65	1995.74	1807.37	1495.74	1667.34	1757.47	1936.65	1849.46	1809.62	1678.36	1568.21	1483.58	1372.59	1821.02
A0A087WS16	1856.95	5879.24	4883.78	2008.87	1612.92	1552.17	1810.99	1591.48	1427.49	1510.22	1536.97	1560.04	1720.03	1708.42	1984.1	1762.09	1614.9	1684.7	1932.1	1947.19	1916.9	1804.15	1666.55	1326.25	1445.15	1581.71	1784.2	1643.67	1315.34	1574.53	1566.73	1643.97	1706.4	1696.65	1995.74	1807.37	1495.74	1667.34	1757.47	1936.65	1849.46	1809.62	1678.36	1568.21	1483.58	1372.59	1821.02
A0A087WS46	1931.94	2336.7	2005.58	1969.96	1619.35	1544.48	2351.22	2079.21	1786.11	1762.95	1349.41	1562.05	1490.64	2465.68	1723.13	2062.45	1607.21	1469.91	1704.24	2200.05	2121.89	2930.42	5054.78	12699.9	18783	15693.4	10551.3	15270.9	28476.7	25677.9	13939.6	9971.35	1984.83	2303.95	1558.14	1985.82	1427.34	1430.98	1494.01	1502.9	1855.57	2004.78	2136.59	1932.05	1684.3	1632.66	2000.05
A0A087WS46	1931.94	2336.7	2005.58	1969.96	1619.35	1544.48	2351.22	2079.21	1786.11	1762.95	1349.41	1562.05	1490.64	2465.68	1723.13	2062.45	1607.21	1469.91	1704.24	2200.05	2121.89	2930.42	5054.78	12699.9	18783	15693.4	10551.3	15270.9	28476.7	25677.9	13939.6	9971.35	1984.83	2303.95	1558.14	1985.82	1427.34	1430.98	1494.01	1502.9	1855.57	2004.78	2136.59	1932.05	1684.3	1632.66	2000.05
A0A087WS46	1931.94	2336.7	2005.58	1969.96	1619.35	1544.48	2351.22	2079.21	1786.11	1762.95	1349.41	1562.05	1490.64	2465.68	1723.13	2062.45	1607.21	1469.91	1704.24	2200.05	2121.89	2930.42	5054.78	12699.9	18783	15693.4	10551.3	15270.9	28476.7	25677.9	13939.6	9971.35	1984.83	2303.95	1558.14	1985.82	1427.34	1430.98	1494.01	1502.9	1855.57	2004.78	2136.59	1932.05	1684.3	1632.66	2000.05
A0A087WS46	1931.94	2336.7	2005.58	1969.96	1619.35	1544.48	2351.22	2079.21	1786.11	1762.95	1349.41	1562.05	1490.64	2465.68	1723.13	2062.45	1607.21	1469.91	1704.24	2200.05	2121.89	2930.42	5054.78	12699.9	18783	15693.4	10551.3	15270.9	28476.7	25677.9	13939.6	9971.35	1984.83	2303.95	1558.14	1985.82	1427.34	1430.98	1494.01	1502.9	1855.57	2004.78	2136.59	1932.05	1684.3	1632.66	2000.05
A0A087WS46	1931.94	2336.7	2005.58	1969.96	1619.35	1544.48	2351.22	2079.21	1786.11	1762.95	1349.41	1562.05	1490.64	2465.68	1723.13	2062.45	1607.21	1469.91	1704.24	2200.05	2121.89	2930.42	5054.78	12699.9	18783	15693.4	10551.3	15270.9	28476.7	25677.9	13939.6	9971.35	1984.83	2303.95	1558.14	1985.82	1427.34	1430.98	1494.01	1502.9	1855.57	2004.78	2136.59	1932.05	1684.3	1632.66	2000.05
A0A087WS46	1931.94	2336.7	2005.58	1969.96	1619.35	1544.48	2351.22	2079.21	1786.11	1762.95	1349.41	1562.05	1490.64	2465.68	1723.13	2062.45	1607.21	1469.91	1704.24	2200.05	2121.89	2930.42	5054.78	12699.9	18783	15693.4	10551.3	15270.9	28476.7	25677.9	13939.6	9971.35	1984.83	2303.95	1558.14	1985.82	1427.34	1430.98	1494.01	1502.9	1855.57	2004.78	2136.59	1932.05	1684.3	1632.66	2000.05
A0A087WSI9	2292.14	1626.88	1814.76	6964.02	1198.21	1272.98	1665.62	1772.55	1262.88	1203.34	1228.41	1824.03	4335.54	2273.95	2088.06	12047.6	952.272	1595.84	1921.89	2171.41	2285.1	1621.88	934.685	1300.88	1194.54	1269.07	1660.51	1813.65	1260.57	1201.14	1308.07	928.425	1630.86	2269.8	2084.25	2214.3	950.534	1592.92	2441.14	1904.52	2074.07	1797.93	1642.11	1442.08	1324.19	1151.87	1840.74
A0A0A0MQ68	6914.12	6952.58	7590.63	8312.5	9422.97	9490.86	7543.17	8016.38	8617.26	10115.5	10040.1	10022.3	10313.1	10221.8	8781.27	7381.66	10193.5	11093.5	9851.31	7683.36	7586.6	7243.83	7575.61	8429.78	9375.95	10111.1	7365.36	7637.85	9643.21	11796.4	43659.2	236311	142559	23401.4	15383.2	10843.4	13552.9	12736.4	10747.1	8836.68	7664.63	7191.88	7592.75	8551.06	8302.79	8935.61	6837.82
A0A0A0MQ68	6914.12	6952.58	7590.63	8312.5	9422.97	9490.86	7543.17	8016.38	8617.26	10115.5	10040.1	10022.3	10313.1	10221.8	8781.27	7381.66	10193.5	11093.5	9851.31	7683.36	7586.6	7243.83	7575.61	8429.78	9375.95	10111.1	7365.36	7637.85	9643.21	11796.4	43659.2	236311	142559	23401.4	15383.2	10843.4	13552.9	12736.4	10747.1	8836.68	7664.63	7191.88	7592.75	8551.06	8302.79	8935.61	6837.82
A0A0A0MQ68	6914.12	6952.58	7590.63	8312.5	9422.97	9490.86	7543.17	8016.38	8617.26	10115.5	10040.1	10022.3	10313.1	10221.8	8781.27	7381.66	10193.5	11093.5	9851.31	7683.36	7586.6	7243.83	7575.61	8429.78	9375.95	10111.1	7365.36	7637.85	9643.21	11796.4	43659.2	236311	142559	23401.4	15383.2	10843.4	13552.9	12736.4	10747.1	8836.68	7664.63	7191.88	7592.75	8551.06	8302.79	8935.61	6837.82
A0A0A0MQ68	6914.12	6952.58	7590.63	8312.5	9422.97	9490.86	7543.17	8016.38	8617.26	10115.5	10040.1	10022.3	10313.1	10221.8	8781.27	7381.66	10193.5	11093.5	9851.31	7683.36	7586.6	7243.83	7575.61	8429.78	9375.95	10111.1	7365.36	7637.85	9643.21	11796.4	43659.2	236311	142559	23401.4	15383.2	10843.4	13552.9	12736.4	10747.1	8836.68	7664.63	7191.88	7592.75	8551.06	8302.79	8935.61	6837.82
A0A0A0MQ68	6914.12	6952.58	7590.63	8312.5	9422.97	9490.86	7543.17	8016.38	8617.26	10115.5	10040.1	10022.3	10313.1	10221.8	8781.27	7381.66	10193.5	11093.5	9851.31	7683.36	7586.6	7243.83	7575.61	8429.78	9375.95	10111.1	7365.36	7637.85	9643.21	11796.4	43659.2	236311	142559	23401.4	15383.2	10843.4	13552.9	12736.4	10747.1	8836.68	7664.63	7191.88	7592.75	8551.06	8302.79	8935.61	6837.82
A0A0A0MQ68	6914.12	6952.58	7590.63	8312.5	9422.97	9490.86	7543.17	8016.38	8617.26	10115.5	10040.1	10022.3	10313.1	10221.8	8781.27	7381.66	10193.5	11093.5	9851.31	7683.36	7586.6	7243.83	7575.61	8429.78	9375.95	10111.1	7365.36	7637.85	9643.21	11796.4	43659.2	236311	142559	23401.4	15383.2	10843.4	13552.9	12736.4	10747.1	8836.68	7664.63	7191.88	7592.75	8551.06	8302.79	8935.61	6837.82
A0A0A0MQ68	6914.12	6952.58	7590.63	8312.5	9422.97	9490.86	7543.17	8016.38	8617.26	10115.5	10040.1	10022.3	10313.1	10221.8	8781.27	7381.66	10193.5	11093.5	9851.31	7683.36	7586.6	7243.83	7575.61	8429.78	9375.95	10111.1	7365.36	7637.85	9643.21	11796.4	43659.2	236311	142559	23401.4	15383.2	10843.4	13552.9	12736.4	10747.1	8836.68	7664.63	7191.88	7592.75	8551.06	8302.79	8935.61	6837.82
A0A0A0MQ68	6914.12	6952.58	7590.63	8312.5	9422.97	9490.86	7543.17	8016.38	8617.26	10115.5	10040.1	10022.3	10313.1	10221.8	8781.27	7381.66	10193.5	11093.5	9851.31	7683.36	7586.6	7243.83	7575.61	8429.78	9375.95	10111.1	7365.36	7637.85	9643.21	11796.4	43659.2	236311	142559	23401.4	15383.2	10843.4	13552.9	12736.4	10747.1	8836.68	7664.63	7191.88	7592.75	8551.06	8302.79	8935.61	6837.82
A0A0A0MQ68	6914.12	6952.58	7590.63	8312.5	9422.97	9490.86	7543.17	8016.38	8617.26	10115.5	10040.1	10022.3	10313.1	10221.8	8781.27	7381.66	10193.5	11093.5	9851.31	7683.36	7586.6	7243.83	7575.61	8429.78	9375.95	10111.1	7365.36	7637.85	9643.21	11796.4	43659.2	236311	142559	23401.4	15383.2	10843.4	13552.9	12736.4	10747.1	8836.68	7664.63	7191.88	7592.75	8551.06	8302.79	8935.61	6837.82
A0A0A0MQ68	6914.12	6952.58	7590.63	8312.5	9422.97	9490.86	7543.17	8016.38	8617.26	10115.5	10040.1	10022.3	10313.1	10221.8	8781.27	7381.66	10193.5	11093.5	9851.31	7683.36	7586.6	7243.83	7575.61	8429.78	9375.95	10111.1	7365.36	7637.85	9643.21	11796.4	43659.2	236311	142559	23401.4	15383.2	10843.4	13552.9	12736.4	10747.1	8836.68	7664.63	7191.88	7592.75	8551.06	8302.79	8935.61	6837.82
A0A0A0MQ68	6914.12	6952.58	7590.63	8312.5	9422.97	9490.86	7543.17	8016.38	8617.26	10115.5	10040.1	10022.3	10313.1	10221.8	8781.27	7381.66	10193.5	11093.5	9851.31	7683.36	7586.6	7243.83	7575.61	8429.78	9375.95	10111.1	7365.36	7637.85	9643.21	11796.4	43659.2	236311	142559	23401.4	15383.2	10843.4	13552.9	12736.4	10747.1	8836.68	7664.63	7191.88	7592.75	8551.06	8302.79	8935.61	6837.82
A0A0A0MQ68	6914.12	6952.58	7590.63	8312.5	9422.97	9490.86	7543.17	8016.38	8617.26	10115.5	10040.1	10022.3	10313.1	10221.8	8781.27	7381.66	10193.5	11093.5	9851.31	7683.36	7586.6	7243.83	7575.61	8429.78	9375.95	10111.1	7365.36	7637.85	9643.21	11796.4	43659.2	236311	142559	23401.4	15383.2	10843.4	13552.9	12736.4	10747.1	8836.68	7664.63	7191.88	7592.75	8551.06	8302.79	8935.61	6837.82
A0A0A0MQ68	6914.12	6952.58	7590.63	8312.5	9422.97	9490.86	7543.17	8016.38	8617.26	10115.5	10040.1	10022.3	10313.1	10221.8	8781.27	7381.66	10193.5	11093.5	9851.31	7683.36	7586.6	7243.83	7575.61	8429.78	9375.95	10111.1	7365.36	7637.85	9643.21	11796.4	43659.2	236311	142559	23401.4	15383.2	10843.4	13552.9	12736.4	10747.1	8836.68	7664.63	7191.88	7592.75	8551.06	8302.79	8935.61	6837.82
A0A0A0MQ68	6914.12	6952.58	7590.63	8312.5	9422.97	9490.86	7543.17	8016.38	8617.26	10115.5	10040.1	10022.3	10313.1	10221.8	8781.27	7381.66	10193.5	11093.5	9851.31	7683.36	7586.6	7243.83	7575.61	8429.78	9375.95	10111.1	7365.36	7637.85	9643.21	11796.4	43659.2	236311	142559	23401.4	15383.2	10843.4	13552.9	12736.4	10747.1	8836.68	7664.63	7191.88	7592.75	8551.06	8302.79	8935.61	6837.82
A0A0A0MQ90	2181.58	2366.68	2082.37	2126.98	1739.9	2065.37	2412.29	2095.2	2107.59	1919.87	2123.88	2386.56	1929.99	2053.48	1754.59	2558.38	2437.3	1914.79	1973.46	1827.61	2068.64	2205.2	1900.46	1981.72	1621.35	1968.45	2247.7	1904.46	1964.23	1807.17	1435.01	2225.65	1826.44	1946.47	1636.43	16480.2	4879.58	2984.74	1916.03	1801.18	2198.38	1767.12	2411.86	1659.64	1679.95	2067.7	1788.58
A0A0A0MQ90	2181.58	2366.68	2082.37	2126.98	1739.9	2065.37	2412.29	2095.2	2107.59	1919.87	2123.88	2386.56	1929.99	2053.48	1754.59	2558.38	2437.3	1914.79	1973.46	1827.61	2068.64	2205.2	1900.46	1981.72	1621.35	1968.45	2247.7	1904.46	1964.23	1807.17	1435.01	2225.65	1826.44	1946.47	1636.43	16480.2	4879.58	2984.74	1916.03	1801.18	2198.38	1767.12	2411.86	1659.64	1679.95	2067.7	1788.58
A0A0A0MQ97	1884.68	2031.59	1735.68	1633.76	1535.89	1338.47	1984.33	1772.97	1703.1	1376.83	1135.63	1226.7	1044.94	1496.9	1917.24	2212.22	1198.16	1068.13	1312.25	2216.6	1881.91	2025.36	1731.78	2499.45	1683.65	1334.37	1978.25	1769.35	2068.58	1374.83	1133.65	1224.46	1043.29	1494.2	1875.81	2208.18	1195.98	1066.37	1429.92	1653.25	1721.71	1838.31	1898.77	2278.18	1542.53	1437.77	1795.55
A0A0A0MQ97	1884.68	2031.59	1735.68	1633.76	1535.89	1338.47	1984.33	1772.97	1703.1	1376.83	1135.63	1226.7	1044.94	1496.9	1917.24	2212.22	1198.16	1068.13	1312.25	2216.6	1881.91	2025.36	1731.78	2499.45	1683.65	1334.37	1978.25	1769.35	2068.58	1374.83	1133.65	1224.46	1043.29	1494.2	1875.81	2208.18	1195.98	1066.37	1429.92	1653.25	1721.71	1838.31	1898.77	2278.18	1542.53	1437.77	1795.55
A0A0A0MQA3	2192.91	2022.32	2008.96	1878.97	1624.64	1441.88	2042.67	2252.68	1691.06	1665.93	1587.21	1580.18	1842.08	1733.22	2239.49	2071.22	1596.87	1600.14	2073.11	2078.73	2085.79	2072.87	2015.05	1635.95	1632.4	1430.95	2108.03	2003.58	1601.04	1385.88	1578.08	1481.63	4536.11	82193.7	38803.2	8243.17	5776.32	2210.59	1882.5	1980.66	1974.94	2205.3	1937.53	1792.08	1667.81	1648.54	2216.74
A0A0A0MQA3	2192.91	2022.32	2008.96	1878.97	1624.64	1441.88	2042.67	2252.68	1691.06	1665.93	1587.21	1580.18	1842.08	1733.22	2239.49	2071.22	1596.87	1600.14	2073.11	2078.73	2085.79	2072.87	2015.05	1635.95	1632.4	1430.95	2108.03	2003.58	1601.04	1385.88	1578.08	1481.63	4536.11	82193.7	38803.2	8243.17	5776.32	2210.59	1882.5	1980.66	1974.94	2205.3	1937.53	1792.08	1667.81	1648.54	2216.74
A0A0A0MQA3	2192.91	2022.32	2008.96	1878.97	1624.64	1441.88	2042.67	2252.68	1691.06	1665.93	1587.21	1580.18	1842.08	1733.22	2239.49	2071.22	1596.87	1600.14	2073.11	2078.73	2085.79	2072.87	2015.05	1635.95	1632.4	1430.95	2108.03	2003.58	1601.04	1385.88	1578.08	1481.63	4536.11	82193.7	38803.2	8243.17	5776.32	2210.59	1882.5	1980.66	1974.94	2205.3	1937.53	1792.08	1667.81	1648.54	2216.74
A0A0A0MQA3	2192.91	2022.32	2008.96	1878.97	1624.64	1441.88	2042.67	2252.68	1691.06	1665.93	1587.21	1580.18	1842.08	1733.22	2239.49	2071.22	1596.87	1600.14	2073.11	2078.73	2085.79	2072.87	2015.05	1635.95	1632.4	1430.95	2108.03	2003.58	1601.04	1385.88	1578.08	1481.63	4536.11	82193.7	38803.2	8243.17	5776.32	2210.59	1882.5	1980.66	1974.94	2205.3	1937.53	1792.08	1667.81	1648.54	2216.74
A0A0A0MQA3	2192.91	2022.32	2008.96	1878.97	1624.64	1441.88	2042.67	2252.68	1691.06	1665.93	1587.21	1580.18	1842.08	1733.22	2239.49	2071.22	1596.87	1600.14	2073.11	2078.73	2085.79	2072.87	2015.05	1635.95	1632.4	1430.95	2108.03	2003.58	1601.04	1385.88	1578.08	1481.63	4536.11	82193.7	38803.2	8243.17	5776.32	2210.59	1882.5	1980.66	1974.94	2205.3	1937.53	1792.08	1667.81	1648.54	2216.74
A0A0A0MQA3	2192.91	2022.32	2008.96	1878.97	1624.64	1441.88	2042.67	2252.68	1691.06	1665.93	1587.21	1580.18	1842.08	1733.22	2239.49	2071.22	1596.87	1600.14	2073.11	2078.73	2085.79	2072.87	2015.05	1635.95	1632.4	1430.95	2108.03	2003.58	1601.04	1385.88	1578.08	1481.63	4536.11	82193.7	38803.2	8243.17	5776.32	2210.59	1882.5	1980.66	1974.94	2205.3	1937.53	1792.08	1667.81	1648.54	2216.74
A0A0A0MQA3	2192.91	2022.32	2008.96	1878.97	1624.64	1441.88	2042.67	2252.68	1691.06	1665.93	1587.21	1580.18	1842.08	1733.22	2239.49	2071.22	1596.87	1600.14	2073.11	2078.73	2085.79	2072.87	2015.05	1635.95	1632.4	1430.95	2108.03	2003.58	1601.04	1385.88	1578.08	1481.63	4536.11	82193.7	38803.2	8243.17	5776.32	2210.59	1882.5	1980.66	1974.94	2205.3	1937.53	1792.08	1667.81	1648.54	2216.74
A0A0A0MQA3	2192.91	2022.32	2008.96	1878.97	1624.64	1441.88	2042.67	2252.68	1691.06	1665.93	1587.21	1580.18	1842.08	1733.22	2239.49	2071.22	1596.87	1600.14	2073.11	2078.73	2085.79	2072.87	2015.05	1635.95	1632.4	1430.95	2108.03	2003.58	1601.04	1385.88	1578.08	1481.63	4536.11	82193.7	38803.2	8243.17	5776.32	2210.59	1882.5	1980.66	1974.94	2205.3	1937.53	1792.08	1667.81	1648.54	2216.74
A0A0A0MQA5	7291.19	12360	49622.8	190772	85319.6	98129.5	105916	122270	113312	137774	73651.8	136982	104629	141116	119291	126375	133818	130675	129664	99033.6	121628	120957	120276	121352	116154	103134	94422	138567	125402	121762	96259.6	76261.4	61092.3	38137	71619.3	21399.7	16487.4	9414.47	8156.62	7618.39	6759.36	8299.51	7497.03	7780.9	6570.4	7294.61	7050.33
A0A0A0MQA5	7291.19	12360	49622.8	190772	85319.6	98129.5	105916	122270	113312	137774	73651.8	136982	104629	141116	119291	126375	133818	130675	129664	99033.6	121628	120957	120276	121352	116154	103134	94422	138567	125402	121762	96259.6	76261.4	61092.3	38137	71619.3	21399.7	16487.4	9414.47	8156.62	7618.39	6759.36	8299.51	7497.03	7780.9	6570.4	7294.61	7050.33
A0A0A0MQA5	7291.19	12360	49622.8	190772	85319.6	98129.5	105916	122270	113312	137774	73651.8	136982	104629	141116	119291	126375	133818	130675	129664	99033.6	121628	120957	120276	121352	116154	103134	94422	138567	125402	121762	96259.6	76261.4	61092.3	38137	71619.3	21399.7	16487.4	9414.47	8156.62	7618.39	6759.36	8299.51	7497.03	7780.9	6570.4	7294.61	7050.33
A0A0A0MQA5	7291.19	12360	49622.8	190772	85319.6	98129.5	105916	122270	113312	137774	73651.8	136982	104629	141116	119291	126375	133818	130675	129664	99033.6	121628	120957	120276	121352	116154	103134	94422	138567	125402	121762	96259.6	76261.4	61092.3	38137	71619.3	21399.7	16487.4	9414.47	8156.62	7618.39	6759.36	8299.51	7497.03	7780.9	6570.4	7294.61	7050.33
A0A0A0MQA5	7291.19	12360	49622.8	190772	85319.6	98129.5	105916	122270	113312	137774	73651.8	136982	104629	141116	119291	126375	133818	130675	129664	99033.6	121628	120957	120276	121352	116154	103134	94422	138567	125402	121762	96259.6	76261.4	61092.3	38137	71619.3	21399.7	16487.4	9414.47	8156.62	7618.39	6759.36	8299.51	7497.03	7780.9	6570.4	7294.61	7050.33
A0A0A0MQA5	7291.19	12360	49622.8	190772	85319.6	98129.5	105916	122270	113312	137774	73651.8	136982	104629	141116	119291	126375	133818	130675	129664	99033.6	121628	120957	120276	121352	116154	103134	94422	138567	125402	121762	96259.6	76261.4	61092.3	38137	71619.3	21399.7	16487.4	9414.47	8156.62	7618.39	6759.36	8299.51	7497.03	7780.9	6570.4	7294.61	7050.33
A0A0A0MQA5	7291.19	12360	49622.8	190772	85319.6	98129.5	105916	122270	113312	137774	73651.8	136982	104629	141116	119291	126375	133818	130675	129664	99033.6	121628	120957	120276	121352	116154	103134	94422	138567	125402	121762	96259.6	76261.4	61092.3	38137	71619.3	21399.7	16487.4	9414.47	8156.62	7618.39	6759.36	8299.51	7497.03	7780.9	6570.4	7294.61	7050.33
A0A0A0MQA5	7291.19	12360	49622.8	190772	85319.6	98129.5	105916	122270	113312	137774	73651.8	136982	104629	141116	119291	126375	133818	130675	129664	99033.6	121628	120957	120276	121352	116154	103134	94422	138567	125402	121762	96259.6	76261.4	61092.3	38137	71619.3	21399.7	16487.4	9414.47	8156.62	7618.39	6759.36	8299.51	7497.03	7780.9	6570.4	7294.61	7050.33
A0A0A0MQA5	7291.19	12360	49622.8	190772	85319.6	98129.5	105916	122270	113312	137774	73651.8	136982	104629	141116	119291	126375	133818	130675	129664	99033.6	121628	120957	120276	121352	116154	103134	94422	138567	125402	121762	96259.6	76261.4	61092.3	38137	71619.3	21399.7	16487.4	9414.47	8156.62	7618.39	6759.36	8299.51	7497.03	7780.9	6570.4	7294.61	7050.33
A0A0A0MQA5	7291.19	12360	49622.8	190772	85319.6	98129.5	105916	122270	113312	137774	73651.8	136982	104629	141116	119291	126375	133818	130675	129664	99033.6	121628	120957	120276	121352	116154	103134	94422	138567	125402	121762	96259.6	76261.4	61092.3	38137	71619.3	21399.7	16487.4	9414.47	8156.62	7618.39	6759.36	8299.51	7497.03	7780.9	6570.4	7294.61	7050.33
A0A0A0MQA5	7291.19	12360	49622.8	190772	85319.6	98129.5	105916	122270	113312	137774	73651.8	136982	104629	141116	119291	126375	133818	130675	129664	99033.6	121628	120957	120276	121352	116154	103134	94422	138567	125402	121762	96259.6	76261.4	61092.3	38137	71619.3	21399.7	16487.4	9414.47	8156.62	7618.39	6759.36	8299.51	7497.03	7780.9	6570.4	7294.61	7050.33
A0A0A0MQA5	7291.19	12360	49622.8	190772	85319.6	98129.5	105916	122270	113312	137774	73651.8	136982	104629	141116	119291	126375	133818	130675	129664	99033.6	121628	120957	120276	121352	116154	103134	94422	138567	125402	121762	96259.6	76261.4	61092.3	38137	71619.3	21399.7	16487.4	9414.47	8156.62	7618.39	6759.36	8299.51	7497.03	7780.9	6570.4	7294.61	7050.33
A0A0A0MQA5	7291.19	12360	49622.8	190772	85319.6	98129.5	105916	122270	113312	137774	73651.8	136982	104629	141116	119291	126375	133818	130675	129664	99033.6	121628	120957	120276	121352	116154	103134	94422	138567	125402	121762	96259.6	76261.4	61092.3	38137	71619.3	21399.7	16487.4	9414.47	8156.62	7618.39	6759.36	8299.51	7497.03	7780.9	6570.4	7294.61	7050.33
A0A0A0MQA5	7291.19	12360	49622.8	190772	85319.6	98129.5	105916	122270	113312	137774	73651.8	136982	104629	141116	119291	126375	133818	130675	129664	99033.6	121628	120957	120276	121352	116154	103134	94422	138567	125402	121762	96259.6	76261.4	61092.3	38137	71619.3	21399.7	16487.4	9414.47	8156.62	7618.39	6759.36	8299.51	7497.03	7780.9	6570.4	7294.61	7050.33
A0A0A0MQA5	7291.19	12360	49622.8	190772	85319.6	98129.5	105916	122270	113312	137774	73651.8	136982	104629	141116	119291	126375	133818	130675	129664	99033.6	121628	120957	120276	121352	116154	103134	94422	138567	125402	121762	96259.6	76261.4	61092.3	38137	71619.3	21399.7	16487.4	9414.47	8156.62	7618.39	6759.36	8299.51	7497.03	7780.9	6570.4	7294.61	7050.33
A0A0A0MQA5	7291.19	12360	49622.8	190772	85319.6	98129.5	105916	122270	113312	137774	73651.8	136982	104629	141116	119291	126375	133818	130675	129664	99033.6	121628	120957	120276	121352	116154	103134	94422	138567	125402	121762	96259.6	76261.4	61092.3	38137	71619.3	21399.7	16487.4	9414.47	8156.62	7618.39	6759.36	8299.51	7497.03	7780.9	6570.4	7294.61	7050.33
A0A0A0MQA5	7291.19	12360	49622.8	190772	85319.6	98129.5	105916	122270	113312	137774	73651.8	136982	104629	141116	119291	126375	133818	130675	129664	99033.6	121628	120957	120276	121352	116154	103134	94422	138567	125402	121762	96259.6	76261.4	61092.3	38137	71619.3	21399.7	16487.4	9414.47	8156.62	7618.39	6759.36	8299.51	7497.03	7780.9	6570.4	7294.61	7050.33
A0A0A0MQA5	7291.19	12360	49622.8	190772	85319.6	98129.5	105916	122270	113312	137774	73651.8	136982	104629	141116	119291	126375	133818	130675	129664	99033.6	121628	120957	120276	121352	116154	103134	94422	138567	125402	121762	96259.6	76261.4	61092.3	38137	71619.3	21399.7	16487.4	9414.47	8156.62	7618.39	6759.36	8299.51	7497.03	7780.9	6570.4	7294.61	7050.33
A0A0A0MQA5	7291.19	12360	49622.8	190772	85319.6	98129.5	105916	122270	113312	137774	73651.8	136982	104629	141116	119291	126375	133818	130675	129664	99033.6	121628	120957	120276	121352	116154	103134	94422	138567	125402	121762	96259.6	76261.4	61092.3	38137	71619.3	21399.7	16487.4	9414.47	8156.62	7618.39	6759.36	8299.51	7497.03	7780.9	6570.4	7294.61	7050.33
A0A0A0MQA5	7291.19	12360	49622.8	190772	85319.6	98129.5	105916	122270	113312	137774	73651.8	136982	104629	141116	119291	126375	133818	130675	129664	99033.6	121628	120957	120276	121352	116154	103134	94422	138567	125402	121762	96259.6	76261.4	61092.3	38137	71619.3	21399.7	16487.4	9414.47	8156.62	7618.39	6759.36	8299.51	7497.03	7780.9	6570.4	7294.61	7050.33
A0A0A0MQA5	7291.19	12360	49622.8	190772	85319.6	98129.5	105916	122270	113312	137774	73651.8	136982	104629	141116	119291	126375	133818	130675	129664	99033.6	121628	120957	120276	121352	116154	103134	94422	138567	125402	121762	96259.6	76261.4	61092.3	38137	71619.3	21399.7	16487.4	9414.47	8156.62	7618.39	6759.36	8299.51	7497.03	7780.9	6570.4	7294.61	7050.33
A0A0A0MQC7	1709.54	1683.55	1458.23	4992.85	1610.35	1793.78	1823.98	1424.12	1616.49	2030.49	1741.63	2588.73	2104.79	2266.76	1981.36	2138.64	2616.77	2058.03	2045.29	2227.82	1828.07	1644.09	1295.66	1521.26	1514.97	1750.52	1665.65	1254.34	2204.09	6979.8	14322.9	19215.4	8579.29	2340.91	1827.36	1897.73	2172.28	1905.55	2231.36	2034.77	1894.04	1638.68	1749.55	1434.38	1227.67	1500.78	1623.54
A0A0A0MQC7	1709.54	1683.55	1458.23	4992.85	1610.35	1793.78	1823.98	1424.12	1616.49	2030.49	1741.63	2588.73	2104.79	2266.76	1981.36	2138.64	2616.77	2058.03	2045.29	2227.82	1828.07	1644.09	1295.66	1521.26	1514.97	1750.52	1665.65	1254.34	2204.09	6979.8	14322.9	19215.4	8579.29	2340.91	1827.36	1897.73	2172.28	1905.55	2231.36	2034.77	1894.04	1638.68	1749.55	1434.38	1227.67	1500.78	1623.54
A0A0A0MQC7	1709.54	1683.55	1458.23	4992.85	1610.35	1793.78	1823.98	1424.12	1616.49	2030.49	1741.63	2588.73	2104.79	2266.76	1981.36	2138.64	2616.77	2058.03	2045.29	2227.82	1828.07	1644.09	1295.66	1521.26	1514.97	1750.52	1665.65	1254.34	2204.09	6979.8	14322.9	19215.4	8579.29	2340.91	1827.36	1897.73	2172.28	1905.55	2231.36	2034.77	1894.04	1638.68	1749.55	1434.38	1227.67	1500.78	1623.54
A0A0A0MQC7	1709.54	1683.55	1458.23	4992.85	1610.35	1793.78	1823.98	1424.12	1616.49	2030.49	1741.63	2588.73	2104.79	2266.76	1981.36	2138.64	2616.77	2058.03	2045.29	2227.82	1828.07	1644.09	1295.66	1521.26	1514.97	1750.52	1665.65	1254.34	2204.09	6979.8	14322.9	19215.4	8579.29	2340.91	1827.36	1897.73	2172.28	1905.55	2231.36	2034.77	1894.04	1638.68	1749.55	1434.38	1227.67	1500.78	1623.54
A0A0A0MQM0	2546.33	2474.7	2681.89	2594.48	2625.44	2389.27	2550.1	2659.02	2640.98	2898.28	2363.9	2276.94	2095.22	2112.23	2413.21	2709.69	2187.39	2259.02	2282.72	2440.52	2962.04	3224.22	2808.48	2664.08	2795.24	2823.17	3145.11	2844.02	2870.39	3116.42	2583.34	2225.02	2278.43	2461.89	59586.1	211933	48114.2	31900	10943.7	3859.11	3022.01	3327.03	2852.38	3240.14	2757.74	2429.73	2645.31
A0A0A0MQM0	2546.33	2474.7	2681.89	2594.48	2625.44	2389.27	2550.1	2659.02	2640.98	2898.28	2363.9	2276.94	2095.22	2112.23	2413.21	2709.69	2187.39	2259.02	2282.72	2440.52	2962.04	3224.22	2808.48	2664.08	2795.24	2823.17	3145.11	2844.02	2870.39	3116.42	2583.34	2225.02	2278.43	2461.89	59586.1	211933	48114.2	31900	10943.7	3859.11	3022.01	3327.03	2852.38	3240.14	2757.74	2429.73	2645.31
A0A0A0MQM0	2546.33	2474.7	2681.89	2594.48	2625.44	2389.27	2550.1	2659.02	2640.98	2898.28	2363.9	2276.94	2095.22	2112.23	2413.21	2709.69	2187.39	2259.02	2282.72	2440.52	2962.04	3224.22	2808.48	2664.08	2795.24	2823.17	3145.11	2844.02	2870.39	3116.42	2583.34	2225.02	2278.43	2461.89	59586.1	211933	48114.2	31900	10943.7	3859.11	3022.01	3327.03	2852.38	3240.14	2757.74	2429.73	2645.31
A0A0A0MQM0	2546.33	2474.7	2681.89	2594.48	2625.44	2389.27	2550.1	2659.02	2640.98	2898.28	2363.9	2276.94	2095.22	2112.23	2413.21	2709.69	2187.39	2259.02	2282.72	2440.52	2962.04	3224.22	2808.48	2664.08	2795.24	2823.17	3145.11	2844.02	2870.39	3116.42	2583.34	2225.02	2278.43	2461.89	59586.1	211933	48114.2	31900	10943.7	3859.11	3022.01	3327.03	2852.38	3240.14	2757.74	2429.73	2645.31
A0A0A0MQM0	2546.33	2474.7	2681.89	2594.48	2625.44	2389.27	2550.1	2659.02	2640.98	2898.28	2363.9	2276.94	2095.22	2112.23	2413.21	2709.69	2187.39	2259.02	2282.72	2440.52	2962.04	3224.22	2808.48	2664.08	2795.24	2823.17	3145.11	2844.02	2870.39	3116.42	2583.34	2225.02	2278.43	2461.89	59586.1	211933	48114.2	31900	10943.7	3859.11	3022.01	3327.03	2852.38	3240.14	2757.74	2429.73	2645.31
A0A0A0MQM0	2546.33	2474.7	2681.89	2594.48	2625.44	2389.27	2550.1	2659.02	2640.98	2898.28	2363.9	2276.94	2095.22	2112.23	2413.21	2709.69	2187.39	2259.02	2282.72	2440.52	2962.04	3224.22	2808.48	2664.08	2795.24	2823.17	3145.11	2844.02	2870.39	3116.42	2583.34	2225.02	2278.43	2461.89	59586.1	211933	48114.2	31900	10943.7	3859.11	3022.01	3327.03	2852.38	3240.14	2757.74	2429.73	2645.31
A0A0A0MQM0	2546.33	2474.7	2681.89	2594.48	2625.44	2389.27	2550.1	2659.02	2640.98	2898.28	2363.9	2276.94	2095.22	2112.23	2413.21	2709.69	2187.39	2259.02	2282.72	2440.52	2962.04	3224.22	2808.48	2664.08	2795.24	2823.17	3145.11	2844.02	2870.39	3116.42	2583.34	2225.02	2278.43	2461.89	59586.1	211933	48114.2	31900	10943.7	3859.11	3022.01	3327.03	2852.38	3240.14	2757.74	2429.73	2645.31
A0A0A0MQM0	2546.33	2474.7	2681.89	2594.48	2625.44	2389.27	2550.1	2659.02	2640.98	2898.28	2363.9	2276.94	2095.22	2112.23	2413.21	2709.69	2187.39	2259.02	2282.72	2440.52	2962.04	3224.22	2808.48	2664.08	2795.24	2823.17	3145.11	2844.02	2870.39	3116.42	2583.34	2225.02	2278.43	2461.89	59586.1	211933	48114.2	31900	10943.7	3859.11	3022.01	3327.03	2852.38	3240.14	2757.74	2429.73	2645.31
A0A0A0MQM0	2546.33	2474.7	2681.89	2594.48	2625.44	2389.27	2550.1	2659.02	2640.98	2898.28	2363.9	2276.94	2095.22	2112.23	2413.21	2709.69	2187.39	2259.02	2282.72	2440.52	2962.04	3224.22	2808.48	2664.08	2795.24	2823.17	3145.11	2844.02	2870.39	3116.42	2583.34	2225.02	2278.43	2461.89	59586.1	211933	48114.2	31900	10943.7	3859.11	3022.01	3327.03	2852.38	3240.14	2757.74	2429.73	2645.31
A0A0A0MQN8	2244.83	2071.07	3669.21	29147.2	6178.09	4916.82	9624.62	9758.26	9633.06	14285	7722.28	13719.1	13493.5	1853.71	12621.1	12931	11466.4	18233	2023.69	1713.76	7650.64	14269.6	10429.3	16542.1	9191.08	7161.67	2016.69	2196.22	1597.2	947.989	1281.08	1181.92	1287.13	943.529	1604.75	2306.73	1154.42	1257.19	1014.75	1503.12	2480.85	1874.03	2040.86	1827.18	1615.82	1465.54	1830.44
A0A0A6YVU8	2790.38	2914.35	2745.29	3508.52	4010.35	4571.14	3388.3	3779.99	3985.3	4715.72	4471.73	4625.56	4367.76	5142.41	4315.51	4332.76	5376.92	4805.18	4907.49	3922.13	8771.6	8912.34	11603.3	8241.05	16678.5	11032	6490.11	7797.97	9209.43	10038.7	11472.5	14567	5055.1	5253.38	3557.46	3019.89	4059.76	3961.75	3956.88	3264.82	2796.63	2658.73	2510.9	2931.74	3124.68	3101.12	2449.4
A0A0A6YVU8	2790.38	2914.35	2745.29	3508.52	4010.35	4571.14	3388.3	3779.99	3985.3	4715.72	4471.73	4625.56	4367.76	5142.41	4315.51	4332.76	5376.92	4805.18	4907.49	3922.13	8771.6	8912.34	11603.3	8241.05	16678.5	11032	6490.11	7797.97	9209.43	10038.7	11472.5	14567	5055.1	5253.38	3557.46	3019.89	4059.76	3961.75	3956.88	3264.82	2796.63	2658.73	2510.9	2931.74	3124.68	3101.12	2449.4
A0A0A6YVU8	2790.38	2914.35	2745.29	3508.52	4010.35	4571.14	3388.3	3779.99	3985.3	4715.72	4471.73	4625.56	4367.76	5142.41	4315.51	4332.76	5376.92	4805.18	4907.49	3922.13	8771.6	8912.34	11603.3	8241.05	16678.5	11032	6490.11	7797.97	9209.43	10038.7	11472.5	14567	5055.1	5253.38	3557.46	3019.89	4059.76	3961.75	3956.88	3264.82	2796.63	2658.73	2510.9	2931.74	3124.68	3101.12	2449.4
A0A0A6YVU8	2790.38	2914.35	2745.29	3508.52	4010.35	4571.14	3388.3	3779.99	3985.3	4715.72	4471.73	4625.56	4367.76	5142.41	4315.51	4332.76	5376.92	4805.18	4907.49	3922.13	8771.6	8912.34	11603.3	8241.05	16678.5	11032	6490.11	7797.97	9209.43	10038.7	11472.5	14567	5055.1	5253.38	3557.46	3019.89	4059.76	3961.75	3956.88	3264.82	2796.63	2658.73	2510.9	2931.74	3124.68	3101.12	2449.4
A0A0A6YW67	3948.06	6546.97	23983.8	72193.6	45493.9	46407.7	52279.9	73871.9	63044	71608	40753.2	99240.1	91424.2	81383.9	74958.6	107064	143121	144621	152037	84187.1	111653	120495	175597	139386	149009	115043	73574	79597.5	107119	91610.7	82629.2	90236.4	124076	101755	95644.1	79152.9	150928	22679	13877	9586.22	18342.4	16352.8	8217.44	6714.87	5599.68	3744.68	2587.26
A0A0A6YW67	3948.06	6546.97	23983.8	72193.6	45493.9	46407.7	52279.9	73871.9	63044	71608	40753.2	99240.1	91424.2	81383.9	74958.6	107064	143121	144621	152037	84187.1	111653	120495	175597	139386	149009	115043	73574	79597.5	107119	91610.7	82629.2	90236.4	124076	101755	95644.1	79152.9	150928	22679	13877	9586.22	18342.4	16352.8	8217.44	6714.87	5599.68	3744.68	2587.26
A0A0A6YW67	3948.06	6546.97	23983.8	72193.6	45493.9	46407.7	52279.9	73871.9	63044	71608	40753.2	99240.1	91424.2	81383.9	74958.6	107064	143121	144621	152037	84187.1	111653	120495	175597	139386	149009	115043	73574	79597.5	107119	91610.7	82629.2	90236.4	124076	101755	95644.1	79152.9	150928	22679	13877	9586.22	18342.4	16352.8	8217.44	6714.87	5599.68	3744.68	2587.26
A0A0A6YW67	3948.06	6546.97	23983.8	72193.6	45493.9	46407.7	52279.9	73871.9	63044	71608	40753.2	99240.1	91424.2	81383.9	74958.6	107064	143121	144621	152037	84187.1	111653	120495	175597	139386	149009	115043	73574	79597.5	107119	91610.7	82629.2	90236.4	124076	101755	95644.1	79152.9	150928	22679	13877	9586.22	18342.4	16352.8	8217.44	6714.87	5599.68	3744.68	2587.26
A0A0A6YW67	3948.06	6546.97	23983.8	72193.6	45493.9	46407.7	52279.9	73871.9	63044	71608	40753.2	99240.1	91424.2	81383.9	74958.6	107064	143121	144621	152037	84187.1	111653	120495	175597	139386	149009	115043	73574	79597.5	107119	91610.7	82629.2	90236.4	124076	101755	95644.1	79152.9	150928	22679	13877	9586.22	18342.4	16352.8	8217.44	6714.87	5599.68	3744.68	2587.26
A0A0A6YW80	1869.06	1718.66	2040.93	1943.97	1671.95	1503.17	1689.51	2089.53	1998.18	1637.65	1628.88	1192.91	1388.54	1347.21	1609.28	1391	1180.81	1421.6	1359.34	1994.46	1579.07	1714.09	2034.67	1963.29	1679.16	1498.56	1685.42	2083.12	1994.53	1639.57	1282.14	5587.61	5313.65	1337.05	1229.41	1804.28	1150.77	1419.01	1231.45	1224.37	1468.88	1595.69	1875.79	1882.61	1774.24	1661.21	1567.75
A0A0A6YW80	1869.06	1718.66	2040.93	1943.97	1671.95	1503.17	1689.51	2089.53	1998.18	1637.65	1628.88	1192.91	1388.54	1347.21	1609.28	1391	1180.81	1421.6	1359.34	1994.46	1579.07	1714.09	2034.67	1963.29	1679.16	1498.56	1685.42	2083.12	1994.53	1639.57	1282.14	5587.61	5313.65	1337.05	1229.41	1804.28	1150.77	1419.01	1231.45	1224.37	1468.88	1595.69	1875.79	1882.61	1774.24	1661.21	1567.75
P08752	4507.23	4699.07	4866.37	5925.69	6367.56	8082.47	9236.32	13116.1	12131	21311.5	11670.1	19047.8	19114.7	35975.3	26176.1	31210.9	34596.7	35290.2	35415.3	32964.1	42628.1	37553.8	32656.2	30125.1	32131.5	20563.3	15207.3	19545.1	10466.7	7512.7	5928.74	5523	4730.46	4216.4	3806.12	3841.03	5448.83	4721.17	4652.83	4167.29	4288.59	4777.35	4552.81	4772.69	4639.31	4836.67	4056.67
P08752	4507.23	4699.07	4866.37	5925.69	6367.56	8082.47	9236.32	13116.1	12131	21311.5	11670.1	19047.8	19114.7	35975.3	26176.1	31210.9	34596.7	35290.2	35415.3	32964.1	42628.1	37553.8	32656.2	30125.1	32131.5	20563.3	15207.3	19545.1	10466.7	7512.7	5928.74	5523	4730.46	4216.4	3806.12	3841.03	5448.83	4721.17	4652.83	4167.29	4288.59	4777.35	4552.81	4772.69	4639.31	4836.67	4056.67
P08752	4507.23	4699.07	4866.37	5925.69	6367.56	8082.47	9236.32	13116.1	12131	21311.5	11670.1	19047.8	19114.7	35975.3	26176.1	31210.9	34596.7	35290.2	35415.3	32964.1	42628.1	37553.8	32656.2	30125.1	32131.5	20563.3	15207.3	19545.1	10466.7	7512.7	5928.74	5523	4730.46	4216.4	3806.12	3841.03	5448.83	4721.17	4652.83	4167.29	4288.59	4777.35	4552.81	4772.69	4639.31	4836.67	4056.67
P08752	4507.23	4699.07	4866.37	5925.69	6367.56	8082.47	9236.32	13116.1	12131	21311.5	11670.1	19047.8	19114.7	35975.3	26176.1	31210.9	34596.7	35290.2	35415.3	32964.1	42628.1	37553.8	32656.2	30125.1	32131.5	20563.3	15207.3	19545.1	10466.7	7512.7	5928.74	5523	4730.46	4216.4	3806.12	3841.03	5448.83	4721.17	4652.83	4167.29	4288.59	4777.35	4552.81	4772.69	4639.31	4836.67	4056.67
P08752	4507.23	4699.07	4866.37	5925.69	6367.56	8082.47	9236.32	13116.1	12131	21311.5	11670.1	19047.8	19114.7	35975.3	26176.1	31210.9	34596.7	35290.2	35415.3	32964.1	42628.1	37553.8	32656.2	30125.1	32131.5	20563.3	15207.3	19545.1	10466.7	7512.7	5928.74	5523	4730.46	4216.4	3806.12	3841.03	5448.83	4721.17	4652.83	4167.29	4288.59	4777.35	4552.81	4772.69	4639.31	4836.67	4056.67
P08752	4507.23	4699.07	4866.37	5925.69	6367.56	8082.47	9236.32	13116.1	12131	21311.5	11670.1	19047.8	19114.7	35975.3	26176.1	31210.9	34596.7	35290.2	35415.3	32964.1	42628.1	37553.8	32656.2	30125.1	32131.5	20563.3	15207.3	19545.1	10466.7	7512.7	5928.74	5523	4730.46	4216.4	3806.12	3841.03	5448.83	4721.17	4652.83	4167.29	4288.59	4777.35	4552.81	4772.69	4639.31	4836.67	4056.67
A0A0A6YX18	1311.83	1167.65	1341.5	1526.31	1711.87	2091.49	1196.85	1262.21	1794.12	2162.38	2474.51	1924.95	1934.91	2068.23	1783.13	1401.78	1892.88	1957.23	1895.89	1629.12	1321.84	1163.89	1327.65	1477.99	1984.56	2239.71	1145.19	1353.85	3701.33	9862.78	9818.13	2032.62	2049.78	1958.53	1775.71	1432.75	1997.41	2061.47	1974.78	1664.73	1534.58	1373.66	1295.73	1384.27	1669.95	1785.59	1357.85
A0A0A6YX18	1311.83	1167.65	1341.5	1526.31	1711.87	2091.49	1196.85	1262.21	1794.12	2162.38	2474.51	1924.95	1934.91	2068.23	1783.13	1401.78	1892.88	1957.23	1895.89	1629.12	1321.84	1163.89	1327.65	1477.99	1984.56	2239.71	1145.19	1353.85	3701.33	9862.78	9818.13	2032.62	2049.78	1958.53	1775.71	1432.75	1997.41	2061.47	1974.78	1664.73	1534.58	1373.66	1295.73	1384.27	1669.95	1785.59	1357.85
A0A0A6YX18	1311.83	1167.65	1341.5	1526.31	1711.87	2091.49	1196.85	1262.21	1794.12	2162.38	2474.51	1924.95	1934.91	2068.23	1783.13	1401.78	1892.88	1957.23	1895.89	1629.12	1321.84	1163.89	1327.65	1477.99	1984.56	2239.71	1145.19	1353.85	3701.33	9862.78	9818.13	2032.62	2049.78	1958.53	1775.71	1432.75	1997.41	2061.47	1974.78	1664.73	1534.58	1373.66	1295.73	1384.27	1669.95	1785.59	1357.85
A0A0A6YX18	1311.83	1167.65	1341.5	1526.31	1711.87	2091.49	1196.85	1262.21	1794.12	2162.38	2474.51	1924.95	1934.91	2068.23	1783.13	1401.78	1892.88	1957.23	1895.89	1629.12	1321.84	1163.89	1327.65	1477.99	1984.56	2239.71	1145.19	1353.85	3701.33	9862.78	9818.13	2032.62	2049.78	1958.53	1775.71	1432.75	1997.41	2061.47	1974.78	1664.73	1534.58	1373.66	1295.73	1384.27	1669.95	1785.59	1357.85
A0A0A6YX18	1311.83	1167.65	1341.5	1526.31	1711.87	2091.49	1196.85	1262.21	1794.12	2162.38	2474.51	1924.95	1934.91	2068.23	1783.13	1401.78	1892.88	1957.23	1895.89	1629.12	1321.84	1163.89	1327.65	1477.99	1984.56	2239.71	1145.19	1353.85	3701.33	9862.78	9818.13	2032.62	2049.78	1958.53	1775.71	1432.75	1997.41	2061.47	1974.78	1664.73	1534.58	1373.66	1295.73	1384.27	1669.95	1785.59	1357.85
A0A0A6YX26	1890.18	1735.67	3338.87	3000.64	5442.18	5162.96	12053.1	12311	11879.6	12881.3	4880.16	10330.6	9646.11	12597.4	12230.8	4851.99	13254.2	6319.06	6471.01	9751.46	4968.26	11640.5	7621.41	4350.62	3434.45	3128.58	1818.21	1656.35	2117.8	2420.83	1698.64	1559.78	970.731	1251.07	1210.27	1318.01	1596.93	948.152	1345.51	1133.62	1079.2	990.98	1539.18	2422.73	1918.99	2089.82	1014.58
A0A0A6YX73	1989.15	2149.21	2281.16	2276.1	2185.58	2023.98	2147.32	2351.36	2135.19	2193.26	1877.12	1626.17	1618.91	1896.93	1994.02	1926.86	1862.19	1772.09	1867.05	1890.15	2028.54	2139.7	2517.96	2526.52	2235.5	2024.69	2282.58	2639.26	5736.44	14446.2	40889.9	28705.9	8324.66	7538.16	2810.37	2295.12	2060.65	1559.33	1658.58	1701.57	1797.9	1914.29	2163.96	2357.86	2130.79	2034.11	1889.72
A0A0A6YX73	1989.15	2149.21	2281.16	2276.1	2185.58	2023.98	2147.32	2351.36	2135.19	2193.26	1877.12	1626.17	1618.91	1896.93	1994.02	1926.86	1862.19	1772.09	1867.05	1890.15	2028.54	2139.7	2517.96	2526.52	2235.5	2024.69	2282.58	2639.26	5736.44	14446.2	40889.9	28705.9	8324.66	7538.16	2810.37	2295.12	2060.65	1559.33	1658.58	1701.57	1797.9	1914.29	2163.96	2357.86	2130.79	2034.11	1889.72
A0A0A6YX73	1989.15	2149.21	2281.16	2276.1	2185.58	2023.98	2147.32	2351.36	2135.19	2193.26	1877.12	1626.17	1618.91	1896.93	1994.02	1926.86	1862.19	1772.09	1867.05	1890.15	2028.54	2139.7	2517.96	2526.52	2235.5	2024.69	2282.58	2639.26	5736.44	14446.2	40889.9	28705.9	8324.66	7538.16	2810.37	2295.12	2060.65	1559.33	1658.58	1701.57	1797.9	1914.29	2163.96	2357.86	2130.79	2034.11	1889.72
A0A0A6YX73	1989.15	2149.21	2281.16	2276.1	2185.58	2023.98	2147.32	2351.36	2135.19	2193.26	1877.12	1626.17	1618.91	1896.93	1994.02	1926.86	1862.19	1772.09	1867.05	1890.15	2028.54	2139.7	2517.96	2526.52	2235.5	2024.69	2282.58	2639.26	5736.44	14446.2	40889.9	28705.9	8324.66	7538.16	2810.37	2295.12	2060.65	1559.33	1658.58	1701.57	1797.9	1914.29	2163.96	2357.86	2130.79	2034.11	1889.72
A0A0A6YX73	1989.15	2149.21	2281.16	2276.1	2185.58	2023.98	2147.32	2351.36	2135.19	2193.26	1877.12	1626.17	1618.91	1896.93	1994.02	1926.86	1862.19	1772.09	1867.05	1890.15	2028.54	2139.7	2517.96	2526.52	2235.5	2024.69	2282.58	2639.26	5736.44	14446.2	40889.9	28705.9	8324.66	7538.16	2810.37	2295.12	2060.65	1559.33	1658.58	1701.57	1797.9	1914.29	2163.96	2357.86	2130.79	2034.11	1889.72
A0A0A6YX73	1989.15	2149.21	2281.16	2276.1	2185.58	2023.98	2147.32	2351.36	2135.19	2193.26	1877.12	1626.17	1618.91	1896.93	1994.02	1926.86	1862.19	1772.09	1867.05	1890.15	2028.54	2139.7	2517.96	2526.52	2235.5	2024.69	2282.58	2639.26	5736.44	14446.2	40889.9	28705.9	8324.66	7538.16	2810.37	2295.12	2060.65	1559.33	1658.58	1701.57	1797.9	1914.29	2163.96	2357.86	2130.79	2034.11	1889.72
A0A0A6YX73	1989.15	2149.21	2281.16	2276.1	2185.58	2023.98	2147.32	2351.36	2135.19	2193.26	1877.12	1626.17	1618.91	1896.93	1994.02	1926.86	1862.19	1772.09	1867.05	1890.15	2028.54	2139.7	2517.96	2526.52	2235.5	2024.69	2282.58	2639.26	5736.44	14446.2	40889.9	28705.9	8324.66	7538.16	2810.37	2295.12	2060.65	1559.33	1658.58	1701.57	1797.9	1914.29	2163.96	2357.86	2130.79	2034.11	1889.72
A0A0A6YX73	1989.15	2149.21	2281.16	2276.1	2185.58	2023.98	2147.32	2351.36	2135.19	2193.26	1877.12	1626.17	1618.91	1896.93	1994.02	1926.86	1862.19	1772.09	1867.05	1890.15	2028.54	2139.7	2517.96	2526.52	2235.5	2024.69	2282.58	2639.26	5736.44	14446.2	40889.9	28705.9	8324.66	7538.16	2810.37	2295.12	2060.65	1559.33	1658.58	1701.57	1797.9	1914.29	2163.96	2357.86	2130.79	2034.11	1889.72
A0A0A6YX73	1989.15	2149.21	2281.16	2276.1	2185.58	2023.98	2147.32	2351.36	2135.19	2193.26	1877.12	1626.17	1618.91	1896.93	1994.02	1926.86	1862.19	1772.09	1867.05	1890.15	2028.54	2139.7	2517.96	2526.52	2235.5	2024.69	2282.58	2639.26	5736.44	14446.2	40889.9	28705.9	8324.66	7538.16	2810.37	2295.12	2060.65	1559.33	1658.58	1701.57	1797.9	1914.29	2163.96	2357.86	2130.79	2034.11	1889.72
A0A0A6YX73	1989.15	2149.21	2281.16	2276.1	2185.58	2023.98	2147.32	2351.36	2135.19	2193.26	1877.12	1626.17	1618.91	1896.93	1994.02	1926.86	1862.19	1772.09	1867.05	1890.15	2028.54	2139.7	2517.96	2526.52	2235.5	2024.69	2282.58	2639.26	5736.44	14446.2	40889.9	28705.9	8324.66	7538.16	2810.37	2295.12	2060.65	1559.33	1658.58	1701.57	1797.9	1914.29	2163.96	2357.86	2130.79	2034.11	1889.72
A0A0A6YX73	1989.15	2149.21	2281.16	2276.1	2185.58	2023.98	2147.32	2351.36	2135.19	2193.26	1877.12	1626.17	1618.91	1896.93	1994.02	1926.86	1862.19	1772.09	1867.05	1890.15	2028.54	2139.7	2517.96	2526.52	2235.5	2024.69	2282.58	2639.26	5736.44	14446.2	40889.9	28705.9	8324.66	7538.16	2810.37	2295.12	2060.65	1559.33	1658.58	1701.57	1797.9	1914.29	2163.96	2357.86	2130.79	2034.11	1889.72
A0A0A6YX73	1989.15	2149.21	2281.16	2276.1	2185.58	2023.98	2147.32	2351.36	2135.19	2193.26	1877.12	1626.17	1618.91	1896.93	1994.02	1926.86	1862.19	1772.09	1867.05	1890.15	2028.54	2139.7	2517.96	2526.52	2235.5	2024.69	2282.58	2639.26	5736.44	14446.2	40889.9	28705.9	8324.66	7538.16	2810.37	2295.12	2060.65	1559.33	1658.58	1701.57	1797.9	1914.29	2163.96	2357.86	2130.79	2034.11	1889.72
A0A0A6YXF6	2413.52	2545.6	2293.66	2420.87	2228.99	1798.16	2883.61	2399.82	2470.45	4255.64	1852.33	5499.71	5166	15972	10814.3	13754	16567.1	18368.5	22191.9	18903	24405.9	24918.3	26821	27165.4	31001.3	22694.6	21353.1	28509.4	22908.9	17699.3	10079.7	9118.61	3534.58	3552.73	30814	8559.15	5211.33	5164.71	2686.53	3343.17	3099.66	2519.31	2539.27	2420.74	2256.55	2141.4	2934.2
A0A0A6YXF6	2413.52	2545.6	2293.66	2420.87	2228.99	1798.16	2883.61	2399.82	2470.45	4255.64	1852.33	5499.71	5166	15972	10814.3	13754	16567.1	18368.5	22191.9	18903	24405.9	24918.3	26821	27165.4	31001.3	22694.6	21353.1	28509.4	22908.9	17699.3	10079.7	9118.61	3534.58	3552.73	30814	8559.15	5211.33	5164.71	2686.53	3343.17	3099.66	2519.31	2539.27	2420.74	2256.55	2141.4	2934.2
A0A0A6YXF6	2413.52	2545.6	2293.66	2420.87	2228.99	1798.16	2883.61	2399.82	2470.45	4255.64	1852.33	5499.71	5166	15972	10814.3	13754	16567.1	18368.5	22191.9	18903	24405.9	24918.3	26821	27165.4	31001.3	22694.6	21353.1	28509.4	22908.9	17699.3	10079.7	9118.61	3534.58	3552.73	30814	8559.15	5211.33	5164.71	2686.53	3343.17	3099.66	2519.31	2539.27	2420.74	2256.55	2141.4	2934.2
A0A0A6YXF6	2413.52	2545.6	2293.66	2420.87	2228.99	1798.16	2883.61	2399.82	2470.45	4255.64	1852.33	5499.71	5166	15972	10814.3	13754	16567.1	18368.5	22191.9	18903	24405.9	24918.3	26821	27165.4	31001.3	22694.6	21353.1	28509.4	22908.9	17699.3	10079.7	9118.61	3534.58	3552.73	30814	8559.15	5211.33	5164.71	2686.53	3343.17	3099.66	2519.31	2539.27	2420.74	2256.55	2141.4	2934.2
A0A0A6YXF6	2413.52	2545.6	2293.66	2420.87	2228.99	1798.16	2883.61	2399.82	2470.45	4255.64	1852.33	5499.71	5166	15972	10814.3	13754	16567.1	18368.5	22191.9	18903	24405.9	24918.3	26821	27165.4	31001.3	22694.6	21353.1	28509.4	22908.9	17699.3	10079.7	9118.61	3534.58	3552.73	30814	8559.15	5211.33	5164.71	2686.53	3343.17	3099.66	2519.31	2539.27	2420.74	2256.55	2141.4	2934.2
A0A0A6YXS7	1071.68	1167.09	1048.25	1455.08	1584.62	2353.26	1139.94	1073.22	1497.93	2480.26	1867.57	2033.82	1826.74	2535.69	1776.65	1345.41	1986.52	1870.24	2216.99	1369.3	1068.4	1163.51	1045.04	1450.62	1579.76	2346.04	1136.44	1069.93	1495.2	2475.73	1864.16	2030.11	1823.41	2531.07	904.309	26293.5	8850.98	4557.82	4015.27	2429.1	976.229	1056.05	1158.47	1316.65	1433.86	1651.52	1031.49
A0A0A6YXW4	2610.94	2278.88	2209.12	1980.27	1860.88	1577.61	2209.78	1886.54	2462.32	3053	1598.67	2173.6	1644.93	3655.59	2738.37	3711.52	5856.93	5318.22	8622.22	9516.99	13228.8	11237	5203.12	2370.31	1904	1550.71	2125.21	2135.54	1973.14	1543.89	1621.57	1439.37	1397.25	1548.98	1788.6	2493.7	1413.22	1393.41	1587.64	1751.19	1985.82	1811.88	2168.37	2363.04	1986.1	1703.9	1936.04
A0A0A6YXW4	2610.94	2278.88	2209.12	1980.27	1860.88	1577.61	2209.78	1886.54	2462.32	3053	1598.67	2173.6	1644.93	3655.59	2738.37	3711.52	5856.93	5318.22	8622.22	9516.99	13228.8	11237	5203.12	2370.31	1904	1550.71	2125.21	2135.54	1973.14	1543.89	1621.57	1439.37	1397.25	1548.98	1788.6	2493.7	1413.22	1393.41	1587.64	1751.19	1985.82	1811.88	2168.37	2363.04	1986.1	1703.9	1936.04
A0A0A6YXW4	2610.94	2278.88	2209.12	1980.27	1860.88	1577.61	2209.78	1886.54	2462.32	3053	1598.67	2173.6	1644.93	3655.59	2738.37	3711.52	5856.93	5318.22	8622.22	9516.99	13228.8	11237	5203.12	2370.31	1904	1550.71	2125.21	2135.54	1973.14	1543.89	1621.57	1439.37	1397.25	1548.98	1788.6	2493.7	1413.22	1393.41	1587.64	1751.19	1985.82	1811.88	2168.37	2363.04	1986.1	1703.9	1936.04
A0A0A6YY29	2406.77	2105.1	2194.04	3031.67	2223.89	1761.68	2089.37	2118.37	2164.21	2246.38	1714.01	1180.92	1540.85	1544.53	1868.97	2311.63	1879.02	1491.6	1836.81	1514.14	1959.07	2012.92	2113.06	1792.84	2106.51	1644.41	1991.01	2524.95	2054.67	2453.83	1303.82	6257.17	16233.6	18193.8	8494.64	2303.86	1380.98	1418.08	1491.92	2044.18	1590.71	1947.6	2276.64	2145.57	1893.48	1576.97	1931.65
A0A0A6YY29	2406.77	2105.1	2194.04	3031.67	2223.89	1761.68	2089.37	2118.37	2164.21	2246.38	1714.01	1180.92	1540.85	1544.53	1868.97	2311.63	1879.02	1491.6	1836.81	1514.14	1959.07	2012.92	2113.06	1792.84	2106.51	1644.41	1991.01	2524.95	2054.67	2453.83	1303.82	6257.17	16233.6	18193.8	8494.64	2303.86	1380.98	1418.08	1491.92	2044.18	1590.71	1947.6	2276.64	2145.57	1893.48	1576.97	1931.65
A0A0B4J1F7	1258.7	1881.34	1727.55	1709	2181.99	2130.72	995.108	1768.69	2299.74	2111.75	2193.47	1693.79	1555.33	977.075	1247.49	1218.18	1734.12	1592.36	1368.76	1165.86	1254.84	968.979	1767.61	1703.76	2175.29	2124.18	992.055	1809.71	1480.21	2107.89	2189.47	1690.69	1552.49	975.292	1245.22	1215.96	1730.96	1589.46	1458.43	1339.21	1138.95	1074.15	986.346	1546.41	2411.4	1928.01	1099.73
A0A0F6AIX5	1915.46	1943.2	2160.45	2306.53	1734.2	1569.8	1898.01	2189.34	2116.1	2959.9	1335.51	1666.54	2168.42	3058.07	1967.49	3370.89	7212.03	7480	1812.52	4457.2	9378.97	9975.38	11519.5	13717.8	18510.2	13701.1	4023.45	12492.1	9443.91	3586.83	2763.35	1538.86	1225.63	1310.11	1589.7	2088.16	1083.15	1240.53	1265.53	1392.79	1638.49	1758.33	2287.33	2032.55	2018.67	1734.85	1717.43
A0A0F6AIX5	1915.46	1943.2	2160.45	2306.53	1734.2	1569.8	1898.01	2189.34	2116.1	2959.9	1335.51	1666.54	2168.42	3058.07	1967.49	3370.89	7212.03	7480	1812.52	4457.2	9378.97	9975.38	11519.5	13717.8	18510.2	13701.1	4023.45	12492.1	9443.91	3586.83	2763.35	1538.86	1225.63	1310.11	1589.7	2088.16	1083.15	1240.53	1265.53	1392.79	1638.49	1758.33	2287.33	2032.55	2018.67	1734.85	1717.43
A0A0F6AIX5	1915.46	1943.2	2160.45	2306.53	1734.2	1569.8	1898.01	2189.34	2116.1	2959.9	1335.51	1666.54	2168.42	3058.07	1967.49	3370.89	7212.03	7480	1812.52	4457.2	9378.97	9975.38	11519.5	13717.8	18510.2	13701.1	4023.45	12492.1	9443.91	3586.83	2763.35	1538.86	1225.63	1310.11	1589.7	2088.16	1083.15	1240.53	1265.53	1392.79	1638.49	1758.33	2287.33	2032.55	2018.67	1734.85	1717.43
A0A0G2JDI9	1606.33	1837.97	1529.65	1158.61	4157.3	4569.28	4838.55	5223.75	5832.2	9904.06	3723.1	3944.13	4394.16	7657.71	7376.65	4124.39	4646.81	4235.4	3377.16	1520.88	2990.97	1813.31	2022.65	663.92	2487.85	1489.71	1789.71	2070.82	2354.69	2564.32	1443.55	1048.89	1157.84	1063.19	1424.14	2599.27	1024.49	1185.41	1224.9	1333.94	1775.22	1663.11	2242.2	2058.91	2258.09	1651.4	1624.43
P62835	4176.52	4084.44	4685.6	4688.32	4734.81	4399.92	5483.12	5685.49	6520.32	7241.96	4852.57	5422.92	7119.91	20701.2	14775.2	9783.26	20676.7	18813.9	19319.5	16126.4	27839.9	26013.7	31387.4	30726.9	35231	20956.1	21345.4	27453.2	21691	10126	10220.1	6979.08	6493.91	5574.59	5876.03	9977.64	7380.75	5204.6	4836.14	5275.15	4839	4826.68	4893.03	4683.76	3568.56	3585.52	4296.03
P62835	4176.52	4084.44	4685.6	4688.32	4734.81	4399.92	5483.12	5685.49	6520.32	7241.96	4852.57	5422.92	7119.91	20701.2	14775.2	9783.26	20676.7	18813.9	19319.5	16126.4	27839.9	26013.7	31387.4	30726.9	35231	20956.1	21345.4	27453.2	21691	10126	10220.1	6979.08	6493.91	5574.59	5876.03	9977.64	7380.75	5204.6	4836.14	5275.15	4839	4826.68	4893.03	4683.76	3568.56	3585.52	4296.03
P62835	4176.52	4084.44	4685.6	4688.32	4734.81	4399.92	5483.12	5685.49	6520.32	7241.96	4852.57	5422.92	7119.91	20701.2	14775.2	9783.26	20676.7	18813.9	19319.5	16126.4	27839.9	26013.7	31387.4	30726.9	35231	20956.1	21345.4	27453.2	21691	10126	10220.1	6979.08	6493.91	5574.59	5876.03	9977.64	7380.75	5204.6	4836.14	5275.15	4839	4826.68	4893.03	4683.76	3568.56	3585.52	4296.03
P62835	4176.52	4084.44	4685.6	4688.32	4734.81	4399.92	5483.12	5685.49	6520.32	7241.96	4852.57	5422.92	7119.91	20701.2	14775.2	9783.26	20676.7	18813.9	19319.5	16126.4	27839.9	26013.7	31387.4	30726.9	35231	20956.1	21345.4	27453.2	21691	10126	10220.1	6979.08	6493.91	5574.59	5876.03	9977.64	7380.75	5204.6	4836.14	5275.15	4839	4826.68	4893.03	4683.76	3568.56	3585.52	4296.03
P62835	4176.52	4084.44	4685.6	4688.32	4734.81	4399.92	5483.12	5685.49	6520.32	7241.96	4852.57	5422.92	7119.91	20701.2	14775.2	9783.26	20676.7	18813.9	19319.5	16126.4	27839.9	26013.7	31387.4	30726.9	35231	20956.1	21345.4	27453.2	21691	10126	10220.1	6979.08	6493.91	5574.59	5876.03	9977.64	7380.75	5204.6	4836.14	5275.15	4839	4826.68	4893.03	4683.76	3568.56	3585.52	4296.03
P62835	4176.52	4084.44	4685.6	4688.32	4734.81	4399.92	5483.12	5685.49	6520.32	7241.96	4852.57	5422.92	7119.91	20701.2	14775.2	9783.26	20676.7	18813.9	19319.5	16126.4	27839.9	26013.7	31387.4	30726.9	35231	20956.1	21345.4	27453.2	21691	10126	10220.1	6979.08	6493.91	5574.59	5876.03	9977.64	7380.75	5204.6	4836.14	5275.15	4839	4826.68	4893.03	4683.76	3568.56	3585.52	4296.03
P62835	4176.52	4084.44	4685.6	4688.32	4734.81	4399.92	5483.12	5685.49	6520.32	7241.96	4852.57	5422.92	7119.91	20701.2	14775.2	9783.26	20676.7	18813.9	19319.5	16126.4	27839.9	26013.7	31387.4	30726.9	35231	20956.1	21345.4	27453.2	21691	10126	10220.1	6979.08	6493.91	5574.59	5876.03	9977.64	7380.75	5204.6	4836.14	5275.15	4839	4826.68	4893.03	4683.76	3568.56	3585.52	4296.03
A0A0G2JDW2	8444.86	15802.5	14776.7	11576.8	12056.5	11644.1	13228.7	14122	14135	13589.1	10260.3	14356.4	13578.6	16095.8	12951.9	13709.7	12356.5	13497.8	15044.2	14004.6	18194.6	18860	19738.5	13735.7	18720.5	15459.4	14833.1	16138.9	17084.3	16673.3	16733.7	31318.9	46480.1	483499	746627	340744	123319	58266.8	23737.5	15197.6	13304.7	11900.3	12130.4	11834.2	10159.9	7205.2	8175.67
A0A0G2JDW2	8444.86	15802.5	14776.7	11576.8	12056.5	11644.1	13228.7	14122	14135	13589.1	10260.3	14356.4	13578.6	16095.8	12951.9	13709.7	12356.5	13497.8	15044.2	14004.6	18194.6	18860	19738.5	13735.7	18720.5	15459.4	14833.1	16138.9	17084.3	16673.3	16733.7	31318.9	46480.1	483499	746627	340744	123319	58266.8	23737.5	15197.6	13304.7	11900.3	12130.4	11834.2	10159.9	7205.2	8175.67
A0A0G2JDW2	8444.86	15802.5	14776.7	11576.8	12056.5	11644.1	13228.7	14122	14135	13589.1	10260.3	14356.4	13578.6	16095.8	12951.9	13709.7	12356.5	13497.8	15044.2	14004.6	18194.6	18860	19738.5	13735.7	18720.5	15459.4	14833.1	16138.9	17084.3	16673.3	16733.7	31318.9	46480.1	483499	746627	340744	123319	58266.8	23737.5	15197.6	13304.7	11900.3	12130.4	11834.2	10159.9	7205.2	8175.67
A0A0G2JDW2	8444.86	15802.5	14776.7	11576.8	12056.5	11644.1	13228.7	14122	14135	13589.1	10260.3	14356.4	13578.6	16095.8	12951.9	13709.7	12356.5	13497.8	15044.2	14004.6	18194.6	18860	19738.5	13735.7	18720.5	15459.4	14833.1	16138.9	17084.3	16673.3	16733.7	31318.9	46480.1	483499	746627	340744	123319	58266.8	23737.5	15197.6	13304.7	11900.3	12130.4	11834.2	10159.9	7205.2	8175.67
A0A0G2JDW2	8444.86	15802.5	14776.7	11576.8	12056.5	11644.1	13228.7	14122	14135	13589.1	10260.3	14356.4	13578.6	16095.8	12951.9	13709.7	12356.5	13497.8	15044.2	14004.6	18194.6	18860	19738.5	13735.7	18720.5	15459.4	14833.1	16138.9	17084.3	16673.3	16733.7	31318.9	46480.1	483499	746627	340744	123319	58266.8	23737.5	15197.6	13304.7	11900.3	12130.4	11834.2	10159.9	7205.2	8175.67
A0A0G2JDW2	8444.86	15802.5	14776.7	11576.8	12056.5	11644.1	13228.7	14122	14135	13589.1	10260.3	14356.4	13578.6	16095.8	12951.9	13709.7	12356.5	13497.8	15044.2	14004.6	18194.6	18860	19738.5	13735.7	18720.5	15459.4	14833.1	16138.9	17084.3	16673.3	16733.7	31318.9	46480.1	483499	746627	340744	123319	58266.8	23737.5	15197.6	13304.7	11900.3	12130.4	11834.2	10159.9	7205.2	8175.67
A0A0G2JDW2	8444.86	15802.5	14776.7	11576.8	12056.5	11644.1	13228.7	14122	14135	13589.1	10260.3	14356.4	13578.6	16095.8	12951.9	13709.7	12356.5	13497.8	15044.2	14004.6	18194.6	18860	19738.5	13735.7	18720.5	15459.4	14833.1	16138.9	17084.3	16673.3	16733.7	31318.9	46480.1	483499	746627	340744	123319	58266.8	23737.5	15197.6	13304.7	11900.3	12130.4	11834.2	10159.9	7205.2	8175.67
A0A0G2JDW2	8444.86	15802.5	14776.7	11576.8	12056.5	11644.1	13228.7	14122	14135	13589.1	10260.3	14356.4	13578.6	16095.8	12951.9	13709.7	12356.5	13497.8	15044.2	14004.6	18194.6	18860	19738.5	13735.7	18720.5	15459.4	14833.1	16138.9	17084.3	16673.3	16733.7	31318.9	46480.1	483499	746627	340744	123319	58266.8	23737.5	15197.6	13304.7	11900.3	12130.4	11834.2	10159.9	7205.2	8175.67
A0A0G2JDW2	8444.86	15802.5	14776.7	11576.8	12056.5	11644.1	13228.7	14122	14135	13589.1	10260.3	14356.4	13578.6	16095.8	12951.9	13709.7	12356.5	13497.8	15044.2	14004.6	18194.6	18860	19738.5	13735.7	18720.5	15459.4	14833.1	16138.9	17084.3	16673.3	16733.7	31318.9	46480.1	483499	746627	340744	123319	58266.8	23737.5	15197.6	13304.7	11900.3	12130.4	11834.2	10159.9	7205.2	8175.67
A0A0G2JDW2	8444.86	15802.5	14776.7	11576.8	12056.5	11644.1	13228.7	14122	14135	13589.1	10260.3	14356.4	13578.6	16095.8	12951.9	13709.7	12356.5	13497.8	15044.2	14004.6	18194.6	18860	19738.5	13735.7	18720.5	15459.4	14833.1	16138.9	17084.3	16673.3	16733.7	31318.9	46480.1	483499	746627	340744	123319	58266.8	23737.5	15197.6	13304.7	11900.3	12130.4	11834.2	10159.9	7205.2	8175.67
A0A0G2JDW2	8444.86	15802.5	14776.7	11576.8	12056.5	11644.1	13228.7	14122	14135	13589.1	10260.3	14356.4	13578.6	16095.8	12951.9	13709.7	12356.5	13497.8	15044.2	14004.6	18194.6	18860	19738.5	13735.7	18720.5	15459.4	14833.1	16138.9	17084.3	16673.3	16733.7	31318.9	46480.1	483499	746627	340744	123319	58266.8	23737.5	15197.6	13304.7	11900.3	12130.4	11834.2	10159.9	7205.2	8175.67
A0A0G2JE26	1606.82	1965.42	1841.71	2044.05	1900.53	1562.35	1971.5	1831.58	2021.78	1544.9	1467.96	1336.09	1292.02	1986.08	1780.98	2049.51	1557.84	1650.57	1238.7	1636.78	2004.59	3629.73	2595.33	4022.48	4118.28	3434.13	2122.59	2043.81	1978.38	1906.19	1462.1	1393.65	1300.71	1279.53	1823.31	1658.16	1410.73	1289.53	1312.29	1458.82	1624.9	1611.99	1785.61	1909.46	1958.79	1900.14	1617.44
A0A0G2JE26	1606.82	1965.42	1841.71	2044.05	1900.53	1562.35	1971.5	1831.58	2021.78	1544.9	1467.96	1336.09	1292.02	1986.08	1780.98	2049.51	1557.84	1650.57	1238.7	1636.78	2004.59	3629.73	2595.33	4022.48	4118.28	3434.13	2122.59	2043.81	1978.38	1906.19	1462.1	1393.65	1300.71	1279.53	1823.31	1658.16	1410.73	1289.53	1312.29	1458.82	1624.9	1611.99	1785.61	1909.46	1958.79	1900.14	1617.44
A0A0G2JE26	1606.82	1965.42	1841.71	2044.05	1900.53	1562.35	1971.5	1831.58	2021.78	1544.9	1467.96	1336.09	1292.02	1986.08	1780.98	2049.51	1557.84	1650.57	1238.7	1636.78	2004.59	3629.73	2595.33	4022.48	4118.28	3434.13	2122.59	2043.81	1978.38	1906.19	1462.1	1393.65	1300.71	1279.53	1823.31	1658.16	1410.73	1289.53	1312.29	1458.82	1624.9	1611.99	1785.61	1909.46	1958.79	1900.14	1617.44
A0A0G2JE27	1112.53	1371.02	1727.22	2497.55	1861.5	2003.23	1339.13	2982.81	7081	1916.32	1938.75	2389.2	1555.03	1427.91	1064.26	1145.29	8389.5	1592.06	971.618	1134.48	1109.12	1366.81	1767.27	17522.9	1855.79	1997.09	1335.02	1809.36	1756.46	1912.83	1935.21	2384.84	1552.19	1425.3	1062.32	1143.2	2329.37	1589.15	1768.58	995.043	1229.5	26483.2	986.156	1752.78	1684.4	2213.85	1211.72
A0A0G2JE32	1722.02	1707.93	1381.19	1236.8	1283.36	1110.86	1962.29	1432.66	1260.93	1486.31	1235.15	1666.37	2113.59	2158.21	1970.78	1772.73	1608.85	2163.93	2133.29	1965.51	1716.73	1726.83	1376.95	1235.98	1279.42	1059.36	1686.66	1409.74	1210.94	1434.27	1232.89	1644.16	2402.54	2064.93	2232.36	54675.7	59921.4	18965.4	5513.28	2030	1903.07	2023.49	1526.41	1412.74	1161.26	1254.96	1976.42
A0A0G2JE32	1722.02	1707.93	1381.19	1236.8	1283.36	1110.86	1962.29	1432.66	1260.93	1486.31	1235.15	1666.37	2113.59	2158.21	1970.78	1772.73	1608.85	2163.93	2133.29	1965.51	1716.73	1726.83	1376.95	1235.98	1279.42	1059.36	1686.66	1409.74	1210.94	1434.27	1232.89	1644.16	2402.54	2064.93	2232.36	54675.7	59921.4	18965.4	5513.28	2030	1903.07	2023.49	1526.41	1412.74	1161.26	1254.96	1976.42
A0A0G2JE32	1722.02	1707.93	1381.19	1236.8	1283.36	1110.86	1962.29	1432.66	1260.93	1486.31	1235.15	1666.37	2113.59	2158.21	1970.78	1772.73	1608.85	2163.93	2133.29	1965.51	1716.73	1726.83	1376.95	1235.98	1279.42	1059.36	1686.66	1409.74	1210.94	1434.27	1232.89	1644.16	2402.54	2064.93	2232.36	54675.7	59921.4	18965.4	5513.28	2030	1903.07	2023.49	1526.41	1412.74	1161.26	1254.96	1976.42
A0A0G2JEX1	1450.4	5600.61	19261.3	18441	20363	17791.5	15651	16662.7	12173.7	9810.32	7204.06	7245.05	9975.18	9835.22	8270.79	6741.79	9657.34	10735.9	1920.27	2652.43	1445.95	1327.75	1141.74	1064.96	1423.48	1478.36	1359.37	1115.18	2587.11	2652.18	5968.27	2316.69	1992.13	1858.17	2483.72	1785.59	2371.86	1945.8	1998.43	2326.42	1602.9	1471.87	674.351	934.494	785.994	1407.04	1506.92
A0A0G2JEY6	1643.28	1441.05	2991.34	4547.37	11093.4	11068.6	11641.8	8387.91	6626.05	12078.4	6522.87	6645.97	6865.53	11429.3	5974.16	2300.41	1654.16	1801.63	1911.76	2093.43	2579.78	3009.47	1055.22	1152.28	1058.09	1432.72	2676.7	10561.2	14322.9	10540.3	2906.31	2506.65	1841.16	2010.53	1846.18	2499.85	2566.35	1798.34	2162.3	2150.12	2341.53	1592.56	1853.86	1277.36	1172.94	1300.41	1630.48
A0A0G2JG52	1610.34	1833.39	1291.62	1180.92	1286.05	1841.34	1790.74	1322.38	1215.69	1002.63	1805.5	1650.61	2250.84	2057.92	2241.12	1657.77	1612.22	2304.44	2162.33	1687.21	1605.4	944.281	1287.66	1177.29	1282.1	948.375	1832.27	1318.32	1213.48	1000.8	918.99	1647.6	2246.73	2054.16	2237.03	1654.74	1609.28	2300.24	1924.07	1938.09	1779.66	1658.97	1427.42	1068.57	1163.69	1051.31	1620.38
A0A0G2JGD2	1185.32	1286.82	1840.24	1604.35	1747.18	2134.31	1256.88	1884.06	1651.6	2249.49	2065.6	2242.47	1656.78	1798.78	998.902	1220.23	2190.31	1696.23	1272.62	1151.45	1181.69	1282.87	947.806	1599.43	1741.82	2127.76	1168	970.378	1045.89	2245.39	2061.83	1290.79	1653.75	1165.54	3639.31	12274.4	2726	1693.13	1659.96	1426.57	1309.95	1164.39	1050.68	1451.72	1580.96	2358.71	1137.31
A0A0G2JGJ1	2073.3	2039.05	1744.97	2680.03	1618.31	1437.55	2025.03	1771.12	1565.86	1494.61	1451.66	1359.27	1576.48	1675.85	1844.74	2037.38	1350.59	1377.6	1866.41	1981.22	2058.97	2142.46	1824.23	1353.26	1388.83	1409.5	1890.06	1755.44	1504.75	1591.26	1425.83	1344.02	1350.43	2115.8	148226	60937.9	16217.9	4803.45	1853.39	2240.04	1898.27	1827.31	1826.88	1728.01	1727.35	1665.34	1819.3
A0A0G2JGJ1	2073.3	2039.05	1744.97	2680.03	1618.31	1437.55	2025.03	1771.12	1565.86	1494.61	1451.66	1359.27	1576.48	1675.85	1844.74	2037.38	1350.59	1377.6	1866.41	1981.22	2058.97	2142.46	1824.23	1353.26	1388.83	1409.5	1890.06	1755.44	1504.75	1591.26	1425.83	1344.02	1350.43	2115.8	148226	60937.9	16217.9	4803.45	1853.39	2240.04	1898.27	1827.31	1826.88	1728.01	1727.35	1665.34	1819.3
A0A0G2JGJ1	2073.3	2039.05	1744.97	2680.03	1618.31	1437.55	2025.03	1771.12	1565.86	1494.61	1451.66	1359.27	1576.48	1675.85	1844.74	2037.38	1350.59	1377.6	1866.41	1981.22	2058.97	2142.46	1824.23	1353.26	1388.83	1409.5	1890.06	1755.44	1504.75	1591.26	1425.83	1344.02	1350.43	2115.8	148226	60937.9	16217.9	4803.45	1853.39	2240.04	1898.27	1827.31	1826.88	1728.01	1727.35	1665.34	1819.3
A0A0G2JGJ1	2073.3	2039.05	1744.97	2680.03	1618.31	1437.55	2025.03	1771.12	1565.86	1494.61	1451.66	1359.27	1576.48	1675.85	1844.74	2037.38	1350.59	1377.6	1866.41	1981.22	2058.97	2142.46	1824.23	1353.26	1388.83	1409.5	1890.06	1755.44	1504.75	1591.26	1425.83	1344.02	1350.43	2115.8	148226	60937.9	16217.9	4803.45	1853.39	2240.04	1898.27	1827.31	1826.88	1728.01	1727.35	1665.34	1819.3
A0A0G2JGP4	8419.99	7062.49	6030.17	19709.1	6396.79	7626.9	10605.7	23672.9	27950.6	65023.5	22584	60312.1	46844.1	73499.6	63273.8	97553.7	99136.7	130110	126651	102114	159303	154306	165986	160361	180137	136698	102550	81337.9	66831.2	39154.4	26611.2	15865.8	14007.9	13771.4	12134	15942.5	16747	10617.2	12209.1	9731.04	11731.1	11279.9	6013.2	6249.17	8850.49	6663.13	8393.66
A0A0G2JGP4	8419.99	7062.49	6030.17	19709.1	6396.79	7626.9	10605.7	23672.9	27950.6	65023.5	22584	60312.1	46844.1	73499.6	63273.8	97553.7	99136.7	130110	126651	102114	159303	154306	165986	160361	180137	136698	102550	81337.9	66831.2	39154.4	26611.2	15865.8	14007.9	13771.4	12134	15942.5	16747	10617.2	12209.1	9731.04	11731.1	11279.9	6013.2	6249.17	8850.49	6663.13	8393.66
A0A0G2JGP4	8419.99	7062.49	6030.17	19709.1	6396.79	7626.9	10605.7	23672.9	27950.6	65023.5	22584	60312.1	46844.1	73499.6	63273.8	97553.7	99136.7	130110	126651	102114	159303	154306	165986	160361	180137	136698	102550	81337.9	66831.2	39154.4	26611.2	15865.8	14007.9	13771.4	12134	15942.5	16747	10617.2	12209.1	9731.04	11731.1	11279.9	6013.2	6249.17	8850.49	6663.13	8393.66
A0A0G2JGS4	3903.81	4092.55	4793.41	13334.4	11071.7	12073.4	15397.5	17562.4	14846.1	22125	9333.13	18496.8	13692.1	8263.18	15504.5	14566.9	14909	14085.1	10734.5	10433.5	10420.9	8233.6	7167.19	6802.08	4152.09	3360.73	7777.63	25793.7	16545	4577.83	3240.03	1959.27	1575.15	2328.07	3289.65	3547.29	1937.07	1597.56	1982.65	3490.04	2659.55	3304.13	3021.97	2880.33	2417.22	2284.87	3278.57
A0A0G2JGS4	3903.81	4092.55	4793.41	13334.4	11071.7	12073.4	15397.5	17562.4	14846.1	22125	9333.13	18496.8	13692.1	8263.18	15504.5	14566.9	14909	14085.1	10734.5	10433.5	10420.9	8233.6	7167.19	6802.08	4152.09	3360.73	7777.63	25793.7	16545	4577.83	3240.03	1959.27	1575.15	2328.07	3289.65	3547.29	1937.07	1597.56	1982.65	3490.04	2659.55	3304.13	3021.97	2880.33	2417.22	2284.87	3278.57
A0A0G2JGT5	2104.29	2422.85	2328.81	2750.62	2466.91	1540.81	2425.14	2369.88	2396.17	1792.37	1490.63	1353.64	1316.47	1554.87	1900.47	2046.88	1356.87	1339.34	1285.09	2791.98	2529.65	2316.3	2267.45	2681.81	2371.52	1454.94	2317.02	2307.63	2323.55	1747.5	1420.64	1110.23	3264.47	17201.3	9202.66	2649.3	1284.12	1293	1270.46	1483.21	1895.79	2310.6	2431.85	2341.67	2204.56	1923.94	2304.89
A0A0G2JGT5	2104.29	2422.85	2328.81	2750.62	2466.91	1540.81	2425.14	2369.88	2396.17	1792.37	1490.63	1353.64	1316.47	1554.87	1900.47	2046.88	1356.87	1339.34	1285.09	2791.98	2529.65	2316.3	2267.45	2681.81	2371.52	1454.94	2317.02	2307.63	2323.55	1747.5	1420.64	1110.23	3264.47	17201.3	9202.66	2649.3	1284.12	1293	1270.46	1483.21	1895.79	2310.6	2431.85	2341.67	2204.56	1923.94	2304.89
A0A0G2JGX4	35490.4	39490.9	39824.3	439206	36779.7	31029.2	39207	40967.6	36212.3	39392.3	29064	28894.3	29149.2	29416	33005.7	38113.5	29646.3	28024.9	32198.9	36382.8	39030.1	39928.8	41015.9	38926.9	37698.2	33389.8	38601.2	38579.3	37641.9	37699.2	27424.6	25393.9	25431.1	28802.9	33309.5	33304.8	26093.5	25465.4	26721.7	28300.1	34668.8	35291.1	37594.7	37473.8	33505.3	32848.5	34296.5
A0A0G2JGX4	35490.4	39490.9	39824.3	439206	36779.7	31029.2	39207	40967.6	36212.3	39392.3	29064	28894.3	29149.2	29416	33005.7	38113.5	29646.3	28024.9	32198.9	36382.8	39030.1	39928.8	41015.9	38926.9	37698.2	33389.8	38601.2	38579.3	37641.9	37699.2	27424.6	25393.9	25431.1	28802.9	33309.5	33304.8	26093.5	25465.4	26721.7	28300.1	34668.8	35291.1	37594.7	37473.8	33505.3	32848.5	34296.5
A0A0G2JGX4	35490.4	39490.9	39824.3	439206	36779.7	31029.2	39207	40967.6	36212.3	39392.3	29064	28894.3	29149.2	29416	33005.7	38113.5	29646.3	28024.9	32198.9	36382.8	39030.1	39928.8	41015.9	38926.9	37698.2	33389.8	38601.2	38579.3	37641.9	37699.2	27424.6	25393.9	25431.1	28802.9	33309.5	33304.8	26093.5	25465.4	26721.7	28300.1	34668.8	35291.1	37594.7	37473.8	33505.3	32848.5	34296.5
A0A0G2JGX4	35490.4	39490.9	39824.3	439206	36779.7	31029.2	39207	40967.6	36212.3	39392.3	29064	28894.3	29149.2	29416	33005.7	38113.5	29646.3	28024.9	32198.9	36382.8	39030.1	39928.8	41015.9	38926.9	37698.2	33389.8	38601.2	38579.3	37641.9	37699.2	27424.6	25393.9	25431.1	28802.9	33309.5	33304.8	26093.5	25465.4	26721.7	28300.1	34668.8	35291.1	37594.7	37473.8	33505.3	32848.5	34296.5
A0A0G2JGX4	35490.4	39490.9	39824.3	439206	36779.7	31029.2	39207	40967.6	36212.3	39392.3	29064	28894.3	29149.2	29416	33005.7	38113.5	29646.3	28024.9	32198.9	36382.8	39030.1	39928.8	41015.9	38926.9	37698.2	33389.8	38601.2	38579.3	37641.9	37699.2	27424.6	25393.9	25431.1	28802.9	33309.5	33304.8	26093.5	25465.4	26721.7	28300.1	34668.8	35291.1	37594.7	37473.8	33505.3	32848.5	34296.5
A0A0G2JGX4	35490.4	39490.9	39824.3	439206	36779.7	31029.2	39207	40967.6	36212.3	39392.3	29064	28894.3	29149.2	29416	33005.7	38113.5	29646.3	28024.9	32198.9	36382.8	39030.1	39928.8	41015.9	38926.9	37698.2	33389.8	38601.2	38579.3	37641.9	37699.2	27424.6	25393.9	25431.1	28802.9	33309.5	33304.8	26093.5	25465.4	26721.7	28300.1	34668.8	35291.1	37594.7	37473.8	33505.3	32848.5	34296.5
A0A0G2JGX4	35490.4	39490.9	39824.3	439206	36779.7	31029.2	39207	40967.6	36212.3	39392.3	29064	28894.3	29149.2	29416	33005.7	38113.5	29646.3	28024.9	32198.9	36382.8	39030.1	39928.8	41015.9	38926.9	37698.2	33389.8	38601.2	38579.3	37641.9	37699.2	27424.6	25393.9	25431.1	28802.9	33309.5	33304.8	26093.5	25465.4	26721.7	28300.1	34668.8	35291.1	37594.7	37473.8	33505.3	32848.5	34296.5
A0A0G2JGX4	35490.4	39490.9	39824.3	439206	36779.7	31029.2	39207	40967.6	36212.3	39392.3	29064	28894.3	29149.2	29416	33005.7	38113.5	29646.3	28024.9	32198.9	36382.8	39030.1	39928.8	41015.9	38926.9	37698.2	33389.8	38601.2	38579.3	37641.9	37699.2	27424.6	25393.9	25431.1	28802.9	33309.5	33304.8	26093.5	25465.4	26721.7	28300.1	34668.8	35291.1	37594.7	37473.8	33505.3	32848.5	34296.5
A0A0G2JGX4	35490.4	39490.9	39824.3	439206	36779.7	31029.2	39207	40967.6	36212.3	39392.3	29064	28894.3	29149.2	29416	33005.7	38113.5	29646.3	28024.9	32198.9	36382.8	39030.1	39928.8	41015.9	38926.9	37698.2	33389.8	38601.2	38579.3	37641.9	37699.2	27424.6	25393.9	25431.1	28802.9	33309.5	33304.8	26093.5	25465.4	26721.7	28300.1	34668.8	35291.1	37594.7	37473.8	33505.3	32848.5	34296.5
A0A0J9YTR7	1759.41	1345.93	1235.9	1234.15	991.292	1761.91	1377.98	1265.34	1270.5	959.381	1584.01	2345.48	2153.75	2150.7	1727.47	1586.26	2401.34	2205.04	2165.98	1614.43	1800.22	1341.8	1232.11	1230.37	988.25	1802.77	1373.75	1261.45	1268.18	957.63	1581.12	2341.2	2149.81	2146.77	1724.32	1583.36	2396.95	2201.01	2010.81	7545.19	11081.2	8700.89	10047.1	8359.31	4817.77	1005.96	1522.86
A0A0J9YTY0	1947.93	1628.77	1683.18	2837.04	1305.62	1261.57	2075.48	1667.11	1288.46	1181.01	1235.95	1530.83	1617.51	2165.07	1800.49	1983.13	1504.71	1595.08	1980.5	1860.7	1727.32	2106.4	1717.51	1619.77	4210.27	4693.16	12006.3	11285.9	3824.04	2814.83	1488.3	1530.95	1621.87	2206.66	1792.85	1768.92	1506.05	1597.04	2207.71	1745.22	2076.56	2141.9	2087.88	1231.48	1141.49	1336.25	1944.61
A0A0J9YTY0	1947.93	1628.77	1683.18	2837.04	1305.62	1261.57	2075.48	1667.11	1288.46	1181.01	1235.95	1530.83	1617.51	2165.07	1800.49	1983.13	1504.71	1595.08	1980.5	1860.7	1727.32	2106.4	1717.51	1619.77	4210.27	4693.16	12006.3	11285.9	3824.04	2814.83	1488.3	1530.95	1621.87	2206.66	1792.85	1768.92	1506.05	1597.04	2207.71	1745.22	2076.56	2141.9	2087.88	1231.48	1141.49	1336.25	1944.61
A0A0J9YTY0	1947.93	1628.77	1683.18	2837.04	1305.62	1261.57	2075.48	1667.11	1288.46	1181.01	1235.95	1530.83	1617.51	2165.07	1800.49	1983.13	1504.71	1595.08	1980.5	1860.7	1727.32	2106.4	1717.51	1619.77	4210.27	4693.16	12006.3	11285.9	3824.04	2814.83	1488.3	1530.95	1621.87	2206.66	1792.85	1768.92	1506.05	1597.04	2207.71	1745.22	2076.56	2141.9	2087.88	1231.48	1141.49	1336.25	1944.61
A0A0J9YTY6	1829.06	1614.15	2310.2	30469.1	2191.62	8087.76	6948.55	8862.12	7134.46	17342.7	5785.7	17560	17125.6	28821.8	34611.6	34418.7	42329.9	48264.9	45970.7	45173.1	54019.8	50052.7	25464.8	44688.4	42981.8	33143.3	11837.8	2357.96	7613.4	14611.3	1643.71	921.165	1318.38	1210.61	1250.71	971.004	1810.43	1349.78	1075.74	1171.51	1044.3	1460.59	1621.3	2344.39	1983.12	1880.38	1426.61
A0A0J9YUA3	1014.23	1503.89	2479.58	14868.4	2041.91	1826.24	1468.91	1612.11	1930.21	1924.79	1767.45	1686.15	1417.63	1071.98	1167.41	1044.1	2559.79	1451.39	1242.22	1151.63	1011.12	1499.28	2471.97	1869.24	2035.65	1820.64	15913.5	2530.84	1926.69	1921.28	1764.22	2615.97	1415.05	1070.02	1165.28	1042.2	2555.12	1448.74	1002.26	1220.65	1120.87	1360.81	1740.17	1696.61	1847.65	2018.25	1329.16
P39053	1667.71	1565.51	1922.77	27589.5	1982.61	1912.91	1875.97	1556.68	1429.11	1718.56	1959.78	1999.58	2005.56	1983.21	1939.79	1714.22	1997.64	2000.14	2175.17	2255.03	1570.42	1815.69	1619.23	1417.17	1486.16	2139.58	1895.31	1895.13	1576.38	2232.24	2366.6	1965.22	1979.87	1979.82	2053.75	1525.55	1959.85	1879.73	1970.75	2192.19	1755.95	1679.15	1408.14	1488.01	1353.98	1629.66	1679.37
P39053	1667.71	1565.51	1922.77	27589.5	1982.61	1912.91	1875.97	1556.68	1429.11	1718.56	1959.78	1999.58	2005.56	1983.21	1939.79	1714.22	1997.64	2000.14	2175.17	2255.03	1570.42	1815.69	1619.23	1417.17	1486.16	2139.58	1895.31	1895.13	1576.38	2232.24	2366.6	1965.22	1979.87	1979.82	2053.75	1525.55	1959.85	1879.73	1970.75	2192.19	1755.95	1679.15	1408.14	1488.01	1353.98	1629.66	1679.37
P39053	1667.71	1565.51	1922.77	27589.5	1982.61	1912.91	1875.97	1556.68	1429.11	1718.56	1959.78	1999.58	2005.56	1983.21	1939.79	1714.22	1997.64	2000.14	2175.17	2255.03	1570.42	1815.69	1619.23	1417.17	1486.16	2139.58	1895.31	1895.13	1576.38	2232.24	2366.6	1965.22	1979.87	1979.82	2053.75	1525.55	1959.85	1879.73	1970.75	2192.19	1755.95	1679.15	1408.14	1488.01	1353.98	1629.66	1679.37
P39053	1667.71	1565.51	1922.77	27589.5	1982.61	1912.91	1875.97	1556.68	1429.11	1718.56	1959.78	1999.58	2005.56	1983.21	1939.79	1714.22	1997.64	2000.14	2175.17	2255.03	1570.42	1815.69	1619.23	1417.17	1486.16	2139.58	1895.31	1895.13	1576.38	2232.24	2366.6	1965.22	1979.87	1979.82	2053.75	1525.55	1959.85	1879.73	1970.75	2192.19	1755.95	1679.15	1408.14	1488.01	1353.98	1629.66	1679.37
P39053	1667.71	1565.51	1922.77	27589.5	1982.61	1912.91	1875.97	1556.68	1429.11	1718.56	1959.78	1999.58	2005.56	1983.21	1939.79	1714.22	1997.64	2000.14	2175.17	2255.03	1570.42	1815.69	1619.23	1417.17	1486.16	2139.58	1895.31	1895.13	1576.38	2232.24	2366.6	1965.22	1979.87	1979.82	2053.75	1525.55	1959.85	1879.73	1970.75	2192.19	1755.95	1679.15	1408.14	1488.01	1353.98	1629.66	1679.37
P39053	1667.71	1565.51	1922.77	27589.5	1982.61	1912.91	1875.97	1556.68	1429.11	1718.56	1959.78	1999.58	2005.56	1983.21	1939.79	1714.22	1997.64	2000.14	2175.17	2255.03	1570.42	1815.69	1619.23	1417.17	1486.16	2139.58	1895.31	1895.13	1576.38	2232.24	2366.6	1965.22	1979.87	1979.82	2053.75	1525.55	1959.85	1879.73	1970.75	2192.19	1755.95	1679.15	1408.14	1488.01	1353.98	1629.66	1679.37
P39053	1667.71	1565.51	1922.77	27589.5	1982.61	1912.91	1875.97	1556.68	1429.11	1718.56	1959.78	1999.58	2005.56	1983.21	1939.79	1714.22	1997.64	2000.14	2175.17	2255.03	1570.42	1815.69	1619.23	1417.17	1486.16	2139.58	1895.31	1895.13	1576.38	2232.24	2366.6	1965.22	1979.87	1979.82	2053.75	1525.55	1959.85	1879.73	1970.75	2192.19	1755.95	1679.15	1408.14	1488.01	1353.98	1629.66	1679.37
P39053	1667.71	1565.51	1922.77	27589.5	1982.61	1912.91	1875.97	1556.68	1429.11	1718.56	1959.78	1999.58	2005.56	1983.21	1939.79	1714.22	1997.64	2000.14	2175.17	2255.03	1570.42	1815.69	1619.23	1417.17	1486.16	2139.58	1895.31	1895.13	1576.38	2232.24	2366.6	1965.22	1979.87	1979.82	2053.75	1525.55	1959.85	1879.73	1970.75	2192.19	1755.95	1679.15	1408.14	1488.01	1353.98	1629.66	1679.37
P39053	1667.71	1565.51	1922.77	27589.5	1982.61	1912.91	1875.97	1556.68	1429.11	1718.56	1959.78	1999.58	2005.56	1983.21	1939.79	1714.22	1997.64	2000.14	2175.17	2255.03	1570.42	1815.69	1619.23	1417.17	1486.16	2139.58	1895.31	1895.13	1576.38	2232.24	2366.6	1965.22	1979.87	1979.82	2053.75	1525.55	1959.85	1879.73	1970.75	2192.19	1755.95	1679.15	1408.14	1488.01	1353.98	1629.66	1679.37
P39053	1667.71	1565.51	1922.77	27589.5	1982.61	1912.91	1875.97	1556.68	1429.11	1718.56	1959.78	1999.58	2005.56	1983.21	1939.79	1714.22	1997.64	2000.14	2175.17	2255.03	1570.42	1815.69	1619.23	1417.17	1486.16	2139.58	1895.31	1895.13	1576.38	2232.24	2366.6	1965.22	1979.87	1979.82	2053.75	1525.55	1959.85	1879.73	1970.75	2192.19	1755.95	1679.15	1408.14	1488.01	1353.98	1629.66	1679.37
A0A0J9YUI1	2093.68	1391.63	1399.2	1919.56	1684.16	1933.29	1398.26	1391.73	1312.73	1993.23	1805.37	2372.89	2377.22	13592.5	1875.12	2024.21	2375.87	2383.57	8617.46	1727.23	9724.02	1314.73	1308.51	1366.52	3958.61	1877.19	1316.59	1326.88	1251.02	1005.11	1737.48	2240.06	2236.6	2355.27	4313.72	68740.9	29341	3006.52	2085.05	1878.59	1711.2	1721.74	1266.82	1174.37	1105.54	1270.31	1698.83
A0A0J9YUI1	2093.68	1391.63	1399.2	1919.56	1684.16	1933.29	1398.26	1391.73	1312.73	1993.23	1805.37	2372.89	2377.22	13592.5	1875.12	2024.21	2375.87	2383.57	8617.46	1727.23	9724.02	1314.73	1308.51	1366.52	3958.61	1877.19	1316.59	1326.88	1251.02	1005.11	1737.48	2240.06	2236.6	2355.27	4313.72	68740.9	29341	3006.52	2085.05	1878.59	1711.2	1721.74	1266.82	1174.37	1105.54	1270.31	1698.83
A0A0J9YUS5	2107.62	1769.3	1668.67	1817.22	1303.11	1170.5	1811.44	1629.86	1373.44	1261.16	1204.97	1011.55	1502.32	2873.76	2270.87	2039.77	1035.64	1467.37	3220.84	2122.26	5587.84	4444.63	5513.1	3304.77	3106.16	1627.5	1452.99	2546.66	1558.81	1258.86	1016.49	881.142	5283.85	11280.6	3803.88	1536.58	967.36	1464.69	1685.92	2437.83	1907.11	1955.33	2377.71	1644.34	1440.12	1059.14	2001.89
P63158	1386.33	1375.39	1459.19	1502.99	1606.28	1950.65	1362.66	1401.88	1568.28	1747.26	1866.78	2001.68	1938.12	1745.62	1594.86	1450.76	1987.42	1964.21	1877.89	1436.49	1366.57	1410.97	1419.15	1579.57	1693.08	1946.12	1301.18	1362.86	1640.02	1785.7	1949.01	1960.53	1908.26	1840.23	41639.4	70696.1	27986.1	20158	8247.09	4607.75	2234.91	2390.63	1898.16	2844.99	2003.6	1628.56	1353.33
P63158	1386.33	1375.39	1459.19	1502.99	1606.28	1950.65	1362.66	1401.88	1568.28	1747.26	1866.78	2001.68	1938.12	1745.62	1594.86	1450.76	1987.42	1964.21	1877.89	1436.49	1366.57	1410.97	1419.15	1579.57	1693.08	1946.12	1301.18	1362.86	1640.02	1785.7	1949.01	1960.53	1908.26	1840.23	41639.4	70696.1	27986.1	20158	8247.09	4607.75	2234.91	2390.63	1898.16	2844.99	2003.6	1628.56	1353.33
P63158	1386.33	1375.39	1459.19	1502.99	1606.28	1950.65	1362.66	1401.88	1568.28	1747.26	1866.78	2001.68	1938.12	1745.62	1594.86	1450.76	1987.42	1964.21	1877.89	1436.49	1366.57	1410.97	1419.15	1579.57	1693.08	1946.12	1301.18	1362.86	1640.02	1785.7	1949.01	1960.53	1908.26	1840.23	41639.4	70696.1	27986.1	20158	8247.09	4607.75	2234.91	2390.63	1898.16	2844.99	2003.6	1628.56	1353.33
P63158	1386.33	1375.39	1459.19	1502.99	1606.28	1950.65	1362.66	1401.88	1568.28	1747.26	1866.78	2001.68	1938.12	1745.62	1594.86	1450.76	1987.42	1964.21	1877.89	1436.49	1366.57	1410.97	1419.15	1579.57	1693.08	1946.12	1301.18	1362.86	1640.02	1785.7	1949.01	1960.53	1908.26	1840.23	41639.4	70696.1	27986.1	20158	8247.09	4607.75	2234.91	2390.63	1898.16	2844.99	2003.6	1628.56	1353.33
P63158	1386.33	1375.39	1459.19	1502.99	1606.28	1950.65	1362.66	1401.88	1568.28	1747.26	1866.78	2001.68	1938.12	1745.62	1594.86	1450.76	1987.42	1964.21	1877.89	1436.49	1366.57	1410.97	1419.15	1579.57	1693.08	1946.12	1301.18	1362.86	1640.02	1785.7	1949.01	1960.53	1908.26	1840.23	41639.4	70696.1	27986.1	20158	8247.09	4607.75	2234.91	2390.63	1898.16	2844.99	2003.6	1628.56	1353.33
P63158	1386.33	1375.39	1459.19	1502.99	1606.28	1950.65	1362.66	1401.88	1568.28	1747.26	1866.78	2001.68	1938.12	1745.62	1594.86	1450.76	1987.42	1964.21	1877.89	1436.49	1366.57	1410.97	1419.15	1579.57	1693.08	1946.12	1301.18	1362.86	1640.02	1785.7	1949.01	1960.53	1908.26	1840.23	41639.4	70696.1	27986.1	20158	8247.09	4607.75	2234.91	2390.63	1898.16	2844.99	2003.6	1628.56	1353.33
P63158	1386.33	1375.39	1459.19	1502.99	1606.28	1950.65	1362.66	1401.88	1568.28	1747.26	1866.78	2001.68	1938.12	1745.62	1594.86	1450.76	1987.42	1964.21	1877.89	1436.49	1366.57	1410.97	1419.15	1579.57	1693.08	1946.12	1301.18	1362.86	1640.02	1785.7	1949.01	1960.53	1908.26	1840.23	41639.4	70696.1	27986.1	20158	8247.09	4607.75	2234.91	2390.63	1898.16	2844.99	2003.6	1628.56	1353.33
P63158	1386.33	1375.39	1459.19	1502.99	1606.28	1950.65	1362.66	1401.88	1568.28	1747.26	1866.78	2001.68	1938.12	1745.62	1594.86	1450.76	1987.42	1964.21	1877.89	1436.49	1366.57	1410.97	1419.15	1579.57	1693.08	1946.12	1301.18	1362.86	1640.02	1785.7	1949.01	1960.53	1908.26	1840.23	41639.4	70696.1	27986.1	20158	8247.09	4607.75	2234.91	2390.63	1898.16	2844.99	2003.6	1628.56	1353.33
A0A0J9YVG0	1639.65	1993.1	1879.02	2083.74	1952.1	1989.07	1982.66	2199.99	2210.93	1992.27	2008.23	2057.78	1831.71	1401.2	1318.93	1541.36	2022.21	2102.87	1676.4	1304.71	1586.91	1901.29	2325.42	2354.33	2251.84	2104.15	1842.77	2128.11	3868.45	7414.35	13617	19052.7	3094.62	3823.57	1240.21	1483.86	1926.81	1751.98	1546.32	1244.35	1443.81	1499.84	1775.22	1976.2	1822.78	2155.7	1486.09
A0A0J9YVG0	1639.65	1993.1	1879.02	2083.74	1952.1	1989.07	1982.66	2199.99	2210.93	1992.27	2008.23	2057.78	1831.71	1401.2	1318.93	1541.36	2022.21	2102.87	1676.4	1304.71	1586.91	1901.29	2325.42	2354.33	2251.84	2104.15	1842.77	2128.11	3868.45	7414.35	13617	19052.7	3094.62	3823.57	1240.21	1483.86	1926.81	1751.98	1546.32	1244.35	1443.81	1499.84	1775.22	1976.2	1822.78	2155.7	1486.09
A0A0J9YVG0	1639.65	1993.1	1879.02	2083.74	1952.1	1989.07	1982.66	2199.99	2210.93	1992.27	2008.23	2057.78	1831.71	1401.2	1318.93	1541.36	2022.21	2102.87	1676.4	1304.71	1586.91	1901.29	2325.42	2354.33	2251.84	2104.15	1842.77	2128.11	3868.45	7414.35	13617	19052.7	3094.62	3823.57	1240.21	1483.86	1926.81	1751.98	1546.32	1244.35	1443.81	1499.84	1775.22	1976.2	1822.78	2155.7	1486.09
A0A0J9YVG0	1639.65	1993.1	1879.02	2083.74	1952.1	1989.07	1982.66	2199.99	2210.93	1992.27	2008.23	2057.78	1831.71	1401.2	1318.93	1541.36	2022.21	2102.87	1676.4	1304.71	1586.91	1901.29	2325.42	2354.33	2251.84	2104.15	1842.77	2128.11	3868.45	7414.35	13617	19052.7	3094.62	3823.57	1240.21	1483.86	1926.81	1751.98	1546.32	1244.35	1443.81	1499.84	1775.22	1976.2	1822.78	2155.7	1486.09
A0A0M3HEQ0	1818.57	1732.6	1626.4	1601.99	1494.99	1462.24	1804.15	1610.97	1489.34	1490.49	1478.62	1544.89	1722.95	1679.88	2025.16	1961.94	1594.18	1836.46	1787.73	1959.99	1827.51	1840.87	1610.01	1436.14	1446.58	1410.78	1933.2	1642.09	1399.3	1419.49	1407.92	1483.8	6851.04	103463	66152	12560.5	6337.54	2194.76	1820.33	1972.47	1752.56	1870.06	1762.66	1690.78	1449.15	1404.03	1865.92
A0A0M3HEQ0	1818.57	1732.6	1626.4	1601.99	1494.99	1462.24	1804.15	1610.97	1489.34	1490.49	1478.62	1544.89	1722.95	1679.88	2025.16	1961.94	1594.18	1836.46	1787.73	1959.99	1827.51	1840.87	1610.01	1436.14	1446.58	1410.78	1933.2	1642.09	1399.3	1419.49	1407.92	1483.8	6851.04	103463	66152	12560.5	6337.54	2194.76	1820.33	1972.47	1752.56	1870.06	1762.66	1690.78	1449.15	1404.03	1865.92
A0A0M3HEQ0	1818.57	1732.6	1626.4	1601.99	1494.99	1462.24	1804.15	1610.97	1489.34	1490.49	1478.62	1544.89	1722.95	1679.88	2025.16	1961.94	1594.18	1836.46	1787.73	1959.99	1827.51	1840.87	1610.01	1436.14	1446.58	1410.78	1933.2	1642.09	1399.3	1419.49	1407.92	1483.8	6851.04	103463	66152	12560.5	6337.54	2194.76	1820.33	1972.47	1752.56	1870.06	1762.66	1690.78	1449.15	1404.03	1865.92
A0A0M3HEQ0	1818.57	1732.6	1626.4	1601.99	1494.99	1462.24	1804.15	1610.97	1489.34	1490.49	1478.62	1544.89	1722.95	1679.88	2025.16	1961.94	1594.18	1836.46	1787.73	1959.99	1827.51	1840.87	1610.01	1436.14	1446.58	1410.78	1933.2	1642.09	1399.3	1419.49	1407.92	1483.8	6851.04	103463	66152	12560.5	6337.54	2194.76	1820.33	1972.47	1752.56	1870.06	1762.66	1690.78	1449.15	1404.03	1865.92
A0A0M3HEQ0	1818.57	1732.6	1626.4	1601.99	1494.99	1462.24	1804.15	1610.97	1489.34	1490.49	1478.62	1544.89	1722.95	1679.88	2025.16	1961.94	1594.18	1836.46	1787.73	1959.99	1827.51	1840.87	1610.01	1436.14	1446.58	1410.78	1933.2	1642.09	1399.3	1419.49	1407.92	1483.8	6851.04	103463	66152	12560.5	6337.54	2194.76	1820.33	1972.47	1752.56	1870.06	1762.66	1690.78	1449.15	1404.03	1865.92
A0A0M3HEQ0	1818.57	1732.6	1626.4	1601.99	1494.99	1462.24	1804.15	1610.97	1489.34	1490.49	1478.62	1544.89	1722.95	1679.88	2025.16	1961.94	1594.18	1836.46	1787.73	1959.99	1827.51	1840.87	1610.01	1436.14	1446.58	1410.78	1933.2	1642.09	1399.3	1419.49	1407.92	1483.8	6851.04	103463	66152	12560.5	6337.54	2194.76	1820.33	1972.47	1752.56	1870.06	1762.66	1690.78	1449.15	1404.03	1865.92
A0A0M3HEQ0	1818.57	1732.6	1626.4	1601.99	1494.99	1462.24	1804.15	1610.97	1489.34	1490.49	1478.62	1544.89	1722.95	1679.88	2025.16	1961.94	1594.18	1836.46	1787.73	1959.99	1827.51	1840.87	1610.01	1436.14	1446.58	1410.78	1933.2	1642.09	1399.3	1419.49	1407.92	1483.8	6851.04	103463	66152	12560.5	6337.54	2194.76	1820.33	1972.47	1752.56	1870.06	1762.66	1690.78	1449.15	1404.03	1865.92
A0A0M3HEQ0	1818.57	1732.6	1626.4	1601.99	1494.99	1462.24	1804.15	1610.97	1489.34	1490.49	1478.62	1544.89	1722.95	1679.88	2025.16	1961.94	1594.18	1836.46	1787.73	1959.99	1827.51	1840.87	1610.01	1436.14	1446.58	1410.78	1933.2	1642.09	1399.3	1419.49	1407.92	1483.8	6851.04	103463	66152	12560.5	6337.54	2194.76	1820.33	1972.47	1752.56	1870.06	1762.66	1690.78	1449.15	1404.03	1865.92
A0A0M3HEQ0	1818.57	1732.6	1626.4	1601.99	1494.99	1462.24	1804.15	1610.97	1489.34	1490.49	1478.62	1544.89	1722.95	1679.88	2025.16	1961.94	1594.18	1836.46	1787.73	1959.99	1827.51	1840.87	1610.01	1436.14	1446.58	1410.78	1933.2	1642.09	1399.3	1419.49	1407.92	1483.8	6851.04	103463	66152	12560.5	6337.54	2194.76	1820.33	1972.47	1752.56	1870.06	1762.66	1690.78	1449.15	1404.03	1865.92
A0A0N4SUH8	1929.78	1698.17	1829.25	1909.77	1782.37	1825.05	1663.27	1836.65	1777.18	1663.71	1856.11	1764.22	1801.86	1631.78	1927.19	1751.47	1726.76	1815.3	1785.04	1693.39	2093.65	1513.74	1770.65	1725.73	1855.52	1735.96	1486.93	1963.26	1734.82	1913.63	1818.47	2351.09	37463.5	107882	155312	90849.4	29196.9	6649.73	2111.05	1727.25	1716.78	1698.33	1767.91	1657.76	1682.53	1572.41	1663.88
A0A0N4SUH8	1929.78	1698.17	1829.25	1909.77	1782.37	1825.05	1663.27	1836.65	1777.18	1663.71	1856.11	1764.22	1801.86	1631.78	1927.19	1751.47	1726.76	1815.3	1785.04	1693.39	2093.65	1513.74	1770.65	1725.73	1855.52	1735.96	1486.93	1963.26	1734.82	1913.63	1818.47	2351.09	37463.5	107882	155312	90849.4	29196.9	6649.73	2111.05	1727.25	1716.78	1698.33	1767.91	1657.76	1682.53	1572.41	1663.88
A0A0N4SUH8	1929.78	1698.17	1829.25	1909.77	1782.37	1825.05	1663.27	1836.65	1777.18	1663.71	1856.11	1764.22	1801.86	1631.78	1927.19	1751.47	1726.76	1815.3	1785.04	1693.39	2093.65	1513.74	1770.65	1725.73	1855.52	1735.96	1486.93	1963.26	1734.82	1913.63	1818.47	2351.09	37463.5	107882	155312	90849.4	29196.9	6649.73	2111.05	1727.25	1716.78	1698.33	1767.91	1657.76	1682.53	1572.41	1663.88
A0A0N4SUH8	1929.78	1698.17	1829.25	1909.77	1782.37	1825.05	1663.27	1836.65	1777.18	1663.71	1856.11	1764.22	1801.86	1631.78	1927.19	1751.47	1726.76	1815.3	1785.04	1693.39	2093.65	1513.74	1770.65	1725.73	1855.52	1735.96	1486.93	1963.26	1734.82	1913.63	1818.47	2351.09	37463.5	107882	155312	90849.4	29196.9	6649.73	2111.05	1727.25	1716.78	1698.33	1767.91	1657.76	1682.53	1572.41	1663.88
A0A0N4SUN3	1860.25	1843.45	1915.09	2038.79	3617.05	5641.7	8016.13	9781.62	11920.5	22063.5	8923.62	16884.8	16257.9	23125.6	22925.5	21740.4	18645.4	21002.9	14334.9	11283.1	12252	8424.03	4349.51	3170.28	2345.88	2029.92	1933.1	1954.19	1803.01	1914.12	1899.8	1567.83	1705.54	1818.29	1886.92	1666.77	1567.33	1695.86	1783.72	1800.41	1745.02	1775.9	1830.35	1927.34	1900.99	1826.27	1758.47
A0A0N4SUN3	1860.25	1843.45	1915.09	2038.79	3617.05	5641.7	8016.13	9781.62	11920.5	22063.5	8923.62	16884.8	16257.9	23125.6	22925.5	21740.4	18645.4	21002.9	14334.9	11283.1	12252	8424.03	4349.51	3170.28	2345.88	2029.92	1933.1	1954.19	1803.01	1914.12	1899.8	1567.83	1705.54	1818.29	1886.92	1666.77	1567.33	1695.86	1783.72	1800.41	1745.02	1775.9	1830.35	1927.34	1900.99	1826.27	1758.47
A0A0N4SUN3	1860.25	1843.45	1915.09	2038.79	3617.05	5641.7	8016.13	9781.62	11920.5	22063.5	8923.62	16884.8	16257.9	23125.6	22925.5	21740.4	18645.4	21002.9	14334.9	11283.1	12252	8424.03	4349.51	3170.28	2345.88	2029.92	1933.1	1954.19	1803.01	1914.12	1899.8	1567.83	1705.54	1818.29	1886.92	1666.77	1567.33	1695.86	1783.72	1800.41	1745.02	1775.9	1830.35	1927.34	1900.99	1826.27	1758.47
A0A0N4SUN3	1860.25	1843.45	1915.09	2038.79	3617.05	5641.7	8016.13	9781.62	11920.5	22063.5	8923.62	16884.8	16257.9	23125.6	22925.5	21740.4	18645.4	21002.9	14334.9	11283.1	12252	8424.03	4349.51	3170.28	2345.88	2029.92	1933.1	1954.19	1803.01	1914.12	1899.8	1567.83	1705.54	1818.29	1886.92	1666.77	1567.33	1695.86	1783.72	1800.41	1745.02	1775.9	1830.35	1927.34	1900.99	1826.27	1758.47
A0A0N4SUN3	1860.25	1843.45	1915.09	2038.79	3617.05	5641.7	8016.13	9781.62	11920.5	22063.5	8923.62	16884.8	16257.9	23125.6	22925.5	21740.4	18645.4	21002.9	14334.9	11283.1	12252	8424.03	4349.51	3170.28	2345.88	2029.92	1933.1	1954.19	1803.01	1914.12	1899.8	1567.83	1705.54	1818.29	1886.92	1666.77	1567.33	1695.86	1783.72	1800.41	1745.02	1775.9	1830.35	1927.34	1900.99	1826.27	1758.47
A0A0N4SUN3	1860.25	1843.45	1915.09	2038.79	3617.05	5641.7	8016.13	9781.62	11920.5	22063.5	8923.62	16884.8	16257.9	23125.6	22925.5	21740.4	18645.4	21002.9	14334.9	11283.1	12252	8424.03	4349.51	3170.28	2345.88	2029.92	1933.1	1954.19	1803.01	1914.12	1899.8	1567.83	1705.54	1818.29	1886.92	1666.77	1567.33	1695.86	1783.72	1800.41	1745.02	1775.9	1830.35	1927.34	1900.99	1826.27	1758.47
A0A0N4SUN3	1860.25	1843.45	1915.09	2038.79	3617.05	5641.7	8016.13	9781.62	11920.5	22063.5	8923.62	16884.8	16257.9	23125.6	22925.5	21740.4	18645.4	21002.9	14334.9	11283.1	12252	8424.03	4349.51	3170.28	2345.88	2029.92	1933.1	1954.19	1803.01	1914.12	1899.8	1567.83	1705.54	1818.29	1886.92	1666.77	1567.33	1695.86	1783.72	1800.41	1745.02	1775.9	1830.35	1927.34	1900.99	1826.27	1758.47
A0A0N4SUN3	1860.25	1843.45	1915.09	2038.79	3617.05	5641.7	8016.13	9781.62	11920.5	22063.5	8923.62	16884.8	16257.9	23125.6	22925.5	21740.4	18645.4	21002.9	14334.9	11283.1	12252	8424.03	4349.51	3170.28	2345.88	2029.92	1933.1	1954.19	1803.01	1914.12	1899.8	1567.83	1705.54	1818.29	1886.92	1666.77	1567.33	1695.86	1783.72	1800.41	1745.02	1775.9	1830.35	1927.34	1900.99	1826.27	1758.47
A0A0N4SUN3	1860.25	1843.45	1915.09	2038.79	3617.05	5641.7	8016.13	9781.62	11920.5	22063.5	8923.62	16884.8	16257.9	23125.6	22925.5	21740.4	18645.4	21002.9	14334.9	11283.1	12252	8424.03	4349.51	3170.28	2345.88	2029.92	1933.1	1954.19	1803.01	1914.12	1899.8	1567.83	1705.54	1818.29	1886.92	1666.77	1567.33	1695.86	1783.72	1800.41	1745.02	1775.9	1830.35	1927.34	1900.99	1826.27	1758.47
A0A0N4SUN3	1860.25	1843.45	1915.09	2038.79	3617.05	5641.7	8016.13	9781.62	11920.5	22063.5	8923.62	16884.8	16257.9	23125.6	22925.5	21740.4	18645.4	21002.9	14334.9	11283.1	12252	8424.03	4349.51	3170.28	2345.88	2029.92	1933.1	1954.19	1803.01	1914.12	1899.8	1567.83	1705.54	1818.29	1886.92	1666.77	1567.33	1695.86	1783.72	1800.41	1745.02	1775.9	1830.35	1927.34	1900.99	1826.27	1758.47
A0A0N4SUN3	1860.25	1843.45	1915.09	2038.79	3617.05	5641.7	8016.13	9781.62	11920.5	22063.5	8923.62	16884.8	16257.9	23125.6	22925.5	21740.4	18645.4	21002.9	14334.9	11283.1	12252	8424.03	4349.51	3170.28	2345.88	2029.92	1933.1	1954.19	1803.01	1914.12	1899.8	1567.83	1705.54	1818.29	1886.92	1666.77	1567.33	1695.86	1783.72	1800.41	1745.02	1775.9	1830.35	1927.34	1900.99	1826.27	1758.47
A0A0N4SUN3	1860.25	1843.45	1915.09	2038.79	3617.05	5641.7	8016.13	9781.62	11920.5	22063.5	8923.62	16884.8	16257.9	23125.6	22925.5	21740.4	18645.4	21002.9	14334.9	11283.1	12252	8424.03	4349.51	3170.28	2345.88	2029.92	1933.1	1954.19	1803.01	1914.12	1899.8	1567.83	1705.54	1818.29	1886.92	1666.77	1567.33	1695.86	1783.72	1800.41	1745.02	1775.9	1830.35	1927.34	1900.99	1826.27	1758.47
A0A0N4SUN3	1860.25	1843.45	1915.09	2038.79	3617.05	5641.7	8016.13	9781.62	11920.5	22063.5	8923.62	16884.8	16257.9	23125.6	22925.5	21740.4	18645.4	21002.9	14334.9	11283.1	12252	8424.03	4349.51	3170.28	2345.88	2029.92	1933.1	1954.19	1803.01	1914.12	1899.8	1567.83	1705.54	1818.29	1886.92	1666.77	1567.33	1695.86	1783.72	1800.41	1745.02	1775.9	1830.35	1927.34	1900.99	1826.27	1758.47
A0A0N4SUN3	1860.25	1843.45	1915.09	2038.79	3617.05	5641.7	8016.13	9781.62	11920.5	22063.5	8923.62	16884.8	16257.9	23125.6	22925.5	21740.4	18645.4	21002.9	14334.9	11283.1	12252	8424.03	4349.51	3170.28	2345.88	2029.92	1933.1	1954.19	1803.01	1914.12	1899.8	1567.83	1705.54	1818.29	1886.92	1666.77	1567.33	1695.86	1783.72	1800.41	1745.02	1775.9	1830.35	1927.34	1900.99	1826.27	1758.47
A0A0N4SUN3	1860.25	1843.45	1915.09	2038.79	3617.05	5641.7	8016.13	9781.62	11920.5	22063.5	8923.62	16884.8	16257.9	23125.6	22925.5	21740.4	18645.4	21002.9	14334.9	11283.1	12252	8424.03	4349.51	3170.28	2345.88	2029.92	1933.1	1954.19	1803.01	1914.12	1899.8	1567.83	1705.54	1818.29	1886.92	1666.77	1567.33	1695.86	1783.72	1800.41	1745.02	1775.9	1830.35	1927.34	1900.99	1826.27	1758.47
A0A0N4SUN3	1860.25	1843.45	1915.09	2038.79	3617.05	5641.7	8016.13	9781.62	11920.5	22063.5	8923.62	16884.8	16257.9	23125.6	22925.5	21740.4	18645.4	21002.9	14334.9	11283.1	12252	8424.03	4349.51	3170.28	2345.88	2029.92	1933.1	1954.19	1803.01	1914.12	1899.8	1567.83	1705.54	1818.29	1886.92	1666.77	1567.33	1695.86	1783.72	1800.41	1745.02	1775.9	1830.35	1927.34	1900.99	1826.27	1758.47
A0A0N4SUN3	1860.25	1843.45	1915.09	2038.79	3617.05	5641.7	8016.13	9781.62	11920.5	22063.5	8923.62	16884.8	16257.9	23125.6	22925.5	21740.4	18645.4	21002.9	14334.9	11283.1	12252	8424.03	4349.51	3170.28	2345.88	2029.92	1933.1	1954.19	1803.01	1914.12	1899.8	1567.83	1705.54	1818.29	1886.92	1666.77	1567.33	1695.86	1783.72	1800.41	1745.02	1775.9	1830.35	1927.34	1900.99	1826.27	1758.47
A0A0N4SUN3	1860.25	1843.45	1915.09	2038.79	3617.05	5641.7	8016.13	9781.62	11920.5	22063.5	8923.62	16884.8	16257.9	23125.6	22925.5	21740.4	18645.4	21002.9	14334.9	11283.1	12252	8424.03	4349.51	3170.28	2345.88	2029.92	1933.1	1954.19	1803.01	1914.12	1899.8	1567.83	1705.54	1818.29	1886.92	1666.77	1567.33	1695.86	1783.72	1800.41	1745.02	1775.9	1830.35	1927.34	1900.99	1826.27	1758.47
A0A0N4SUN3	1860.25	1843.45	1915.09	2038.79	3617.05	5641.7	8016.13	9781.62	11920.5	22063.5	8923.62	16884.8	16257.9	23125.6	22925.5	21740.4	18645.4	21002.9	14334.9	11283.1	12252	8424.03	4349.51	3170.28	2345.88	2029.92	1933.1	1954.19	1803.01	1914.12	1899.8	1567.83	1705.54	1818.29	1886.92	1666.77	1567.33	1695.86	1783.72	1800.41	1745.02	1775.9	1830.35	1927.34	1900.99	1826.27	1758.47
A0A0N4SUN3	1860.25	1843.45	1915.09	2038.79	3617.05	5641.7	8016.13	9781.62	11920.5	22063.5	8923.62	16884.8	16257.9	23125.6	22925.5	21740.4	18645.4	21002.9	14334.9	11283.1	12252	8424.03	4349.51	3170.28	2345.88	2029.92	1933.1	1954.19	1803.01	1914.12	1899.8	1567.83	1705.54	1818.29	1886.92	1666.77	1567.33	1695.86	1783.72	1800.41	1745.02	1775.9	1830.35	1927.34	1900.99	1826.27	1758.47
A0A0N4SUN3	1860.25	1843.45	1915.09	2038.79	3617.05	5641.7	8016.13	9781.62	11920.5	22063.5	8923.62	16884.8	16257.9	23125.6	22925.5	21740.4	18645.4	21002.9	14334.9	11283.1	12252	8424.03	4349.51	3170.28	2345.88	2029.92	1933.1	1954.19	1803.01	1914.12	1899.8	1567.83	1705.54	1818.29	1886.92	1666.77	1567.33	1695.86	1783.72	1800.41	1745.02	1775.9	1830.35	1927.34	1900.99	1826.27	1758.47
A0A0N4SUN3	1860.25	1843.45	1915.09	2038.79	3617.05	5641.7	8016.13	9781.62	11920.5	22063.5	8923.62	16884.8	16257.9	23125.6	22925.5	21740.4	18645.4	21002.9	14334.9	11283.1	12252	8424.03	4349.51	3170.28	2345.88	2029.92	1933.1	1954.19	1803.01	1914.12	1899.8	1567.83	1705.54	1818.29	1886.92	1666.77	1567.33	1695.86	1783.72	1800.41	1745.02	1775.9	1830.35	1927.34	1900.99	1826.27	1758.47
A0A0N4SUN3	1860.25	1843.45	1915.09	2038.79	3617.05	5641.7	8016.13	9781.62	11920.5	22063.5	8923.62	16884.8	16257.9	23125.6	22925.5	21740.4	18645.4	21002.9	14334.9	11283.1	12252	8424.03	4349.51	3170.28	2345.88	2029.92	1933.1	1954.19	1803.01	1914.12	1899.8	1567.83	1705.54	1818.29	1886.92	1666.77	1567.33	1695.86	1783.72	1800.41	1745.02	1775.9	1830.35	1927.34	1900.99	1826.27	1758.47
A0A0N4SUN3	1860.25	1843.45	1915.09	2038.79	3617.05	5641.7	8016.13	9781.62	11920.5	22063.5	8923.62	16884.8	16257.9	23125.6	22925.5	21740.4	18645.4	21002.9	14334.9	11283.1	12252	8424.03	4349.51	3170.28	2345.88	2029.92	1933.1	1954.19	1803.01	1914.12	1899.8	1567.83	1705.54	1818.29	1886.92	1666.77	1567.33	1695.86	1783.72	1800.41	1745.02	1775.9	1830.35	1927.34	1900.99	1826.27	1758.47
A0A0N4SUN3	1860.25	1843.45	1915.09	2038.79	3617.05	5641.7	8016.13	9781.62	11920.5	22063.5	8923.62	16884.8	16257.9	23125.6	22925.5	21740.4	18645.4	21002.9	14334.9	11283.1	12252	8424.03	4349.51	3170.28	2345.88	2029.92	1933.1	1954.19	1803.01	1914.12	1899.8	1567.83	1705.54	1818.29	1886.92	1666.77	1567.33	1695.86	1783.72	1800.41	1745.02	1775.9	1830.35	1927.34	1900.99	1826.27	1758.47
A0A0N4SUN3	1860.25	1843.45	1915.09	2038.79	3617.05	5641.7	8016.13	9781.62	11920.5	22063.5	8923.62	16884.8	16257.9	23125.6	22925.5	21740.4	18645.4	21002.9	14334.9	11283.1	12252	8424.03	4349.51	3170.28	2345.88	2029.92	1933.1	1954.19	1803.01	1914.12	1899.8	1567.83	1705.54	1818.29	1886.92	1666.77	1567.33	1695.86	1783.72	1800.41	1745.02	1775.9	1830.35	1927.34	1900.99	1826.27	1758.47
A0A0N4SUN8	2679.05	2558.77	4221.36	4918.92	7031.31	4907.74	7817.43	7958.04	6769.05	9258.59	5404.69	10857.1	8132.33	6205.61	6350.37	10593.8	18286.1	13927.2	18338.4	7319.85	6728.36	2592.44	2651.97	5207.83	7961.54	6002.39	7764.69	1998.61	4040.33	4713.84	8583.54	11009.3	3802.42	3525.78	3784.87	14224	45163.8	14871	7187.54	4982.87	3824.52	3021	3076.49	2283.81	1917.66	2065.41	3224.26
A0A0N4SUN8	2679.05	2558.77	4221.36	4918.92	7031.31	4907.74	7817.43	7958.04	6769.05	9258.59	5404.69	10857.1	8132.33	6205.61	6350.37	10593.8	18286.1	13927.2	18338.4	7319.85	6728.36	2592.44	2651.97	5207.83	7961.54	6002.39	7764.69	1998.61	4040.33	4713.84	8583.54	11009.3	3802.42	3525.78	3784.87	14224	45163.8	14871	7187.54	4982.87	3824.52	3021	3076.49	2283.81	1917.66	2065.41	3224.26
A0A0N4SUN8	2679.05	2558.77	4221.36	4918.92	7031.31	4907.74	7817.43	7958.04	6769.05	9258.59	5404.69	10857.1	8132.33	6205.61	6350.37	10593.8	18286.1	13927.2	18338.4	7319.85	6728.36	2592.44	2651.97	5207.83	7961.54	6002.39	7764.69	1998.61	4040.33	4713.84	8583.54	11009.3	3802.42	3525.78	3784.87	14224	45163.8	14871	7187.54	4982.87	3824.52	3021	3076.49	2283.81	1917.66	2065.41	3224.26
A0A0N4SUZ3	2216.53	2097.51	1777.83	1660.67	1808.51	1309.39	2048.72	1820.17	1732.06	1380.06	1267.24	1199.19	1016.43	1194.54	1628.21	2281.81	1171.3	1040.63	1278.52	2322.33	2209.73	2091.07	1772.38	2607.07	3368.59	3809.45	5015.06	3066.17	2687.2	1377.54	1264.93	1197.01	42919.9	44734.2	7991.67	11061.3	5178.7	945.626	1397.87	1694.04	2449.58	1897.96	1964.75	2366.3	1636.45	1447.06	1853.81
A0A0N4SV15	1624.64	1921.52	1884.45	2738.16	3081.06	3514.88	3745.54	4650.43	5919.92	9795.27	4700.3	6050.76	8746.29	2922.69	1875.97	5475.64	6079.47	6835.22	3669.46	1787.52	1477.21	1728.4	1697.1	1722.8	1666.35	1708.42	1753.04	1682.68	1713.66	1681.66	2494.55	1754.62	1769.4	1639.48	2137.76	1683.58	1766.98	1725.06	1654.28	1776.26	1847.3	1803.74	1609.09	1560.49	1705.49	1583.15	1833.64
A0A0N4SV15	1624.64	1921.52	1884.45	2738.16	3081.06	3514.88	3745.54	4650.43	5919.92	9795.27	4700.3	6050.76	8746.29	2922.69	1875.97	5475.64	6079.47	6835.22	3669.46	1787.52	1477.21	1728.4	1697.1	1722.8	1666.35	1708.42	1753.04	1682.68	1713.66	1681.66	2494.55	1754.62	1769.4	1639.48	2137.76	1683.58	1766.98	1725.06	1654.28	1776.26	1847.3	1803.74	1609.09	1560.49	1705.49	1583.15	1833.64
A0A0N4SV57	1704.66	1723.74	1820.91	1926.6	1857.03	1770.45	1735.13	1805.2	1748.34	1882.82	1667.67	1588.54	1478.93	1519.87	1603.74	1669.89	1614.65	1469.88	1370.02	1611.65	1692.06	1921.78	1721.96	1899.93	1825.05	1684.68	1833.07	1670.33	1788.36	1920.24	1540.01	1566.31	1686.44	1588.28	2367.52	32268.1	5893.07	2829.56	1675.17	1420.07	1438.94	1773.9	1681.59	1809.34	1704.39	1681.44	1721.19
A0A0N4SV57	1704.66	1723.74	1820.91	1926.6	1857.03	1770.45	1735.13	1805.2	1748.34	1882.82	1667.67	1588.54	1478.93	1519.87	1603.74	1669.89	1614.65	1469.88	1370.02	1611.65	1692.06	1921.78	1721.96	1899.93	1825.05	1684.68	1833.07	1670.33	1788.36	1920.24	1540.01	1566.31	1686.44	1588.28	2367.52	32268.1	5893.07	2829.56	1675.17	1420.07	1438.94	1773.9	1681.59	1809.34	1704.39	1681.44	1721.19
A0A0N4SV57	1704.66	1723.74	1820.91	1926.6	1857.03	1770.45	1735.13	1805.2	1748.34	1882.82	1667.67	1588.54	1478.93	1519.87	1603.74	1669.89	1614.65	1469.88	1370.02	1611.65	1692.06	1921.78	1721.96	1899.93	1825.05	1684.68	1833.07	1670.33	1788.36	1920.24	1540.01	1566.31	1686.44	1588.28	2367.52	32268.1	5893.07	2829.56	1675.17	1420.07	1438.94	1773.9	1681.59	1809.34	1704.39	1681.44	1721.19
A0A0N4SV57	1704.66	1723.74	1820.91	1926.6	1857.03	1770.45	1735.13	1805.2	1748.34	1882.82	1667.67	1588.54	1478.93	1519.87	1603.74	1669.89	1614.65	1469.88	1370.02	1611.65	1692.06	1921.78	1721.96	1899.93	1825.05	1684.68	1833.07	1670.33	1788.36	1920.24	1540.01	1566.31	1686.44	1588.28	2367.52	32268.1	5893.07	2829.56	1675.17	1420.07	1438.94	1773.9	1681.59	1809.34	1704.39	1681.44	1721.19
A0A0N4SV57	1704.66	1723.74	1820.91	1926.6	1857.03	1770.45	1735.13	1805.2	1748.34	1882.82	1667.67	1588.54	1478.93	1519.87	1603.74	1669.89	1614.65	1469.88	1370.02	1611.65	1692.06	1921.78	1721.96	1899.93	1825.05	1684.68	1833.07	1670.33	1788.36	1920.24	1540.01	1566.31	1686.44	1588.28	2367.52	32268.1	5893.07	2829.56	1675.17	1420.07	1438.94	1773.9	1681.59	1809.34	1704.39	1681.44	1721.19
A0A0N4SV57	1704.66	1723.74	1820.91	1926.6	1857.03	1770.45	1735.13	1805.2	1748.34	1882.82	1667.67	1588.54	1478.93	1519.87	1603.74	1669.89	1614.65	1469.88	1370.02	1611.65	1692.06	1921.78	1721.96	1899.93	1825.05	1684.68	1833.07	1670.33	1788.36	1920.24	1540.01	1566.31	1686.44	1588.28	2367.52	32268.1	5893.07	2829.56	1675.17	1420.07	1438.94	1773.9	1681.59	1809.34	1704.39	1681.44	1721.19
A0A0N4SV57	1704.66	1723.74	1820.91	1926.6	1857.03	1770.45	1735.13	1805.2	1748.34	1882.82	1667.67	1588.54	1478.93	1519.87	1603.74	1669.89	1614.65	1469.88	1370.02	1611.65	1692.06	1921.78	1721.96	1899.93	1825.05	1684.68	1833.07	1670.33	1788.36	1920.24	1540.01	1566.31	1686.44	1588.28	2367.52	32268.1	5893.07	2829.56	1675.17	1420.07	1438.94	1773.9	1681.59	1809.34	1704.39	1681.44	1721.19
A0A0N4SV57	1704.66	1723.74	1820.91	1926.6	1857.03	1770.45	1735.13	1805.2	1748.34	1882.82	1667.67	1588.54	1478.93	1519.87	1603.74	1669.89	1614.65	1469.88	1370.02	1611.65	1692.06	1921.78	1721.96	1899.93	1825.05	1684.68	1833.07	1670.33	1788.36	1920.24	1540.01	1566.31	1686.44	1588.28	2367.52	32268.1	5893.07	2829.56	1675.17	1420.07	1438.94	1773.9	1681.59	1809.34	1704.39	1681.44	1721.19
A0A0N4SVB8	5513.52	4776.51	4845.76	5764.95	5640.35	5482.42	6131.93	5085.59	5173.51	6268.99	5054.19	7807	6872.37	9386.22	8301.55	9359.3	8700.74	8501.62	8435.52	11164.1	8002.73	8466.67	7727.45	8571.17	7414.16	6820.31	7584.96	7783.9	5509.26	5519.15	5871.7	6691.23	6608.8	6399.66	5400.47	4893.53	6531.69	6534.52	6175.91	6791.6	6102.45	5656.38	6012.99	6031.61	7755.71	5533.75	6154.78
A0A0N4SVB8	5513.52	4776.51	4845.76	5764.95	5640.35	5482.42	6131.93	5085.59	5173.51	6268.99	5054.19	7807	6872.37	9386.22	8301.55	9359.3	8700.74	8501.62	8435.52	11164.1	8002.73	8466.67	7727.45	8571.17	7414.16	6820.31	7584.96	7783.9	5509.26	5519.15	5871.7	6691.23	6608.8	6399.66	5400.47	4893.53	6531.69	6534.52	6175.91	6791.6	6102.45	5656.38	6012.99	6031.61	7755.71	5533.75	6154.78
A0A0N4SVB8	5513.52	4776.51	4845.76	5764.95	5640.35	5482.42	6131.93	5085.59	5173.51	6268.99	5054.19	7807	6872.37	9386.22	8301.55	9359.3	8700.74	8501.62	8435.52	11164.1	8002.73	8466.67	7727.45	8571.17	7414.16	6820.31	7584.96	7783.9	5509.26	5519.15	5871.7	6691.23	6608.8	6399.66	5400.47	4893.53	6531.69	6534.52	6175.91	6791.6	6102.45	5656.38	6012.99	6031.61	7755.71	5533.75	6154.78
A0A0N4SVK3	2214.38	2111.43	2017.65	1967.38	2128.9	2201.9	2031.6	1639.43	1886.7	2115.24	1579.46	1450.82	2219.56	1784.45	1963.95	1948.56	1998.3	2216.8	1982.64	2015.58	2080.64	2499.86	1880.88	1777.37	1897.03	2270.34	2387.58	1856.58	1734.73	1976.76	1468.14	1489.32	30946.2	37543.6	1822.52	13256.3	1300.98	1928.04	1609.48	1857.38	1620.3	2087.74	1750.85	2224.45	1621.05	1764.12	2002.51
A0A0N4SVK8	3313.11	3518.73	6704.42	10644.9	7951.65	23609.5	23198	28239.6	20053.8	18872.7	12081.1	16453.8	8699.24	6924.06	5630.95	6025.98	4808.21	5425.39	4682.92	3982.97	3841.02	3583.6	3825.5	2856.72	3162.25	3597.79	3135.82	2985.72	2680.89	2933.07	3653.95	4569.96	5662.87	6572.4	136550	196940	27527.5	20844.9	5104.74	3908.65	3732.65	3355.95	3026.92	2669.18	2706.56	2882.01	3304.27
A0A0N4SVK8	3313.11	3518.73	6704.42	10644.9	7951.65	23609.5	23198	28239.6	20053.8	18872.7	12081.1	16453.8	8699.24	6924.06	5630.95	6025.98	4808.21	5425.39	4682.92	3982.97	3841.02	3583.6	3825.5	2856.72	3162.25	3597.79	3135.82	2985.72	2680.89	2933.07	3653.95	4569.96	5662.87	6572.4	136550	196940	27527.5	20844.9	5104.74	3908.65	3732.65	3355.95	3026.92	2669.18	2706.56	2882.01	3304.27
A0A0N4SVK8	3313.11	3518.73	6704.42	10644.9	7951.65	23609.5	23198	28239.6	20053.8	18872.7	12081.1	16453.8	8699.24	6924.06	5630.95	6025.98	4808.21	5425.39	4682.92	3982.97	3841.02	3583.6	3825.5	2856.72	3162.25	3597.79	3135.82	2985.72	2680.89	2933.07	3653.95	4569.96	5662.87	6572.4	136550	196940	27527.5	20844.9	5104.74	3908.65	3732.65	3355.95	3026.92	2669.18	2706.56	2882.01	3304.27
A0A0N4SVK8	3313.11	3518.73	6704.42	10644.9	7951.65	23609.5	23198	28239.6	20053.8	18872.7	12081.1	16453.8	8699.24	6924.06	5630.95	6025.98	4808.21	5425.39	4682.92	3982.97	3841.02	3583.6	3825.5	2856.72	3162.25	3597.79	3135.82	2985.72	2680.89	2933.07	3653.95	4569.96	5662.87	6572.4	136550	196940	27527.5	20844.9	5104.74	3908.65	3732.65	3355.95	3026.92	2669.18	2706.56	2882.01	3304.27
A0A0N4SVK8	3313.11	3518.73	6704.42	10644.9	7951.65	23609.5	23198	28239.6	20053.8	18872.7	12081.1	16453.8	8699.24	6924.06	5630.95	6025.98	4808.21	5425.39	4682.92	3982.97	3841.02	3583.6	3825.5	2856.72	3162.25	3597.79	3135.82	2985.72	2680.89	2933.07	3653.95	4569.96	5662.87	6572.4	136550	196940	27527.5	20844.9	5104.74	3908.65	3732.65	3355.95	3026.92	2669.18	2706.56	2882.01	3304.27
A0A0N4SVK8	3313.11	3518.73	6704.42	10644.9	7951.65	23609.5	23198	28239.6	20053.8	18872.7	12081.1	16453.8	8699.24	6924.06	5630.95	6025.98	4808.21	5425.39	4682.92	3982.97	3841.02	3583.6	3825.5	2856.72	3162.25	3597.79	3135.82	2985.72	2680.89	2933.07	3653.95	4569.96	5662.87	6572.4	136550	196940	27527.5	20844.9	5104.74	3908.65	3732.65	3355.95	3026.92	2669.18	2706.56	2882.01	3304.27
A0A0N4SVK8	3313.11	3518.73	6704.42	10644.9	7951.65	23609.5	23198	28239.6	20053.8	18872.7	12081.1	16453.8	8699.24	6924.06	5630.95	6025.98	4808.21	5425.39	4682.92	3982.97	3841.02	3583.6	3825.5	2856.72	3162.25	3597.79	3135.82	2985.72	2680.89	2933.07	3653.95	4569.96	5662.87	6572.4	136550	196940	27527.5	20844.9	5104.74	3908.65	3732.65	3355.95	3026.92	2669.18	2706.56	2882.01	3304.27
A0A0N4SVK8	3313.11	3518.73	6704.42	10644.9	7951.65	23609.5	23198	28239.6	20053.8	18872.7	12081.1	16453.8	8699.24	6924.06	5630.95	6025.98	4808.21	5425.39	4682.92	3982.97	3841.02	3583.6	3825.5	2856.72	3162.25	3597.79	3135.82	2985.72	2680.89	2933.07	3653.95	4569.96	5662.87	6572.4	136550	196940	27527.5	20844.9	5104.74	3908.65	3732.65	3355.95	3026.92	2669.18	2706.56	2882.01	3304.27
A0A0N4SVK8	3313.11	3518.73	6704.42	10644.9	7951.65	23609.5	23198	28239.6	20053.8	18872.7	12081.1	16453.8	8699.24	6924.06	5630.95	6025.98	4808.21	5425.39	4682.92	3982.97	3841.02	3583.6	3825.5	2856.72	3162.25	3597.79	3135.82	2985.72	2680.89	2933.07	3653.95	4569.96	5662.87	6572.4	136550	196940	27527.5	20844.9	5104.74	3908.65	3732.65	3355.95	3026.92	2669.18	2706.56	2882.01	3304.27
A0A0N4SVT3	1078.73	1134.11	2081.04	5324.02	5101.16	5766.02	7263.44	9706.44	8554.6	16736	7621.03	16071	18044.4	22513.8	21793.3	25923.6	28116	26312.6	27521.3	24626.9	29938.8	27294.1	27282.3	32008.6	29258.9	21639.1	15005.1	7575.42	8490.24	5056.9	1876.42	1972.75	2339.45	2547.72	1452.96	1042.1	2019.73	2285.03	1701.75	1734.92	1889.36	1253.36	702.236	1325.31	1786.79	1652.34	1283.2
A0A0N4SW07	2200.61	2066.73	1735.5	1938.53	1783.82	1973.74	2496.69	2024.42	1558.79	1955.54	1976.61	2458.47	2828.02	3252.73	2866.62	2620.35	2563.91	2795.16	2660.21	2409.65	2002.53	2397.88	1960.37	1753.67	1515.37	1704.27	2604.02	2172.29	3732.59	14795.7	9892.38	5450.47	3571.11	2776.85	2687.63	2399.72	2010.26	2182.54	2150.81	2182.2	2095.97	1931.48	1795.46	1521.11	1354.53	1513.44	2290.75
A0A0N4SW07	2200.61	2066.73	1735.5	1938.53	1783.82	1973.74	2496.69	2024.42	1558.79	1955.54	1976.61	2458.47	2828.02	3252.73	2866.62	2620.35	2563.91	2795.16	2660.21	2409.65	2002.53	2397.88	1960.37	1753.67	1515.37	1704.27	2604.02	2172.29	3732.59	14795.7	9892.38	5450.47	3571.11	2776.85	2687.63	2399.72	2010.26	2182.54	2150.81	2182.2	2095.97	1931.48	1795.46	1521.11	1354.53	1513.44	2290.75
A0A0N4SW07	2200.61	2066.73	1735.5	1938.53	1783.82	1973.74	2496.69	2024.42	1558.79	1955.54	1976.61	2458.47	2828.02	3252.73	2866.62	2620.35	2563.91	2795.16	2660.21	2409.65	2002.53	2397.88	1960.37	1753.67	1515.37	1704.27	2604.02	2172.29	3732.59	14795.7	9892.38	5450.47	3571.11	2776.85	2687.63	2399.72	2010.26	2182.54	2150.81	2182.2	2095.97	1931.48	1795.46	1521.11	1354.53	1513.44	2290.75
A0A0N4SW94	2521.49	2871.92	4655.46	5494.96	8141.92	10924.1	7364.3	3250.16	4697.92	10333	7260.27	4259.31	5305.56	6928.7	5891.58	5076.75	5178.59	3942.41	4789.35	6793.89	14282	9254.6	6891.43	5722.23	6219.06	3732.51	5840.86	3458.62	1679.83	2393.66	1255.06	1385.88	1251.22	1695.46	1914.9	2106.8	1402.99	1235.12	1547.57	2219.48	1945.01	1999.23	2103.99	2048.55	1937.14	1635.05	2018.71
Q9DC69	2516.56	3343.63	15660.5	14135.9	34989.3	35370.6	30860.5	23719.1	22726.9	28754.9	16600.4	14005.4	9948.85	17981	9897.96	7793.92	6553.32	6323.59	3608.25	3244.37	4260.25	3716.72	3117.75	2991.21	2807.27	2518.08	2901.61	3031.53	2933.25	2644.67	2460.86	2537.44	2381.5	2397.48	2288.93	2535.67	2311.05	2270.34	2219.23	2286.49	2384.38	2504.59	2370.91	2465.37	2090.82	2360.68	2501.35
Q9DC69	2516.56	3343.63	15660.5	14135.9	34989.3	35370.6	30860.5	23719.1	22726.9	28754.9	16600.4	14005.4	9948.85	17981	9897.96	7793.92	6553.32	6323.59	3608.25	3244.37	4260.25	3716.72	3117.75	2991.21	2807.27	2518.08	2901.61	3031.53	2933.25	2644.67	2460.86	2537.44	2381.5	2397.48	2288.93	2535.67	2311.05	2270.34	2219.23	2286.49	2384.38	2504.59	2370.91	2465.37	2090.82	2360.68	2501.35
Q9DC69	2516.56	3343.63	15660.5	14135.9	34989.3	35370.6	30860.5	23719.1	22726.9	28754.9	16600.4	14005.4	9948.85	17981	9897.96	7793.92	6553.32	6323.59	3608.25	3244.37	4260.25	3716.72	3117.75	2991.21	2807.27	2518.08	2901.61	3031.53	2933.25	2644.67	2460.86	2537.44	2381.5	2397.48	2288.93	2535.67	2311.05	2270.34	2219.23	2286.49	2384.38	2504.59	2370.91	2465.37	2090.82	2360.68	2501.35
Q9DC69	2516.56	3343.63	15660.5	14135.9	34989.3	35370.6	30860.5	23719.1	22726.9	28754.9	16600.4	14005.4	9948.85	17981	9897.96	7793.92	6553.32	6323.59	3608.25	3244.37	4260.25	3716.72	3117.75	2991.21	2807.27	2518.08	2901.61	3031.53	2933.25	2644.67	2460.86	2537.44	2381.5	2397.48	2288.93	2535.67	2311.05	2270.34	2219.23	2286.49	2384.38	2504.59	2370.91	2465.37	2090.82	2360.68	2501.35
Q9DC69	2516.56	3343.63	15660.5	14135.9	34989.3	35370.6	30860.5	23719.1	22726.9	28754.9	16600.4	14005.4	9948.85	17981	9897.96	7793.92	6553.32	6323.59	3608.25	3244.37	4260.25	3716.72	3117.75	2991.21	2807.27	2518.08	2901.61	3031.53	2933.25	2644.67	2460.86	2537.44	2381.5	2397.48	2288.93	2535.67	2311.05	2270.34	2219.23	2286.49	2384.38	2504.59	2370.91	2465.37	2090.82	2360.68	2501.35
Q9DC69	2516.56	3343.63	15660.5	14135.9	34989.3	35370.6	30860.5	23719.1	22726.9	28754.9	16600.4	14005.4	9948.85	17981	9897.96	7793.92	6553.32	6323.59	3608.25	3244.37	4260.25	3716.72	3117.75	2991.21	2807.27	2518.08	2901.61	3031.53	2933.25	2644.67	2460.86	2537.44	2381.5	2397.48	2288.93	2535.67	2311.05	2270.34	2219.23	2286.49	2384.38	2504.59	2370.91	2465.37	2090.82	2360.68	2501.35
Q9DC69	2516.56	3343.63	15660.5	14135.9	34989.3	35370.6	30860.5	23719.1	22726.9	28754.9	16600.4	14005.4	9948.85	17981	9897.96	7793.92	6553.32	6323.59	3608.25	3244.37	4260.25	3716.72	3117.75	2991.21	2807.27	2518.08	2901.61	3031.53	2933.25	2644.67	2460.86	2537.44	2381.5	2397.48	2288.93	2535.67	2311.05	2270.34	2219.23	2286.49	2384.38	2504.59	2370.91	2465.37	2090.82	2360.68	2501.35
Q9DC69	2516.56	3343.63	15660.5	14135.9	34989.3	35370.6	30860.5	23719.1	22726.9	28754.9	16600.4	14005.4	9948.85	17981	9897.96	7793.92	6553.32	6323.59	3608.25	3244.37	4260.25	3716.72	3117.75	2991.21	2807.27	2518.08	2901.61	3031.53	2933.25	2644.67	2460.86	2537.44	2381.5	2397.48	2288.93	2535.67	2311.05	2270.34	2219.23	2286.49	2384.38	2504.59	2370.91	2465.37	2090.82	2360.68	2501.35
Q9DC69	2516.56	3343.63	15660.5	14135.9	34989.3	35370.6	30860.5	23719.1	22726.9	28754.9	16600.4	14005.4	9948.85	17981	9897.96	7793.92	6553.32	6323.59	3608.25	3244.37	4260.25	3716.72	3117.75	2991.21	2807.27	2518.08	2901.61	3031.53	2933.25	2644.67	2460.86	2537.44	2381.5	2397.48	2288.93	2535.67	2311.05	2270.34	2219.23	2286.49	2384.38	2504.59	2370.91	2465.37	2090.82	2360.68	2501.35
Q9DC69	2516.56	3343.63	15660.5	14135.9	34989.3	35370.6	30860.5	23719.1	22726.9	28754.9	16600.4	14005.4	9948.85	17981	9897.96	7793.92	6553.32	6323.59	3608.25	3244.37	4260.25	3716.72	3117.75	2991.21	2807.27	2518.08	2901.61	3031.53	2933.25	2644.67	2460.86	2537.44	2381.5	2397.48	2288.93	2535.67	2311.05	2270.34	2219.23	2286.49	2384.38	2504.59	2370.91	2465.37	2090.82	2360.68	2501.35
Q9DC69	2516.56	3343.63	15660.5	14135.9	34989.3	35370.6	30860.5	23719.1	22726.9	28754.9	16600.4	14005.4	9948.85	17981	9897.96	7793.92	6553.32	6323.59	3608.25	3244.37	4260.25	3716.72	3117.75	2991.21	2807.27	2518.08	2901.61	3031.53	2933.25	2644.67	2460.86	2537.44	2381.5	2397.48	2288.93	2535.67	2311.05	2270.34	2219.23	2286.49	2384.38	2504.59	2370.91	2465.37	2090.82	2360.68	2501.35
Q9DC69	2516.56	3343.63	15660.5	14135.9	34989.3	35370.6	30860.5	23719.1	22726.9	28754.9	16600.4	14005.4	9948.85	17981	9897.96	7793.92	6553.32	6323.59	3608.25	3244.37	4260.25	3716.72	3117.75	2991.21	2807.27	2518.08	2901.61	3031.53	2933.25	2644.67	2460.86	2537.44	2381.5	2397.48	2288.93	2535.67	2311.05	2270.34	2219.23	2286.49	2384.38	2504.59	2370.91	2465.37	2090.82	2360.68	2501.35
Q9DC69	2516.56	3343.63	15660.5	14135.9	34989.3	35370.6	30860.5	23719.1	22726.9	28754.9	16600.4	14005.4	9948.85	17981	9897.96	7793.92	6553.32	6323.59	3608.25	3244.37	4260.25	3716.72	3117.75	2991.21	2807.27	2518.08	2901.61	3031.53	2933.25	2644.67	2460.86	2537.44	2381.5	2397.48	2288.93	2535.67	2311.05	2270.34	2219.23	2286.49	2384.38	2504.59	2370.91	2465.37	2090.82	2360.68	2501.35
Q9DC69	2516.56	3343.63	15660.5	14135.9	34989.3	35370.6	30860.5	23719.1	22726.9	28754.9	16600.4	14005.4	9948.85	17981	9897.96	7793.92	6553.32	6323.59	3608.25	3244.37	4260.25	3716.72	3117.75	2991.21	2807.27	2518.08	2901.61	3031.53	2933.25	2644.67	2460.86	2537.44	2381.5	2397.48	2288.93	2535.67	2311.05	2270.34	2219.23	2286.49	2384.38	2504.59	2370.91	2465.37	2090.82	2360.68	2501.35
Q9DC69	2516.56	3343.63	15660.5	14135.9	34989.3	35370.6	30860.5	23719.1	22726.9	28754.9	16600.4	14005.4	9948.85	17981	9897.96	7793.92	6553.32	6323.59	3608.25	3244.37	4260.25	3716.72	3117.75	2991.21	2807.27	2518.08	2901.61	3031.53	2933.25	2644.67	2460.86	2537.44	2381.5	2397.48	2288.93	2535.67	2311.05	2270.34	2219.23	2286.49	2384.38	2504.59	2370.91	2465.37	2090.82	2360.68	2501.35
Q9DC69	2516.56	3343.63	15660.5	14135.9	34989.3	35370.6	30860.5	23719.1	22726.9	28754.9	16600.4	14005.4	9948.85	17981	9897.96	7793.92	6553.32	6323.59	3608.25	3244.37	4260.25	3716.72	3117.75	2991.21	2807.27	2518.08	2901.61	3031.53	2933.25	2644.67	2460.86	2537.44	2381.5	2397.48	2288.93	2535.67	2311.05	2270.34	2219.23	2286.49	2384.38	2504.59	2370.91	2465.37	2090.82	2360.68	2501.35
Q9DC69	2516.56	3343.63	15660.5	14135.9	34989.3	35370.6	30860.5	23719.1	22726.9	28754.9	16600.4	14005.4	9948.85	17981	9897.96	7793.92	6553.32	6323.59	3608.25	3244.37	4260.25	3716.72	3117.75	2991.21	2807.27	2518.08	2901.61	3031.53	2933.25	2644.67	2460.86	2537.44	2381.5	2397.48	2288.93	2535.67	2311.05	2270.34	2219.23	2286.49	2384.38	2504.59	2370.91	2465.37	2090.82	2360.68	2501.35
Q9DC69	2516.56	3343.63	15660.5	14135.9	34989.3	35370.6	30860.5	23719.1	22726.9	28754.9	16600.4	14005.4	9948.85	17981	9897.96	7793.92	6553.32	6323.59	3608.25	3244.37	4260.25	3716.72	3117.75	2991.21	2807.27	2518.08	2901.61	3031.53	2933.25	2644.67	2460.86	2537.44	2381.5	2397.48	2288.93	2535.67	2311.05	2270.34	2219.23	2286.49	2384.38	2504.59	2370.91	2465.37	2090.82	2360.68	2501.35
Q9DC69	2516.56	3343.63	15660.5	14135.9	34989.3	35370.6	30860.5	23719.1	22726.9	28754.9	16600.4	14005.4	9948.85	17981	9897.96	7793.92	6553.32	6323.59	3608.25	3244.37	4260.25	3716.72	3117.75	2991.21	2807.27	2518.08	2901.61	3031.53	2933.25	2644.67	2460.86	2537.44	2381.5	2397.48	2288.93	2535.67	2311.05	2270.34	2219.23	2286.49	2384.38	2504.59	2370.91	2465.37	2090.82	2360.68	2501.35
Q9DC69	2516.56	3343.63	15660.5	14135.9	34989.3	35370.6	30860.5	23719.1	22726.9	28754.9	16600.4	14005.4	9948.85	17981	9897.96	7793.92	6553.32	6323.59	3608.25	3244.37	4260.25	3716.72	3117.75	2991.21	2807.27	2518.08	2901.61	3031.53	2933.25	2644.67	2460.86	2537.44	2381.5	2397.48	2288.93	2535.67	2311.05	2270.34	2219.23	2286.49	2384.38	2504.59	2370.91	2465.37	2090.82	2360.68	2501.35
Q9DC69	2516.56	3343.63	15660.5	14135.9	34989.3	35370.6	30860.5	23719.1	22726.9	28754.9	16600.4	14005.4	9948.85	17981	9897.96	7793.92	6553.32	6323.59	3608.25	3244.37	4260.25	3716.72	3117.75	2991.21	2807.27	2518.08	2901.61	3031.53	2933.25	2644.67	2460.86	2537.44	2381.5	2397.48	2288.93	2535.67	2311.05	2270.34	2219.23	2286.49	2384.38	2504.59	2370.91	2465.37	2090.82	2360.68	2501.35
Q9DC69	2516.56	3343.63	15660.5	14135.9	34989.3	35370.6	30860.5	23719.1	22726.9	28754.9	16600.4	14005.4	9948.85	17981	9897.96	7793.92	6553.32	6323.59	3608.25	3244.37	4260.25	3716.72	3117.75	2991.21	2807.27	2518.08	2901.61	3031.53	2933.25	2644.67	2460.86	2537.44	2381.5	2397.48	2288.93	2535.67	2311.05	2270.34	2219.23	2286.49	2384.38	2504.59	2370.91	2465.37	2090.82	2360.68	2501.35
A0A0R4IZW8	1545.16	1444.7	1440.49	1769.61	1779.72	1914	1456.19	1430.07	1795.91	1891.44	1952.76	2315.1	2059.17	2036.09	1550.37	1623.53	2250.26	1963.36	1863.46	1618.27	1932.87	1652.61	1530.54	1956.67	2408.85	2132.33	1666.28	1674.65	2078.52	2295.99	3009.52	3502.9	19218	31109	12844.4	5068.61	2926.75	2035.6	1989.89	1626.05	1546.56	1397.68	1304.88	1442.68	1551.85	1869.94	1393.64
A0A0R4IZW8	1545.16	1444.7	1440.49	1769.61	1779.72	1914	1456.19	1430.07	1795.91	1891.44	1952.76	2315.1	2059.17	2036.09	1550.37	1623.53	2250.26	1963.36	1863.46	1618.27	1932.87	1652.61	1530.54	1956.67	2408.85	2132.33	1666.28	1674.65	2078.52	2295.99	3009.52	3502.9	19218	31109	12844.4	5068.61	2926.75	2035.6	1989.89	1626.05	1546.56	1397.68	1304.88	1442.68	1551.85	1869.94	1393.64
A0A0R4IZW8	1545.16	1444.7	1440.49	1769.61	1779.72	1914	1456.19	1430.07	1795.91	1891.44	1952.76	2315.1	2059.17	2036.09	1550.37	1623.53	2250.26	1963.36	1863.46	1618.27	1932.87	1652.61	1530.54	1956.67	2408.85	2132.33	1666.28	1674.65	2078.52	2295.99	3009.52	3502.9	19218	31109	12844.4	5068.61	2926.75	2035.6	1989.89	1626.05	1546.56	1397.68	1304.88	1442.68	1551.85	1869.94	1393.64
A0A0R4IZW8	1545.16	1444.7	1440.49	1769.61	1779.72	1914	1456.19	1430.07	1795.91	1891.44	1952.76	2315.1	2059.17	2036.09	1550.37	1623.53	2250.26	1963.36	1863.46	1618.27	1932.87	1652.61	1530.54	1956.67	2408.85	2132.33	1666.28	1674.65	2078.52	2295.99	3009.52	3502.9	19218	31109	12844.4	5068.61	2926.75	2035.6	1989.89	1626.05	1546.56	1397.68	1304.88	1442.68	1551.85	1869.94	1393.64
A0A0R4IZX2	2173.71	2195.69	2530.04	2130.64	1887.41	1822.49	2197.1	2566.46	2122.93	2167.28	2298.71	1973.19	2205.97	2267.15	1762.76	1821.46	1529.83	1675.13	1859.17	1809.49	2016.86	2561.87	2623.77	2013.88	1752.19	1707.88	2608.13	3148.37	2018.97	1855.15	2135.26	1447.71	1614.27	2042.45	7837.06	20294.8	4760.55	2409.19	2345.42	3117.25	2094.48	1992.67	1916.76	2234.34	2289.44	939.733	1615.84
A0A0R4IZX2	2173.71	2195.69	2530.04	2130.64	1887.41	1822.49	2197.1	2566.46	2122.93	2167.28	2298.71	1973.19	2205.97	2267.15	1762.76	1821.46	1529.83	1675.13	1859.17	1809.49	2016.86	2561.87	2623.77	2013.88	1752.19	1707.88	2608.13	3148.37	2018.97	1855.15	2135.26	1447.71	1614.27	2042.45	7837.06	20294.8	4760.55	2409.19	2345.42	3117.25	2094.48	1992.67	1916.76	2234.34	2289.44	939.733	1615.84
A0A0R4J023	15567	16176.7	17846.4	23470.5	16813.6	15353.5	17956.5	17965.6	19907.7	16627.5	13041.5	14528	14173.8	17206.2	15374.3	17472.6	14501.6	14340.3	13698	21261.3	19982	17941.2	15363.9	18752.9	18585.2	14998.6	17862.1	18378.9	18684.4	18303.7	13456.8	35305.8	1.02869e+06	1.78797e+06	1217102	386451	237160	186515	49100.8	18376	17224	23933.7	20544	25212.4	17973.3	14956.3	16955.7
A0A0R4J023	15567	16176.7	17846.4	23470.5	16813.6	15353.5	17956.5	17965.6	19907.7	16627.5	13041.5	14528	14173.8	17206.2	15374.3	17472.6	14501.6	14340.3	13698	21261.3	19982	17941.2	15363.9	18752.9	18585.2	14998.6	17862.1	18378.9	18684.4	18303.7	13456.8	35305.8	1.02869e+06	1.78797e+06	1217102	386451	237160	186515	49100.8	18376	17224	23933.7	20544	25212.4	17973.3	14956.3	16955.7
A0A0R4J023	15567	16176.7	17846.4	23470.5	16813.6	15353.5	17956.5	17965.6	19907.7	16627.5	13041.5	14528	14173.8	17206.2	15374.3	17472.6	14501.6	14340.3	13698	21261.3	19982	17941.2	15363.9	18752.9	18585.2	14998.6	17862.1	18378.9	18684.4	18303.7	13456.8	35305.8	1.02869e+06	1.78797e+06	1217102	386451	237160	186515	49100.8	18376	17224	23933.7	20544	25212.4	17973.3	14956.3	16955.7
A0A0R4J023	15567	16176.7	17846.4	23470.5	16813.6	15353.5	17956.5	17965.6	19907.7	16627.5	13041.5	14528	14173.8	17206.2	15374.3	17472.6	14501.6	14340.3	13698	21261.3	19982	17941.2	15363.9	18752.9	18585.2	14998.6	17862.1	18378.9	18684.4	18303.7	13456.8	35305.8	1.02869e+06	1.78797e+06	1217102	386451	237160	186515	49100.8	18376	17224	23933.7	20544	25212.4	17973.3	14956.3	16955.7
A0A0R4J023	15567	16176.7	17846.4	23470.5	16813.6	15353.5	17956.5	17965.6	19907.7	16627.5	13041.5	14528	14173.8	17206.2	15374.3	17472.6	14501.6	14340.3	13698	21261.3	19982	17941.2	15363.9	18752.9	18585.2	14998.6	17862.1	18378.9	18684.4	18303.7	13456.8	35305.8	1.02869e+06	1.78797e+06	1217102	386451	237160	186515	49100.8	18376	17224	23933.7	20544	25212.4	17973.3	14956.3	16955.7
A0A0R4J023	15567	16176.7	17846.4	23470.5	16813.6	15353.5	17956.5	17965.6	19907.7	16627.5	13041.5	14528	14173.8	17206.2	15374.3	17472.6	14501.6	14340.3	13698	21261.3	19982	17941.2	15363.9	18752.9	18585.2	14998.6	17862.1	18378.9	18684.4	18303.7	13456.8	35305.8	1.02869e+06	1.78797e+06	1217102	386451	237160	186515	49100.8	18376	17224	23933.7	20544	25212.4	17973.3	14956.3	16955.7
A0A0R4J023	15567	16176.7	17846.4	23470.5	16813.6	15353.5	17956.5	17965.6	19907.7	16627.5	13041.5	14528	14173.8	17206.2	15374.3	17472.6	14501.6	14340.3	13698	21261.3	19982	17941.2	15363.9	18752.9	18585.2	14998.6	17862.1	18378.9	18684.4	18303.7	13456.8	35305.8	1.02869e+06	1.78797e+06	1217102	386451	237160	186515	49100.8	18376	17224	23933.7	20544	25212.4	17973.3	14956.3	16955.7
A0A0R4J023	15567	16176.7	17846.4	23470.5	16813.6	15353.5	17956.5	17965.6	19907.7	16627.5	13041.5	14528	14173.8	17206.2	15374.3	17472.6	14501.6	14340.3	13698	21261.3	19982	17941.2	15363.9	18752.9	18585.2	14998.6	17862.1	18378.9	18684.4	18303.7	13456.8	35305.8	1.02869e+06	1.78797e+06	1217102	386451	237160	186515	49100.8	18376	17224	23933.7	20544	25212.4	17973.3	14956.3	16955.7
A0A0R4J023	15567	16176.7	17846.4	23470.5	16813.6	15353.5	17956.5	17965.6	19907.7	16627.5	13041.5	14528	14173.8	17206.2	15374.3	17472.6	14501.6	14340.3	13698	21261.3	19982	17941.2	15363.9	18752.9	18585.2	14998.6	17862.1	18378.9	18684.4	18303.7	13456.8	35305.8	1.02869e+06	1.78797e+06	1217102	386451	237160	186515	49100.8	18376	17224	23933.7	20544	25212.4	17973.3	14956.3	16955.7
A0A0R4J023	15567	16176.7	17846.4	23470.5	16813.6	15353.5	17956.5	17965.6	19907.7	16627.5	13041.5	14528	14173.8	17206.2	15374.3	17472.6	14501.6	14340.3	13698	21261.3	19982	17941.2	15363.9	18752.9	18585.2	14998.6	17862.1	18378.9	18684.4	18303.7	13456.8	35305.8	1.02869e+06	1.78797e+06	1217102	386451	237160	186515	49100.8	18376	17224	23933.7	20544	25212.4	17973.3	14956.3	16955.7
A0A0R4J023	15567	16176.7	17846.4	23470.5	16813.6	15353.5	17956.5	17965.6	19907.7	16627.5	13041.5	14528	14173.8	17206.2	15374.3	17472.6	14501.6	14340.3	13698	21261.3	19982	17941.2	15363.9	18752.9	18585.2	14998.6	17862.1	18378.9	18684.4	18303.7	13456.8	35305.8	1.02869e+06	1.78797e+06	1217102	386451	237160	186515	49100.8	18376	17224	23933.7	20544	25212.4	17973.3	14956.3	16955.7
A0A0R4J036	2233.36	2131.62	2061.28	22626.5	1794.25	1560.94	2327.86	2280.04	2065.41	1637	1552.85	1535.86	2006	1808.5	1816.06	2574.28	1524.28	1572.91	1584.72	2377.69	2180.69	2147.32	2072	2318.55	1751.43	1521.92	2160.55	1992.84	2379.09	1656.46	1505.75	1386.14	1488.12	1570.78	2027.07	2289.94	1482.83	1504.66	1611.46	1879.73	1786.81	1944.86	2103.11	2198.85	2015.18	1663.56	1926.22
A0A0R4J036	2233.36	2131.62	2061.28	22626.5	1794.25	1560.94	2327.86	2280.04	2065.41	1637	1552.85	1535.86	2006	1808.5	1816.06	2574.28	1524.28	1572.91	1584.72	2377.69	2180.69	2147.32	2072	2318.55	1751.43	1521.92	2160.55	1992.84	2379.09	1656.46	1505.75	1386.14	1488.12	1570.78	2027.07	2289.94	1482.83	1504.66	1611.46	1879.73	1786.81	1944.86	2103.11	2198.85	2015.18	1663.56	1926.22
A0A0R4J036	2233.36	2131.62	2061.28	22626.5	1794.25	1560.94	2327.86	2280.04	2065.41	1637	1552.85	1535.86	2006	1808.5	1816.06	2574.28	1524.28	1572.91	1584.72	2377.69	2180.69	2147.32	2072	2318.55	1751.43	1521.92	2160.55	1992.84	2379.09	1656.46	1505.75	1386.14	1488.12	1570.78	2027.07	2289.94	1482.83	1504.66	1611.46	1879.73	1786.81	1944.86	2103.11	2198.85	2015.18	1663.56	1926.22
A0A0R4J036	2233.36	2131.62	2061.28	22626.5	1794.25	1560.94	2327.86	2280.04	2065.41	1637	1552.85	1535.86	2006	1808.5	1816.06	2574.28	1524.28	1572.91	1584.72	2377.69	2180.69	2147.32	2072	2318.55	1751.43	1521.92	2160.55	1992.84	2379.09	1656.46	1505.75	1386.14	1488.12	1570.78	2027.07	2289.94	1482.83	1504.66	1611.46	1879.73	1786.81	1944.86	2103.11	2198.85	2015.18	1663.56	1926.22
A0A0R4J039	1669.17	1532.72	995.157	1229.36	1128.86	1351.18	1569.22	1881.44	1189.79	1277.26	954.301	1718.47	1734.21	2142.34	1967.21	2354.62	1759.39	1693.87	1913.4	2304.8	1664.05	1528.02	992.103	1225.59	1125.4	1347.03	1564.41	969.027	1187.61	1274.93	952.559	3315.48	4385.61	2138.43	1963.62	2350.33	1801.95	1690.78	2299.86	2021.52	1844.66	1693.87	1742.98	1358.62	1247.55	1222.63	1734.21
A0A0R4J049	2175.68	2263.54	2232.17	2523.85	1999.94	1855.88	2241.2	2239.47	2420.46	2022.77	1838.1	1594.89	1618.15	1545.52	1645.09	2103.72	1588.78	2105.36	1511.55	2114.32	2094.19	2207.1	2021.68	2153.77	1951.77	1805.54	2227.11	2026.19	11593.2	30823	1912.61	1538.69	1330.3	1754.67	1595.14	1995.73	1534.38	1330.97	1501.4	1515.45	1675.83	1881.7	2173.79	2170.86	2173.51	1984.53	1857.43
A0A0R4J049	2175.68	2263.54	2232.17	2523.85	1999.94	1855.88	2241.2	2239.47	2420.46	2022.77	1838.1	1594.89	1618.15	1545.52	1645.09	2103.72	1588.78	2105.36	1511.55	2114.32	2094.19	2207.1	2021.68	2153.77	1951.77	1805.54	2227.11	2026.19	11593.2	30823	1912.61	1538.69	1330.3	1754.67	1595.14	1995.73	1534.38	1330.97	1501.4	1515.45	1675.83	1881.7	2173.79	2170.86	2173.51	1984.53	1857.43
A0A0R4J049	2175.68	2263.54	2232.17	2523.85	1999.94	1855.88	2241.2	2239.47	2420.46	2022.77	1838.1	1594.89	1618.15	1545.52	1645.09	2103.72	1588.78	2105.36	1511.55	2114.32	2094.19	2207.1	2021.68	2153.77	1951.77	1805.54	2227.11	2026.19	11593.2	30823	1912.61	1538.69	1330.3	1754.67	1595.14	1995.73	1534.38	1330.97	1501.4	1515.45	1675.83	1881.7	2173.79	2170.86	2173.51	1984.53	1857.43
A0A0R4J049	2175.68	2263.54	2232.17	2523.85	1999.94	1855.88	2241.2	2239.47	2420.46	2022.77	1838.1	1594.89	1618.15	1545.52	1645.09	2103.72	1588.78	2105.36	1511.55	2114.32	2094.19	2207.1	2021.68	2153.77	1951.77	1805.54	2227.11	2026.19	11593.2	30823	1912.61	1538.69	1330.3	1754.67	1595.14	1995.73	1534.38	1330.97	1501.4	1515.45	1675.83	1881.7	2173.79	2170.86	2173.51	1984.53	1857.43
A0A0R4J050	2100.25	1899.73	1872.9	2324.09	1804.92	2214.5	1886.59	2342.95	1904.7	1783.02	2114.47	1865.38	2226.57	1964.66	2509.62	1978.82	1820.53	2149.16	2324.59	1886.02	1960.12	1764.71	2268.05	1742.14	1710.96	2002.22	1751.81	2180.69	1344.66	1687.62	1926.15	1732.89	3217.89	24871.6	1837.37	1872.18	1689.23	2009.12	1938.41	2315.3	1830.73	1723.15	1909.83	1511.16	1617.95	1370.31	1716.6
A0A0R4J050	2100.25	1899.73	1872.9	2324.09	1804.92	2214.5	1886.59	2342.95	1904.7	1783.02	2114.47	1865.38	2226.57	1964.66	2509.62	1978.82	1820.53	2149.16	2324.59	1886.02	1960.12	1764.71	2268.05	1742.14	1710.96	2002.22	1751.81	2180.69	1344.66	1687.62	1926.15	1732.89	3217.89	24871.6	1837.37	1872.18	1689.23	2009.12	1938.41	2315.3	1830.73	1723.15	1909.83	1511.16	1617.95	1370.31	1716.6
A0A0R4J052	1685.55	1736.9	1791.28	1816.32	1891.51	1783.72	1727.08	1810.91	1809.07	1733.16	1936.81	1500.74	1498.57	1256.64	1389.94	1397.05	1791.12	1498.68	1385.88	1409.27	1764.95	1752.19	2170.88	1784.98	1828.99	1824.17	1740.31	2137.03	1840.5	1914.65	1939.74	1883.15	1624.21	1571.27	2569.65	57936.7	27506.2	6616.01	2330.9	1885.98	1968.05	1943.93	1781.43	1776.1	1846.55	1913.17	1420.25
A0A0R4J052	1685.55	1736.9	1791.28	1816.32	1891.51	1783.72	1727.08	1810.91	1809.07	1733.16	1936.81	1500.74	1498.57	1256.64	1389.94	1397.05	1791.12	1498.68	1385.88	1409.27	1764.95	1752.19	2170.88	1784.98	1828.99	1824.17	1740.31	2137.03	1840.5	1914.65	1939.74	1883.15	1624.21	1571.27	2569.65	57936.7	27506.2	6616.01	2330.9	1885.98	1968.05	1943.93	1781.43	1776.1	1846.55	1913.17	1420.25
A0A0R4J052	1685.55	1736.9	1791.28	1816.32	1891.51	1783.72	1727.08	1810.91	1809.07	1733.16	1936.81	1500.74	1498.57	1256.64	1389.94	1397.05	1791.12	1498.68	1385.88	1409.27	1764.95	1752.19	2170.88	1784.98	1828.99	1824.17	1740.31	2137.03	1840.5	1914.65	1939.74	1883.15	1624.21	1571.27	2569.65	57936.7	27506.2	6616.01	2330.9	1885.98	1968.05	1943.93	1781.43	1776.1	1846.55	1913.17	1420.25
A0A0R4J052	1685.55	1736.9	1791.28	1816.32	1891.51	1783.72	1727.08	1810.91	1809.07	1733.16	1936.81	1500.74	1498.57	1256.64	1389.94	1397.05	1791.12	1498.68	1385.88	1409.27	1764.95	1752.19	2170.88	1784.98	1828.99	1824.17	1740.31	2137.03	1840.5	1914.65	1939.74	1883.15	1624.21	1571.27	2569.65	57936.7	27506.2	6616.01	2330.9	1885.98	1968.05	1943.93	1781.43	1776.1	1846.55	1913.17	1420.25
A0A0R4J052	1685.55	1736.9	1791.28	1816.32	1891.51	1783.72	1727.08	1810.91	1809.07	1733.16	1936.81	1500.74	1498.57	1256.64	1389.94	1397.05	1791.12	1498.68	1385.88	1409.27	1764.95	1752.19	2170.88	1784.98	1828.99	1824.17	1740.31	2137.03	1840.5	1914.65	1939.74	1883.15	1624.21	1571.27	2569.65	57936.7	27506.2	6616.01	2330.9	1885.98	1968.05	1943.93	1781.43	1776.1	1846.55	1913.17	1420.25
A0A0R4J066	1002.43	1521.6	1657.06	2250.39	2065.96	1118.7	1379.85	3141.92	2092.56	5145.53	2095.45	2987.76	4285.63	7382.99	6828.66	7655.03	6418.68	6814.41	7099.56	3596.76	11302.4	9008.39	9580.74	9088.61	9611.1	6403.75	6186.72	9689.85	5146.79	3369.53	4735.25	2721.9	945.649	1284.25	1179	1030.07	2585.21	923.653	1381.19	1104.33	1107.83	1376.84	1499.41	2486.99	1869.41	1994.76	1344.81
A0A0R4J083	9886.58	10299.9	11186.7	10678.9	10675.5	10418.8	11150.7	13135.1	13847.6	13810.6	12211.1	10632.6	10046.5	11946.1	9875.2	10121.1	12543.7	10627.9	11346.4	15269.7	51040.1	23431.5	15550.1	12169.5	17649.2	12303.4	11831.6	11836.2	12686.5	13208.9	17411.7	194868	3.35306e+06	3.97606e+06	685312	232204	78779.2	46111.3	19583.4	14813.2	13280.4	13340.1	12229.7	13053.3	12310.9	11474.6	10802.3
A0A0R4J083	9886.58	10299.9	11186.7	10678.9	10675.5	10418.8	11150.7	13135.1	13847.6	13810.6	12211.1	10632.6	10046.5	11946.1	9875.2	10121.1	12543.7	10627.9	11346.4	15269.7	51040.1	23431.5	15550.1	12169.5	17649.2	12303.4	11831.6	11836.2	12686.5	13208.9	17411.7	194868	3.35306e+06	3.97606e+06	685312	232204	78779.2	46111.3	19583.4	14813.2	13280.4	13340.1	12229.7	13053.3	12310.9	11474.6	10802.3
A0A0R4J083	9886.58	10299.9	11186.7	10678.9	10675.5	10418.8	11150.7	13135.1	13847.6	13810.6	12211.1	10632.6	10046.5	11946.1	9875.2	10121.1	12543.7	10627.9	11346.4	15269.7	51040.1	23431.5	15550.1	12169.5	17649.2	12303.4	11831.6	11836.2	12686.5	13208.9	17411.7	194868	3.35306e+06	3.97606e+06	685312	232204	78779.2	46111.3	19583.4	14813.2	13280.4	13340.1	12229.7	13053.3	12310.9	11474.6	10802.3
A0A0R4J083	9886.58	10299.9	11186.7	10678.9	10675.5	10418.8	11150.7	13135.1	13847.6	13810.6	12211.1	10632.6	10046.5	11946.1	9875.2	10121.1	12543.7	10627.9	11346.4	15269.7	51040.1	23431.5	15550.1	12169.5	17649.2	12303.4	11831.6	11836.2	12686.5	13208.9	17411.7	194868	3.35306e+06	3.97606e+06	685312	232204	78779.2	46111.3	19583.4	14813.2	13280.4	13340.1	12229.7	13053.3	12310.9	11474.6	10802.3
A0A0R4J083	9886.58	10299.9	11186.7	10678.9	10675.5	10418.8	11150.7	13135.1	13847.6	13810.6	12211.1	10632.6	10046.5	11946.1	9875.2	10121.1	12543.7	10627.9	11346.4	15269.7	51040.1	23431.5	15550.1	12169.5	17649.2	12303.4	11831.6	11836.2	12686.5	13208.9	17411.7	194868	3.35306e+06	3.97606e+06	685312	232204	78779.2	46111.3	19583.4	14813.2	13280.4	13340.1	12229.7	13053.3	12310.9	11474.6	10802.3
A0A0R4J083	9886.58	10299.9	11186.7	10678.9	10675.5	10418.8	11150.7	13135.1	13847.6	13810.6	12211.1	10632.6	10046.5	11946.1	9875.2	10121.1	12543.7	10627.9	11346.4	15269.7	51040.1	23431.5	15550.1	12169.5	17649.2	12303.4	11831.6	11836.2	12686.5	13208.9	17411.7	194868	3.35306e+06	3.97606e+06	685312	232204	78779.2	46111.3	19583.4	14813.2	13280.4	13340.1	12229.7	13053.3	12310.9	11474.6	10802.3
A0A0R4J083	9886.58	10299.9	11186.7	10678.9	10675.5	10418.8	11150.7	13135.1	13847.6	13810.6	12211.1	10632.6	10046.5	11946.1	9875.2	10121.1	12543.7	10627.9	11346.4	15269.7	51040.1	23431.5	15550.1	12169.5	17649.2	12303.4	11831.6	11836.2	12686.5	13208.9	17411.7	194868	3.35306e+06	3.97606e+06	685312	232204	78779.2	46111.3	19583.4	14813.2	13280.4	13340.1	12229.7	13053.3	12310.9	11474.6	10802.3
A0A0R4J083	9886.58	10299.9	11186.7	10678.9	10675.5	10418.8	11150.7	13135.1	13847.6	13810.6	12211.1	10632.6	10046.5	11946.1	9875.2	10121.1	12543.7	10627.9	11346.4	15269.7	51040.1	23431.5	15550.1	12169.5	17649.2	12303.4	11831.6	11836.2	12686.5	13208.9	17411.7	194868	3.35306e+06	3.97606e+06	685312	232204	78779.2	46111.3	19583.4	14813.2	13280.4	13340.1	12229.7	13053.3	12310.9	11474.6	10802.3
A0A0R4J083	9886.58	10299.9	11186.7	10678.9	10675.5	10418.8	11150.7	13135.1	13847.6	13810.6	12211.1	10632.6	10046.5	11946.1	9875.2	10121.1	12543.7	10627.9	11346.4	15269.7	51040.1	23431.5	15550.1	12169.5	17649.2	12303.4	11831.6	11836.2	12686.5	13208.9	17411.7	194868	3.35306e+06	3.97606e+06	685312	232204	78779.2	46111.3	19583.4	14813.2	13280.4	13340.1	12229.7	13053.3	12310.9	11474.6	10802.3
A0A0R4J083	9886.58	10299.9	11186.7	10678.9	10675.5	10418.8	11150.7	13135.1	13847.6	13810.6	12211.1	10632.6	10046.5	11946.1	9875.2	10121.1	12543.7	10627.9	11346.4	15269.7	51040.1	23431.5	15550.1	12169.5	17649.2	12303.4	11831.6	11836.2	12686.5	13208.9	17411.7	194868	3.35306e+06	3.97606e+06	685312	232204	78779.2	46111.3	19583.4	14813.2	13280.4	13340.1	12229.7	13053.3	12310.9	11474.6	10802.3
A0A0R4J083	9886.58	10299.9	11186.7	10678.9	10675.5	10418.8	11150.7	13135.1	13847.6	13810.6	12211.1	10632.6	10046.5	11946.1	9875.2	10121.1	12543.7	10627.9	11346.4	15269.7	51040.1	23431.5	15550.1	12169.5	17649.2	12303.4	11831.6	11836.2	12686.5	13208.9	17411.7	194868	3.35306e+06	3.97606e+06	685312	232204	78779.2	46111.3	19583.4	14813.2	13280.4	13340.1	12229.7	13053.3	12310.9	11474.6	10802.3
A0A0R4J083	9886.58	10299.9	11186.7	10678.9	10675.5	10418.8	11150.7	13135.1	13847.6	13810.6	12211.1	10632.6	10046.5	11946.1	9875.2	10121.1	12543.7	10627.9	11346.4	15269.7	51040.1	23431.5	15550.1	12169.5	17649.2	12303.4	11831.6	11836.2	12686.5	13208.9	17411.7	194868	3.35306e+06	3.97606e+06	685312	232204	78779.2	46111.3	19583.4	14813.2	13280.4	13340.1	12229.7	13053.3	12310.9	11474.6	10802.3
A0A0R4J083	9886.58	10299.9	11186.7	10678.9	10675.5	10418.8	11150.7	13135.1	13847.6	13810.6	12211.1	10632.6	10046.5	11946.1	9875.2	10121.1	12543.7	10627.9	11346.4	15269.7	51040.1	23431.5	15550.1	12169.5	17649.2	12303.4	11831.6	11836.2	12686.5	13208.9	17411.7	194868	3.35306e+06	3.97606e+06	685312	232204	78779.2	46111.3	19583.4	14813.2	13280.4	13340.1	12229.7	13053.3	12310.9	11474.6	10802.3
A0A0R4J083	9886.58	10299.9	11186.7	10678.9	10675.5	10418.8	11150.7	13135.1	13847.6	13810.6	12211.1	10632.6	10046.5	11946.1	9875.2	10121.1	12543.7	10627.9	11346.4	15269.7	51040.1	23431.5	15550.1	12169.5	17649.2	12303.4	11831.6	11836.2	12686.5	13208.9	17411.7	194868	3.35306e+06	3.97606e+06	685312	232204	78779.2	46111.3	19583.4	14813.2	13280.4	13340.1	12229.7	13053.3	12310.9	11474.6	10802.3
A0A0R4J083	9886.58	10299.9	11186.7	10678.9	10675.5	10418.8	11150.7	13135.1	13847.6	13810.6	12211.1	10632.6	10046.5	11946.1	9875.2	10121.1	12543.7	10627.9	11346.4	15269.7	51040.1	23431.5	15550.1	12169.5	17649.2	12303.4	11831.6	11836.2	12686.5	13208.9	17411.7	194868	3.35306e+06	3.97606e+06	685312	232204	78779.2	46111.3	19583.4	14813.2	13280.4	13340.1	12229.7	13053.3	12310.9	11474.6	10802.3
A0A0R4J083	9886.58	10299.9	11186.7	10678.9	10675.5	10418.8	11150.7	13135.1	13847.6	13810.6	12211.1	10632.6	10046.5	11946.1	9875.2	10121.1	12543.7	10627.9	11346.4	15269.7	51040.1	23431.5	15550.1	12169.5	17649.2	12303.4	11831.6	11836.2	12686.5	13208.9	17411.7	194868	3.35306e+06	3.97606e+06	685312	232204	78779.2	46111.3	19583.4	14813.2	13280.4	13340.1	12229.7	13053.3	12310.9	11474.6	10802.3
A0A0R4J083	9886.58	10299.9	11186.7	10678.9	10675.5	10418.8	11150.7	13135.1	13847.6	13810.6	12211.1	10632.6	10046.5	11946.1	9875.2	10121.1	12543.7	10627.9	11346.4	15269.7	51040.1	23431.5	15550.1	12169.5	17649.2	12303.4	11831.6	11836.2	12686.5	13208.9	17411.7	194868	3.35306e+06	3.97606e+06	685312	232204	78779.2	46111.3	19583.4	14813.2	13280.4	13340.1	12229.7	13053.3	12310.9	11474.6	10802.3
A0A0R4J083	9886.58	10299.9	11186.7	10678.9	10675.5	10418.8	11150.7	13135.1	13847.6	13810.6	12211.1	10632.6	10046.5	11946.1	9875.2	10121.1	12543.7	10627.9	11346.4	15269.7	51040.1	23431.5	15550.1	12169.5	17649.2	12303.4	11831.6	11836.2	12686.5	13208.9	17411.7	194868	3.35306e+06	3.97606e+06	685312	232204	78779.2	46111.3	19583.4	14813.2	13280.4	13340.1	12229.7	13053.3	12310.9	11474.6	10802.3
A0A0R4J083	9886.58	10299.9	11186.7	10678.9	10675.5	10418.8	11150.7	13135.1	13847.6	13810.6	12211.1	10632.6	10046.5	11946.1	9875.2	10121.1	12543.7	10627.9	11346.4	15269.7	51040.1	23431.5	15550.1	12169.5	17649.2	12303.4	11831.6	11836.2	12686.5	13208.9	17411.7	194868	3.35306e+06	3.97606e+06	685312	232204	78779.2	46111.3	19583.4	14813.2	13280.4	13340.1	12229.7	13053.3	12310.9	11474.6	10802.3
A0A0R4J083	9886.58	10299.9	11186.7	10678.9	10675.5	10418.8	11150.7	13135.1	13847.6	13810.6	12211.1	10632.6	10046.5	11946.1	9875.2	10121.1	12543.7	10627.9	11346.4	15269.7	51040.1	23431.5	15550.1	12169.5	17649.2	12303.4	11831.6	11836.2	12686.5	13208.9	17411.7	194868	3.35306e+06	3.97606e+06	685312	232204	78779.2	46111.3	19583.4	14813.2	13280.4	13340.1	12229.7	13053.3	12310.9	11474.6	10802.3
A0A0R4J083	9886.58	10299.9	11186.7	10678.9	10675.5	10418.8	11150.7	13135.1	13847.6	13810.6	12211.1	10632.6	10046.5	11946.1	9875.2	10121.1	12543.7	10627.9	11346.4	15269.7	51040.1	23431.5	15550.1	12169.5	17649.2	12303.4	11831.6	11836.2	12686.5	13208.9	17411.7	194868	3.35306e+06	3.97606e+06	685312	232204	78779.2	46111.3	19583.4	14813.2	13280.4	13340.1	12229.7	13053.3	12310.9	11474.6	10802.3
A0A0R4J083	9886.58	10299.9	11186.7	10678.9	10675.5	10418.8	11150.7	13135.1	13847.6	13810.6	12211.1	10632.6	10046.5	11946.1	9875.2	10121.1	12543.7	10627.9	11346.4	15269.7	51040.1	23431.5	15550.1	12169.5	17649.2	12303.4	11831.6	11836.2	12686.5	13208.9	17411.7	194868	3.35306e+06	3.97606e+06	685312	232204	78779.2	46111.3	19583.4	14813.2	13280.4	13340.1	12229.7	13053.3	12310.9	11474.6	10802.3
A0A0R4J083	9886.58	10299.9	11186.7	10678.9	10675.5	10418.8	11150.7	13135.1	13847.6	13810.6	12211.1	10632.6	10046.5	11946.1	9875.2	10121.1	12543.7	10627.9	11346.4	15269.7	51040.1	23431.5	15550.1	12169.5	17649.2	12303.4	11831.6	11836.2	12686.5	13208.9	17411.7	194868	3.35306e+06	3.97606e+06	685312	232204	78779.2	46111.3	19583.4	14813.2	13280.4	13340.1	12229.7	13053.3	12310.9	11474.6	10802.3
A0A0R4J083	9886.58	10299.9	11186.7	10678.9	10675.5	10418.8	11150.7	13135.1	13847.6	13810.6	12211.1	10632.6	10046.5	11946.1	9875.2	10121.1	12543.7	10627.9	11346.4	15269.7	51040.1	23431.5	15550.1	12169.5	17649.2	12303.4	11831.6	11836.2	12686.5	13208.9	17411.7	194868	3.35306e+06	3.97606e+06	685312	232204	78779.2	46111.3	19583.4	14813.2	13280.4	13340.1	12229.7	13053.3	12310.9	11474.6	10802.3
A0A0R4J083	9886.58	10299.9	11186.7	10678.9	10675.5	10418.8	11150.7	13135.1	13847.6	13810.6	12211.1	10632.6	10046.5	11946.1	9875.2	10121.1	12543.7	10627.9	11346.4	15269.7	51040.1	23431.5	15550.1	12169.5	17649.2	12303.4	11831.6	11836.2	12686.5	13208.9	17411.7	194868	3.35306e+06	3.97606e+06	685312	232204	78779.2	46111.3	19583.4	14813.2	13280.4	13340.1	12229.7	13053.3	12310.9	11474.6	10802.3
A0A0R4J083	9886.58	10299.9	11186.7	10678.9	10675.5	10418.8	11150.7	13135.1	13847.6	13810.6	12211.1	10632.6	10046.5	11946.1	9875.2	10121.1	12543.7	10627.9	11346.4	15269.7	51040.1	23431.5	15550.1	12169.5	17649.2	12303.4	11831.6	11836.2	12686.5	13208.9	17411.7	194868	3.35306e+06	3.97606e+06	685312	232204	78779.2	46111.3	19583.4	14813.2	13280.4	13340.1	12229.7	13053.3	12310.9	11474.6	10802.3
A0A0R4J083	9886.58	10299.9	11186.7	10678.9	10675.5	10418.8	11150.7	13135.1	13847.6	13810.6	12211.1	10632.6	10046.5	11946.1	9875.2	10121.1	12543.7	10627.9	11346.4	15269.7	51040.1	23431.5	15550.1	12169.5	17649.2	12303.4	11831.6	11836.2	12686.5	13208.9	17411.7	194868	3.35306e+06	3.97606e+06	685312	232204	78779.2	46111.3	19583.4	14813.2	13280.4	13340.1	12229.7	13053.3	12310.9	11474.6	10802.3
A0A0R4J083	9886.58	10299.9	11186.7	10678.9	10675.5	10418.8	11150.7	13135.1	13847.6	13810.6	12211.1	10632.6	10046.5	11946.1	9875.2	10121.1	12543.7	10627.9	11346.4	15269.7	51040.1	23431.5	15550.1	12169.5	17649.2	12303.4	11831.6	11836.2	12686.5	13208.9	17411.7	194868	3.35306e+06	3.97606e+06	685312	232204	78779.2	46111.3	19583.4	14813.2	13280.4	13340.1	12229.7	13053.3	12310.9	11474.6	10802.3
A0A0R4J085	1491.63	1624.43	2295.59	2025.27	1841.25	1690.73	1586.64	2350.26	2084.92	1781.97	1672.4	1821.29	1312.44	1157.89	1052.68	966.629	1778.92	1343.7	1238.38	983.794	1487.06	1619.44	2288.55	2019.06	1835.6	1685.54	1581.77	2343.05	2081.11	1778.72	2594.65	927.026	1310.05	1155.78	7181.52	964.865	905.463	1341.25	1082.58	1130.08	1349.72	1469.88	1611.05	1832.59	2034.83	1868.49	1435.69
A0A0R4J092	1940.62	2395.73	1556.53	1429.29	1067.17	1146.4	2340	1593.6	1008.79	1098.6	1109.5	1369.69	1745.16	2490.75	1859.7	1997.77	1337.83	1786.72	1697.82	1982.41	1934.67	2388.38	1551.75	1424.9	1063.9	1142.88	2332.82	1588.71	1006.95	1096.6	1107.47	1367.19	1787.38	2486.2	1856.31	1994.13	1335.39	909.433	1596.61	1738.75	2144.66	2167.8	1720.18	1579.56	1869.11	1266.93	2117.38
A0A0R4J094	1891.12	1864.88	1648.21	1605.9	1375.83	1491.32	1881.7	1749.66	1439.37	1401.33	1426.79	1628.41	1824.46	2115.93	2009.76	2040.6	1566.83	1801.68	2005.99	2137.43	1944.98	1625.75	1456.52	1601.44	1364.17	1432.69	1737.43	1613.17	1475.09	1530.24	1334.4	1645	1668.12	2530.77	35920.2	63224.5	34708.7	25472.6	8334.39	2653.1	2291.36	2119.55	2241.32	1974.2	1547.71	1414.07	1847.93
A0A0R4J094	1891.12	1864.88	1648.21	1605.9	1375.83	1491.32	1881.7	1749.66	1439.37	1401.33	1426.79	1628.41	1824.46	2115.93	2009.76	2040.6	1566.83	1801.68	2005.99	2137.43	1944.98	1625.75	1456.52	1601.44	1364.17	1432.69	1737.43	1613.17	1475.09	1530.24	1334.4	1645	1668.12	2530.77	35920.2	63224.5	34708.7	25472.6	8334.39	2653.1	2291.36	2119.55	2241.32	1974.2	1547.71	1414.07	1847.93
A0A0R4J094	1891.12	1864.88	1648.21	1605.9	1375.83	1491.32	1881.7	1749.66	1439.37	1401.33	1426.79	1628.41	1824.46	2115.93	2009.76	2040.6	1566.83	1801.68	2005.99	2137.43	1944.98	1625.75	1456.52	1601.44	1364.17	1432.69	1737.43	1613.17	1475.09	1530.24	1334.4	1645	1668.12	2530.77	35920.2	63224.5	34708.7	25472.6	8334.39	2653.1	2291.36	2119.55	2241.32	1974.2	1547.71	1414.07	1847.93
A0A0R4J094	1891.12	1864.88	1648.21	1605.9	1375.83	1491.32	1881.7	1749.66	1439.37	1401.33	1426.79	1628.41	1824.46	2115.93	2009.76	2040.6	1566.83	1801.68	2005.99	2137.43	1944.98	1625.75	1456.52	1601.44	1364.17	1432.69	1737.43	1613.17	1475.09	1530.24	1334.4	1645	1668.12	2530.77	35920.2	63224.5	34708.7	25472.6	8334.39	2653.1	2291.36	2119.55	2241.32	1974.2	1547.71	1414.07	1847.93
A0A0R4J094	1891.12	1864.88	1648.21	1605.9	1375.83	1491.32	1881.7	1749.66	1439.37	1401.33	1426.79	1628.41	1824.46	2115.93	2009.76	2040.6	1566.83	1801.68	2005.99	2137.43	1944.98	1625.75	1456.52	1601.44	1364.17	1432.69	1737.43	1613.17	1475.09	1530.24	1334.4	1645	1668.12	2530.77	35920.2	63224.5	34708.7	25472.6	8334.39	2653.1	2291.36	2119.55	2241.32	1974.2	1547.71	1414.07	1847.93
A0A0R4J094	1891.12	1864.88	1648.21	1605.9	1375.83	1491.32	1881.7	1749.66	1439.37	1401.33	1426.79	1628.41	1824.46	2115.93	2009.76	2040.6	1566.83	1801.68	2005.99	2137.43	1944.98	1625.75	1456.52	1601.44	1364.17	1432.69	1737.43	1613.17	1475.09	1530.24	1334.4	1645	1668.12	2530.77	35920.2	63224.5	34708.7	25472.6	8334.39	2653.1	2291.36	2119.55	2241.32	1974.2	1547.71	1414.07	1847.93
A0A0R4J094	1891.12	1864.88	1648.21	1605.9	1375.83	1491.32	1881.7	1749.66	1439.37	1401.33	1426.79	1628.41	1824.46	2115.93	2009.76	2040.6	1566.83	1801.68	2005.99	2137.43	1944.98	1625.75	1456.52	1601.44	1364.17	1432.69	1737.43	1613.17	1475.09	1530.24	1334.4	1645	1668.12	2530.77	35920.2	63224.5	34708.7	25472.6	8334.39	2653.1	2291.36	2119.55	2241.32	1974.2	1547.71	1414.07	1847.93
A0A0R4J094	1891.12	1864.88	1648.21	1605.9	1375.83	1491.32	1881.7	1749.66	1439.37	1401.33	1426.79	1628.41	1824.46	2115.93	2009.76	2040.6	1566.83	1801.68	2005.99	2137.43	1944.98	1625.75	1456.52	1601.44	1364.17	1432.69	1737.43	1613.17	1475.09	1530.24	1334.4	1645	1668.12	2530.77	35920.2	63224.5	34708.7	25472.6	8334.39	2653.1	2291.36	2119.55	2241.32	1974.2	1547.71	1414.07	1847.93
A0A0R4J094	1891.12	1864.88	1648.21	1605.9	1375.83	1491.32	1881.7	1749.66	1439.37	1401.33	1426.79	1628.41	1824.46	2115.93	2009.76	2040.6	1566.83	1801.68	2005.99	2137.43	1944.98	1625.75	1456.52	1601.44	1364.17	1432.69	1737.43	1613.17	1475.09	1530.24	1334.4	1645	1668.12	2530.77	35920.2	63224.5	34708.7	25472.6	8334.39	2653.1	2291.36	2119.55	2241.32	1974.2	1547.71	1414.07	1847.93
A0A0R4J0B2	1394.99	1093.41	1190.75	1027.43	1484.58	1616.74	1311.46	1163.05	994.352	1528.3	2430.98	1905.43	2075.06	1790.44	1664.49	1812.67	2285.41	2026.79	1928.87	904.77	1390.71	1090.05	1187.1	1024.27	1480.02	1611.78	1307.44	1159.48	992.537	1525.51	2426.54	1901.95	5969.31	26721.9	12484.6	5164.73	2281.24	2023.09	1922.08	2418.83	1541.66	989.385	1077.46	1135.45	1343.34	1462.93	1449.35
A0A0R4J0G0	1906.84	1887.22	2003.44	1397.66	1410.38	1498.33	1849.65	1934.19	1341.41	1476.82	1410.22	1725.77	1784.25	2140.57	2089.54	2044.27	1707.3	1735.43	1898.71	2036.93	1862.14	1876.65	1237.99	1364.76	1375.94	1305.33	2447.2	1476.4	1314.88	1454.97	1351.72	1695.38	1759.9	2902.78	48538.3	26519.2	3455	1937.89	2180.62	2025.98	1877.53	2274.42	1677.64	1474.59	1272.69	1355.04	2230.17
A0A0R4J0G0	1906.84	1887.22	2003.44	1397.66	1410.38	1498.33	1849.65	1934.19	1341.41	1476.82	1410.22	1725.77	1784.25	2140.57	2089.54	2044.27	1707.3	1735.43	1898.71	2036.93	1862.14	1876.65	1237.99	1364.76	1375.94	1305.33	2447.2	1476.4	1314.88	1454.97	1351.72	1695.38	1759.9	2902.78	48538.3	26519.2	3455	1937.89	2180.62	2025.98	1877.53	2274.42	1677.64	1474.59	1272.69	1355.04	2230.17
A0A0R4J0G0	1906.84	1887.22	2003.44	1397.66	1410.38	1498.33	1849.65	1934.19	1341.41	1476.82	1410.22	1725.77	1784.25	2140.57	2089.54	2044.27	1707.3	1735.43	1898.71	2036.93	1862.14	1876.65	1237.99	1364.76	1375.94	1305.33	2447.2	1476.4	1314.88	1454.97	1351.72	1695.38	1759.9	2902.78	48538.3	26519.2	3455	1937.89	2180.62	2025.98	1877.53	2274.42	1677.64	1474.59	1272.69	1355.04	2230.17
A0A0R4J0G0	1906.84	1887.22	2003.44	1397.66	1410.38	1498.33	1849.65	1934.19	1341.41	1476.82	1410.22	1725.77	1784.25	2140.57	2089.54	2044.27	1707.3	1735.43	1898.71	2036.93	1862.14	1876.65	1237.99	1364.76	1375.94	1305.33	2447.2	1476.4	1314.88	1454.97	1351.72	1695.38	1759.9	2902.78	48538.3	26519.2	3455	1937.89	2180.62	2025.98	1877.53	2274.42	1677.64	1474.59	1272.69	1355.04	2230.17
A0A0R4J0I1	1978.3	1627.47	1455.54	1451.64	1342.79	1422.08	1777.6	1670.44	1660.37	1574.33	1492.74	1590.4	1681.65	1725.85	1768.21	1927.44	1569.5	1773.57	1765.6	1793.25	1893.67	1755.85	1449.58	1446.3	1334.12	1376.6	1750.3	1638.76	1400.78	1296.61	1394.98	2002.05	9617.2	66727.2	24203.5	2894.58	2179.63	1887.24	1821.14	1914.71	1835.36	1724.1	1686.98	1473.14	1418.53	1385.93	1830.59
A0A0R4J0I1	1978.3	1627.47	1455.54	1451.64	1342.79	1422.08	1777.6	1670.44	1660.37	1574.33	1492.74	1590.4	1681.65	1725.85	1768.21	1927.44	1569.5	1773.57	1765.6	1793.25	1893.67	1755.85	1449.58	1446.3	1334.12	1376.6	1750.3	1638.76	1400.78	1296.61	1394.98	2002.05	9617.2	66727.2	24203.5	2894.58	2179.63	1887.24	1821.14	1914.71	1835.36	1724.1	1686.98	1473.14	1418.53	1385.93	1830.59
A0A0R4J0I1	1978.3	1627.47	1455.54	1451.64	1342.79	1422.08	1777.6	1670.44	1660.37	1574.33	1492.74	1590.4	1681.65	1725.85	1768.21	1927.44	1569.5	1773.57	1765.6	1793.25	1893.67	1755.85	1449.58	1446.3	1334.12	1376.6	1750.3	1638.76	1400.78	1296.61	1394.98	2002.05	9617.2	66727.2	24203.5	2894.58	2179.63	1887.24	1821.14	1914.71	1835.36	1724.1	1686.98	1473.14	1418.53	1385.93	1830.59
A0A0R4J0I1	1978.3	1627.47	1455.54	1451.64	1342.79	1422.08	1777.6	1670.44	1660.37	1574.33	1492.74	1590.4	1681.65	1725.85	1768.21	1927.44	1569.5	1773.57	1765.6	1793.25	1893.67	1755.85	1449.58	1446.3	1334.12	1376.6	1750.3	1638.76	1400.78	1296.61	1394.98	2002.05	9617.2	66727.2	24203.5	2894.58	2179.63	1887.24	1821.14	1914.71	1835.36	1724.1	1686.98	1473.14	1418.53	1385.93	1830.59
A0A0R4J0I1	1978.3	1627.47	1455.54	1451.64	1342.79	1422.08	1777.6	1670.44	1660.37	1574.33	1492.74	1590.4	1681.65	1725.85	1768.21	1927.44	1569.5	1773.57	1765.6	1793.25	1893.67	1755.85	1449.58	1446.3	1334.12	1376.6	1750.3	1638.76	1400.78	1296.61	1394.98	2002.05	9617.2	66727.2	24203.5	2894.58	2179.63	1887.24	1821.14	1914.71	1835.36	1724.1	1686.98	1473.14	1418.53	1385.93	1830.59
A0A0R4J0I1	1978.3	1627.47	1455.54	1451.64	1342.79	1422.08	1777.6	1670.44	1660.37	1574.33	1492.74	1590.4	1681.65	1725.85	1768.21	1927.44	1569.5	1773.57	1765.6	1793.25	1893.67	1755.85	1449.58	1446.3	1334.12	1376.6	1750.3	1638.76	1400.78	1296.61	1394.98	2002.05	9617.2	66727.2	24203.5	2894.58	2179.63	1887.24	1821.14	1914.71	1835.36	1724.1	1686.98	1473.14	1418.53	1385.93	1830.59
A0A0R4J0I1	1978.3	1627.47	1455.54	1451.64	1342.79	1422.08	1777.6	1670.44	1660.37	1574.33	1492.74	1590.4	1681.65	1725.85	1768.21	1927.44	1569.5	1773.57	1765.6	1793.25	1893.67	1755.85	1449.58	1446.3	1334.12	1376.6	1750.3	1638.76	1400.78	1296.61	1394.98	2002.05	9617.2	66727.2	24203.5	2894.58	2179.63	1887.24	1821.14	1914.71	1835.36	1724.1	1686.98	1473.14	1418.53	1385.93	1830.59
A0A0R4J0I1	1978.3	1627.47	1455.54	1451.64	1342.79	1422.08	1777.6	1670.44	1660.37	1574.33	1492.74	1590.4	1681.65	1725.85	1768.21	1927.44	1569.5	1773.57	1765.6	1793.25	1893.67	1755.85	1449.58	1446.3	1334.12	1376.6	1750.3	1638.76	1400.78	1296.61	1394.98	2002.05	9617.2	66727.2	24203.5	2894.58	2179.63	1887.24	1821.14	1914.71	1835.36	1724.1	1686.98	1473.14	1418.53	1385.93	1830.59
Q91ZX7	2258.25	2408.74	2355.4	2052.96	2042	1843.01	3338.51	4684.79	3408.2	7505.8	3266.17	4375.35	8329.55	8106.64	7967.8	8740.62	4305.62	5774.25	3250.25	1781.64	1610.93	2468.92	2099.62	1941.37	1347.85	1269.86	2189.69	2226.8	1762.85	1685.37	1547.6	1260.56	2143.43	1935.09	1706.19	1575.92	1791.01	1652.65	1449.76	1839.6	1689.22	1962.94	1755.41	1808.55	1553.65	1675.94	1885.66
Q91ZX7	2258.25	2408.74	2355.4	2052.96	2042	1843.01	3338.51	4684.79	3408.2	7505.8	3266.17	4375.35	8329.55	8106.64	7967.8	8740.62	4305.62	5774.25	3250.25	1781.64	1610.93	2468.92	2099.62	1941.37	1347.85	1269.86	2189.69	2226.8	1762.85	1685.37	1547.6	1260.56	2143.43	1935.09	1706.19	1575.92	1791.01	1652.65	1449.76	1839.6	1689.22	1962.94	1755.41	1808.55	1553.65	1675.94	1885.66
A0A0R4J0J1	1061.03	1437.56	1647.26	12246.6	1951.86	1910.5	1404.13	1686.49	1845.08	2013.6	1849	2505.17	1483.04	1361.81	1115.92	1092.28	2446.9	1518.36	1247.89	1148.71	1057.77	1433.15	2586.03	2374.63	1945.87	1904.64	1399.82	4973.99	1841.72	2009.93	1845.62	2500.59	1480.33	6056.68	52886.8	1090.28	2685.07	1515.59	1854.42	1276.97	1172.59	1300.8	1820.46	1671.64	1766.16	2111.37	1270.54
A0A0R4J0K1	2341.06	1618.99	1462.67	1042.82	1173.17	1077.27	2490.16	1497.5	1073.53	1135.41	1338.44	1457.59	2548.91	1817.26	2044.43	1877.3	1423.68	1678.98	2174.71	6602.97	2333.87	2541.64	1458.18	1039.62	1169.57	1073.97	2482.52	1492.91	1071.57	9240.54	9836.08	1454.93	9228.57	25441.5	2040.7	1873.88	1421.09	2604.85	1699.07	2194.74	2118.33	2306.91	1616.45	1826.46	1296.52	1190.54	2253.25
A0A0R4J0L6	1912.42	1753.68	1575.45	1491.57	1776.61	1802.68	2303.49	2231.46	2008	2157.43	1810.61	3121.88	2630.18	3172.06	3220.58	3683.8	4225.91	4716.7	6704.7	8628	15961.1	14611.4	14875.7	20469.9	8970.49	2084.44	1952.18	1435.13	1503.21	1494.85	1858.23	1788.27	1862.56	1817.16	2010.88	2133.53	1760.41	1881.19	2073.09	2063.46	1905.62	1679.19	1566.12	1686.38	1705.95	2317.61	1742.32
A0A0R4J0L6	1912.42	1753.68	1575.45	1491.57	1776.61	1802.68	2303.49	2231.46	2008	2157.43	1810.61	3121.88	2630.18	3172.06	3220.58	3683.8	4225.91	4716.7	6704.7	8628	15961.1	14611.4	14875.7	20469.9	8970.49	2084.44	1952.18	1435.13	1503.21	1494.85	1858.23	1788.27	1862.56	1817.16	2010.88	2133.53	1760.41	1881.19	2073.09	2063.46	1905.62	1679.19	1566.12	1686.38	1705.95	2317.61	1742.32
A0A0R4J0L6	1912.42	1753.68	1575.45	1491.57	1776.61	1802.68	2303.49	2231.46	2008	2157.43	1810.61	3121.88	2630.18	3172.06	3220.58	3683.8	4225.91	4716.7	6704.7	8628	15961.1	14611.4	14875.7	20469.9	8970.49	2084.44	1952.18	1435.13	1503.21	1494.85	1858.23	1788.27	1862.56	1817.16	2010.88	2133.53	1760.41	1881.19	2073.09	2063.46	1905.62	1679.19	1566.12	1686.38	1705.95	2317.61	1742.32
A0A0R4J0L6	1912.42	1753.68	1575.45	1491.57	1776.61	1802.68	2303.49	2231.46	2008	2157.43	1810.61	3121.88	2630.18	3172.06	3220.58	3683.8	4225.91	4716.7	6704.7	8628	15961.1	14611.4	14875.7	20469.9	8970.49	2084.44	1952.18	1435.13	1503.21	1494.85	1858.23	1788.27	1862.56	1817.16	2010.88	2133.53	1760.41	1881.19	2073.09	2063.46	1905.62	1679.19	1566.12	1686.38	1705.95	2317.61	1742.32
A0A0R4J0L6	1912.42	1753.68	1575.45	1491.57	1776.61	1802.68	2303.49	2231.46	2008	2157.43	1810.61	3121.88	2630.18	3172.06	3220.58	3683.8	4225.91	4716.7	6704.7	8628	15961.1	14611.4	14875.7	20469.9	8970.49	2084.44	1952.18	1435.13	1503.21	1494.85	1858.23	1788.27	1862.56	1817.16	2010.88	2133.53	1760.41	1881.19	2073.09	2063.46	1905.62	1679.19	1566.12	1686.38	1705.95	2317.61	1742.32
A0A0R4J0L6	1912.42	1753.68	1575.45	1491.57	1776.61	1802.68	2303.49	2231.46	2008	2157.43	1810.61	3121.88	2630.18	3172.06	3220.58	3683.8	4225.91	4716.7	6704.7	8628	15961.1	14611.4	14875.7	20469.9	8970.49	2084.44	1952.18	1435.13	1503.21	1494.85	1858.23	1788.27	1862.56	1817.16	2010.88	2133.53	1760.41	1881.19	2073.09	2063.46	1905.62	1679.19	1566.12	1686.38	1705.95	2317.61	1742.32
A0A0R4J0P1	3603.12	3361.69	4165.31	3643	4414.22	5013.18	4707.46	5364.35	5163.32	5272.04	6548.47	6679.08	7386.88	10882.6	8499.45	8870.85	10007.9	12231.5	18700.6	23484.2	23180.7	10852.5	17798.2	17749.5	25574.2	11319.2	5463.98	11256.9	15863.7	30308.5	29718.5	67656	99853.8	82009.6	4703.08	94946.2	66243.6	39426.3	14100.1	7336.04	9217.35	6753.86	9364.86	9502.44	8482.86	4807.09	4840.3
A0A0R4J0P1	3603.12	3361.69	4165.31	3643	4414.22	5013.18	4707.46	5364.35	5163.32	5272.04	6548.47	6679.08	7386.88	10882.6	8499.45	8870.85	10007.9	12231.5	18700.6	23484.2	23180.7	10852.5	17798.2	17749.5	25574.2	11319.2	5463.98	11256.9	15863.7	30308.5	29718.5	67656	99853.8	82009.6	4703.08	94946.2	66243.6	39426.3	14100.1	7336.04	9217.35	6753.86	9364.86	9502.44	8482.86	4807.09	4840.3
A0A0R4J0P1	3603.12	3361.69	4165.31	3643	4414.22	5013.18	4707.46	5364.35	5163.32	5272.04	6548.47	6679.08	7386.88	10882.6	8499.45	8870.85	10007.9	12231.5	18700.6	23484.2	23180.7	10852.5	17798.2	17749.5	25574.2	11319.2	5463.98	11256.9	15863.7	30308.5	29718.5	67656	99853.8	82009.6	4703.08	94946.2	66243.6	39426.3	14100.1	7336.04	9217.35	6753.86	9364.86	9502.44	8482.86	4807.09	4840.3
A0A0R4J0P1	3603.12	3361.69	4165.31	3643	4414.22	5013.18	4707.46	5364.35	5163.32	5272.04	6548.47	6679.08	7386.88	10882.6	8499.45	8870.85	10007.9	12231.5	18700.6	23484.2	23180.7	10852.5	17798.2	17749.5	25574.2	11319.2	5463.98	11256.9	15863.7	30308.5	29718.5	67656	99853.8	82009.6	4703.08	94946.2	66243.6	39426.3	14100.1	7336.04	9217.35	6753.86	9364.86	9502.44	8482.86	4807.09	4840.3
A0A0R4J0S3	12141.6	12546.9	12163.2	12026.4	11627.9	12195.8	12370	12399.7	11680.6	12882.2	12322.4	12921.2	12643.5	15412.8	13554.6	13847.7	15168.6	15643.8	15920.3	14349.6	16303.3	18859.3	19098.6	19966.7	22569.8	25784.7	32112.5	36338.2	32223.2	30374.5	22148.9	19867.8	17821	15644.8	14990.8	16717.4	16037.5	18305.3	18256.6	16823.2	16747.1	28726.3	32001.2	49863.6	44077.9	23549.9	23799.2
A0A0R4J0S3	12141.6	12546.9	12163.2	12026.4	11627.9	12195.8	12370	12399.7	11680.6	12882.2	12322.4	12921.2	12643.5	15412.8	13554.6	13847.7	15168.6	15643.8	15920.3	14349.6	16303.3	18859.3	19098.6	19966.7	22569.8	25784.7	32112.5	36338.2	32223.2	30374.5	22148.9	19867.8	17821	15644.8	14990.8	16717.4	16037.5	18305.3	18256.6	16823.2	16747.1	28726.3	32001.2	49863.6	44077.9	23549.9	23799.2
A0A0R4J0S3	12141.6	12546.9	12163.2	12026.4	11627.9	12195.8	12370	12399.7	11680.6	12882.2	12322.4	12921.2	12643.5	15412.8	13554.6	13847.7	15168.6	15643.8	15920.3	14349.6	16303.3	18859.3	19098.6	19966.7	22569.8	25784.7	32112.5	36338.2	32223.2	30374.5	22148.9	19867.8	17821	15644.8	14990.8	16717.4	16037.5	18305.3	18256.6	16823.2	16747.1	28726.3	32001.2	49863.6	44077.9	23549.9	23799.2
A0A0R4J0S3	12141.6	12546.9	12163.2	12026.4	11627.9	12195.8	12370	12399.7	11680.6	12882.2	12322.4	12921.2	12643.5	15412.8	13554.6	13847.7	15168.6	15643.8	15920.3	14349.6	16303.3	18859.3	19098.6	19966.7	22569.8	25784.7	32112.5	36338.2	32223.2	30374.5	22148.9	19867.8	17821	15644.8	14990.8	16717.4	16037.5	18305.3	18256.6	16823.2	16747.1	28726.3	32001.2	49863.6	44077.9	23549.9	23799.2
A0A0R4J0S3	12141.6	12546.9	12163.2	12026.4	11627.9	12195.8	12370	12399.7	11680.6	12882.2	12322.4	12921.2	12643.5	15412.8	13554.6	13847.7	15168.6	15643.8	15920.3	14349.6	16303.3	18859.3	19098.6	19966.7	22569.8	25784.7	32112.5	36338.2	32223.2	30374.5	22148.9	19867.8	17821	15644.8	14990.8	16717.4	16037.5	18305.3	18256.6	16823.2	16747.1	28726.3	32001.2	49863.6	44077.9	23549.9	23799.2
A0A0R4J0S3	12141.6	12546.9	12163.2	12026.4	11627.9	12195.8	12370	12399.7	11680.6	12882.2	12322.4	12921.2	12643.5	15412.8	13554.6	13847.7	15168.6	15643.8	15920.3	14349.6	16303.3	18859.3	19098.6	19966.7	22569.8	25784.7	32112.5	36338.2	32223.2	30374.5	22148.9	19867.8	17821	15644.8	14990.8	16717.4	16037.5	18305.3	18256.6	16823.2	16747.1	28726.3	32001.2	49863.6	44077.9	23549.9	23799.2
A0A0R4J0S3	12141.6	12546.9	12163.2	12026.4	11627.9	12195.8	12370	12399.7	11680.6	12882.2	12322.4	12921.2	12643.5	15412.8	13554.6	13847.7	15168.6	15643.8	15920.3	14349.6	16303.3	18859.3	19098.6	19966.7	22569.8	25784.7	32112.5	36338.2	32223.2	30374.5	22148.9	19867.8	17821	15644.8	14990.8	16717.4	16037.5	18305.3	18256.6	16823.2	16747.1	28726.3	32001.2	49863.6	44077.9	23549.9	23799.2
A0A0R4J0S3	12141.6	12546.9	12163.2	12026.4	11627.9	12195.8	12370	12399.7	11680.6	12882.2	12322.4	12921.2	12643.5	15412.8	13554.6	13847.7	15168.6	15643.8	15920.3	14349.6	16303.3	18859.3	19098.6	19966.7	22569.8	25784.7	32112.5	36338.2	32223.2	30374.5	22148.9	19867.8	17821	15644.8	14990.8	16717.4	16037.5	18305.3	18256.6	16823.2	16747.1	28726.3	32001.2	49863.6	44077.9	23549.9	23799.2
A0A0R4J0S3	12141.6	12546.9	12163.2	12026.4	11627.9	12195.8	12370	12399.7	11680.6	12882.2	12322.4	12921.2	12643.5	15412.8	13554.6	13847.7	15168.6	15643.8	15920.3	14349.6	16303.3	18859.3	19098.6	19966.7	22569.8	25784.7	32112.5	36338.2	32223.2	30374.5	22148.9	19867.8	17821	15644.8	14990.8	16717.4	16037.5	18305.3	18256.6	16823.2	16747.1	28726.3	32001.2	49863.6	44077.9	23549.9	23799.2
A0A0R4J0S3	12141.6	12546.9	12163.2	12026.4	11627.9	12195.8	12370	12399.7	11680.6	12882.2	12322.4	12921.2	12643.5	15412.8	13554.6	13847.7	15168.6	15643.8	15920.3	14349.6	16303.3	18859.3	19098.6	19966.7	22569.8	25784.7	32112.5	36338.2	32223.2	30374.5	22148.9	19867.8	17821	15644.8	14990.8	16717.4	16037.5	18305.3	18256.6	16823.2	16747.1	28726.3	32001.2	49863.6	44077.9	23549.9	23799.2
A0A0R4J0S3	12141.6	12546.9	12163.2	12026.4	11627.9	12195.8	12370	12399.7	11680.6	12882.2	12322.4	12921.2	12643.5	15412.8	13554.6	13847.7	15168.6	15643.8	15920.3	14349.6	16303.3	18859.3	19098.6	19966.7	22569.8	25784.7	32112.5	36338.2	32223.2	30374.5	22148.9	19867.8	17821	15644.8	14990.8	16717.4	16037.5	18305.3	18256.6	16823.2	16747.1	28726.3	32001.2	49863.6	44077.9	23549.9	23799.2
A0A0R4J0S3	12141.6	12546.9	12163.2	12026.4	11627.9	12195.8	12370	12399.7	11680.6	12882.2	12322.4	12921.2	12643.5	15412.8	13554.6	13847.7	15168.6	15643.8	15920.3	14349.6	16303.3	18859.3	19098.6	19966.7	22569.8	25784.7	32112.5	36338.2	32223.2	30374.5	22148.9	19867.8	17821	15644.8	14990.8	16717.4	16037.5	18305.3	18256.6	16823.2	16747.1	28726.3	32001.2	49863.6	44077.9	23549.9	23799.2
A0A0R4J0S3	12141.6	12546.9	12163.2	12026.4	11627.9	12195.8	12370	12399.7	11680.6	12882.2	12322.4	12921.2	12643.5	15412.8	13554.6	13847.7	15168.6	15643.8	15920.3	14349.6	16303.3	18859.3	19098.6	19966.7	22569.8	25784.7	32112.5	36338.2	32223.2	30374.5	22148.9	19867.8	17821	15644.8	14990.8	16717.4	16037.5	18305.3	18256.6	16823.2	16747.1	28726.3	32001.2	49863.6	44077.9	23549.9	23799.2
A0A0R4J0S3	12141.6	12546.9	12163.2	12026.4	11627.9	12195.8	12370	12399.7	11680.6	12882.2	12322.4	12921.2	12643.5	15412.8	13554.6	13847.7	15168.6	15643.8	15920.3	14349.6	16303.3	18859.3	19098.6	19966.7	22569.8	25784.7	32112.5	36338.2	32223.2	30374.5	22148.9	19867.8	17821	15644.8	14990.8	16717.4	16037.5	18305.3	18256.6	16823.2	16747.1	28726.3	32001.2	49863.6	44077.9	23549.9	23799.2
A0A0R4J0S3	12141.6	12546.9	12163.2	12026.4	11627.9	12195.8	12370	12399.7	11680.6	12882.2	12322.4	12921.2	12643.5	15412.8	13554.6	13847.7	15168.6	15643.8	15920.3	14349.6	16303.3	18859.3	19098.6	19966.7	22569.8	25784.7	32112.5	36338.2	32223.2	30374.5	22148.9	19867.8	17821	15644.8	14990.8	16717.4	16037.5	18305.3	18256.6	16823.2	16747.1	28726.3	32001.2	49863.6	44077.9	23549.9	23799.2
A0A0R4J0S3	12141.6	12546.9	12163.2	12026.4	11627.9	12195.8	12370	12399.7	11680.6	12882.2	12322.4	12921.2	12643.5	15412.8	13554.6	13847.7	15168.6	15643.8	15920.3	14349.6	16303.3	18859.3	19098.6	19966.7	22569.8	25784.7	32112.5	36338.2	32223.2	30374.5	22148.9	19867.8	17821	15644.8	14990.8	16717.4	16037.5	18305.3	18256.6	16823.2	16747.1	28726.3	32001.2	49863.6	44077.9	23549.9	23799.2
A0A0R4J0S3	12141.6	12546.9	12163.2	12026.4	11627.9	12195.8	12370	12399.7	11680.6	12882.2	12322.4	12921.2	12643.5	15412.8	13554.6	13847.7	15168.6	15643.8	15920.3	14349.6	16303.3	18859.3	19098.6	19966.7	22569.8	25784.7	32112.5	36338.2	32223.2	30374.5	22148.9	19867.8	17821	15644.8	14990.8	16717.4	16037.5	18305.3	18256.6	16823.2	16747.1	28726.3	32001.2	49863.6	44077.9	23549.9	23799.2
A0A0R4J0S3	12141.6	12546.9	12163.2	12026.4	11627.9	12195.8	12370	12399.7	11680.6	12882.2	12322.4	12921.2	12643.5	15412.8	13554.6	13847.7	15168.6	15643.8	15920.3	14349.6	16303.3	18859.3	19098.6	19966.7	22569.8	25784.7	32112.5	36338.2	32223.2	30374.5	22148.9	19867.8	17821	15644.8	14990.8	16717.4	16037.5	18305.3	18256.6	16823.2	16747.1	28726.3	32001.2	49863.6	44077.9	23549.9	23799.2
A0A0R4J0S3	12141.6	12546.9	12163.2	12026.4	11627.9	12195.8	12370	12399.7	11680.6	12882.2	12322.4	12921.2	12643.5	15412.8	13554.6	13847.7	15168.6	15643.8	15920.3	14349.6	16303.3	18859.3	19098.6	19966.7	22569.8	25784.7	32112.5	36338.2	32223.2	30374.5	22148.9	19867.8	17821	15644.8	14990.8	16717.4	16037.5	18305.3	18256.6	16823.2	16747.1	28726.3	32001.2	49863.6	44077.9	23549.9	23799.2
A0A0R4J0S3	12141.6	12546.9	12163.2	12026.4	11627.9	12195.8	12370	12399.7	11680.6	12882.2	12322.4	12921.2	12643.5	15412.8	13554.6	13847.7	15168.6	15643.8	15920.3	14349.6	16303.3	18859.3	19098.6	19966.7	22569.8	25784.7	32112.5	36338.2	32223.2	30374.5	22148.9	19867.8	17821	15644.8	14990.8	16717.4	16037.5	18305.3	18256.6	16823.2	16747.1	28726.3	32001.2	49863.6	44077.9	23549.9	23799.2
A0A0R4J0S3	12141.6	12546.9	12163.2	12026.4	11627.9	12195.8	12370	12399.7	11680.6	12882.2	12322.4	12921.2	12643.5	15412.8	13554.6	13847.7	15168.6	15643.8	15920.3	14349.6	16303.3	18859.3	19098.6	19966.7	22569.8	25784.7	32112.5	36338.2	32223.2	30374.5	22148.9	19867.8	17821	15644.8	14990.8	16717.4	16037.5	18305.3	18256.6	16823.2	16747.1	28726.3	32001.2	49863.6	44077.9	23549.9	23799.2
A0A0R4J0U7	1144.19	1069.24	981.832	1553.52	2400.37	1936.87	1094.7	1005.21	1045.22	1634.49	1993.91	1140.98	1710.99	1137.96	1372.35	1002.58	1382.61	972.679	1353.75	1282.54	1432.75	2677.67	1448.56	946.954	1695.89	1637.54	1639.54	2531.31	17339.6	11523.9	3198.61	1859.9	1707.86	1783.92	1369.84	1105.33	1904.2	1748.54	1607.37	1473.25	1035.33	1181.66	1085.06	1405.72	1684.58	1752.6	1209.8
P08003	1746.5	1705.85	1889.64	1899.51	1700.64	1398.63	1751.84	1865.35	1765.9	1736.34	1333.37	1278.63	1255	1261.71	1486.85	1658.19	1264.12	1255.03	1283.43	1657.32	1735.08	1847.4	1944.62	1859.32	1708.56	1404.65	1771.1	1826.39	1847.93	1473.46	1410.03	1450.72	47173	40901.9	1649.53	1728.74	1256.7	1252.06	1258.5	1425.98	1510.53	1729.42	1796.12	1943.45	1806.28	1589.94	1718.58
P08003	1746.5	1705.85	1889.64	1899.51	1700.64	1398.63	1751.84	1865.35	1765.9	1736.34	1333.37	1278.63	1255	1261.71	1486.85	1658.19	1264.12	1255.03	1283.43	1657.32	1735.08	1847.4	1944.62	1859.32	1708.56	1404.65	1771.1	1826.39	1847.93	1473.46	1410.03	1450.72	47173	40901.9	1649.53	1728.74	1256.7	1252.06	1258.5	1425.98	1510.53	1729.42	1796.12	1943.45	1806.28	1589.94	1718.58
P08003	1746.5	1705.85	1889.64	1899.51	1700.64	1398.63	1751.84	1865.35	1765.9	1736.34	1333.37	1278.63	1255	1261.71	1486.85	1658.19	1264.12	1255.03	1283.43	1657.32	1735.08	1847.4	1944.62	1859.32	1708.56	1404.65	1771.1	1826.39	1847.93	1473.46	1410.03	1450.72	47173	40901.9	1649.53	1728.74	1256.7	1252.06	1258.5	1425.98	1510.53	1729.42	1796.12	1943.45	1806.28	1589.94	1718.58
P08003	1746.5	1705.85	1889.64	1899.51	1700.64	1398.63	1751.84	1865.35	1765.9	1736.34	1333.37	1278.63	1255	1261.71	1486.85	1658.19	1264.12	1255.03	1283.43	1657.32	1735.08	1847.4	1944.62	1859.32	1708.56	1404.65	1771.1	1826.39	1847.93	1473.46	1410.03	1450.72	47173	40901.9	1649.53	1728.74	1256.7	1252.06	1258.5	1425.98	1510.53	1729.42	1796.12	1943.45	1806.28	1589.94	1718.58
P08003	1746.5	1705.85	1889.64	1899.51	1700.64	1398.63	1751.84	1865.35	1765.9	1736.34	1333.37	1278.63	1255	1261.71	1486.85	1658.19	1264.12	1255.03	1283.43	1657.32	1735.08	1847.4	1944.62	1859.32	1708.56	1404.65	1771.1	1826.39	1847.93	1473.46	1410.03	1450.72	47173	40901.9	1649.53	1728.74	1256.7	1252.06	1258.5	1425.98	1510.53	1729.42	1796.12	1943.45	1806.28	1589.94	1718.58
P08003	1746.5	1705.85	1889.64	1899.51	1700.64	1398.63	1751.84	1865.35	1765.9	1736.34	1333.37	1278.63	1255	1261.71	1486.85	1658.19	1264.12	1255.03	1283.43	1657.32	1735.08	1847.4	1944.62	1859.32	1708.56	1404.65	1771.1	1826.39	1847.93	1473.46	1410.03	1450.72	47173	40901.9	1649.53	1728.74	1256.7	1252.06	1258.5	1425.98	1510.53	1729.42	1796.12	1943.45	1806.28	1589.94	1718.58
P08003	1746.5	1705.85	1889.64	1899.51	1700.64	1398.63	1751.84	1865.35	1765.9	1736.34	1333.37	1278.63	1255	1261.71	1486.85	1658.19	1264.12	1255.03	1283.43	1657.32	1735.08	1847.4	1944.62	1859.32	1708.56	1404.65	1771.1	1826.39	1847.93	1473.46	1410.03	1450.72	47173	40901.9	1649.53	1728.74	1256.7	1252.06	1258.5	1425.98	1510.53	1729.42	1796.12	1943.45	1806.28	1589.94	1718.58
P08003	1746.5	1705.85	1889.64	1899.51	1700.64	1398.63	1751.84	1865.35	1765.9	1736.34	1333.37	1278.63	1255	1261.71	1486.85	1658.19	1264.12	1255.03	1283.43	1657.32	1735.08	1847.4	1944.62	1859.32	1708.56	1404.65	1771.1	1826.39	1847.93	1473.46	1410.03	1450.72	47173	40901.9	1649.53	1728.74	1256.7	1252.06	1258.5	1425.98	1510.53	1729.42	1796.12	1943.45	1806.28	1589.94	1718.58
P08003	1746.5	1705.85	1889.64	1899.51	1700.64	1398.63	1751.84	1865.35	1765.9	1736.34	1333.37	1278.63	1255	1261.71	1486.85	1658.19	1264.12	1255.03	1283.43	1657.32	1735.08	1847.4	1944.62	1859.32	1708.56	1404.65	1771.1	1826.39	1847.93	1473.46	1410.03	1450.72	47173	40901.9	1649.53	1728.74	1256.7	1252.06	1258.5	1425.98	1510.53	1729.42	1796.12	1943.45	1806.28	1589.94	1718.58
P08003	1746.5	1705.85	1889.64	1899.51	1700.64	1398.63	1751.84	1865.35	1765.9	1736.34	1333.37	1278.63	1255	1261.71	1486.85	1658.19	1264.12	1255.03	1283.43	1657.32	1735.08	1847.4	1944.62	1859.32	1708.56	1404.65	1771.1	1826.39	1847.93	1473.46	1410.03	1450.72	47173	40901.9	1649.53	1728.74	1256.7	1252.06	1258.5	1425.98	1510.53	1729.42	1796.12	1943.45	1806.28	1589.94	1718.58
P08003	1746.5	1705.85	1889.64	1899.51	1700.64	1398.63	1751.84	1865.35	1765.9	1736.34	1333.37	1278.63	1255	1261.71	1486.85	1658.19	1264.12	1255.03	1283.43	1657.32	1735.08	1847.4	1944.62	1859.32	1708.56	1404.65	1771.1	1826.39	1847.93	1473.46	1410.03	1450.72	47173	40901.9	1649.53	1728.74	1256.7	1252.06	1258.5	1425.98	1510.53	1729.42	1796.12	1943.45	1806.28	1589.94	1718.58
P08003	1746.5	1705.85	1889.64	1899.51	1700.64	1398.63	1751.84	1865.35	1765.9	1736.34	1333.37	1278.63	1255	1261.71	1486.85	1658.19	1264.12	1255.03	1283.43	1657.32	1735.08	1847.4	1944.62	1859.32	1708.56	1404.65	1771.1	1826.39	1847.93	1473.46	1410.03	1450.72	47173	40901.9	1649.53	1728.74	1256.7	1252.06	1258.5	1425.98	1510.53	1729.42	1796.12	1943.45	1806.28	1589.94	1718.58
P08003	1746.5	1705.85	1889.64	1899.51	1700.64	1398.63	1751.84	1865.35	1765.9	1736.34	1333.37	1278.63	1255	1261.71	1486.85	1658.19	1264.12	1255.03	1283.43	1657.32	1735.08	1847.4	1944.62	1859.32	1708.56	1404.65	1771.1	1826.39	1847.93	1473.46	1410.03	1450.72	47173	40901.9	1649.53	1728.74	1256.7	1252.06	1258.5	1425.98	1510.53	1729.42	1796.12	1943.45	1806.28	1589.94	1718.58
P08003	1746.5	1705.85	1889.64	1899.51	1700.64	1398.63	1751.84	1865.35	1765.9	1736.34	1333.37	1278.63	1255	1261.71	1486.85	1658.19	1264.12	1255.03	1283.43	1657.32	1735.08	1847.4	1944.62	1859.32	1708.56	1404.65	1771.1	1826.39	1847.93	1473.46	1410.03	1450.72	47173	40901.9	1649.53	1728.74	1256.7	1252.06	1258.5	1425.98	1510.53	1729.42	1796.12	1943.45	1806.28	1589.94	1718.58
A0A0R4J107	1653.26	1585.29	1509.72	1640.1	1706.44	1871.43	1593.04	1486.57	1698.35	1730.69	1869.19	2003.6	1867.75	1790.42	1770.02	1850.47	1966.36	1978.88	1627.03	1629.56	1738.99	1454.77	1562.12	1613.62	1927.57	1764.62	1569.83	1539.92	1901.12	1708.64	9000.99	48905.6	2836.08	1782.93	1639.48	1719.97	2039.86	2006.45	1963.19	1687.8	1632.44	1527.35	1700	1485.83	1669.2	1639.96	1576.56
A0A0R4J107	1653.26	1585.29	1509.72	1640.1	1706.44	1871.43	1593.04	1486.57	1698.35	1730.69	1869.19	2003.6	1867.75	1790.42	1770.02	1850.47	1966.36	1978.88	1627.03	1629.56	1738.99	1454.77	1562.12	1613.62	1927.57	1764.62	1569.83	1539.92	1901.12	1708.64	9000.99	48905.6	2836.08	1782.93	1639.48	1719.97	2039.86	2006.45	1963.19	1687.8	1632.44	1527.35	1700	1485.83	1669.2	1639.96	1576.56
A0A0R4J107	1653.26	1585.29	1509.72	1640.1	1706.44	1871.43	1593.04	1486.57	1698.35	1730.69	1869.19	2003.6	1867.75	1790.42	1770.02	1850.47	1966.36	1978.88	1627.03	1629.56	1738.99	1454.77	1562.12	1613.62	1927.57	1764.62	1569.83	1539.92	1901.12	1708.64	9000.99	48905.6	2836.08	1782.93	1639.48	1719.97	2039.86	2006.45	1963.19	1687.8	1632.44	1527.35	1700	1485.83	1669.2	1639.96	1576.56
A0A0R4J107	1653.26	1585.29	1509.72	1640.1	1706.44	1871.43	1593.04	1486.57	1698.35	1730.69	1869.19	2003.6	1867.75	1790.42	1770.02	1850.47	1966.36	1978.88	1627.03	1629.56	1738.99	1454.77	1562.12	1613.62	1927.57	1764.62	1569.83	1539.92	1901.12	1708.64	9000.99	48905.6	2836.08	1782.93	1639.48	1719.97	2039.86	2006.45	1963.19	1687.8	1632.44	1527.35	1700	1485.83	1669.2	1639.96	1576.56
A0A0R4J107	1653.26	1585.29	1509.72	1640.1	1706.44	1871.43	1593.04	1486.57	1698.35	1730.69	1869.19	2003.6	1867.75	1790.42	1770.02	1850.47	1966.36	1978.88	1627.03	1629.56	1738.99	1454.77	1562.12	1613.62	1927.57	1764.62	1569.83	1539.92	1901.12	1708.64	9000.99	48905.6	2836.08	1782.93	1639.48	1719.97	2039.86	2006.45	1963.19	1687.8	1632.44	1527.35	1700	1485.83	1669.2	1639.96	1576.56
A0A0R4J107	1653.26	1585.29	1509.72	1640.1	1706.44	1871.43	1593.04	1486.57	1698.35	1730.69	1869.19	2003.6	1867.75	1790.42	1770.02	1850.47	1966.36	1978.88	1627.03	1629.56	1738.99	1454.77	1562.12	1613.62	1927.57	1764.62	1569.83	1539.92	1901.12	1708.64	9000.99	48905.6	2836.08	1782.93	1639.48	1719.97	2039.86	2006.45	1963.19	1687.8	1632.44	1527.35	1700	1485.83	1669.2	1639.96	1576.56
A0A0R4J107	1653.26	1585.29	1509.72	1640.1	1706.44	1871.43	1593.04	1486.57	1698.35	1730.69	1869.19	2003.6	1867.75	1790.42	1770.02	1850.47	1966.36	1978.88	1627.03	1629.56	1738.99	1454.77	1562.12	1613.62	1927.57	1764.62	1569.83	1539.92	1901.12	1708.64	9000.99	48905.6	2836.08	1782.93	1639.48	1719.97	2039.86	2006.45	1963.19	1687.8	1632.44	1527.35	1700	1485.83	1669.2	1639.96	1576.56
A0A0R4J107	1653.26	1585.29	1509.72	1640.1	1706.44	1871.43	1593.04	1486.57	1698.35	1730.69	1869.19	2003.6	1867.75	1790.42	1770.02	1850.47	1966.36	1978.88	1627.03	1629.56	1738.99	1454.77	1562.12	1613.62	1927.57	1764.62	1569.83	1539.92	1901.12	1708.64	9000.99	48905.6	2836.08	1782.93	1639.48	1719.97	2039.86	2006.45	1963.19	1687.8	1632.44	1527.35	1700	1485.83	1669.2	1639.96	1576.56
A0A0R4J107	1653.26	1585.29	1509.72	1640.1	1706.44	1871.43	1593.04	1486.57	1698.35	1730.69	1869.19	2003.6	1867.75	1790.42	1770.02	1850.47	1966.36	1978.88	1627.03	1629.56	1738.99	1454.77	1562.12	1613.62	1927.57	1764.62	1569.83	1539.92	1901.12	1708.64	9000.99	48905.6	2836.08	1782.93	1639.48	1719.97	2039.86	2006.45	1963.19	1687.8	1632.44	1527.35	1700	1485.83	1669.2	1639.96	1576.56
A0A0R4J107	1653.26	1585.29	1509.72	1640.1	1706.44	1871.43	1593.04	1486.57	1698.35	1730.69	1869.19	2003.6	1867.75	1790.42	1770.02	1850.47	1966.36	1978.88	1627.03	1629.56	1738.99	1454.77	1562.12	1613.62	1927.57	1764.62	1569.83	1539.92	1901.12	1708.64	9000.99	48905.6	2836.08	1782.93	1639.48	1719.97	2039.86	2006.45	1963.19	1687.8	1632.44	1527.35	1700	1485.83	1669.2	1639.96	1576.56
A0A0R4J107	1653.26	1585.29	1509.72	1640.1	1706.44	1871.43	1593.04	1486.57	1698.35	1730.69	1869.19	2003.6	1867.75	1790.42	1770.02	1850.47	1966.36	1978.88	1627.03	1629.56	1738.99	1454.77	1562.12	1613.62	1927.57	1764.62	1569.83	1539.92	1901.12	1708.64	9000.99	48905.6	2836.08	1782.93	1639.48	1719.97	2039.86	2006.45	1963.19	1687.8	1632.44	1527.35	1700	1485.83	1669.2	1639.96	1576.56
A0A0R4J107	1653.26	1585.29	1509.72	1640.1	1706.44	1871.43	1593.04	1486.57	1698.35	1730.69	1869.19	2003.6	1867.75	1790.42	1770.02	1850.47	1966.36	1978.88	1627.03	1629.56	1738.99	1454.77	1562.12	1613.62	1927.57	1764.62	1569.83	1539.92	1901.12	1708.64	9000.99	48905.6	2836.08	1782.93	1639.48	1719.97	2039.86	2006.45	1963.19	1687.8	1632.44	1527.35	1700	1485.83	1669.2	1639.96	1576.56
A0A0R4J107	1653.26	1585.29	1509.72	1640.1	1706.44	1871.43	1593.04	1486.57	1698.35	1730.69	1869.19	2003.6	1867.75	1790.42	1770.02	1850.47	1966.36	1978.88	1627.03	1629.56	1738.99	1454.77	1562.12	1613.62	1927.57	1764.62	1569.83	1539.92	1901.12	1708.64	9000.99	48905.6	2836.08	1782.93	1639.48	1719.97	2039.86	2006.45	1963.19	1687.8	1632.44	1527.35	1700	1485.83	1669.2	1639.96	1576.56
Q7TMB8	2065.79	1651.57	1939.01	2789.8	2898.05	2467.51	1637.95	1324.61	1739.39	2717.62	2293.38	2813.83	2278.23	2499.45	1878.65	1930.56	2793.23	2260.94	1933.78	1743.03	1942.5	1064.12	1284.86	1734.39	2153.13	2306.8	1359.97	7113.91	8589.83	6342.63	2256.67	2714.42	3619.22	1827.97	1799.4	1853	2681.51	2167.46	2142.94	1929.86	1612.93	1548.5	1232.23	1483.13	1489.03	2243.4	1536.91
Q7TMB8	2065.79	1651.57	1939.01	2789.8	2898.05	2467.51	1637.95	1324.61	1739.39	2717.62	2293.38	2813.83	2278.23	2499.45	1878.65	1930.56	2793.23	2260.94	1933.78	1743.03	1942.5	1064.12	1284.86	1734.39	2153.13	2306.8	1359.97	7113.91	8589.83	6342.63	2256.67	2714.42	3619.22	1827.97	1799.4	1853	2681.51	2167.46	2142.94	1929.86	1612.93	1548.5	1232.23	1483.13	1489.03	2243.4	1536.91
A0A0R4J139	1194.25	1024.42	1820.79	1621.49	2299.75	2021.61	1048.81	645.587	1669.25	2225.72	2081.15	1785.2	1639.26	1507.75	1314.82	1155.8	1827.71	1678.3	1000.15	1228.78	1076.7	803.87	937.788	1616.52	2292.69	670.173	1347.73	980.766	1666.2	2221.65	993.351	1583.9	3308.15	4718.36	2783.8	27809.1	25674.7	8972.23	7725.48	4419.99	2897.68	1690.02	376.259	1467.23	1613.96	1829.28	1159.09
A0A0R4J140	2531.92	2429.76	2242.24	2142.1	2192.81	2064.46	2574.05	2503.3	2260.11	2755.74	2157.07	2550.14	2362.33	2652.46	2685.46	2769.32	2362.19	2780.54	2659.21	2638.62	2840	2901.27	2574.5	2281.82	2168.12	2575.75	3136.01	6004.08	40720.1	43289.2	7896.59	2736.76	2167.39	2368.96	2369.09	2505.3	1932.79	2049.67	2315.99	2368.61	2529.73	2426.77	2268.52	2265.42	2194.09	1966.01	2431.15
A0A0R4J140	2531.92	2429.76	2242.24	2142.1	2192.81	2064.46	2574.05	2503.3	2260.11	2755.74	2157.07	2550.14	2362.33	2652.46	2685.46	2769.32	2362.19	2780.54	2659.21	2638.62	2840	2901.27	2574.5	2281.82	2168.12	2575.75	3136.01	6004.08	40720.1	43289.2	7896.59	2736.76	2167.39	2368.96	2369.09	2505.3	1932.79	2049.67	2315.99	2368.61	2529.73	2426.77	2268.52	2265.42	2194.09	1966.01	2431.15
A0A0R4J140	2531.92	2429.76	2242.24	2142.1	2192.81	2064.46	2574.05	2503.3	2260.11	2755.74	2157.07	2550.14	2362.33	2652.46	2685.46	2769.32	2362.19	2780.54	2659.21	2638.62	2840	2901.27	2574.5	2281.82	2168.12	2575.75	3136.01	6004.08	40720.1	43289.2	7896.59	2736.76	2167.39	2368.96	2369.09	2505.3	1932.79	2049.67	2315.99	2368.61	2529.73	2426.77	2268.52	2265.42	2194.09	1966.01	2431.15
A0A0R4J140	2531.92	2429.76	2242.24	2142.1	2192.81	2064.46	2574.05	2503.3	2260.11	2755.74	2157.07	2550.14	2362.33	2652.46	2685.46	2769.32	2362.19	2780.54	2659.21	2638.62	2840	2901.27	2574.5	2281.82	2168.12	2575.75	3136.01	6004.08	40720.1	43289.2	7896.59	2736.76	2167.39	2368.96	2369.09	2505.3	1932.79	2049.67	2315.99	2368.61	2529.73	2426.77	2268.52	2265.42	2194.09	1966.01	2431.15
A0A0R4J140	2531.92	2429.76	2242.24	2142.1	2192.81	2064.46	2574.05	2503.3	2260.11	2755.74	2157.07	2550.14	2362.33	2652.46	2685.46	2769.32	2362.19	2780.54	2659.21	2638.62	2840	2901.27	2574.5	2281.82	2168.12	2575.75	3136.01	6004.08	40720.1	43289.2	7896.59	2736.76	2167.39	2368.96	2369.09	2505.3	1932.79	2049.67	2315.99	2368.61	2529.73	2426.77	2268.52	2265.42	2194.09	1966.01	2431.15
A0A0R4J140	2531.92	2429.76	2242.24	2142.1	2192.81	2064.46	2574.05	2503.3	2260.11	2755.74	2157.07	2550.14	2362.33	2652.46	2685.46	2769.32	2362.19	2780.54	2659.21	2638.62	2840	2901.27	2574.5	2281.82	2168.12	2575.75	3136.01	6004.08	40720.1	43289.2	7896.59	2736.76	2167.39	2368.96	2369.09	2505.3	1932.79	2049.67	2315.99	2368.61	2529.73	2426.77	2268.52	2265.42	2194.09	1966.01	2431.15
A0A0R4J140	2531.92	2429.76	2242.24	2142.1	2192.81	2064.46	2574.05	2503.3	2260.11	2755.74	2157.07	2550.14	2362.33	2652.46	2685.46	2769.32	2362.19	2780.54	2659.21	2638.62	2840	2901.27	2574.5	2281.82	2168.12	2575.75	3136.01	6004.08	40720.1	43289.2	7896.59	2736.76	2167.39	2368.96	2369.09	2505.3	1932.79	2049.67	2315.99	2368.61	2529.73	2426.77	2268.52	2265.42	2194.09	1966.01	2431.15
A0A0R4J140	2531.92	2429.76	2242.24	2142.1	2192.81	2064.46	2574.05	2503.3	2260.11	2755.74	2157.07	2550.14	2362.33	2652.46	2685.46	2769.32	2362.19	2780.54	2659.21	2638.62	2840	2901.27	2574.5	2281.82	2168.12	2575.75	3136.01	6004.08	40720.1	43289.2	7896.59	2736.76	2167.39	2368.96	2369.09	2505.3	1932.79	2049.67	2315.99	2368.61	2529.73	2426.77	2268.52	2265.42	2194.09	1966.01	2431.15
A0A0R4J140	2531.92	2429.76	2242.24	2142.1	2192.81	2064.46	2574.05	2503.3	2260.11	2755.74	2157.07	2550.14	2362.33	2652.46	2685.46	2769.32	2362.19	2780.54	2659.21	2638.62	2840	2901.27	2574.5	2281.82	2168.12	2575.75	3136.01	6004.08	40720.1	43289.2	7896.59	2736.76	2167.39	2368.96	2369.09	2505.3	1932.79	2049.67	2315.99	2368.61	2529.73	2426.77	2268.52	2265.42	2194.09	1966.01	2431.15
A0A0R4J140	2531.92	2429.76	2242.24	2142.1	2192.81	2064.46	2574.05	2503.3	2260.11	2755.74	2157.07	2550.14	2362.33	2652.46	2685.46	2769.32	2362.19	2780.54	2659.21	2638.62	2840	2901.27	2574.5	2281.82	2168.12	2575.75	3136.01	6004.08	40720.1	43289.2	7896.59	2736.76	2167.39	2368.96	2369.09	2505.3	1932.79	2049.67	2315.99	2368.61	2529.73	2426.77	2268.52	2265.42	2194.09	1966.01	2431.15
A0A0R4J140	2531.92	2429.76	2242.24	2142.1	2192.81	2064.46	2574.05	2503.3	2260.11	2755.74	2157.07	2550.14	2362.33	2652.46	2685.46	2769.32	2362.19	2780.54	2659.21	2638.62	2840	2901.27	2574.5	2281.82	2168.12	2575.75	3136.01	6004.08	40720.1	43289.2	7896.59	2736.76	2167.39	2368.96	2369.09	2505.3	1932.79	2049.67	2315.99	2368.61	2529.73	2426.77	2268.52	2265.42	2194.09	1966.01	2431.15
A0A0R4J140	2531.92	2429.76	2242.24	2142.1	2192.81	2064.46	2574.05	2503.3	2260.11	2755.74	2157.07	2550.14	2362.33	2652.46	2685.46	2769.32	2362.19	2780.54	2659.21	2638.62	2840	2901.27	2574.5	2281.82	2168.12	2575.75	3136.01	6004.08	40720.1	43289.2	7896.59	2736.76	2167.39	2368.96	2369.09	2505.3	1932.79	2049.67	2315.99	2368.61	2529.73	2426.77	2268.52	2265.42	2194.09	1966.01	2431.15
A0A0R4J140	2531.92	2429.76	2242.24	2142.1	2192.81	2064.46	2574.05	2503.3	2260.11	2755.74	2157.07	2550.14	2362.33	2652.46	2685.46	2769.32	2362.19	2780.54	2659.21	2638.62	2840	2901.27	2574.5	2281.82	2168.12	2575.75	3136.01	6004.08	40720.1	43289.2	7896.59	2736.76	2167.39	2368.96	2369.09	2505.3	1932.79	2049.67	2315.99	2368.61	2529.73	2426.77	2268.52	2265.42	2194.09	1966.01	2431.15
A0A0R4J140	2531.92	2429.76	2242.24	2142.1	2192.81	2064.46	2574.05	2503.3	2260.11	2755.74	2157.07	2550.14	2362.33	2652.46	2685.46	2769.32	2362.19	2780.54	2659.21	2638.62	2840	2901.27	2574.5	2281.82	2168.12	2575.75	3136.01	6004.08	40720.1	43289.2	7896.59	2736.76	2167.39	2368.96	2369.09	2505.3	1932.79	2049.67	2315.99	2368.61	2529.73	2426.77	2268.52	2265.42	2194.09	1966.01	2431.15
A0A0R4J140	2531.92	2429.76	2242.24	2142.1	2192.81	2064.46	2574.05	2503.3	2260.11	2755.74	2157.07	2550.14	2362.33	2652.46	2685.46	2769.32	2362.19	2780.54	2659.21	2638.62	2840	2901.27	2574.5	2281.82	2168.12	2575.75	3136.01	6004.08	40720.1	43289.2	7896.59	2736.76	2167.39	2368.96	2369.09	2505.3	1932.79	2049.67	2315.99	2368.61	2529.73	2426.77	2268.52	2265.42	2194.09	1966.01	2431.15
A0A0R4J140	2531.92	2429.76	2242.24	2142.1	2192.81	2064.46	2574.05	2503.3	2260.11	2755.74	2157.07	2550.14	2362.33	2652.46	2685.46	2769.32	2362.19	2780.54	2659.21	2638.62	2840	2901.27	2574.5	2281.82	2168.12	2575.75	3136.01	6004.08	40720.1	43289.2	7896.59	2736.76	2167.39	2368.96	2369.09	2505.3	1932.79	2049.67	2315.99	2368.61	2529.73	2426.77	2268.52	2265.42	2194.09	1966.01	2431.15
A0A0R4J140	2531.92	2429.76	2242.24	2142.1	2192.81	2064.46	2574.05	2503.3	2260.11	2755.74	2157.07	2550.14	2362.33	2652.46	2685.46	2769.32	2362.19	2780.54	2659.21	2638.62	2840	2901.27	2574.5	2281.82	2168.12	2575.75	3136.01	6004.08	40720.1	43289.2	7896.59	2736.76	2167.39	2368.96	2369.09	2505.3	1932.79	2049.67	2315.99	2368.61	2529.73	2426.77	2268.52	2265.42	2194.09	1966.01	2431.15
A0A0R4J140	2531.92	2429.76	2242.24	2142.1	2192.81	2064.46	2574.05	2503.3	2260.11	2755.74	2157.07	2550.14	2362.33	2652.46	2685.46	2769.32	2362.19	2780.54	2659.21	2638.62	2840	2901.27	2574.5	2281.82	2168.12	2575.75	3136.01	6004.08	40720.1	43289.2	7896.59	2736.76	2167.39	2368.96	2369.09	2505.3	1932.79	2049.67	2315.99	2368.61	2529.73	2426.77	2268.52	2265.42	2194.09	1966.01	2431.15
A0A0R4J140	2531.92	2429.76	2242.24	2142.1	2192.81	2064.46	2574.05	2503.3	2260.11	2755.74	2157.07	2550.14	2362.33	2652.46	2685.46	2769.32	2362.19	2780.54	2659.21	2638.62	2840	2901.27	2574.5	2281.82	2168.12	2575.75	3136.01	6004.08	40720.1	43289.2	7896.59	2736.76	2167.39	2368.96	2369.09	2505.3	1932.79	2049.67	2315.99	2368.61	2529.73	2426.77	2268.52	2265.42	2194.09	1966.01	2431.15
Q9QZH6	2322.63	1751.68	1647.61	3886.09	3411.67	5960.91	4009.16	7301.85	4435.03	14414.8	6462.31	6179.92	8508.82	17675.8	21149.7	19612.4	21286.6	21233.1	18582.7	9130.41	21803.1	20505.2	17671.6	15497.4	16355.8	5727.09	6001.7	4537.71	3931.37	3611.61	2872.28	2554.16	2443.48	2568.05	2454.62	2499.37	2556.51	2483.58	2463.79	2104.79	2369.83	1525.62	1692.31	1453.24	1207.84	1741.5	1922.72
Q9QZH6	2322.63	1751.68	1647.61	3886.09	3411.67	5960.91	4009.16	7301.85	4435.03	14414.8	6462.31	6179.92	8508.82	17675.8	21149.7	19612.4	21286.6	21233.1	18582.7	9130.41	21803.1	20505.2	17671.6	15497.4	16355.8	5727.09	6001.7	4537.71	3931.37	3611.61	2872.28	2554.16	2443.48	2568.05	2454.62	2499.37	2556.51	2483.58	2463.79	2104.79	2369.83	1525.62	1692.31	1453.24	1207.84	1741.5	1922.72
A0A0R4J1A8	2403.41	1915.1	1676.67	1455.8	1848.08	1716.85	2422.07	1698.4	10340.5	1816.9	1717.12	2361.75	2397.91	2487.69	2193.79	2321.01	2365.68	2429.68	2630.19	2090.02	1756.71	2330.2	1590.2	1390.34	1229.93	1633.47	2273.32	1614.73	1420.61	1221.41	1634.79	2211.68	2722.22	2387.47	2108.6	1681.31	2195.72	2761.23	2203.28	2328.5	2168.59	2112.79	1709.59	1782.4	1189.87	1534.86	2079.77
A0A0R4J1A8	2403.41	1915.1	1676.67	1455.8	1848.08	1716.85	2422.07	1698.4	10340.5	1816.9	1717.12	2361.75	2397.91	2487.69	2193.79	2321.01	2365.68	2429.68	2630.19	2090.02	1756.71	2330.2	1590.2	1390.34	1229.93	1633.47	2273.32	1614.73	1420.61	1221.41	1634.79	2211.68	2722.22	2387.47	2108.6	1681.31	2195.72	2761.23	2203.28	2328.5	2168.59	2112.79	1709.59	1782.4	1189.87	1534.86	2079.77
A0A0R4J1C5	1594.37	1627.67	1742.18	1916.92	1988.27	1583.28	1616.94	1701.66	1821.3	2012.51	1616.51	1287.52	1477.79	1339.55	1455.19	1523.12	1323.69	1443.42	1411.01	1493.74	1588	1630.67	1828.63	1819.39	1993.42	1589.92	1628.29	1786.09	1996.81	1917.95	1617.81	4778.47	51807.3	18899.3	1652.33	1291.15	1591.5	1492.94	1494.24	1418.59	1278.91	1557.74	1655.4	1927.61	1900.82	1761.61	1610.18
A0A0R4J1C5	1594.37	1627.67	1742.18	1916.92	1988.27	1583.28	1616.94	1701.66	1821.3	2012.51	1616.51	1287.52	1477.79	1339.55	1455.19	1523.12	1323.69	1443.42	1411.01	1493.74	1588	1630.67	1828.63	1819.39	1993.42	1589.92	1628.29	1786.09	1996.81	1917.95	1617.81	4778.47	51807.3	18899.3	1652.33	1291.15	1591.5	1492.94	1494.24	1418.59	1278.91	1557.74	1655.4	1927.61	1900.82	1761.61	1610.18
A0A0R4J1C5	1594.37	1627.67	1742.18	1916.92	1988.27	1583.28	1616.94	1701.66	1821.3	2012.51	1616.51	1287.52	1477.79	1339.55	1455.19	1523.12	1323.69	1443.42	1411.01	1493.74	1588	1630.67	1828.63	1819.39	1993.42	1589.92	1628.29	1786.09	1996.81	1917.95	1617.81	4778.47	51807.3	18899.3	1652.33	1291.15	1591.5	1492.94	1494.24	1418.59	1278.91	1557.74	1655.4	1927.61	1900.82	1761.61	1610.18
A0A0R4J1C5	1594.37	1627.67	1742.18	1916.92	1988.27	1583.28	1616.94	1701.66	1821.3	2012.51	1616.51	1287.52	1477.79	1339.55	1455.19	1523.12	1323.69	1443.42	1411.01	1493.74	1588	1630.67	1828.63	1819.39	1993.42	1589.92	1628.29	1786.09	1996.81	1917.95	1617.81	4778.47	51807.3	18899.3	1652.33	1291.15	1591.5	1492.94	1494.24	1418.59	1278.91	1557.74	1655.4	1927.61	1900.82	1761.61	1610.18
A0A0R4J1C5	1594.37	1627.67	1742.18	1916.92	1988.27	1583.28	1616.94	1701.66	1821.3	2012.51	1616.51	1287.52	1477.79	1339.55	1455.19	1523.12	1323.69	1443.42	1411.01	1493.74	1588	1630.67	1828.63	1819.39	1993.42	1589.92	1628.29	1786.09	1996.81	1917.95	1617.81	4778.47	51807.3	18899.3	1652.33	1291.15	1591.5	1492.94	1494.24	1418.59	1278.91	1557.74	1655.4	1927.61	1900.82	1761.61	1610.18
A0A0R4J1C5	1594.37	1627.67	1742.18	1916.92	1988.27	1583.28	1616.94	1701.66	1821.3	2012.51	1616.51	1287.52	1477.79	1339.55	1455.19	1523.12	1323.69	1443.42	1411.01	1493.74	1588	1630.67	1828.63	1819.39	1993.42	1589.92	1628.29	1786.09	1996.81	1917.95	1617.81	4778.47	51807.3	18899.3	1652.33	1291.15	1591.5	1492.94	1494.24	1418.59	1278.91	1557.74	1655.4	1927.61	1900.82	1761.61	1610.18
A0A0R4J1C5	1594.37	1627.67	1742.18	1916.92	1988.27	1583.28	1616.94	1701.66	1821.3	2012.51	1616.51	1287.52	1477.79	1339.55	1455.19	1523.12	1323.69	1443.42	1411.01	1493.74	1588	1630.67	1828.63	1819.39	1993.42	1589.92	1628.29	1786.09	1996.81	1917.95	1617.81	4778.47	51807.3	18899.3	1652.33	1291.15	1591.5	1492.94	1494.24	1418.59	1278.91	1557.74	1655.4	1927.61	1900.82	1761.61	1610.18
A0A0R4J1J1	1420.55	1667	1771.08	2964.07	5398.21	4620.16	10449.9	10405.1	13288.1	23085.2	9413.34	18236	21128.4	53567.6	42570.2	37279.7	43861.8	49058.4	34215.8	15959.6	10986.5	48559.4	36377.2	29236.7	22472.9	31005	21030.6	13043.7	29250.5	27764.4	22148	13505.4	1010.72	1201.57	1103.34	1372.31	1533.74	987.211	1292.27	1180.32	1285.4	1842.26	1602.59	2326.88	2136.66	2175.91	1886.14
A0A0R4J1L2	1718.81	549597	434827	399963	67147.7	239546	210429	233715	1241.18	286310	158094	73547.7	113368	120525	1768.28	207180	232993	117027	2163.52	115796	1758.67	156093	147643	192797	132122	181105	167432	183037	138108	190505	213416	2396.5	2200.6	2097.23	1765.05	2614.75	2453.57	76740	31463.7	1898.29	147908	119680	117051	187832	177105	296723	216426
A0A0R4J1N3	2982.45	2313.26	2794.38	1850.08	1698.84	1532.13	2355.68	2699.98	1777.2	1439.88	1673.31	1808.81	22584.1	2560.17	2870.97	2598.38	1804.13	1863.72	2402.08	2547.72	2843.53	2195.49	5235.65	10504	1587.26	7061.8	36452.8	31794.4	45461.8	18044.3	10393.6	1578.8	1733.23	2280.19	2532.36	2340.42	1152.04	1679.48	2405.68	1988.02	2525.96	2173.4	2090.63	1738.22	1596.13	1714.58	2212
A0A0R4J1N7	1710.52	1862.8	7957.86	12833	18501.8	15490.2	13900.4	21524.7	13797.9	13533.2	13228.2	26595	20240.6	1327.81	10833.5	13587.3	13270.2	7298.36	1249.73	2614.94	16933.5	1857.09	1995.69	8448.5	2521.46	1469.85	1813.89	2043.22	2386.5	1551.1	976.161	1063.06	1142.41	1325.39	1443.38	2564.62	1038.34	1169.61	1241.45	985.467	1547.79	1685.58	2212.31	2101.51	2288.6	1629.39	1646.37
A0A0R4J1N9	1408.97	1419.84	1457.33	1873.41	2076.86	2025.35	1407.24	1466.63	1617.45	2020.72	2052.65	2035.75	2037.68	2014.38	1706.67	1697.79	2015.02	2045.48	1821.46	1488.74	1569.84	1392.56	1421.48	1609.61	2022.78	1979.43	1382.28	1428.9	1587.02	1761.03	1878.63	2703.77	16610.4	103865	10868.7	1707.98	1969.76	2000.93	1957.56	1741.14	1554.55	1543.86	1467.61	1461.27	1543.13	1514.19	1530.03
A0A0R4J1N9	1408.97	1419.84	1457.33	1873.41	2076.86	2025.35	1407.24	1466.63	1617.45	2020.72	2052.65	2035.75	2037.68	2014.38	1706.67	1697.79	2015.02	2045.48	1821.46	1488.74	1569.84	1392.56	1421.48	1609.61	2022.78	1979.43	1382.28	1428.9	1587.02	1761.03	1878.63	2703.77	16610.4	103865	10868.7	1707.98	1969.76	2000.93	1957.56	1741.14	1554.55	1543.86	1467.61	1461.27	1543.13	1514.19	1530.03
A0A0R4J1N9	1408.97	1419.84	1457.33	1873.41	2076.86	2025.35	1407.24	1466.63	1617.45	2020.72	2052.65	2035.75	2037.68	2014.38	1706.67	1697.79	2015.02	2045.48	1821.46	1488.74	1569.84	1392.56	1421.48	1609.61	2022.78	1979.43	1382.28	1428.9	1587.02	1761.03	1878.63	2703.77	16610.4	103865	10868.7	1707.98	1969.76	2000.93	1957.56	1741.14	1554.55	1543.86	1467.61	1461.27	1543.13	1514.19	1530.03
A0A0R4J1N9	1408.97	1419.84	1457.33	1873.41	2076.86	2025.35	1407.24	1466.63	1617.45	2020.72	2052.65	2035.75	2037.68	2014.38	1706.67	1697.79	2015.02	2045.48	1821.46	1488.74	1569.84	1392.56	1421.48	1609.61	2022.78	1979.43	1382.28	1428.9	1587.02	1761.03	1878.63	2703.77	16610.4	103865	10868.7	1707.98	1969.76	2000.93	1957.56	1741.14	1554.55	1543.86	1467.61	1461.27	1543.13	1514.19	1530.03
A0A0R4J1N9	1408.97	1419.84	1457.33	1873.41	2076.86	2025.35	1407.24	1466.63	1617.45	2020.72	2052.65	2035.75	2037.68	2014.38	1706.67	1697.79	2015.02	2045.48	1821.46	1488.74	1569.84	1392.56	1421.48	1609.61	2022.78	1979.43	1382.28	1428.9	1587.02	1761.03	1878.63	2703.77	16610.4	103865	10868.7	1707.98	1969.76	2000.93	1957.56	1741.14	1554.55	1543.86	1467.61	1461.27	1543.13	1514.19	1530.03
A0A0R4J1N9	1408.97	1419.84	1457.33	1873.41	2076.86	2025.35	1407.24	1466.63	1617.45	2020.72	2052.65	2035.75	2037.68	2014.38	1706.67	1697.79	2015.02	2045.48	1821.46	1488.74	1569.84	1392.56	1421.48	1609.61	2022.78	1979.43	1382.28	1428.9	1587.02	1761.03	1878.63	2703.77	16610.4	103865	10868.7	1707.98	1969.76	2000.93	1957.56	1741.14	1554.55	1543.86	1467.61	1461.27	1543.13	1514.19	1530.03
A0A0R4J1R7	2126.76	2062.92	2228.66	1877.96	2053.79	1646.82	2035.05	2225.89	2137.92	1797.67	1601.44	1732.93	1821.75	1663.98	1775.98	2019.99	1659.94	1509.36	1684.18	1776.94	2040.64	2202.26	2188.23	2004.99	1713.65	1581	1964.42	2186.39	1836.53	2058	1548.45	1330.01	1478.29	1832.58	2101.21	20113.2	15515.6	8182.04	4514.45	2754.52	2412.21	2045.21	2216.18	1944.16	1812.54	1409.58	1778.07
A0A0R4J1R7	2126.76	2062.92	2228.66	1877.96	2053.79	1646.82	2035.05	2225.89	2137.92	1797.67	1601.44	1732.93	1821.75	1663.98	1775.98	2019.99	1659.94	1509.36	1684.18	1776.94	2040.64	2202.26	2188.23	2004.99	1713.65	1581	1964.42	2186.39	1836.53	2058	1548.45	1330.01	1478.29	1832.58	2101.21	20113.2	15515.6	8182.04	4514.45	2754.52	2412.21	2045.21	2216.18	1944.16	1812.54	1409.58	1778.07
A0A0R4J1R7	2126.76	2062.92	2228.66	1877.96	2053.79	1646.82	2035.05	2225.89	2137.92	1797.67	1601.44	1732.93	1821.75	1663.98	1775.98	2019.99	1659.94	1509.36	1684.18	1776.94	2040.64	2202.26	2188.23	2004.99	1713.65	1581	1964.42	2186.39	1836.53	2058	1548.45	1330.01	1478.29	1832.58	2101.21	20113.2	15515.6	8182.04	4514.45	2754.52	2412.21	2045.21	2216.18	1944.16	1812.54	1409.58	1778.07
A0A0R4J1R7	2126.76	2062.92	2228.66	1877.96	2053.79	1646.82	2035.05	2225.89	2137.92	1797.67	1601.44	1732.93	1821.75	1663.98	1775.98	2019.99	1659.94	1509.36	1684.18	1776.94	2040.64	2202.26	2188.23	2004.99	1713.65	1581	1964.42	2186.39	1836.53	2058	1548.45	1330.01	1478.29	1832.58	2101.21	20113.2	15515.6	8182.04	4514.45	2754.52	2412.21	2045.21	2216.18	1944.16	1812.54	1409.58	1778.07
A0A0R4J1Y7	1687.3	1813.88	1992.21	2139.79	1952.6	1829.23	1673.01	2072.86	2135.63	2059.28	2124.48	2084.36	1676.81	1539.64	1456.28	1853.17	1584.71	1536.09	1449.89	1392.9	2034.45	1779.23	1855.44	2102.89	2085.35	1942.86	1752.61	2023.02	3932.55	6989.1	6479.15	5611.69	14566.7	41063.8	22707.3	4651.83	2233.2	1526.07	1347.98	1230.09	1584.88	1508.56	2013.39	1893.3	1938.02	1779.62	1486.06
A0A0R4J1Y7	1687.3	1813.88	1992.21	2139.79	1952.6	1829.23	1673.01	2072.86	2135.63	2059.28	2124.48	2084.36	1676.81	1539.64	1456.28	1853.17	1584.71	1536.09	1449.89	1392.9	2034.45	1779.23	1855.44	2102.89	2085.35	1942.86	1752.61	2023.02	3932.55	6989.1	6479.15	5611.69	14566.7	41063.8	22707.3	4651.83	2233.2	1526.07	1347.98	1230.09	1584.88	1508.56	2013.39	1893.3	1938.02	1779.62	1486.06
A0A0R4J1Y7	1687.3	1813.88	1992.21	2139.79	1952.6	1829.23	1673.01	2072.86	2135.63	2059.28	2124.48	2084.36	1676.81	1539.64	1456.28	1853.17	1584.71	1536.09	1449.89	1392.9	2034.45	1779.23	1855.44	2102.89	2085.35	1942.86	1752.61	2023.02	3932.55	6989.1	6479.15	5611.69	14566.7	41063.8	22707.3	4651.83	2233.2	1526.07	1347.98	1230.09	1584.88	1508.56	2013.39	1893.3	1938.02	1779.62	1486.06
A0A0R4J1Y7	1687.3	1813.88	1992.21	2139.79	1952.6	1829.23	1673.01	2072.86	2135.63	2059.28	2124.48	2084.36	1676.81	1539.64	1456.28	1853.17	1584.71	1536.09	1449.89	1392.9	2034.45	1779.23	1855.44	2102.89	2085.35	1942.86	1752.61	2023.02	3932.55	6989.1	6479.15	5611.69	14566.7	41063.8	22707.3	4651.83	2233.2	1526.07	1347.98	1230.09	1584.88	1508.56	2013.39	1893.3	1938.02	1779.62	1486.06
A0A0R4J1Y7	1687.3	1813.88	1992.21	2139.79	1952.6	1829.23	1673.01	2072.86	2135.63	2059.28	2124.48	2084.36	1676.81	1539.64	1456.28	1853.17	1584.71	1536.09	1449.89	1392.9	2034.45	1779.23	1855.44	2102.89	2085.35	1942.86	1752.61	2023.02	3932.55	6989.1	6479.15	5611.69	14566.7	41063.8	22707.3	4651.83	2233.2	1526.07	1347.98	1230.09	1584.88	1508.56	2013.39	1893.3	1938.02	1779.62	1486.06
A0A0R4J1Y7	1687.3	1813.88	1992.21	2139.79	1952.6	1829.23	1673.01	2072.86	2135.63	2059.28	2124.48	2084.36	1676.81	1539.64	1456.28	1853.17	1584.71	1536.09	1449.89	1392.9	2034.45	1779.23	1855.44	2102.89	2085.35	1942.86	1752.61	2023.02	3932.55	6989.1	6479.15	5611.69	14566.7	41063.8	22707.3	4651.83	2233.2	1526.07	1347.98	1230.09	1584.88	1508.56	2013.39	1893.3	1938.02	1779.62	1486.06
P28076	2087.73	2102.17	1936.13	2005.97	1659.77	1315.8	2130.39	1932.22	1727.12	1751.09	1343.83	1338.33	1529.18	2154.6	2222.46	2018.11	1358.79	1510.05	2067.46	2322.75	2058.84	2825.34	3737.49	2446.35	2951.39	2844.73	9616.21	45891.7	24148.4	3267.81	1544.23	1296.04	1484.4	2075.64	2591.37	1967.56	1318.25	1464.98	1448.26	1803.27	1864.79	2147.22	2150.45	1914.72	1703.94	1546.72	2180.8
P28076	2087.73	2102.17	1936.13	2005.97	1659.77	1315.8	2130.39	1932.22	1727.12	1751.09	1343.83	1338.33	1529.18	2154.6	2222.46	2018.11	1358.79	1510.05	2067.46	2322.75	2058.84	2825.34	3737.49	2446.35	2951.39	2844.73	9616.21	45891.7	24148.4	3267.81	1544.23	1296.04	1484.4	2075.64	2591.37	1967.56	1318.25	1464.98	1448.26	1803.27	1864.79	2147.22	2150.45	1914.72	1703.94	1546.72	2180.8
P28076	2087.73	2102.17	1936.13	2005.97	1659.77	1315.8	2130.39	1932.22	1727.12	1751.09	1343.83	1338.33	1529.18	2154.6	2222.46	2018.11	1358.79	1510.05	2067.46	2322.75	2058.84	2825.34	3737.49	2446.35	2951.39	2844.73	9616.21	45891.7	24148.4	3267.81	1544.23	1296.04	1484.4	2075.64	2591.37	1967.56	1318.25	1464.98	1448.26	1803.27	1864.79	2147.22	2150.45	1914.72	1703.94	1546.72	2180.8
A0A0R4J259	1597.19	1725.07	1835.2	2067.58	2060.6	1955.08	1793.39	1865.97	1972.22	2109.06	1901.92	1784.26	1489.62	1988.41	1517.92	1616.53	2083.57	1778.8	1768.19	1782.78	2474.86	2424.36	2644.32	3525.06	4441.7	4348.68	5591.72	11645.5	11574.6	12880.2	8543.21	3568.57	7098.01	2174.39	1429.54	1540.37	1684.19	1431.62	1547.71	1444.4	1456.09	1663.4	1755.5	1853.59	2020.15	1998.87	1566.32
A0A0R4J259	1597.19	1725.07	1835.2	2067.58	2060.6	1955.08	1793.39	1865.97	1972.22	2109.06	1901.92	1784.26	1489.62	1988.41	1517.92	1616.53	2083.57	1778.8	1768.19	1782.78	2474.86	2424.36	2644.32	3525.06	4441.7	4348.68	5591.72	11645.5	11574.6	12880.2	8543.21	3568.57	7098.01	2174.39	1429.54	1540.37	1684.19	1431.62	1547.71	1444.4	1456.09	1663.4	1755.5	1853.59	2020.15	1998.87	1566.32
A0A0R4J259	1597.19	1725.07	1835.2	2067.58	2060.6	1955.08	1793.39	1865.97	1972.22	2109.06	1901.92	1784.26	1489.62	1988.41	1517.92	1616.53	2083.57	1778.8	1768.19	1782.78	2474.86	2424.36	2644.32	3525.06	4441.7	4348.68	5591.72	11645.5	11574.6	12880.2	8543.21	3568.57	7098.01	2174.39	1429.54	1540.37	1684.19	1431.62	1547.71	1444.4	1456.09	1663.4	1755.5	1853.59	2020.15	1998.87	1566.32
A0A0R4J259	1597.19	1725.07	1835.2	2067.58	2060.6	1955.08	1793.39	1865.97	1972.22	2109.06	1901.92	1784.26	1489.62	1988.41	1517.92	1616.53	2083.57	1778.8	1768.19	1782.78	2474.86	2424.36	2644.32	3525.06	4441.7	4348.68	5591.72	11645.5	11574.6	12880.2	8543.21	3568.57	7098.01	2174.39	1429.54	1540.37	1684.19	1431.62	1547.71	1444.4	1456.09	1663.4	1755.5	1853.59	2020.15	1998.87	1566.32
A0A0R4J259	1597.19	1725.07	1835.2	2067.58	2060.6	1955.08	1793.39	1865.97	1972.22	2109.06	1901.92	1784.26	1489.62	1988.41	1517.92	1616.53	2083.57	1778.8	1768.19	1782.78	2474.86	2424.36	2644.32	3525.06	4441.7	4348.68	5591.72	11645.5	11574.6	12880.2	8543.21	3568.57	7098.01	2174.39	1429.54	1540.37	1684.19	1431.62	1547.71	1444.4	1456.09	1663.4	1755.5	1853.59	2020.15	1998.87	1566.32
A0A0R4J259	1597.19	1725.07	1835.2	2067.58	2060.6	1955.08	1793.39	1865.97	1972.22	2109.06	1901.92	1784.26	1489.62	1988.41	1517.92	1616.53	2083.57	1778.8	1768.19	1782.78	2474.86	2424.36	2644.32	3525.06	4441.7	4348.68	5591.72	11645.5	11574.6	12880.2	8543.21	3568.57	7098.01	2174.39	1429.54	1540.37	1684.19	1431.62	1547.71	1444.4	1456.09	1663.4	1755.5	1853.59	2020.15	1998.87	1566.32
A0A0R4J259	1597.19	1725.07	1835.2	2067.58	2060.6	1955.08	1793.39	1865.97	1972.22	2109.06	1901.92	1784.26	1489.62	1988.41	1517.92	1616.53	2083.57	1778.8	1768.19	1782.78	2474.86	2424.36	2644.32	3525.06	4441.7	4348.68	5591.72	11645.5	11574.6	12880.2	8543.21	3568.57	7098.01	2174.39	1429.54	1540.37	1684.19	1431.62	1547.71	1444.4	1456.09	1663.4	1755.5	1853.59	2020.15	1998.87	1566.32
A0A0R4J259	1597.19	1725.07	1835.2	2067.58	2060.6	1955.08	1793.39	1865.97	1972.22	2109.06	1901.92	1784.26	1489.62	1988.41	1517.92	1616.53	2083.57	1778.8	1768.19	1782.78	2474.86	2424.36	2644.32	3525.06	4441.7	4348.68	5591.72	11645.5	11574.6	12880.2	8543.21	3568.57	7098.01	2174.39	1429.54	1540.37	1684.19	1431.62	1547.71	1444.4	1456.09	1663.4	1755.5	1853.59	2020.15	1998.87	1566.32
A0A0R4J259	1597.19	1725.07	1835.2	2067.58	2060.6	1955.08	1793.39	1865.97	1972.22	2109.06	1901.92	1784.26	1489.62	1988.41	1517.92	1616.53	2083.57	1778.8	1768.19	1782.78	2474.86	2424.36	2644.32	3525.06	4441.7	4348.68	5591.72	11645.5	11574.6	12880.2	8543.21	3568.57	7098.01	2174.39	1429.54	1540.37	1684.19	1431.62	1547.71	1444.4	1456.09	1663.4	1755.5	1853.59	2020.15	1998.87	1566.32
A0A0R4J259	1597.19	1725.07	1835.2	2067.58	2060.6	1955.08	1793.39	1865.97	1972.22	2109.06	1901.92	1784.26	1489.62	1988.41	1517.92	1616.53	2083.57	1778.8	1768.19	1782.78	2474.86	2424.36	2644.32	3525.06	4441.7	4348.68	5591.72	11645.5	11574.6	12880.2	8543.21	3568.57	7098.01	2174.39	1429.54	1540.37	1684.19	1431.62	1547.71	1444.4	1456.09	1663.4	1755.5	1853.59	2020.15	1998.87	1566.32
A0A0R4J259	1597.19	1725.07	1835.2	2067.58	2060.6	1955.08	1793.39	1865.97	1972.22	2109.06	1901.92	1784.26	1489.62	1988.41	1517.92	1616.53	2083.57	1778.8	1768.19	1782.78	2474.86	2424.36	2644.32	3525.06	4441.7	4348.68	5591.72	11645.5	11574.6	12880.2	8543.21	3568.57	7098.01	2174.39	1429.54	1540.37	1684.19	1431.62	1547.71	1444.4	1456.09	1663.4	1755.5	1853.59	2020.15	1998.87	1566.32
A0A0R4J259	1597.19	1725.07	1835.2	2067.58	2060.6	1955.08	1793.39	1865.97	1972.22	2109.06	1901.92	1784.26	1489.62	1988.41	1517.92	1616.53	2083.57	1778.8	1768.19	1782.78	2474.86	2424.36	2644.32	3525.06	4441.7	4348.68	5591.72	11645.5	11574.6	12880.2	8543.21	3568.57	7098.01	2174.39	1429.54	1540.37	1684.19	1431.62	1547.71	1444.4	1456.09	1663.4	1755.5	1853.59	2020.15	1998.87	1566.32
A0A0R4J259	1597.19	1725.07	1835.2	2067.58	2060.6	1955.08	1793.39	1865.97	1972.22	2109.06	1901.92	1784.26	1489.62	1988.41	1517.92	1616.53	2083.57	1778.8	1768.19	1782.78	2474.86	2424.36	2644.32	3525.06	4441.7	4348.68	5591.72	11645.5	11574.6	12880.2	8543.21	3568.57	7098.01	2174.39	1429.54	1540.37	1684.19	1431.62	1547.71	1444.4	1456.09	1663.4	1755.5	1853.59	2020.15	1998.87	1566.32
A0A0R4J259	1597.19	1725.07	1835.2	2067.58	2060.6	1955.08	1793.39	1865.97	1972.22	2109.06	1901.92	1784.26	1489.62	1988.41	1517.92	1616.53	2083.57	1778.8	1768.19	1782.78	2474.86	2424.36	2644.32	3525.06	4441.7	4348.68	5591.72	11645.5	11574.6	12880.2	8543.21	3568.57	7098.01	2174.39	1429.54	1540.37	1684.19	1431.62	1547.71	1444.4	1456.09	1663.4	1755.5	1853.59	2020.15	1998.87	1566.32
A0A0R4J259	1597.19	1725.07	1835.2	2067.58	2060.6	1955.08	1793.39	1865.97	1972.22	2109.06	1901.92	1784.26	1489.62	1988.41	1517.92	1616.53	2083.57	1778.8	1768.19	1782.78	2474.86	2424.36	2644.32	3525.06	4441.7	4348.68	5591.72	11645.5	11574.6	12880.2	8543.21	3568.57	7098.01	2174.39	1429.54	1540.37	1684.19	1431.62	1547.71	1444.4	1456.09	1663.4	1755.5	1853.59	2020.15	1998.87	1566.32
A0A0R4J263	1722.44	2164.96	2147.47	2338.65	1594.52	1851.59	2216.52	2097.52	1680.57	1259.43	984.76	1237.76	1227.76	2365.24	1748.03	1667	1267.23	1050.44	1261.87	1065.86	1692.87	771.351	1269.14	2331.48	1589.63	953.653	2209.72	2091.09	1677.5	1540.37	982.963	1235.5	1225.52	1334.62	909.958	1663.95	1264.92	1197.01	1065.77	978.649	1558.57	2392.59	1943.17	2116.16	1762.17	1675.43	2449.56
Q7TMF3	3894.86	6735.45	37078.7	47373.5	66738.3	79495.3	73620.7	69736.4	49075.7	49186.7	34214	41524.5	27167.8	37446.7	22584	13626.5	7042.78	7293.33	5398.51	6048.35	5534.2	5565.99	4575.85	5774.65	5009.74	4235.14	4166.41	4643.59	4202.62	4428.97	4240.56	4030.72	3466.66	3479.01	3697.23	4117.3	3951.4	3753.2	3834.99	4024.98	3666.39	4025.87	3959.91	4124.51	4000.9	3542.5	3576.1
Q7TMF3	3894.86	6735.45	37078.7	47373.5	66738.3	79495.3	73620.7	69736.4	49075.7	49186.7	34214	41524.5	27167.8	37446.7	22584	13626.5	7042.78	7293.33	5398.51	6048.35	5534.2	5565.99	4575.85	5774.65	5009.74	4235.14	4166.41	4643.59	4202.62	4428.97	4240.56	4030.72	3466.66	3479.01	3697.23	4117.3	3951.4	3753.2	3834.99	4024.98	3666.39	4025.87	3959.91	4124.51	4000.9	3542.5	3576.1
Q7TMF3	3894.86	6735.45	37078.7	47373.5	66738.3	79495.3	73620.7	69736.4	49075.7	49186.7	34214	41524.5	27167.8	37446.7	22584	13626.5	7042.78	7293.33	5398.51	6048.35	5534.2	5565.99	4575.85	5774.65	5009.74	4235.14	4166.41	4643.59	4202.62	4428.97	4240.56	4030.72	3466.66	3479.01	3697.23	4117.3	3951.4	3753.2	3834.99	4024.98	3666.39	4025.87	3959.91	4124.51	4000.9	3542.5	3576.1
Q7TMF3	3894.86	6735.45	37078.7	47373.5	66738.3	79495.3	73620.7	69736.4	49075.7	49186.7	34214	41524.5	27167.8	37446.7	22584	13626.5	7042.78	7293.33	5398.51	6048.35	5534.2	5565.99	4575.85	5774.65	5009.74	4235.14	4166.41	4643.59	4202.62	4428.97	4240.56	4030.72	3466.66	3479.01	3697.23	4117.3	3951.4	3753.2	3834.99	4024.98	3666.39	4025.87	3959.91	4124.51	4000.9	3542.5	3576.1
Q7TMF3	3894.86	6735.45	37078.7	47373.5	66738.3	79495.3	73620.7	69736.4	49075.7	49186.7	34214	41524.5	27167.8	37446.7	22584	13626.5	7042.78	7293.33	5398.51	6048.35	5534.2	5565.99	4575.85	5774.65	5009.74	4235.14	4166.41	4643.59	4202.62	4428.97	4240.56	4030.72	3466.66	3479.01	3697.23	4117.3	3951.4	3753.2	3834.99	4024.98	3666.39	4025.87	3959.91	4124.51	4000.9	3542.5	3576.1
Q7TMF3	3894.86	6735.45	37078.7	47373.5	66738.3	79495.3	73620.7	69736.4	49075.7	49186.7	34214	41524.5	27167.8	37446.7	22584	13626.5	7042.78	7293.33	5398.51	6048.35	5534.2	5565.99	4575.85	5774.65	5009.74	4235.14	4166.41	4643.59	4202.62	4428.97	4240.56	4030.72	3466.66	3479.01	3697.23	4117.3	3951.4	3753.2	3834.99	4024.98	3666.39	4025.87	3959.91	4124.51	4000.9	3542.5	3576.1
Q7TMF3	3894.86	6735.45	37078.7	47373.5	66738.3	79495.3	73620.7	69736.4	49075.7	49186.7	34214	41524.5	27167.8	37446.7	22584	13626.5	7042.78	7293.33	5398.51	6048.35	5534.2	5565.99	4575.85	5774.65	5009.74	4235.14	4166.41	4643.59	4202.62	4428.97	4240.56	4030.72	3466.66	3479.01	3697.23	4117.3	3951.4	3753.2	3834.99	4024.98	3666.39	4025.87	3959.91	4124.51	4000.9	3542.5	3576.1
Q7TMF3	3894.86	6735.45	37078.7	47373.5	66738.3	79495.3	73620.7	69736.4	49075.7	49186.7	34214	41524.5	27167.8	37446.7	22584	13626.5	7042.78	7293.33	5398.51	6048.35	5534.2	5565.99	4575.85	5774.65	5009.74	4235.14	4166.41	4643.59	4202.62	4428.97	4240.56	4030.72	3466.66	3479.01	3697.23	4117.3	3951.4	3753.2	3834.99	4024.98	3666.39	4025.87	3959.91	4124.51	4000.9	3542.5	3576.1
Q7TMF3	3894.86	6735.45	37078.7	47373.5	66738.3	79495.3	73620.7	69736.4	49075.7	49186.7	34214	41524.5	27167.8	37446.7	22584	13626.5	7042.78	7293.33	5398.51	6048.35	5534.2	5565.99	4575.85	5774.65	5009.74	4235.14	4166.41	4643.59	4202.62	4428.97	4240.56	4030.72	3466.66	3479.01	3697.23	4117.3	3951.4	3753.2	3834.99	4024.98	3666.39	4025.87	3959.91	4124.51	4000.9	3542.5	3576.1
Q7TMF3	3894.86	6735.45	37078.7	47373.5	66738.3	79495.3	73620.7	69736.4	49075.7	49186.7	34214	41524.5	27167.8	37446.7	22584	13626.5	7042.78	7293.33	5398.51	6048.35	5534.2	5565.99	4575.85	5774.65	5009.74	4235.14	4166.41	4643.59	4202.62	4428.97	4240.56	4030.72	3466.66	3479.01	3697.23	4117.3	3951.4	3753.2	3834.99	4024.98	3666.39	4025.87	3959.91	4124.51	4000.9	3542.5	3576.1
Q7TMF3	3894.86	6735.45	37078.7	47373.5	66738.3	79495.3	73620.7	69736.4	49075.7	49186.7	34214	41524.5	27167.8	37446.7	22584	13626.5	7042.78	7293.33	5398.51	6048.35	5534.2	5565.99	4575.85	5774.65	5009.74	4235.14	4166.41	4643.59	4202.62	4428.97	4240.56	4030.72	3466.66	3479.01	3697.23	4117.3	3951.4	3753.2	3834.99	4024.98	3666.39	4025.87	3959.91	4124.51	4000.9	3542.5	3576.1
Q7TMF3	3894.86	6735.45	37078.7	47373.5	66738.3	79495.3	73620.7	69736.4	49075.7	49186.7	34214	41524.5	27167.8	37446.7	22584	13626.5	7042.78	7293.33	5398.51	6048.35	5534.2	5565.99	4575.85	5774.65	5009.74	4235.14	4166.41	4643.59	4202.62	4428.97	4240.56	4030.72	3466.66	3479.01	3697.23	4117.3	3951.4	3753.2	3834.99	4024.98	3666.39	4025.87	3959.91	4124.51	4000.9	3542.5	3576.1
Q7TMF3	3894.86	6735.45	37078.7	47373.5	66738.3	79495.3	73620.7	69736.4	49075.7	49186.7	34214	41524.5	27167.8	37446.7	22584	13626.5	7042.78	7293.33	5398.51	6048.35	5534.2	5565.99	4575.85	5774.65	5009.74	4235.14	4166.41	4643.59	4202.62	4428.97	4240.56	4030.72	3466.66	3479.01	3697.23	4117.3	3951.4	3753.2	3834.99	4024.98	3666.39	4025.87	3959.91	4124.51	4000.9	3542.5	3576.1
A0A0R4J284	1738.88	20581.4	68704.2	133836	97037	101004	112282	94124.6	108201	200749	101833	106239	116865	215901	70173.3	114591	99063.9	136650	158817	111589	205464	410624	687950	70356.6	138984	466062	178744	152495	151960	174673	303203	456582	878058	7.29452e+06	32564654	19138553	1.03625e+07	7.8351e+06	2.24923e+06	810725	297824	351115	198596	163126	92169.4	15922.8	14799.4
A0A0R4J293	1470.66	1582.33	1869.63	2360.84	2229.44	2189.87	1559.05	1825.11	2283.48	2131.82	2284.52	2073.02	2188.49	1603.43	1463.51	1238.65	2032.13	2141.74	1960.81	1229.11	1420.61	1947.35	1813.26	2135.3	2716.04	2133.68	1974.25	1768.99	2650.14	2071.43	2451.69	1914.04	2389.83	1734.38	1408.44	1210.83	1955.8	2045.11	1627.37	1720.27	1244.05	1527.55	1468.12	1479.43	2032.25	1999.3	1546.08
A0A0R4J293	1470.66	1582.33	1869.63	2360.84	2229.44	2189.87	1559.05	1825.11	2283.48	2131.82	2284.52	2073.02	2188.49	1603.43	1463.51	1238.65	2032.13	2141.74	1960.81	1229.11	1420.61	1947.35	1813.26	2135.3	2716.04	2133.68	1974.25	1768.99	2650.14	2071.43	2451.69	1914.04	2389.83	1734.38	1408.44	1210.83	1955.8	2045.11	1627.37	1720.27	1244.05	1527.55	1468.12	1479.43	2032.25	1999.3	1546.08
A0A0R4J293	1470.66	1582.33	1869.63	2360.84	2229.44	2189.87	1559.05	1825.11	2283.48	2131.82	2284.52	2073.02	2188.49	1603.43	1463.51	1238.65	2032.13	2141.74	1960.81	1229.11	1420.61	1947.35	1813.26	2135.3	2716.04	2133.68	1974.25	1768.99	2650.14	2071.43	2451.69	1914.04	2389.83	1734.38	1408.44	1210.83	1955.8	2045.11	1627.37	1720.27	1244.05	1527.55	1468.12	1479.43	2032.25	1999.3	1546.08
A0A0R4J293	1470.66	1582.33	1869.63	2360.84	2229.44	2189.87	1559.05	1825.11	2283.48	2131.82	2284.52	2073.02	2188.49	1603.43	1463.51	1238.65	2032.13	2141.74	1960.81	1229.11	1420.61	1947.35	1813.26	2135.3	2716.04	2133.68	1974.25	1768.99	2650.14	2071.43	2451.69	1914.04	2389.83	1734.38	1408.44	1210.83	1955.8	2045.11	1627.37	1720.27	1244.05	1527.55	1468.12	1479.43	2032.25	1999.3	1546.08
A0A0R4J2B2	1388.58	1456.77	1666.53	1892.29	1906.14	1873.33	1448.14	1666.86	1847.76	1964.95	1879.39	1683.82	1617.33	1449.38	1340.72	1467.99	1770.81	1623.21	1700.59	1325.75	1255.81	1311.29	1667.1	1894.68	1780.07	1998.26	1243.4	1684.18	2031.06	2566.63	19861	38561.3	2706.09	1443.24	1338.4	1261.72	1687.45	1632.3	1465.8	1348.01	1302.24	1394.46	1657.87	1620.52	1740.6	1780.32	1386.99
A0A0R4J2B2	1388.58	1456.77	1666.53	1892.29	1906.14	1873.33	1448.14	1666.86	1847.76	1964.95	1879.39	1683.82	1617.33	1449.38	1340.72	1467.99	1770.81	1623.21	1700.59	1325.75	1255.81	1311.29	1667.1	1894.68	1780.07	1998.26	1243.4	1684.18	2031.06	2566.63	19861	38561.3	2706.09	1443.24	1338.4	1261.72	1687.45	1632.3	1465.8	1348.01	1302.24	1394.46	1657.87	1620.52	1740.6	1780.32	1386.99
A0A0R4J2B2	1388.58	1456.77	1666.53	1892.29	1906.14	1873.33	1448.14	1666.86	1847.76	1964.95	1879.39	1683.82	1617.33	1449.38	1340.72	1467.99	1770.81	1623.21	1700.59	1325.75	1255.81	1311.29	1667.1	1894.68	1780.07	1998.26	1243.4	1684.18	2031.06	2566.63	19861	38561.3	2706.09	1443.24	1338.4	1261.72	1687.45	1632.3	1465.8	1348.01	1302.24	1394.46	1657.87	1620.52	1740.6	1780.32	1386.99
A0A0R4J2B2	1388.58	1456.77	1666.53	1892.29	1906.14	1873.33	1448.14	1666.86	1847.76	1964.95	1879.39	1683.82	1617.33	1449.38	1340.72	1467.99	1770.81	1623.21	1700.59	1325.75	1255.81	1311.29	1667.1	1894.68	1780.07	1998.26	1243.4	1684.18	2031.06	2566.63	19861	38561.3	2706.09	1443.24	1338.4	1261.72	1687.45	1632.3	1465.8	1348.01	1302.24	1394.46	1657.87	1620.52	1740.6	1780.32	1386.99
A0A0R4J2B2	1388.58	1456.77	1666.53	1892.29	1906.14	1873.33	1448.14	1666.86	1847.76	1964.95	1879.39	1683.82	1617.33	1449.38	1340.72	1467.99	1770.81	1623.21	1700.59	1325.75	1255.81	1311.29	1667.1	1894.68	1780.07	1998.26	1243.4	1684.18	2031.06	2566.63	19861	38561.3	2706.09	1443.24	1338.4	1261.72	1687.45	1632.3	1465.8	1348.01	1302.24	1394.46	1657.87	1620.52	1740.6	1780.32	1386.99
A0A0R4J2B2	1388.58	1456.77	1666.53	1892.29	1906.14	1873.33	1448.14	1666.86	1847.76	1964.95	1879.39	1683.82	1617.33	1449.38	1340.72	1467.99	1770.81	1623.21	1700.59	1325.75	1255.81	1311.29	1667.1	1894.68	1780.07	1998.26	1243.4	1684.18	2031.06	2566.63	19861	38561.3	2706.09	1443.24	1338.4	1261.72	1687.45	1632.3	1465.8	1348.01	1302.24	1394.46	1657.87	1620.52	1740.6	1780.32	1386.99
A0A0U1RNJ1	2036.69	2209.89	2111.05	2498.27	2183.68	1732.06	2177.46	2094.62	2290.46	2240.27	1513.37	1411.48	1288.01	1424.53	1659.05	1740.53	1399.53	1183.47	1479.23	2100.36	1985.04	2159.31	2054.99	2255	2107.89	1495.18	2122.78	2135.44	8018.71	6431.18	1537.11	1208.14	1154.6	1390.2	1440.15	1957.75	1191.31	1145.53	1341.88	1424.9	1643.51	1992.33	1999.15	2222.98	2097.26	1749.23	1743.16
A0A0U1RNJ1	2036.69	2209.89	2111.05	2498.27	2183.68	1732.06	2177.46	2094.62	2290.46	2240.27	1513.37	1411.48	1288.01	1424.53	1659.05	1740.53	1399.53	1183.47	1479.23	2100.36	1985.04	2159.31	2054.99	2255	2107.89	1495.18	2122.78	2135.44	8018.71	6431.18	1537.11	1208.14	1154.6	1390.2	1440.15	1957.75	1191.31	1145.53	1341.88	1424.9	1643.51	1992.33	1999.15	2222.98	2097.26	1749.23	1743.16
A0A0U1RNJ1	2036.69	2209.89	2111.05	2498.27	2183.68	1732.06	2177.46	2094.62	2290.46	2240.27	1513.37	1411.48	1288.01	1424.53	1659.05	1740.53	1399.53	1183.47	1479.23	2100.36	1985.04	2159.31	2054.99	2255	2107.89	1495.18	2122.78	2135.44	8018.71	6431.18	1537.11	1208.14	1154.6	1390.2	1440.15	1957.75	1191.31	1145.53	1341.88	1424.9	1643.51	1992.33	1999.15	2222.98	2097.26	1749.23	1743.16
A0A0U1RNJ1	2036.69	2209.89	2111.05	2498.27	2183.68	1732.06	2177.46	2094.62	2290.46	2240.27	1513.37	1411.48	1288.01	1424.53	1659.05	1740.53	1399.53	1183.47	1479.23	2100.36	1985.04	2159.31	2054.99	2255	2107.89	1495.18	2122.78	2135.44	8018.71	6431.18	1537.11	1208.14	1154.6	1390.2	1440.15	1957.75	1191.31	1145.53	1341.88	1424.9	1643.51	1992.33	1999.15	2222.98	2097.26	1749.23	1743.16
A0A0U1RNK6	1990.47	2357.52	1877.22	1938.98	2327.82	2113.02	1612.42	1852.67	2057.17	2380.11	2544.32	2033.57	1957.33	1869.75	2382.74	1801.48	2013.29	1964.39	2001.08	2535.95	1874.51	2103.2	1755.38	1784.84	2181.7	3055.29	2103.7	1740.3	1932.8	2239.21	2382.87	1928.28	4216.22	11125.6	2187.31	1692.1	1890.22	1764.02	1906.02	2020.31	1483.32	2013.08	1647.52	1843.54	1848.93	2237.55	1955.51
A0A0U1RNK6	1990.47	2357.52	1877.22	1938.98	2327.82	2113.02	1612.42	1852.67	2057.17	2380.11	2544.32	2033.57	1957.33	1869.75	2382.74	1801.48	2013.29	1964.39	2001.08	2535.95	1874.51	2103.2	1755.38	1784.84	2181.7	3055.29	2103.7	1740.3	1932.8	2239.21	2382.87	1928.28	4216.22	11125.6	2187.31	1692.1	1890.22	1764.02	1906.02	2020.31	1483.32	2013.08	1647.52	1843.54	1848.93	2237.55	1955.51
A0A0U1RNL7	1868.74	2389.86	2012.17	1999.82	2028.17	1890.41	2411.96	1961.88	1903.46	2015.81	1600.78	1650.84	1534.7	1818.4	1658.8	1813.98	1782.4	1616.68	1581.03	2081.74	15931.1	19389.6	7172.79	5550.44	5446.23	5607.03	5859.38	10608	12939	14813.4	17833.7	18083.8	14173.5	4885.85	1581.23	2231.37	2852.48	2129.63	2318.94	6317.06	3664.57	1642.97	2658.48	2396.05	2854.7	2182.15	1781.84
A0A0U1RNL7	1868.74	2389.86	2012.17	1999.82	2028.17	1890.41	2411.96	1961.88	1903.46	2015.81	1600.78	1650.84	1534.7	1818.4	1658.8	1813.98	1782.4	1616.68	1581.03	2081.74	15931.1	19389.6	7172.79	5550.44	5446.23	5607.03	5859.38	10608	12939	14813.4	17833.7	18083.8	14173.5	4885.85	1581.23	2231.37	2852.48	2129.63	2318.94	6317.06	3664.57	1642.97	2658.48	2396.05	2854.7	2182.15	1781.84
A0A0U1RNL7	1868.74	2389.86	2012.17	1999.82	2028.17	1890.41	2411.96	1961.88	1903.46	2015.81	1600.78	1650.84	1534.7	1818.4	1658.8	1813.98	1782.4	1616.68	1581.03	2081.74	15931.1	19389.6	7172.79	5550.44	5446.23	5607.03	5859.38	10608	12939	14813.4	17833.7	18083.8	14173.5	4885.85	1581.23	2231.37	2852.48	2129.63	2318.94	6317.06	3664.57	1642.97	2658.48	2396.05	2854.7	2182.15	1781.84
A0A0U1RNL7	1868.74	2389.86	2012.17	1999.82	2028.17	1890.41	2411.96	1961.88	1903.46	2015.81	1600.78	1650.84	1534.7	1818.4	1658.8	1813.98	1782.4	1616.68	1581.03	2081.74	15931.1	19389.6	7172.79	5550.44	5446.23	5607.03	5859.38	10608	12939	14813.4	17833.7	18083.8	14173.5	4885.85	1581.23	2231.37	2852.48	2129.63	2318.94	6317.06	3664.57	1642.97	2658.48	2396.05	2854.7	2182.15	1781.84
A0A0U1RP68	1780.92	1657.79	2249.4	2065.52	4109.83	1656.71	3280.68	4779.45	6635.37	14614.7	7865.39	1858.69	4413.28	23710.1	15001.6	8118.52	16716.4	1316.66	1238.59	1165.95	1822.22	53402.6	62420.2	16574.5	23979.8	40758.8	27663.5	38112.4	32314.8	25158.3	19743.5	946.064	18822.8	953955	3.39163e+06	989576	589326	407055	121819	38394.6	20005	24882.3	14735.7	5786.63	6641.35	3503.01	1870.21
A0A0U1RP93	2008.49	1934.4	2010.62	1994.91	1919.35	1802.71	1909.2	2004.17	57458.1	1990.41	1696.52	1722.41	1292.47	1464.05	1685.94	1627.93	1883.61	1360.38	1504.07	1751.26	1731.92	1928.1	2093.5	2109.17	1808.36	1731.57	1897.45	1970.66	2060.1	1947.98	1654.03	1495.2	1276.85	1317.41	1635.56	1734.58	1584.61	1273.6	1337.18	1463.41	1602.18	1789.84	1927.14	2213.74	1926.86	1794.87	1648.6
A0A0U1RP93	2008.49	1934.4	2010.62	1994.91	1919.35	1802.71	1909.2	2004.17	57458.1	1990.41	1696.52	1722.41	1292.47	1464.05	1685.94	1627.93	1883.61	1360.38	1504.07	1751.26	1731.92	1928.1	2093.5	2109.17	1808.36	1731.57	1897.45	1970.66	2060.1	1947.98	1654.03	1495.2	1276.85	1317.41	1635.56	1734.58	1584.61	1273.6	1337.18	1463.41	1602.18	1789.84	1927.14	2213.74	1926.86	1794.87	1648.6
A0A0U1RP93	2008.49	1934.4	2010.62	1994.91	1919.35	1802.71	1909.2	2004.17	57458.1	1990.41	1696.52	1722.41	1292.47	1464.05	1685.94	1627.93	1883.61	1360.38	1504.07	1751.26	1731.92	1928.1	2093.5	2109.17	1808.36	1731.57	1897.45	1970.66	2060.1	1947.98	1654.03	1495.2	1276.85	1317.41	1635.56	1734.58	1584.61	1273.6	1337.18	1463.41	1602.18	1789.84	1927.14	2213.74	1926.86	1794.87	1648.6
A0A0U1RP93	2008.49	1934.4	2010.62	1994.91	1919.35	1802.71	1909.2	2004.17	57458.1	1990.41	1696.52	1722.41	1292.47	1464.05	1685.94	1627.93	1883.61	1360.38	1504.07	1751.26	1731.92	1928.1	2093.5	2109.17	1808.36	1731.57	1897.45	1970.66	2060.1	1947.98	1654.03	1495.2	1276.85	1317.41	1635.56	1734.58	1584.61	1273.6	1337.18	1463.41	1602.18	1789.84	1927.14	2213.74	1926.86	1794.87	1648.6
A0A0U1RP93	2008.49	1934.4	2010.62	1994.91	1919.35	1802.71	1909.2	2004.17	57458.1	1990.41	1696.52	1722.41	1292.47	1464.05	1685.94	1627.93	1883.61	1360.38	1504.07	1751.26	1731.92	1928.1	2093.5	2109.17	1808.36	1731.57	1897.45	1970.66	2060.1	1947.98	1654.03	1495.2	1276.85	1317.41	1635.56	1734.58	1584.61	1273.6	1337.18	1463.41	1602.18	1789.84	1927.14	2213.74	1926.86	1794.87	1648.6
A0A0U1RP93	2008.49	1934.4	2010.62	1994.91	1919.35	1802.71	1909.2	2004.17	57458.1	1990.41	1696.52	1722.41	1292.47	1464.05	1685.94	1627.93	1883.61	1360.38	1504.07	1751.26	1731.92	1928.1	2093.5	2109.17	1808.36	1731.57	1897.45	1970.66	2060.1	1947.98	1654.03	1495.2	1276.85	1317.41	1635.56	1734.58	1584.61	1273.6	1337.18	1463.41	1602.18	1789.84	1927.14	2213.74	1926.86	1794.87	1648.6
A0A0U1RPI1	36582.9	81321.1	155499	237233	276936	305884	333362	442686	405318	691879	320815	743400	717981	847090	798592	817086	880239	902503	968449	525202	800709	543002	758147	695736	749393	506444	574586	453505	264368	189581	130444	103679	47299.1	18177.5	14364.2	14800.4	84778.7	30796.4	44783.5	35433.3	36955.8	36326.5	35976.8	45723.7	46888.7	51923.9	30184.7
A0A0U1RPI1	36582.9	81321.1	155499	237233	276936	305884	333362	442686	405318	691879	320815	743400	717981	847090	798592	817086	880239	902503	968449	525202	800709	543002	758147	695736	749393	506444	574586	453505	264368	189581	130444	103679	47299.1	18177.5	14364.2	14800.4	84778.7	30796.4	44783.5	35433.3	36955.8	36326.5	35976.8	45723.7	46888.7	51923.9	30184.7
A0A0U1RPK1	2082.12	2361.15	1994.34	2097.53	1894.21	2765.46	13230.7	1952.81	2019.63	2116.14	2521.17	1908.24	2103.79	1955.52	1797.2	1908.95	1889.74	2106.73	1996.98	1885.62	7183.58	2087.65	1850.52	1901.89	1729.02	1997.15	2602.66	1831.23	1862.19	1954.36	2354.38	1788.24	22574	1791.61	1631.87	1757.6	1754.2	1851.57	1753.51	1796.31	2033.64	1844.69	1726.19	1805.72	1770.58	1710.37	1796.47
Q9JIF0	1642.98	1789.25	1323.49	1152.48	1255.08	1886.76	1747.63	1355	1186.43	1027.37	1479.19	1610.87	2306.37	2008.37	7925.12	1698.67	1573.4	2361.29	2162.12	1728.83	2579.31	1830.74	1319.42	1148.95	1251.23	971.771	1788.16	1350.85	1184.26	22591.8	33516.1	34629.6	2302.16	2004.71	2183.17	1695.57	1570.53	2356.98	1877.75	1985.9	2341.1	1619.02	1462.64	1042.84	1135.68	1077.25	2490.21
A0A140LHL5	1789.09	1556.55	1571.35	3699.44	1275.86	1470.85	1585.43	1457.54	1246.38	1279.6	1516.1	1676.84	1772.18	1840.25	1778.73	1918.96	1700.84	1761.45	1858.45	1662.61	1805.73	1792.81	1561.09	1364.33	1471.25	1766.06	2228.5	1719.41	2889.92	4550.61	2255.81	1958.25	2369.29	2154.76	2430.71	2157.64	2375.92	3001.25	2359.76	2985.08	3060.24	3845.48	7133.03	8685.23	6186.4	3712.89	3241.21
A0A140LHL5	1789.09	1556.55	1571.35	3699.44	1275.86	1470.85	1585.43	1457.54	1246.38	1279.6	1516.1	1676.84	1772.18	1840.25	1778.73	1918.96	1700.84	1761.45	1858.45	1662.61	1805.73	1792.81	1561.09	1364.33	1471.25	1766.06	2228.5	1719.41	2889.92	4550.61	2255.81	1958.25	2369.29	2154.76	2430.71	2157.64	2375.92	3001.25	2359.76	2985.08	3060.24	3845.48	7133.03	8685.23	6186.4	3712.89	3241.21
A0A140LHL5	1789.09	1556.55	1571.35	3699.44	1275.86	1470.85	1585.43	1457.54	1246.38	1279.6	1516.1	1676.84	1772.18	1840.25	1778.73	1918.96	1700.84	1761.45	1858.45	1662.61	1805.73	1792.81	1561.09	1364.33	1471.25	1766.06	2228.5	1719.41	2889.92	4550.61	2255.81	1958.25	2369.29	2154.76	2430.71	2157.64	2375.92	3001.25	2359.76	2985.08	3060.24	3845.48	7133.03	8685.23	6186.4	3712.89	3241.21
A0A140LHL5	1789.09	1556.55	1571.35	3699.44	1275.86	1470.85	1585.43	1457.54	1246.38	1279.6	1516.1	1676.84	1772.18	1840.25	1778.73	1918.96	1700.84	1761.45	1858.45	1662.61	1805.73	1792.81	1561.09	1364.33	1471.25	1766.06	2228.5	1719.41	2889.92	4550.61	2255.81	1958.25	2369.29	2154.76	2430.71	2157.64	2375.92	3001.25	2359.76	2985.08	3060.24	3845.48	7133.03	8685.23	6186.4	3712.89	3241.21
A0A140LHL5	1789.09	1556.55	1571.35	3699.44	1275.86	1470.85	1585.43	1457.54	1246.38	1279.6	1516.1	1676.84	1772.18	1840.25	1778.73	1918.96	1700.84	1761.45	1858.45	1662.61	1805.73	1792.81	1561.09	1364.33	1471.25	1766.06	2228.5	1719.41	2889.92	4550.61	2255.81	1958.25	2369.29	2154.76	2430.71	2157.64	2375.92	3001.25	2359.76	2985.08	3060.24	3845.48	7133.03	8685.23	6186.4	3712.89	3241.21
A0A140LHL5	1789.09	1556.55	1571.35	3699.44	1275.86	1470.85	1585.43	1457.54	1246.38	1279.6	1516.1	1676.84	1772.18	1840.25	1778.73	1918.96	1700.84	1761.45	1858.45	1662.61	1805.73	1792.81	1561.09	1364.33	1471.25	1766.06	2228.5	1719.41	2889.92	4550.61	2255.81	1958.25	2369.29	2154.76	2430.71	2157.64	2375.92	3001.25	2359.76	2985.08	3060.24	3845.48	7133.03	8685.23	6186.4	3712.89	3241.21
A0A140LHL5	1789.09	1556.55	1571.35	3699.44	1275.86	1470.85	1585.43	1457.54	1246.38	1279.6	1516.1	1676.84	1772.18	1840.25	1778.73	1918.96	1700.84	1761.45	1858.45	1662.61	1805.73	1792.81	1561.09	1364.33	1471.25	1766.06	2228.5	1719.41	2889.92	4550.61	2255.81	1958.25	2369.29	2154.76	2430.71	2157.64	2375.92	3001.25	2359.76	2985.08	3060.24	3845.48	7133.03	8685.23	6186.4	3712.89	3241.21
A0A140LHT6	1516.83	1744.75	1899.32	2009.77	2216.97	2232.51	1676.22	2233.22	2454.91	2081.2	1863.78	2308.12	1864.71	2220.93	1673.82	4168.69	6054.83	7819.29	16545.7	15066.3	26471.4	24209.5	13997.7	2764.7	2218.48	1899.41	1474.12	1878.97	2201.05	1728.77	1663.94	1547.04	1563.07	1558.12	1541.36	1811.02	1543.86	1888.35	1585.65	1379.95	1602.15	1645.11	1961.3	2005.08	2045.98	1878.03	1632.42
A0A140LHT6	1516.83	1744.75	1899.32	2009.77	2216.97	2232.51	1676.22	2233.22	2454.91	2081.2	1863.78	2308.12	1864.71	2220.93	1673.82	4168.69	6054.83	7819.29	16545.7	15066.3	26471.4	24209.5	13997.7	2764.7	2218.48	1899.41	1474.12	1878.97	2201.05	1728.77	1663.94	1547.04	1563.07	1558.12	1541.36	1811.02	1543.86	1888.35	1585.65	1379.95	1602.15	1645.11	1961.3	2005.08	2045.98	1878.03	1632.42
A0A140LHT6	1516.83	1744.75	1899.32	2009.77	2216.97	2232.51	1676.22	2233.22	2454.91	2081.2	1863.78	2308.12	1864.71	2220.93	1673.82	4168.69	6054.83	7819.29	16545.7	15066.3	26471.4	24209.5	13997.7	2764.7	2218.48	1899.41	1474.12	1878.97	2201.05	1728.77	1663.94	1547.04	1563.07	1558.12	1541.36	1811.02	1543.86	1888.35	1585.65	1379.95	1602.15	1645.11	1961.3	2005.08	2045.98	1878.03	1632.42
A0A140LI59	2228.11	2625.9	9273.87	2992.16	2126.16	1895.14	2946.22	2899.46	2415.53	1791.32	1949.19	1630.8	1561.84	1682.19	1686.04	2091.13	2777.65	2836.32	2433.14	2315.9	2133.01	2780.45	2818.22	4082.31	2042.41	2278.11	2827.32	227798	2272.63	1640.44	1826.4	1526.83	1540.25	7006.18	2186.16	49769.6	1517.82	1497.88	1236.39	1497.46	1769.92	2133.19	2629.39	2393.85	2096.17	2306.41	2355.21
A0A140LIS7	1096.14	1116.1	1366.63	1732.76	2505.57	1855.54	1142.68	1088.85	1699.04	1754.04	1910.19	2096.48	2873.56	6753.34	2899.83	1060.86	5368.23	5774.04	6339.51	7677.75	17785.2	18238.8	19924	19713.3	22934.7	19904.3	14366.4	15034.3	12372.7	6015.84	3306.48	1941.42	2377.21	1557.17	1429.88	1058.92	1987.66	2321.91	1674.72	1762.92	991.858	1233.45	1236.61	989.322	1758.41	1679.01	1262.82
A0A140LIU4	7314.68	25303.7	116085	202077	223011	302930	202623	248042	142065	125404	103010	82811.6	43390.3	59084.1	38942.8	27370	15925.7	13652.6	14029.7	15240.6	13107.5	11951.4	13381.4	16056	13849	13814.8	10958.8	15796.9	15054.4	20216.5	17070.6	11552.1	11199.4	8262.58	6458.89	6111.57	8789.4	9179.39	8548.48	8669.74	7130.01	9826.81	9935.71	12861.5	12407.6	10938.4	8407.26
A0A140LIU4	7314.68	25303.7	116085	202077	223011	302930	202623	248042	142065	125404	103010	82811.6	43390.3	59084.1	38942.8	27370	15925.7	13652.6	14029.7	15240.6	13107.5	11951.4	13381.4	16056	13849	13814.8	10958.8	15796.9	15054.4	20216.5	17070.6	11552.1	11199.4	8262.58	6458.89	6111.57	8789.4	9179.39	8548.48	8669.74	7130.01	9826.81	9935.71	12861.5	12407.6	10938.4	8407.26
A0A140LIU4	7314.68	25303.7	116085	202077	223011	302930	202623	248042	142065	125404	103010	82811.6	43390.3	59084.1	38942.8	27370	15925.7	13652.6	14029.7	15240.6	13107.5	11951.4	13381.4	16056	13849	13814.8	10958.8	15796.9	15054.4	20216.5	17070.6	11552.1	11199.4	8262.58	6458.89	6111.57	8789.4	9179.39	8548.48	8669.74	7130.01	9826.81	9935.71	12861.5	12407.6	10938.4	8407.26
A0A140LJ04	2169.92	2339.79	2396.18	2185.33	1972.58	2152.01	2269.29	2306.31	2086.73	2022.86	2022.49	1934.5	1690.63	3821.8	2067.98	2285.09	1895.69	4551.47	1944.28	2204.38	2032.12	2786.55	2305.35	4503.1	1789.45	1986.18	3913.92	2203.75	1910.01	1863.42	1828.63	1817.55	1597.87	2211.44	1955.51	2167.82	2698.09	9933.68	12733.5	13127	14131.7	20990.2	24495.8	13611.1	6151.48	1576.71	3074.77
A0A140LJ04	2169.92	2339.79	2396.18	2185.33	1972.58	2152.01	2269.29	2306.31	2086.73	2022.86	2022.49	1934.5	1690.63	3821.8	2067.98	2285.09	1895.69	4551.47	1944.28	2204.38	2032.12	2786.55	2305.35	4503.1	1789.45	1986.18	3913.92	2203.75	1910.01	1863.42	1828.63	1817.55	1597.87	2211.44	1955.51	2167.82	2698.09	9933.68	12733.5	13127	14131.7	20990.2	24495.8	13611.1	6151.48	1576.71	3074.77
A0A140T8J4	1346.95	1362.24	1562.52	1576.61	1730.64	1773.81	1343.72	1564.37	1891.35	1818.26	2046.59	1986.69	1574.35	1511.06	1278.06	1369.93	1987.71	1679.3	1382.97	1326.33	1334.35	1359.35	1490.35	1654.85	1788.85	1773.4	1341.35	1478.55	1754.75	1793.54	2059.58	2001.15	1672.96	1237.65	1276.51	1366.93	3357.26	3191.22	2667.2	3290.01	4034.92	4969.5	4844.92	4958.08	3306.88	1807.45	1280.75
A0A140T8J4	1346.95	1362.24	1562.52	1576.61	1730.64	1773.81	1343.72	1564.37	1891.35	1818.26	2046.59	1986.69	1574.35	1511.06	1278.06	1369.93	1987.71	1679.3	1382.97	1326.33	1334.35	1359.35	1490.35	1654.85	1788.85	1773.4	1341.35	1478.55	1754.75	1793.54	2059.58	2001.15	1672.96	1237.65	1276.51	1366.93	3357.26	3191.22	2667.2	3290.01	4034.92	4969.5	4844.92	4958.08	3306.88	1807.45	1280.75
A0A140T8J4	1346.95	1362.24	1562.52	1576.61	1730.64	1773.81	1343.72	1564.37	1891.35	1818.26	2046.59	1986.69	1574.35	1511.06	1278.06	1369.93	1987.71	1679.3	1382.97	1326.33	1334.35	1359.35	1490.35	1654.85	1788.85	1773.4	1341.35	1478.55	1754.75	1793.54	2059.58	2001.15	1672.96	1237.65	1276.51	1366.93	3357.26	3191.22	2667.2	3290.01	4034.92	4969.5	4844.92	4958.08	3306.88	1807.45	1280.75
A0A140T8J4	1346.95	1362.24	1562.52	1576.61	1730.64	1773.81	1343.72	1564.37	1891.35	1818.26	2046.59	1986.69	1574.35	1511.06	1278.06	1369.93	1987.71	1679.3	1382.97	1326.33	1334.35	1359.35	1490.35	1654.85	1788.85	1773.4	1341.35	1478.55	1754.75	1793.54	2059.58	2001.15	1672.96	1237.65	1276.51	1366.93	3357.26	3191.22	2667.2	3290.01	4034.92	4969.5	4844.92	4958.08	3306.88	1807.45	1280.75
A0A140T8J4	1346.95	1362.24	1562.52	1576.61	1730.64	1773.81	1343.72	1564.37	1891.35	1818.26	2046.59	1986.69	1574.35	1511.06	1278.06	1369.93	1987.71	1679.3	1382.97	1326.33	1334.35	1359.35	1490.35	1654.85	1788.85	1773.4	1341.35	1478.55	1754.75	1793.54	2059.58	2001.15	1672.96	1237.65	1276.51	1366.93	3357.26	3191.22	2667.2	3290.01	4034.92	4969.5	4844.92	4958.08	3306.88	1807.45	1280.75
A0A140T8J4	1346.95	1362.24	1562.52	1576.61	1730.64	1773.81	1343.72	1564.37	1891.35	1818.26	2046.59	1986.69	1574.35	1511.06	1278.06	1369.93	1987.71	1679.3	1382.97	1326.33	1334.35	1359.35	1490.35	1654.85	1788.85	1773.4	1341.35	1478.55	1754.75	1793.54	2059.58	2001.15	1672.96	1237.65	1276.51	1366.93	3357.26	3191.22	2667.2	3290.01	4034.92	4969.5	4844.92	4958.08	3306.88	1807.45	1280.75
A0A140T8J4	1346.95	1362.24	1562.52	1576.61	1730.64	1773.81	1343.72	1564.37	1891.35	1818.26	2046.59	1986.69	1574.35	1511.06	1278.06	1369.93	1987.71	1679.3	1382.97	1326.33	1334.35	1359.35	1490.35	1654.85	1788.85	1773.4	1341.35	1478.55	1754.75	1793.54	2059.58	2001.15	1672.96	1237.65	1276.51	1366.93	3357.26	3191.22	2667.2	3290.01	4034.92	4969.5	4844.92	4958.08	3306.88	1807.45	1280.75
A0A1B0GR11	11598.3	12326.4	12755.2	13284.4	13372.9	14410.6	13895.4	13511.6	15088.6	14503.9	14463.2	15930.7	14662.4	21835.6	14176.4	13315.6	16333.9	18391.9	17069.7	18265.4	16751.7	15596.5	19451.1	17470.3	20227.1	17055.5	18411.1	19267.8	17404.5	19210.6	20495.8	22600.3	26495.6	496997	197858	50068.5	21205.1	12325	12500.5	10390.5	11014.3	11158.4	10933.8	12067.2	12236.9	11212.8	11064.9
A0A1B0GR11	11598.3	12326.4	12755.2	13284.4	13372.9	14410.6	13895.4	13511.6	15088.6	14503.9	14463.2	15930.7	14662.4	21835.6	14176.4	13315.6	16333.9	18391.9	17069.7	18265.4	16751.7	15596.5	19451.1	17470.3	20227.1	17055.5	18411.1	19267.8	17404.5	19210.6	20495.8	22600.3	26495.6	496997	197858	50068.5	21205.1	12325	12500.5	10390.5	11014.3	11158.4	10933.8	12067.2	12236.9	11212.8	11064.9
A0A1B0GR11	11598.3	12326.4	12755.2	13284.4	13372.9	14410.6	13895.4	13511.6	15088.6	14503.9	14463.2	15930.7	14662.4	21835.6	14176.4	13315.6	16333.9	18391.9	17069.7	18265.4	16751.7	15596.5	19451.1	17470.3	20227.1	17055.5	18411.1	19267.8	17404.5	19210.6	20495.8	22600.3	26495.6	496997	197858	50068.5	21205.1	12325	12500.5	10390.5	11014.3	11158.4	10933.8	12067.2	12236.9	11212.8	11064.9
A0A1B0GR11	11598.3	12326.4	12755.2	13284.4	13372.9	14410.6	13895.4	13511.6	15088.6	14503.9	14463.2	15930.7	14662.4	21835.6	14176.4	13315.6	16333.9	18391.9	17069.7	18265.4	16751.7	15596.5	19451.1	17470.3	20227.1	17055.5	18411.1	19267.8	17404.5	19210.6	20495.8	22600.3	26495.6	496997	197858	50068.5	21205.1	12325	12500.5	10390.5	11014.3	11158.4	10933.8	12067.2	12236.9	11212.8	11064.9
A0A1B0GR11	11598.3	12326.4	12755.2	13284.4	13372.9	14410.6	13895.4	13511.6	15088.6	14503.9	14463.2	15930.7	14662.4	21835.6	14176.4	13315.6	16333.9	18391.9	17069.7	18265.4	16751.7	15596.5	19451.1	17470.3	20227.1	17055.5	18411.1	19267.8	17404.5	19210.6	20495.8	22600.3	26495.6	496997	197858	50068.5	21205.1	12325	12500.5	10390.5	11014.3	11158.4	10933.8	12067.2	12236.9	11212.8	11064.9
A0A1B0GRP7	1611.05	1534.13	1528.41	1630.59	1671.9	2113.62	1461.34	1519.23	1475.83	1755.23	1933.64	2035.9	1865.71	2183.93	1745.28	1622.04	1987.68	1843.36	1838.05	1449.38	1469.15	1697.99	1738.5	1703.01	1581.32	2110.73	1539.65	1557.83	1400.71	1619.08	1890.62	2166.12	2120.02	91365.2	390151	241622	63373.7	13583.8	5219.59	2156.4	1697.32	1537.93	1437.12	1393.67	1478.47	1652	1506.2
A0A1B0GRP7	1611.05	1534.13	1528.41	1630.59	1671.9	2113.62	1461.34	1519.23	1475.83	1755.23	1933.64	2035.9	1865.71	2183.93	1745.28	1622.04	1987.68	1843.36	1838.05	1449.38	1469.15	1697.99	1738.5	1703.01	1581.32	2110.73	1539.65	1557.83	1400.71	1619.08	1890.62	2166.12	2120.02	91365.2	390151	241622	63373.7	13583.8	5219.59	2156.4	1697.32	1537.93	1437.12	1393.67	1478.47	1652	1506.2
A0A1B0GRP7	1611.05	1534.13	1528.41	1630.59	1671.9	2113.62	1461.34	1519.23	1475.83	1755.23	1933.64	2035.9	1865.71	2183.93	1745.28	1622.04	1987.68	1843.36	1838.05	1449.38	1469.15	1697.99	1738.5	1703.01	1581.32	2110.73	1539.65	1557.83	1400.71	1619.08	1890.62	2166.12	2120.02	91365.2	390151	241622	63373.7	13583.8	5219.59	2156.4	1697.32	1537.93	1437.12	1393.67	1478.47	1652	1506.2
A0A1B0GRP7	1611.05	1534.13	1528.41	1630.59	1671.9	2113.62	1461.34	1519.23	1475.83	1755.23	1933.64	2035.9	1865.71	2183.93	1745.28	1622.04	1987.68	1843.36	1838.05	1449.38	1469.15	1697.99	1738.5	1703.01	1581.32	2110.73	1539.65	1557.83	1400.71	1619.08	1890.62	2166.12	2120.02	91365.2	390151	241622	63373.7	13583.8	5219.59	2156.4	1697.32	1537.93	1437.12	1393.67	1478.47	1652	1506.2
A0A1B0GRP7	1611.05	1534.13	1528.41	1630.59	1671.9	2113.62	1461.34	1519.23	1475.83	1755.23	1933.64	2035.9	1865.71	2183.93	1745.28	1622.04	1987.68	1843.36	1838.05	1449.38	1469.15	1697.99	1738.5	1703.01	1581.32	2110.73	1539.65	1557.83	1400.71	1619.08	1890.62	2166.12	2120.02	91365.2	390151	241622	63373.7	13583.8	5219.59	2156.4	1697.32	1537.93	1437.12	1393.67	1478.47	1652	1506.2
A0A1B0GRP7	1611.05	1534.13	1528.41	1630.59	1671.9	2113.62	1461.34	1519.23	1475.83	1755.23	1933.64	2035.9	1865.71	2183.93	1745.28	1622.04	1987.68	1843.36	1838.05	1449.38	1469.15	1697.99	1738.5	1703.01	1581.32	2110.73	1539.65	1557.83	1400.71	1619.08	1890.62	2166.12	2120.02	91365.2	390151	241622	63373.7	13583.8	5219.59	2156.4	1697.32	1537.93	1437.12	1393.67	1478.47	1652	1506.2
A0A1B0GRP7	1611.05	1534.13	1528.41	1630.59	1671.9	2113.62	1461.34	1519.23	1475.83	1755.23	1933.64	2035.9	1865.71	2183.93	1745.28	1622.04	1987.68	1843.36	1838.05	1449.38	1469.15	1697.99	1738.5	1703.01	1581.32	2110.73	1539.65	1557.83	1400.71	1619.08	1890.62	2166.12	2120.02	91365.2	390151	241622	63373.7	13583.8	5219.59	2156.4	1697.32	1537.93	1437.12	1393.67	1478.47	1652	1506.2
A0A1B0GRP7	1611.05	1534.13	1528.41	1630.59	1671.9	2113.62	1461.34	1519.23	1475.83	1755.23	1933.64	2035.9	1865.71	2183.93	1745.28	1622.04	1987.68	1843.36	1838.05	1449.38	1469.15	1697.99	1738.5	1703.01	1581.32	2110.73	1539.65	1557.83	1400.71	1619.08	1890.62	2166.12	2120.02	91365.2	390151	241622	63373.7	13583.8	5219.59	2156.4	1697.32	1537.93	1437.12	1393.67	1478.47	1652	1506.2
A0A1B0GRV0	1586.1	1392.58	1332.47	1391.37	1550.64	1505.75	1408.32	1425.26	1292.6	1521.91	1603.74	1709.35	1875.52	2139.76	1767.76	1691.75	1697.6	1726.06	1892.14	1672.26	1321.93	1606.54	1325.38	1384.34	1277.45	1649.87	1594.44	1305.42	1290.1	1325.47	1597.05	1705.81	1877.6	2135.97	23595.5	31830.7	5455.54	2008.83	1624.75	1768.32	1701.77	1468.75	1435.65	1356.7	1233.77	1436.03	1906.35
A0A1B0GRV0	1586.1	1392.58	1332.47	1391.37	1550.64	1505.75	1408.32	1425.26	1292.6	1521.91	1603.74	1709.35	1875.52	2139.76	1767.76	1691.75	1697.6	1726.06	1892.14	1672.26	1321.93	1606.54	1325.38	1384.34	1277.45	1649.87	1594.44	1305.42	1290.1	1325.47	1597.05	1705.81	1877.6	2135.97	23595.5	31830.7	5455.54	2008.83	1624.75	1768.32	1701.77	1468.75	1435.65	1356.7	1233.77	1436.03	1906.35
A0A1B0GRV0	1586.1	1392.58	1332.47	1391.37	1550.64	1505.75	1408.32	1425.26	1292.6	1521.91	1603.74	1709.35	1875.52	2139.76	1767.76	1691.75	1697.6	1726.06	1892.14	1672.26	1321.93	1606.54	1325.38	1384.34	1277.45	1649.87	1594.44	1305.42	1290.1	1325.47	1597.05	1705.81	1877.6	2135.97	23595.5	31830.7	5455.54	2008.83	1624.75	1768.32	1701.77	1468.75	1435.65	1356.7	1233.77	1436.03	1906.35
A0A1B0GSG5	2192.31	2103.2	1656.93	1328.38	1446.63	2290.39	2567.58	1686.69	1360.68	1275.76	1587.74	1842.55	2542.69	2290.51	2494.42	2087.98	1791.84	2572.79	2552.87	2109.33	2166.05	2099.55	1600.48	1290.04	1404.89	1175.36	2461.82	1629.19	1323.23	2411.1	1524.38	3276.71	2736.79	76276.9	116619	42051.5	7042.51	2769.63	2037.71	2336.75	2500.22	2153.35	1713.75	1668.76	1220.46	1256.4	2075.14
A0A1B0GSG5	2192.31	2103.2	1656.93	1328.38	1446.63	2290.39	2567.58	1686.69	1360.68	1275.76	1587.74	1842.55	2542.69	2290.51	2494.42	2087.98	1791.84	2572.79	2552.87	2109.33	2166.05	2099.55	1600.48	1290.04	1404.89	1175.36	2461.82	1629.19	1323.23	2411.1	1524.38	3276.71	2736.79	76276.9	116619	42051.5	7042.51	2769.63	2037.71	2336.75	2500.22	2153.35	1713.75	1668.76	1220.46	1256.4	2075.14
A0A1B0GSH8	3064.54	3466.95	3404.39	3359.46	3746.98	3785.1	2914.1	3770.51	5106.97	4172.21	3883.33	3231.93	3452.66	2578.64	3408.08	4674.75	3793.89	3865.92	3026.39	3294.96	4657.15	3671.48	4346.08	4333.29	5578.11	4403.41	3502.72	4180.56	5442.17	5023.98	4038.36	2924.38	2329.85	12997.7	32319.6	26897.5	7593.98	5750.47	1913	2322.88	2604.37	2598.68	3258.43	3479.24	4485.43	3378.16	2603.23
A0A1B0GSH8	3064.54	3466.95	3404.39	3359.46	3746.98	3785.1	2914.1	3770.51	5106.97	4172.21	3883.33	3231.93	3452.66	2578.64	3408.08	4674.75	3793.89	3865.92	3026.39	3294.96	4657.15	3671.48	4346.08	4333.29	5578.11	4403.41	3502.72	4180.56	5442.17	5023.98	4038.36	2924.38	2329.85	12997.7	32319.6	26897.5	7593.98	5750.47	1913	2322.88	2604.37	2598.68	3258.43	3479.24	4485.43	3378.16	2603.23
A0A1B0GSH8	3064.54	3466.95	3404.39	3359.46	3746.98	3785.1	2914.1	3770.51	5106.97	4172.21	3883.33	3231.93	3452.66	2578.64	3408.08	4674.75	3793.89	3865.92	3026.39	3294.96	4657.15	3671.48	4346.08	4333.29	5578.11	4403.41	3502.72	4180.56	5442.17	5023.98	4038.36	2924.38	2329.85	12997.7	32319.6	26897.5	7593.98	5750.47	1913	2322.88	2604.37	2598.68	3258.43	3479.24	4485.43	3378.16	2603.23
A0A1B0GSR7	1540.13	1677.24	2223.31	2091.12	1783.27	1637.49	1638.22	2276.26	2152.7	1725.86	1726.78	958.915	1271.12	1195.54	1019.54	1835.94	1836.76	1301.39	1238.95	952.816	1535.4	1672.09	2216.49	2084.7	1777.8	1632.47	1633.2	2269.27	2148.77	1722.71	2679.01	957.165	1268.8	1193.36	1017.67	934.483	934.901	1299.01	1117.78	1094.5	1393.61	1517.67	2457.07	1892.17	1970.76	1809.66	1482.37
A0A1B0GSU0	1231.35	993.551	1535.2	2429.02	2230.45	2084.42	1017.21	1499.49	2350.83	1970.39	2145.8	1731.41	1721.24	1388.73	1275.2	1191.71	1772.64	1681.21	1110.43	1181.07	1227.57	990.502	1530.49	2421.57	2223.61	2078.02	1014.09	1494.89	2429.5	2491	9811.04	5567.02	2670.42	1386.19	1272.87	1189.53	1769.41	2608.31	1490.83	1023.12	1114.2	1098.01	1389.14	1704.68	2464.97	1886.11	1124.16
A0A1B0GT63	2153.66	2407.93	2857.96	3390.31	4201.23	5117.06	6962.39	8133.85	8895.68	14138.1	6040.77	13438	10336.4	14391.4	14946.4	14783.9	17181.1	16860.7	11948	7339.17	14398.9	9246.25	6483.6	4851.37	4819.16	3258.25	2646.7	2889.78	3299.21	2870.46	3101.2	2960.76	2683.64	2382.34	2135.29	2221.62	2903.47	2749.7	2488.27	2102.99	2242	2321.12	2403.69	2696.59	2835.8	2685.54	2261.17
A0A1B0GT63	2153.66	2407.93	2857.96	3390.31	4201.23	5117.06	6962.39	8133.85	8895.68	14138.1	6040.77	13438	10336.4	14391.4	14946.4	14783.9	17181.1	16860.7	11948	7339.17	14398.9	9246.25	6483.6	4851.37	4819.16	3258.25	2646.7	2889.78	3299.21	2870.46	3101.2	2960.76	2683.64	2382.34	2135.29	2221.62	2903.47	2749.7	2488.27	2102.99	2242	2321.12	2403.69	2696.59	2835.8	2685.54	2261.17
A0A1B0GT63	2153.66	2407.93	2857.96	3390.31	4201.23	5117.06	6962.39	8133.85	8895.68	14138.1	6040.77	13438	10336.4	14391.4	14946.4	14783.9	17181.1	16860.7	11948	7339.17	14398.9	9246.25	6483.6	4851.37	4819.16	3258.25	2646.7	2889.78	3299.21	2870.46	3101.2	2960.76	2683.64	2382.34	2135.29	2221.62	2903.47	2749.7	2488.27	2102.99	2242	2321.12	2403.69	2696.59	2835.8	2685.54	2261.17
A0A1B0GT63	2153.66	2407.93	2857.96	3390.31	4201.23	5117.06	6962.39	8133.85	8895.68	14138.1	6040.77	13438	10336.4	14391.4	14946.4	14783.9	17181.1	16860.7	11948	7339.17	14398.9	9246.25	6483.6	4851.37	4819.16	3258.25	2646.7	2889.78	3299.21	2870.46	3101.2	2960.76	2683.64	2382.34	2135.29	2221.62	2903.47	2749.7	2488.27	2102.99	2242	2321.12	2403.69	2696.59	2835.8	2685.54	2261.17
A0A1B0GT63	2153.66	2407.93	2857.96	3390.31	4201.23	5117.06	6962.39	8133.85	8895.68	14138.1	6040.77	13438	10336.4	14391.4	14946.4	14783.9	17181.1	16860.7	11948	7339.17	14398.9	9246.25	6483.6	4851.37	4819.16	3258.25	2646.7	2889.78	3299.21	2870.46	3101.2	2960.76	2683.64	2382.34	2135.29	2221.62	2903.47	2749.7	2488.27	2102.99	2242	2321.12	2403.69	2696.59	2835.8	2685.54	2261.17
A0A1B0GT63	2153.66	2407.93	2857.96	3390.31	4201.23	5117.06	6962.39	8133.85	8895.68	14138.1	6040.77	13438	10336.4	14391.4	14946.4	14783.9	17181.1	16860.7	11948	7339.17	14398.9	9246.25	6483.6	4851.37	4819.16	3258.25	2646.7	2889.78	3299.21	2870.46	3101.2	2960.76	2683.64	2382.34	2135.29	2221.62	2903.47	2749.7	2488.27	2102.99	2242	2321.12	2403.69	2696.59	2835.8	2685.54	2261.17
A0A1B0GT63	2153.66	2407.93	2857.96	3390.31	4201.23	5117.06	6962.39	8133.85	8895.68	14138.1	6040.77	13438	10336.4	14391.4	14946.4	14783.9	17181.1	16860.7	11948	7339.17	14398.9	9246.25	6483.6	4851.37	4819.16	3258.25	2646.7	2889.78	3299.21	2870.46	3101.2	2960.76	2683.64	2382.34	2135.29	2221.62	2903.47	2749.7	2488.27	2102.99	2242	2321.12	2403.69	2696.59	2835.8	2685.54	2261.17
A0A1B0GT63	2153.66	2407.93	2857.96	3390.31	4201.23	5117.06	6962.39	8133.85	8895.68	14138.1	6040.77	13438	10336.4	14391.4	14946.4	14783.9	17181.1	16860.7	11948	7339.17	14398.9	9246.25	6483.6	4851.37	4819.16	3258.25	2646.7	2889.78	3299.21	2870.46	3101.2	2960.76	2683.64	2382.34	2135.29	2221.62	2903.47	2749.7	2488.27	2102.99	2242	2321.12	2403.69	2696.59	2835.8	2685.54	2261.17
A0A1B0GT63	2153.66	2407.93	2857.96	3390.31	4201.23	5117.06	6962.39	8133.85	8895.68	14138.1	6040.77	13438	10336.4	14391.4	14946.4	14783.9	17181.1	16860.7	11948	7339.17	14398.9	9246.25	6483.6	4851.37	4819.16	3258.25	2646.7	2889.78	3299.21	2870.46	3101.2	2960.76	2683.64	2382.34	2135.29	2221.62	2903.47	2749.7	2488.27	2102.99	2242	2321.12	2403.69	2696.59	2835.8	2685.54	2261.17
A0A1B0GT63	2153.66	2407.93	2857.96	3390.31	4201.23	5117.06	6962.39	8133.85	8895.68	14138.1	6040.77	13438	10336.4	14391.4	14946.4	14783.9	17181.1	16860.7	11948	7339.17	14398.9	9246.25	6483.6	4851.37	4819.16	3258.25	2646.7	2889.78	3299.21	2870.46	3101.2	2960.76	2683.64	2382.34	2135.29	2221.62	2903.47	2749.7	2488.27	2102.99	2242	2321.12	2403.69	2696.59	2835.8	2685.54	2261.17
A0A1B0GT92	2370.42	2284.04	2366.3	2655.24	2951.82	3389.79	2526.7	2606.74	2902.52	3239.13	3242.15	3327.85	3169.21	3421.8	2643.13	2466.09	3257.09	3316.45	2983.97	2476.9	2501.84	2440.61	2513.14	2800.18	3240.62	3601.56	4135.8	36373.2	52975.5	14193	4099.93	3437.94	3039.04	2797.19	2355.07	2395.49	3014.58	3060.52	2901.71	2715.97	2510.63	2267.18	2284.49	2295.69	2365.1	2750.17	2379.79
A0A1B0GT92	2370.42	2284.04	2366.3	2655.24	2951.82	3389.79	2526.7	2606.74	2902.52	3239.13	3242.15	3327.85	3169.21	3421.8	2643.13	2466.09	3257.09	3316.45	2983.97	2476.9	2501.84	2440.61	2513.14	2800.18	3240.62	3601.56	4135.8	36373.2	52975.5	14193	4099.93	3437.94	3039.04	2797.19	2355.07	2395.49	3014.58	3060.52	2901.71	2715.97	2510.63	2267.18	2284.49	2295.69	2365.1	2750.17	2379.79
A0A1B0GT92	2370.42	2284.04	2366.3	2655.24	2951.82	3389.79	2526.7	2606.74	2902.52	3239.13	3242.15	3327.85	3169.21	3421.8	2643.13	2466.09	3257.09	3316.45	2983.97	2476.9	2501.84	2440.61	2513.14	2800.18	3240.62	3601.56	4135.8	36373.2	52975.5	14193	4099.93	3437.94	3039.04	2797.19	2355.07	2395.49	3014.58	3060.52	2901.71	2715.97	2510.63	2267.18	2284.49	2295.69	2365.1	2750.17	2379.79
A0A1B0GT92	2370.42	2284.04	2366.3	2655.24	2951.82	3389.79	2526.7	2606.74	2902.52	3239.13	3242.15	3327.85	3169.21	3421.8	2643.13	2466.09	3257.09	3316.45	2983.97	2476.9	2501.84	2440.61	2513.14	2800.18	3240.62	3601.56	4135.8	36373.2	52975.5	14193	4099.93	3437.94	3039.04	2797.19	2355.07	2395.49	3014.58	3060.52	2901.71	2715.97	2510.63	2267.18	2284.49	2295.69	2365.1	2750.17	2379.79
A0A1B0GT92	2370.42	2284.04	2366.3	2655.24	2951.82	3389.79	2526.7	2606.74	2902.52	3239.13	3242.15	3327.85	3169.21	3421.8	2643.13	2466.09	3257.09	3316.45	2983.97	2476.9	2501.84	2440.61	2513.14	2800.18	3240.62	3601.56	4135.8	36373.2	52975.5	14193	4099.93	3437.94	3039.04	2797.19	2355.07	2395.49	3014.58	3060.52	2901.71	2715.97	2510.63	2267.18	2284.49	2295.69	2365.1	2750.17	2379.79
A0A1B0GT92	2370.42	2284.04	2366.3	2655.24	2951.82	3389.79	2526.7	2606.74	2902.52	3239.13	3242.15	3327.85	3169.21	3421.8	2643.13	2466.09	3257.09	3316.45	2983.97	2476.9	2501.84	2440.61	2513.14	2800.18	3240.62	3601.56	4135.8	36373.2	52975.5	14193	4099.93	3437.94	3039.04	2797.19	2355.07	2395.49	3014.58	3060.52	2901.71	2715.97	2510.63	2267.18	2284.49	2295.69	2365.1	2750.17	2379.79
A0A1B0GT92	2370.42	2284.04	2366.3	2655.24	2951.82	3389.79	2526.7	2606.74	2902.52	3239.13	3242.15	3327.85	3169.21	3421.8	2643.13	2466.09	3257.09	3316.45	2983.97	2476.9	2501.84	2440.61	2513.14	2800.18	3240.62	3601.56	4135.8	36373.2	52975.5	14193	4099.93	3437.94	3039.04	2797.19	2355.07	2395.49	3014.58	3060.52	2901.71	2715.97	2510.63	2267.18	2284.49	2295.69	2365.1	2750.17	2379.79
A0A1B0GT92	2370.42	2284.04	2366.3	2655.24	2951.82	3389.79	2526.7	2606.74	2902.52	3239.13	3242.15	3327.85	3169.21	3421.8	2643.13	2466.09	3257.09	3316.45	2983.97	2476.9	2501.84	2440.61	2513.14	2800.18	3240.62	3601.56	4135.8	36373.2	52975.5	14193	4099.93	3437.94	3039.04	2797.19	2355.07	2395.49	3014.58	3060.52	2901.71	2715.97	2510.63	2267.18	2284.49	2295.69	2365.1	2750.17	2379.79
A0A1B0GT92	2370.42	2284.04	2366.3	2655.24	2951.82	3389.79	2526.7	2606.74	2902.52	3239.13	3242.15	3327.85	3169.21	3421.8	2643.13	2466.09	3257.09	3316.45	2983.97	2476.9	2501.84	2440.61	2513.14	2800.18	3240.62	3601.56	4135.8	36373.2	52975.5	14193	4099.93	3437.94	3039.04	2797.19	2355.07	2395.49	3014.58	3060.52	2901.71	2715.97	2510.63	2267.18	2284.49	2295.69	2365.1	2750.17	2379.79
A0A1B0GT92	2370.42	2284.04	2366.3	2655.24	2951.82	3389.79	2526.7	2606.74	2902.52	3239.13	3242.15	3327.85	3169.21	3421.8	2643.13	2466.09	3257.09	3316.45	2983.97	2476.9	2501.84	2440.61	2513.14	2800.18	3240.62	3601.56	4135.8	36373.2	52975.5	14193	4099.93	3437.94	3039.04	2797.19	2355.07	2395.49	3014.58	3060.52	2901.71	2715.97	2510.63	2267.18	2284.49	2295.69	2365.1	2750.17	2379.79
A0A1B0GT92	2370.42	2284.04	2366.3	2655.24	2951.82	3389.79	2526.7	2606.74	2902.52	3239.13	3242.15	3327.85	3169.21	3421.8	2643.13	2466.09	3257.09	3316.45	2983.97	2476.9	2501.84	2440.61	2513.14	2800.18	3240.62	3601.56	4135.8	36373.2	52975.5	14193	4099.93	3437.94	3039.04	2797.19	2355.07	2395.49	3014.58	3060.52	2901.71	2715.97	2510.63	2267.18	2284.49	2295.69	2365.1	2750.17	2379.79
A0A1B0GT92	2370.42	2284.04	2366.3	2655.24	2951.82	3389.79	2526.7	2606.74	2902.52	3239.13	3242.15	3327.85	3169.21	3421.8	2643.13	2466.09	3257.09	3316.45	2983.97	2476.9	2501.84	2440.61	2513.14	2800.18	3240.62	3601.56	4135.8	36373.2	52975.5	14193	4099.93	3437.94	3039.04	2797.19	2355.07	2395.49	3014.58	3060.52	2901.71	2715.97	2510.63	2267.18	2284.49	2295.69	2365.1	2750.17	2379.79
A0A1B0GT92	2370.42	2284.04	2366.3	2655.24	2951.82	3389.79	2526.7	2606.74	2902.52	3239.13	3242.15	3327.85	3169.21	3421.8	2643.13	2466.09	3257.09	3316.45	2983.97	2476.9	2501.84	2440.61	2513.14	2800.18	3240.62	3601.56	4135.8	36373.2	52975.5	14193	4099.93	3437.94	3039.04	2797.19	2355.07	2395.49	3014.58	3060.52	2901.71	2715.97	2510.63	2267.18	2284.49	2295.69	2365.1	2750.17	2379.79
A0A1B0GT92	2370.42	2284.04	2366.3	2655.24	2951.82	3389.79	2526.7	2606.74	2902.52	3239.13	3242.15	3327.85	3169.21	3421.8	2643.13	2466.09	3257.09	3316.45	2983.97	2476.9	2501.84	2440.61	2513.14	2800.18	3240.62	3601.56	4135.8	36373.2	52975.5	14193	4099.93	3437.94	3039.04	2797.19	2355.07	2395.49	3014.58	3060.52	2901.71	2715.97	2510.63	2267.18	2284.49	2295.69	2365.1	2750.17	2379.79
A0A1B0GT92	2370.42	2284.04	2366.3	2655.24	2951.82	3389.79	2526.7	2606.74	2902.52	3239.13	3242.15	3327.85	3169.21	3421.8	2643.13	2466.09	3257.09	3316.45	2983.97	2476.9	2501.84	2440.61	2513.14	2800.18	3240.62	3601.56	4135.8	36373.2	52975.5	14193	4099.93	3437.94	3039.04	2797.19	2355.07	2395.49	3014.58	3060.52	2901.71	2715.97	2510.63	2267.18	2284.49	2295.69	2365.1	2750.17	2379.79
A0A1B0GT92	2370.42	2284.04	2366.3	2655.24	2951.82	3389.79	2526.7	2606.74	2902.52	3239.13	3242.15	3327.85	3169.21	3421.8	2643.13	2466.09	3257.09	3316.45	2983.97	2476.9	2501.84	2440.61	2513.14	2800.18	3240.62	3601.56	4135.8	36373.2	52975.5	14193	4099.93	3437.94	3039.04	2797.19	2355.07	2395.49	3014.58	3060.52	2901.71	2715.97	2510.63	2267.18	2284.49	2295.69	2365.1	2750.17	2379.79
A0A1B0GT92	2370.42	2284.04	2366.3	2655.24	2951.82	3389.79	2526.7	2606.74	2902.52	3239.13	3242.15	3327.85	3169.21	3421.8	2643.13	2466.09	3257.09	3316.45	2983.97	2476.9	2501.84	2440.61	2513.14	2800.18	3240.62	3601.56	4135.8	36373.2	52975.5	14193	4099.93	3437.94	3039.04	2797.19	2355.07	2395.49	3014.58	3060.52	2901.71	2715.97	2510.63	2267.18	2284.49	2295.69	2365.1	2750.17	2379.79
A0A1B0GT92	2370.42	2284.04	2366.3	2655.24	2951.82	3389.79	2526.7	2606.74	2902.52	3239.13	3242.15	3327.85	3169.21	3421.8	2643.13	2466.09	3257.09	3316.45	2983.97	2476.9	2501.84	2440.61	2513.14	2800.18	3240.62	3601.56	4135.8	36373.2	52975.5	14193	4099.93	3437.94	3039.04	2797.19	2355.07	2395.49	3014.58	3060.52	2901.71	2715.97	2510.63	2267.18	2284.49	2295.69	2365.1	2750.17	2379.79
A0A1B0GT92	2370.42	2284.04	2366.3	2655.24	2951.82	3389.79	2526.7	2606.74	2902.52	3239.13	3242.15	3327.85	3169.21	3421.8	2643.13	2466.09	3257.09	3316.45	2983.97	2476.9	2501.84	2440.61	2513.14	2800.18	3240.62	3601.56	4135.8	36373.2	52975.5	14193	4099.93	3437.94	3039.04	2797.19	2355.07	2395.49	3014.58	3060.52	2901.71	2715.97	2510.63	2267.18	2284.49	2295.69	2365.1	2750.17	2379.79
A0A1B0GT92	2370.42	2284.04	2366.3	2655.24	2951.82	3389.79	2526.7	2606.74	2902.52	3239.13	3242.15	3327.85	3169.21	3421.8	2643.13	2466.09	3257.09	3316.45	2983.97	2476.9	2501.84	2440.61	2513.14	2800.18	3240.62	3601.56	4135.8	36373.2	52975.5	14193	4099.93	3437.94	3039.04	2797.19	2355.07	2395.49	3014.58	3060.52	2901.71	2715.97	2510.63	2267.18	2284.49	2295.69	2365.1	2750.17	2379.79
A0A1B0GT92	2370.42	2284.04	2366.3	2655.24	2951.82	3389.79	2526.7	2606.74	2902.52	3239.13	3242.15	3327.85	3169.21	3421.8	2643.13	2466.09	3257.09	3316.45	2983.97	2476.9	2501.84	2440.61	2513.14	2800.18	3240.62	3601.56	4135.8	36373.2	52975.5	14193	4099.93	3437.94	3039.04	2797.19	2355.07	2395.49	3014.58	3060.52	2901.71	2715.97	2510.63	2267.18	2284.49	2295.69	2365.1	2750.17	2379.79
A0A1B0GT92	2370.42	2284.04	2366.3	2655.24	2951.82	3389.79	2526.7	2606.74	2902.52	3239.13	3242.15	3327.85	3169.21	3421.8	2643.13	2466.09	3257.09	3316.45	2983.97	2476.9	2501.84	2440.61	2513.14	2800.18	3240.62	3601.56	4135.8	36373.2	52975.5	14193	4099.93	3437.94	3039.04	2797.19	2355.07	2395.49	3014.58	3060.52	2901.71	2715.97	2510.63	2267.18	2284.49	2295.69	2365.1	2750.17	2379.79
A0A1B0GT92	2370.42	2284.04	2366.3	2655.24	2951.82	3389.79	2526.7	2606.74	2902.52	3239.13	3242.15	3327.85	3169.21	3421.8	2643.13	2466.09	3257.09	3316.45	2983.97	2476.9	2501.84	2440.61	2513.14	2800.18	3240.62	3601.56	4135.8	36373.2	52975.5	14193	4099.93	3437.94	3039.04	2797.19	2355.07	2395.49	3014.58	3060.52	2901.71	2715.97	2510.63	2267.18	2284.49	2295.69	2365.1	2750.17	2379.79
A0A1B0GX25	1837.68	1288.61	1183.68	1033.56	1837.04	1607.14	1319.3	1156.14	1000.29	1843.76	1654.47	2245.59	2062.73	3511.39	2340.62	1801.91	2299.07	2390.67	4291.42	3675.16	2699.24	1284.65	1180.05	1030.39	946.162	1602.21	1315.25	2527.24	2760.17	3592.41	12467.1	11251.9	8352.91	1797.85	1650.88	917.162	2294.87	2011.07	1933.57	2404.47	1662.84	1424.09	1071.06	1142.23	1048.86	1454.24	1458.01
A0A1B0GX81	1805.08	1774.74	2227.77	3188.2	3138.07	5494.27	6815.86	9296.28	9130.72	11930.3	4923.62	11133.5	8090.33	10852.4	9922.26	11973.5	10247.3	9291.14	7130.31	5353.88	3256.31	3187.84	3467.43	3664.77	2217.78	1993.05	1690.87	1552.65	2345.29	2107.77	1819.77	1687.98	1550	1277.89	2059.65	1874.22	1700.11	1561.13	1775.86	1723.27	1458.57	1746.75	1603.96	1974.26	1667.53	1839.73	1772.89
A0A1B0GX81	1805.08	1774.74	2227.77	3188.2	3138.07	5494.27	6815.86	9296.28	9130.72	11930.3	4923.62	11133.5	8090.33	10852.4	9922.26	11973.5	10247.3	9291.14	7130.31	5353.88	3256.31	3187.84	3467.43	3664.77	2217.78	1993.05	1690.87	1552.65	2345.29	2107.77	1819.77	1687.98	1550	1277.89	2059.65	1874.22	1700.11	1561.13	1775.86	1723.27	1458.57	1746.75	1603.96	1974.26	1667.53	1839.73	1772.89
A0A1C7CYV0	1493.67	1520.26	1781.46	1928.41	2186.5	2009.62	1523.66	1760.64	2311.29	2202.2	2046.71	2069.34	2138.38	1570.11	1352.29	1322.07	2074.31	1935.71	2055.44	1310.92	1406.39	1536.76	1861.1	2286.47	2313.6	1995.54	1500.17	1789.27	2297.49	2040.42	2030.74	2079.38	2749.03	19036.2	1897.96	1387.78	2027.36	1869.12	1700.61	1604.97	1410.26	1426.47	1589.28	1696.64	1894.45	1977.55	1428
A0A1C7CYV0	1493.67	1520.26	1781.46	1928.41	2186.5	2009.62	1523.66	1760.64	2311.29	2202.2	2046.71	2069.34	2138.38	1570.11	1352.29	1322.07	2074.31	1935.71	2055.44	1310.92	1406.39	1536.76	1861.1	2286.47	2313.6	1995.54	1500.17	1789.27	2297.49	2040.42	2030.74	2079.38	2749.03	19036.2	1897.96	1387.78	2027.36	1869.12	1700.61	1604.97	1410.26	1426.47	1589.28	1696.64	1894.45	1977.55	1428
A0A1C7CYV0	1493.67	1520.26	1781.46	1928.41	2186.5	2009.62	1523.66	1760.64	2311.29	2202.2	2046.71	2069.34	2138.38	1570.11	1352.29	1322.07	2074.31	1935.71	2055.44	1310.92	1406.39	1536.76	1861.1	2286.47	2313.6	1995.54	1500.17	1789.27	2297.49	2040.42	2030.74	2079.38	2749.03	19036.2	1897.96	1387.78	2027.36	1869.12	1700.61	1604.97	1410.26	1426.47	1589.28	1696.64	1894.45	1977.55	1428
A0A1C7CYV0	1493.67	1520.26	1781.46	1928.41	2186.5	2009.62	1523.66	1760.64	2311.29	2202.2	2046.71	2069.34	2138.38	1570.11	1352.29	1322.07	2074.31	1935.71	2055.44	1310.92	1406.39	1536.76	1861.1	2286.47	2313.6	1995.54	1500.17	1789.27	2297.49	2040.42	2030.74	2079.38	2749.03	19036.2	1897.96	1387.78	2027.36	1869.12	1700.61	1604.97	1410.26	1426.47	1589.28	1696.64	1894.45	1977.55	1428
A0A1C7CYV0	1493.67	1520.26	1781.46	1928.41	2186.5	2009.62	1523.66	1760.64	2311.29	2202.2	2046.71	2069.34	2138.38	1570.11	1352.29	1322.07	2074.31	1935.71	2055.44	1310.92	1406.39	1536.76	1861.1	2286.47	2313.6	1995.54	1500.17	1789.27	2297.49	2040.42	2030.74	2079.38	2749.03	19036.2	1897.96	1387.78	2027.36	1869.12	1700.61	1604.97	1410.26	1426.47	1589.28	1696.64	1894.45	1977.55	1428
A0A1D5RLV4	1148.17	1328.46	1782.55	1636.83	1437.54	1076.74	1523.21	2196.09	2224.29	2178.97	2000.85	2315.04	1604.84	1473.65	1031.23	1181.98	2261.19	1643.06	1263.93	1149.22	1144.64	1324.39	1823.89	2569.65	1798.19	2061.06	1293.58	939.958	1701.94	2175	1997.2	2310.81	1601.91	1470.96	1029.35	1179.82	2257.06	1640.06	1713.68	1381.85	1268.89	1202.07	1017.75	1808.93	1632.12	2284.77	1174.11
A0A1D5RMD4	2351.44	1977.17	2153.19	1731.86	1704.75	1389.09	1931.18	1402.15	2082.01	2350.84	1344.37	1130.39	1275.74	2050.3	1767.52	1786.52	1390.04	1357.38	2085.39	1374.66	1887.87	1971.11	874.033	1726.55	1783.66	1184.56	1925.26	3198.95	5103.55	2604.51	2209.22	2573	2102.03	988.337	1532	2416.27	1102.09	1200.2	1317.67	1434.97	1650.24	1789.07	1948.34	1913.95	2429.11	1535.14	1747.45
A0A1L1SQA8	1950.79	2297.47	2293.07	2133.89	2271.5	1667.23	2579.81	5140.74	5134.01	10852.5	2633.12	6900.22	10226.4	14183.7	11529.4	14601.7	17697.3	17435	20578	14877.3	20013	16804.4	14644.2	13729.4	15194.6	12855.5	9643.32	8999.19	6890.74	3908.61	2647.17	3973.7	1308.61	1207.77	1635.45	2694.44	1296.7	1339.77	1456.28	1558.73	2067.25	2002.45	2534.16	2267.04	2158.62	1913.09	1966.94
A0A1L1SQA8	1950.79	2297.47	2293.07	2133.89	2271.5	1667.23	2579.81	5140.74	5134.01	10852.5	2633.12	6900.22	10226.4	14183.7	11529.4	14601.7	17697.3	17435	20578	14877.3	20013	16804.4	14644.2	13729.4	15194.6	12855.5	9643.32	8999.19	6890.74	3908.61	2647.17	3973.7	1308.61	1207.77	1635.45	2694.44	1296.7	1339.77	1456.28	1558.73	2067.25	2002.45	2534.16	2267.04	2158.62	1913.09	1966.94
A0A1L1SQA8	1950.79	2297.47	2293.07	2133.89	2271.5	1667.23	2579.81	5140.74	5134.01	10852.5	2633.12	6900.22	10226.4	14183.7	11529.4	14601.7	17697.3	17435	20578	14877.3	20013	16804.4	14644.2	13729.4	15194.6	12855.5	9643.32	8999.19	6890.74	3908.61	2647.17	3973.7	1308.61	1207.77	1635.45	2694.44	1296.7	1339.77	1456.28	1558.73	2067.25	2002.45	2534.16	2267.04	2158.62	1913.09	1966.94
A0A1L1SR69	1737.6	4131.79	20200.8	28689.1	47918.2	39716.9	34824.9	43830.4	34766.6	35608.1	21459.4	28376.3	25080	6723.4	5618.82	15886.7	18694.8	20332.8	6905.41	5137.82	3950.29	4929.7	9201.74	17065.4	17731.8	12876.9	6179.35	2240.05	2176.81	1700.53	1561.52	969.653	1252.46	1208.93	1316.55	922.449	947.098	1282.28	1132.36	1080.4	992.082	1025.85	875.089	1348.5	1091.45	634.966	656.592
A0A1L1SRM6	2266.26	1645.45	1794.27	1319.78	1211.89	1258.61	1684.64	1752.54	1277.29	1189.76	1295.67	1844.86	1615.39	2299.91	2111.9	2193.31	963.145	1577.82	1924.28	2063.71	2259.31	1640.4	1835.88	1315.73	1208.17	1254.74	1679.47	1793.18	12106.9	7936.28	1884.82	939.025	1612.45	2295.71	2108.05	2189.3	961.387	1574.94	2469.01	1883.02	2050.65	1818.45	1623.57	1458.54	1339.31	1138.86	1861.76
A0A1L1SRZ2	2378.01	1955.08	1907.35	1751.43	1685.7	1404.78	1909.61	1952.77	2509.31	1480.59	1359.56	1117.77	1090.47	1001.33	1517.65	2448.04	1091.77	1116.44	1259.32	2051.25	2370.71	1949.08	1901.49	1746.05	1724.8	1400.47	1903.75	1946.78	2504.73	1477.89	1357.08	1115.73	1088.48	999.504	25756	34638.5	11625.1	7852.11	4973.26	2664.75	1668.88	1769.08	2107.89	1935.57	2401.97	1552.48	1727.93
A0A1L1SSA8	1878.97	1603.16	5082.63	8214.05	13933.6	14567	17885.7	19566.6	18950.3	28443.5	15562.3	25057.1	24945.3	21808.8	22721.9	20083.4	25221.1	25664.2	24699.2	13404.7	29698.4	15850.7	5265.35	14329.8	2126.87	1742.55	4877.37	2422.3	2013.03	13380.5	19186.2	1804.32	1354.36	1243.64	1217.49	997.499	2669.62	1386.61	1047.17	1168.3	1072.8	1421.79	1665.53	1382.17	1203.48	1931.69	1388.72
A0A1L1STE6	34088.5	37084.6	62965.8	69990.8	98539.3	123552	116525	138292	108095	108568	78006.8	107305	84796.5	101736	80632.5	79216.1	72677.7	70397.9	67527.3	57226.7	69014.4	69458.3	74659	75745	68693.8	71335	78496.2	67700.2	67122.7	91256.2	821942	828484	176423	236112	687262	3.15848e+06	1.33125e+06	523864	228973	97724.6	62995.6	62910	47699.1	41949.4	37124.5	31762.2	32951.6
A0A1L1STE6	34088.5	37084.6	62965.8	69990.8	98539.3	123552	116525	138292	108095	108568	78006.8	107305	84796.5	101736	80632.5	79216.1	72677.7	70397.9	67527.3	57226.7	69014.4	69458.3	74659	75745	68693.8	71335	78496.2	67700.2	67122.7	91256.2	821942	828484	176423	236112	687262	3.15848e+06	1.33125e+06	523864	228973	97724.6	62995.6	62910	47699.1	41949.4	37124.5	31762.2	32951.6
A0A1L1STE6	34088.5	37084.6	62965.8	69990.8	98539.3	123552	116525	138292	108095	108568	78006.8	107305	84796.5	101736	80632.5	79216.1	72677.7	70397.9	67527.3	57226.7	69014.4	69458.3	74659	75745	68693.8	71335	78496.2	67700.2	67122.7	91256.2	821942	828484	176423	236112	687262	3.15848e+06	1.33125e+06	523864	228973	97724.6	62995.6	62910	47699.1	41949.4	37124.5	31762.2	32951.6
A0A1L1STE6	34088.5	37084.6	62965.8	69990.8	98539.3	123552	116525	138292	108095	108568	78006.8	107305	84796.5	101736	80632.5	79216.1	72677.7	70397.9	67527.3	57226.7	69014.4	69458.3	74659	75745	68693.8	71335	78496.2	67700.2	67122.7	91256.2	821942	828484	176423	236112	687262	3.15848e+06	1.33125e+06	523864	228973	97724.6	62995.6	62910	47699.1	41949.4	37124.5	31762.2	32951.6
A0A1L1STE6	34088.5	37084.6	62965.8	69990.8	98539.3	123552	116525	138292	108095	108568	78006.8	107305	84796.5	101736	80632.5	79216.1	72677.7	70397.9	67527.3	57226.7	69014.4	69458.3	74659	75745	68693.8	71335	78496.2	67700.2	67122.7	91256.2	821942	828484	176423	236112	687262	3.15848e+06	1.33125e+06	523864	228973	97724.6	62995.6	62910	47699.1	41949.4	37124.5	31762.2	32951.6
A0A1L1STE6	34088.5	37084.6	62965.8	69990.8	98539.3	123552	116525	138292	108095	108568	78006.8	107305	84796.5	101736	80632.5	79216.1	72677.7	70397.9	67527.3	57226.7	69014.4	69458.3	74659	75745	68693.8	71335	78496.2	67700.2	67122.7	91256.2	821942	828484	176423	236112	687262	3.15848e+06	1.33125e+06	523864	228973	97724.6	62995.6	62910	47699.1	41949.4	37124.5	31762.2	32951.6
A0A1L1STE6	34088.5	37084.6	62965.8	69990.8	98539.3	123552	116525	138292	108095	108568	78006.8	107305	84796.5	101736	80632.5	79216.1	72677.7	70397.9	67527.3	57226.7	69014.4	69458.3	74659	75745	68693.8	71335	78496.2	67700.2	67122.7	91256.2	821942	828484	176423	236112	687262	3.15848e+06	1.33125e+06	523864	228973	97724.6	62995.6	62910	47699.1	41949.4	37124.5	31762.2	32951.6
A0A1L1STE6	34088.5	37084.6	62965.8	69990.8	98539.3	123552	116525	138292	108095	108568	78006.8	107305	84796.5	101736	80632.5	79216.1	72677.7	70397.9	67527.3	57226.7	69014.4	69458.3	74659	75745	68693.8	71335	78496.2	67700.2	67122.7	91256.2	821942	828484	176423	236112	687262	3.15848e+06	1.33125e+06	523864	228973	97724.6	62995.6	62910	47699.1	41949.4	37124.5	31762.2	32951.6
A0A1L1STE6	34088.5	37084.6	62965.8	69990.8	98539.3	123552	116525	138292	108095	108568	78006.8	107305	84796.5	101736	80632.5	79216.1	72677.7	70397.9	67527.3	57226.7	69014.4	69458.3	74659	75745	68693.8	71335	78496.2	67700.2	67122.7	91256.2	821942	828484	176423	236112	687262	3.15848e+06	1.33125e+06	523864	228973	97724.6	62995.6	62910	47699.1	41949.4	37124.5	31762.2	32951.6
A0A1L1STE6	34088.5	37084.6	62965.8	69990.8	98539.3	123552	116525	138292	108095	108568	78006.8	107305	84796.5	101736	80632.5	79216.1	72677.7	70397.9	67527.3	57226.7	69014.4	69458.3	74659	75745	68693.8	71335	78496.2	67700.2	67122.7	91256.2	821942	828484	176423	236112	687262	3.15848e+06	1.33125e+06	523864	228973	97724.6	62995.6	62910	47699.1	41949.4	37124.5	31762.2	32951.6
A0A1L1STE6	34088.5	37084.6	62965.8	69990.8	98539.3	123552	116525	138292	108095	108568	78006.8	107305	84796.5	101736	80632.5	79216.1	72677.7	70397.9	67527.3	57226.7	69014.4	69458.3	74659	75745	68693.8	71335	78496.2	67700.2	67122.7	91256.2	821942	828484	176423	236112	687262	3.15848e+06	1.33125e+06	523864	228973	97724.6	62995.6	62910	47699.1	41949.4	37124.5	31762.2	32951.6
A0A1L1STE6	34088.5	37084.6	62965.8	69990.8	98539.3	123552	116525	138292	108095	108568	78006.8	107305	84796.5	101736	80632.5	79216.1	72677.7	70397.9	67527.3	57226.7	69014.4	69458.3	74659	75745	68693.8	71335	78496.2	67700.2	67122.7	91256.2	821942	828484	176423	236112	687262	3.15848e+06	1.33125e+06	523864	228973	97724.6	62995.6	62910	47699.1	41949.4	37124.5	31762.2	32951.6
A0A1L1STE6	34088.5	37084.6	62965.8	69990.8	98539.3	123552	116525	138292	108095	108568	78006.8	107305	84796.5	101736	80632.5	79216.1	72677.7	70397.9	67527.3	57226.7	69014.4	69458.3	74659	75745	68693.8	71335	78496.2	67700.2	67122.7	91256.2	821942	828484	176423	236112	687262	3.15848e+06	1.33125e+06	523864	228973	97724.6	62995.6	62910	47699.1	41949.4	37124.5	31762.2	32951.6
A0A1L1STE6	34088.5	37084.6	62965.8	69990.8	98539.3	123552	116525	138292	108095	108568	78006.8	107305	84796.5	101736	80632.5	79216.1	72677.7	70397.9	67527.3	57226.7	69014.4	69458.3	74659	75745	68693.8	71335	78496.2	67700.2	67122.7	91256.2	821942	828484	176423	236112	687262	3.15848e+06	1.33125e+06	523864	228973	97724.6	62995.6	62910	47699.1	41949.4	37124.5	31762.2	32951.6
A0A1L1STE6	34088.5	37084.6	62965.8	69990.8	98539.3	123552	116525	138292	108095	108568	78006.8	107305	84796.5	101736	80632.5	79216.1	72677.7	70397.9	67527.3	57226.7	69014.4	69458.3	74659	75745	68693.8	71335	78496.2	67700.2	67122.7	91256.2	821942	828484	176423	236112	687262	3.15848e+06	1.33125e+06	523864	228973	97724.6	62995.6	62910	47699.1	41949.4	37124.5	31762.2	32951.6
A0A1L1STE6	34088.5	37084.6	62965.8	69990.8	98539.3	123552	116525	138292	108095	108568	78006.8	107305	84796.5	101736	80632.5	79216.1	72677.7	70397.9	67527.3	57226.7	69014.4	69458.3	74659	75745	68693.8	71335	78496.2	67700.2	67122.7	91256.2	821942	828484	176423	236112	687262	3.15848e+06	1.33125e+06	523864	228973	97724.6	62995.6	62910	47699.1	41949.4	37124.5	31762.2	32951.6
A0A1L1STE6	34088.5	37084.6	62965.8	69990.8	98539.3	123552	116525	138292	108095	108568	78006.8	107305	84796.5	101736	80632.5	79216.1	72677.7	70397.9	67527.3	57226.7	69014.4	69458.3	74659	75745	68693.8	71335	78496.2	67700.2	67122.7	91256.2	821942	828484	176423	236112	687262	3.15848e+06	1.33125e+06	523864	228973	97724.6	62995.6	62910	47699.1	41949.4	37124.5	31762.2	32951.6
A0A1L1STE6	34088.5	37084.6	62965.8	69990.8	98539.3	123552	116525	138292	108095	108568	78006.8	107305	84796.5	101736	80632.5	79216.1	72677.7	70397.9	67527.3	57226.7	69014.4	69458.3	74659	75745	68693.8	71335	78496.2	67700.2	67122.7	91256.2	821942	828484	176423	236112	687262	3.15848e+06	1.33125e+06	523864	228973	97724.6	62995.6	62910	47699.1	41949.4	37124.5	31762.2	32951.6
A0A1L1STE6	34088.5	37084.6	62965.8	69990.8	98539.3	123552	116525	138292	108095	108568	78006.8	107305	84796.5	101736	80632.5	79216.1	72677.7	70397.9	67527.3	57226.7	69014.4	69458.3	74659	75745	68693.8	71335	78496.2	67700.2	67122.7	91256.2	821942	828484	176423	236112	687262	3.15848e+06	1.33125e+06	523864	228973	97724.6	62995.6	62910	47699.1	41949.4	37124.5	31762.2	32951.6
A0A1L1STE6	34088.5	37084.6	62965.8	69990.8	98539.3	123552	116525	138292	108095	108568	78006.8	107305	84796.5	101736	80632.5	79216.1	72677.7	70397.9	67527.3	57226.7	69014.4	69458.3	74659	75745	68693.8	71335	78496.2	67700.2	67122.7	91256.2	821942	828484	176423	236112	687262	3.15848e+06	1.33125e+06	523864	228973	97724.6	62995.6	62910	47699.1	41949.4	37124.5	31762.2	32951.6
A0A1L1STE6	34088.5	37084.6	62965.8	69990.8	98539.3	123552	116525	138292	108095	108568	78006.8	107305	84796.5	101736	80632.5	79216.1	72677.7	70397.9	67527.3	57226.7	69014.4	69458.3	74659	75745	68693.8	71335	78496.2	67700.2	67122.7	91256.2	821942	828484	176423	236112	687262	3.15848e+06	1.33125e+06	523864	228973	97724.6	62995.6	62910	47699.1	41949.4	37124.5	31762.2	32951.6
A0A1L1STE6	34088.5	37084.6	62965.8	69990.8	98539.3	123552	116525	138292	108095	108568	78006.8	107305	84796.5	101736	80632.5	79216.1	72677.7	70397.9	67527.3	57226.7	69014.4	69458.3	74659	75745	68693.8	71335	78496.2	67700.2	67122.7	91256.2	821942	828484	176423	236112	687262	3.15848e+06	1.33125e+06	523864	228973	97724.6	62995.6	62910	47699.1	41949.4	37124.5	31762.2	32951.6
A0A1L1STE6	34088.5	37084.6	62965.8	69990.8	98539.3	123552	116525	138292	108095	108568	78006.8	107305	84796.5	101736	80632.5	79216.1	72677.7	70397.9	67527.3	57226.7	69014.4	69458.3	74659	75745	68693.8	71335	78496.2	67700.2	67122.7	91256.2	821942	828484	176423	236112	687262	3.15848e+06	1.33125e+06	523864	228973	97724.6	62995.6	62910	47699.1	41949.4	37124.5	31762.2	32951.6
A0A1L1STE6	34088.5	37084.6	62965.8	69990.8	98539.3	123552	116525	138292	108095	108568	78006.8	107305	84796.5	101736	80632.5	79216.1	72677.7	70397.9	67527.3	57226.7	69014.4	69458.3	74659	75745	68693.8	71335	78496.2	67700.2	67122.7	91256.2	821942	828484	176423	236112	687262	3.15848e+06	1.33125e+06	523864	228973	97724.6	62995.6	62910	47699.1	41949.4	37124.5	31762.2	32951.6
A0A1L1STE6	34088.5	37084.6	62965.8	69990.8	98539.3	123552	116525	138292	108095	108568	78006.8	107305	84796.5	101736	80632.5	79216.1	72677.7	70397.9	67527.3	57226.7	69014.4	69458.3	74659	75745	68693.8	71335	78496.2	67700.2	67122.7	91256.2	821942	828484	176423	236112	687262	3.15848e+06	1.33125e+06	523864	228973	97724.6	62995.6	62910	47699.1	41949.4	37124.5	31762.2	32951.6
A0A1L1STE6	34088.5	37084.6	62965.8	69990.8	98539.3	123552	116525	138292	108095	108568	78006.8	107305	84796.5	101736	80632.5	79216.1	72677.7	70397.9	67527.3	57226.7	69014.4	69458.3	74659	75745	68693.8	71335	78496.2	67700.2	67122.7	91256.2	821942	828484	176423	236112	687262	3.15848e+06	1.33125e+06	523864	228973	97724.6	62995.6	62910	47699.1	41949.4	37124.5	31762.2	32951.6
A0A1L1STE6	34088.5	37084.6	62965.8	69990.8	98539.3	123552	116525	138292	108095	108568	78006.8	107305	84796.5	101736	80632.5	79216.1	72677.7	70397.9	67527.3	57226.7	69014.4	69458.3	74659	75745	68693.8	71335	78496.2	67700.2	67122.7	91256.2	821942	828484	176423	236112	687262	3.15848e+06	1.33125e+06	523864	228973	97724.6	62995.6	62910	47699.1	41949.4	37124.5	31762.2	32951.6
A0A1L1STE6	34088.5	37084.6	62965.8	69990.8	98539.3	123552	116525	138292	108095	108568	78006.8	107305	84796.5	101736	80632.5	79216.1	72677.7	70397.9	67527.3	57226.7	69014.4	69458.3	74659	75745	68693.8	71335	78496.2	67700.2	67122.7	91256.2	821942	828484	176423	236112	687262	3.15848e+06	1.33125e+06	523864	228973	97724.6	62995.6	62910	47699.1	41949.4	37124.5	31762.2	32951.6
A0A1L1SUU4	1927.06	1936.9	1881.02	2226.23	2623.06	2782.3	20011.7	20314.7	22301.3	36850.2	13072.9	24586.1	24178.5	25886.8	29218.9	27062	29257.2	19584.4	22256.2	19738.2	25622.8	23341.4	20249	20571.9	18034.9	14875.7	5558.88	3189.35	2625.78	2700.79	1997.7	1731.33	1599.88	2029.22	1218.98	1959.15	1664.28	1614.48	1956.83	1540.89	1611.94	1376.56	1654.8	1721.84	1864.47	2223.52	1335.36
A0A1L1SUX8	1261.65	1433.81	1597.69	46725.3	1997.54	2161.57	1520.91	1571.82	2045.85	2641.84	2329.18	3064.72	2477.48	2639.17	1632.49	1389.7	2856.73	2651.5	2096.04	2444.64	3655.63	6686.39	4175.58	8397.96	2859.68	7137.08	1830.14	1544.48	1542.1	11122	2207.65	2517.93	2475.9	1748.14	1872.11	1242.26	2550.06	2445.76	2052.75	1820.21	1969.25	1516.28	1348.5	1495.19	2097.72	2019.7	1534.69
A0A1L1SUX8	1261.65	1433.81	1597.69	46725.3	1997.54	2161.57	1520.91	1571.82	2045.85	2641.84	2329.18	3064.72	2477.48	2639.17	1632.49	1389.7	2856.73	2651.5	2096.04	2444.64	3655.63	6686.39	4175.58	8397.96	2859.68	7137.08	1830.14	1544.48	1542.1	11122	2207.65	2517.93	2475.9	1748.14	1872.11	1242.26	2550.06	2445.76	2052.75	1820.21	1969.25	1516.28	1348.5	1495.19	2097.72	2019.7	1534.69
A0A1L1SUX8	1261.65	1433.81	1597.69	46725.3	1997.54	2161.57	1520.91	1571.82	2045.85	2641.84	2329.18	3064.72	2477.48	2639.17	1632.49	1389.7	2856.73	2651.5	2096.04	2444.64	3655.63	6686.39	4175.58	8397.96	2859.68	7137.08	1830.14	1544.48	1542.1	11122	2207.65	2517.93	2475.9	1748.14	1872.11	1242.26	2550.06	2445.76	2052.75	1820.21	1969.25	1516.28	1348.5	1495.19	2097.72	2019.7	1534.69
A0A1L1SVG6	1761.22	1669.24	1852.59	2150.59	2666.59	3357.13	2693.45	3909.25	4980.02	11413.4	3699.72	15472.1	7578.62	17839	12640.3	18921.8	29666.6	28244.3	25710.9	12440.4	18321.2	22564.1	32769.2	40321.4	31939	16898.1	9820.16	6224.7	4443.61	3235.36	3072.65	2864.97	2736.39	1997.76	1789.26	1777.43	2538.76	2722.71	2066.11	2047.66	1834.31	1668.97	1791.45	1759.03	2073.06	2425.67	1739.36
A0A1L1SVG6	1761.22	1669.24	1852.59	2150.59	2666.59	3357.13	2693.45	3909.25	4980.02	11413.4	3699.72	15472.1	7578.62	17839	12640.3	18921.8	29666.6	28244.3	25710.9	12440.4	18321.2	22564.1	32769.2	40321.4	31939	16898.1	9820.16	6224.7	4443.61	3235.36	3072.65	2864.97	2736.39	1997.76	1789.26	1777.43	2538.76	2722.71	2066.11	2047.66	1834.31	1668.97	1791.45	1759.03	2073.06	2425.67	1739.36
A0A1L1SVG6	1761.22	1669.24	1852.59	2150.59	2666.59	3357.13	2693.45	3909.25	4980.02	11413.4	3699.72	15472.1	7578.62	17839	12640.3	18921.8	29666.6	28244.3	25710.9	12440.4	18321.2	22564.1	32769.2	40321.4	31939	16898.1	9820.16	6224.7	4443.61	3235.36	3072.65	2864.97	2736.39	1997.76	1789.26	1777.43	2538.76	2722.71	2066.11	2047.66	1834.31	1668.97	1791.45	1759.03	2073.06	2425.67	1739.36
A0A1L1SVG6	1761.22	1669.24	1852.59	2150.59	2666.59	3357.13	2693.45	3909.25	4980.02	11413.4	3699.72	15472.1	7578.62	17839	12640.3	18921.8	29666.6	28244.3	25710.9	12440.4	18321.2	22564.1	32769.2	40321.4	31939	16898.1	9820.16	6224.7	4443.61	3235.36	3072.65	2864.97	2736.39	1997.76	1789.26	1777.43	2538.76	2722.71	2066.11	2047.66	1834.31	1668.97	1791.45	1759.03	2073.06	2425.67	1739.36
A0A1L1SVG6	1761.22	1669.24	1852.59	2150.59	2666.59	3357.13	2693.45	3909.25	4980.02	11413.4	3699.72	15472.1	7578.62	17839	12640.3	18921.8	29666.6	28244.3	25710.9	12440.4	18321.2	22564.1	32769.2	40321.4	31939	16898.1	9820.16	6224.7	4443.61	3235.36	3072.65	2864.97	2736.39	1997.76	1789.26	1777.43	2538.76	2722.71	2066.11	2047.66	1834.31	1668.97	1791.45	1759.03	2073.06	2425.67	1739.36
A0A1L1SVG6	1761.22	1669.24	1852.59	2150.59	2666.59	3357.13	2693.45	3909.25	4980.02	11413.4	3699.72	15472.1	7578.62	17839	12640.3	18921.8	29666.6	28244.3	25710.9	12440.4	18321.2	22564.1	32769.2	40321.4	31939	16898.1	9820.16	6224.7	4443.61	3235.36	3072.65	2864.97	2736.39	1997.76	1789.26	1777.43	2538.76	2722.71	2066.11	2047.66	1834.31	1668.97	1791.45	1759.03	2073.06	2425.67	1739.36
A0A1L1SVK0	2102.23	3072.76	2919.39	7839.58	2320.79	2275.86	3073.43	2951.73	2739.86	2230.54	2415.84	1705.58	1639.35	1600.98	1313.86	2104.21	1716.88	1670.69	1542.05	2220.56	2035.15	2896.77	3362.95	2753.18	2252.03	6760.85	4488.58	5983.1	2633.37	4712.12	2448.01	1575.65	2353.93	19884.4	160821	172981	44438.1	17032.7	7233.09	3951.46	3260.72	1867.05	2756.71	2211.26	2209.38	2305.15	1850.97
A0A1L1SVK0	2102.23	3072.76	2919.39	7839.58	2320.79	2275.86	3073.43	2951.73	2739.86	2230.54	2415.84	1705.58	1639.35	1600.98	1313.86	2104.21	1716.88	1670.69	1542.05	2220.56	2035.15	2896.77	3362.95	2753.18	2252.03	6760.85	4488.58	5983.1	2633.37	4712.12	2448.01	1575.65	2353.93	19884.4	160821	172981	44438.1	17032.7	7233.09	3951.46	3260.72	1867.05	2756.71	2211.26	2209.38	2305.15	1850.97
A0A1W2P6F6	1703.89	1980.53	3656.95	2453.83	3025.64	2303.05	1952.71	3125.79	3989.31	2175.68	3824.69	2039.99	1528.94	1274.91	1521.72	2238.77	2253.7	1603.3	4465.27	4205.47	11725.6	10258.4	2308.89	2341.8	2344.46	1625.97	1954.57	15121.2	2511.75	2771	1665.81	1401.47	1631.65	1274.37	1677.32	23959.4	1394.25	1322	1306.6	1489.44	1622.74	1861.64	1998.7	2175.37	2218.46	1962.55	1834.04
A0A1W2P6F6	1703.89	1980.53	3656.95	2453.83	3025.64	2303.05	1952.71	3125.79	3989.31	2175.68	3824.69	2039.99	1528.94	1274.91	1521.72	2238.77	2253.7	1603.3	4465.27	4205.47	11725.6	10258.4	2308.89	2341.8	2344.46	1625.97	1954.57	15121.2	2511.75	2771	1665.81	1401.47	1631.65	1274.37	1677.32	23959.4	1394.25	1322	1306.6	1489.44	1622.74	1861.64	1998.7	2175.37	2218.46	1962.55	1834.04
A0A1W2P6F6	1703.89	1980.53	3656.95	2453.83	3025.64	2303.05	1952.71	3125.79	3989.31	2175.68	3824.69	2039.99	1528.94	1274.91	1521.72	2238.77	2253.7	1603.3	4465.27	4205.47	11725.6	10258.4	2308.89	2341.8	2344.46	1625.97	1954.57	15121.2	2511.75	2771	1665.81	1401.47	1631.65	1274.37	1677.32	23959.4	1394.25	1322	1306.6	1489.44	1622.74	1861.64	1998.7	2175.37	2218.46	1962.55	1834.04
A0A1W2P6L9	1229.53	1240.55	986.178	1546.67	1684.36	2213.9	1211.7	1025.55	1592.22	1879.67	2142.64	2161.85	1718.56	1734.11	962.989	1265.74	2111.56	1759.49	1680.03	1288.22	2376.65	1236.75	1493.28	1984.56	3808.5	7740.73	5720.39	2969.52	2056.59	1607.94	2138.73	2157.9	1715.43	2690.39	961.231	1263.43	2107.71	1756.28	1600.28	1479.77	1358.8	1122.53	1089.87	1399.53	1524.12	2446.68	1096.42
Q8BJU0	1830.41	1293.72	1179	1037.67	1844.34	1600.78	1324.53	1151.57	1004.26	1513.22	1647.93	2254.51	2054.57	1808.29	1660.47	1794.78	2308.2	2006.78	1208.26	895.84	942.745	1289.76	1175.38	1034.48	949.919	1595.87	1320.47	1276.89	1260.51	1510.46	2004.64	4310.75	2050.82	1804.99	1657.44	913.535	2303.98	2003.12	1941.24	2394.96	1656.27	1429.75	1066.83	1146.77	1053.03	1448.49	1463.8
A0A1W2P6R8	1730.27	1884.31	1978.99	2349.28	1624.68	1457.55	1840.48	2026.11	2418.47	1536.2	989.237	1077.3	1131.43	1343.14	1462.71	2539.99	1052.24	1158.38	1251.74	2585.09	1724.96	1878.53	1972.91	2342.07	2550.57	1453.07	1834.83	2019.9	2414.06	1533.4	987.431	16094.1	18682.1	1340.69	1460.04	2535.35	1050.32	1156.26	1255.78	1885.72	1565.66	1705.04	2187.06	2125.78	2315.02	1610.79	1665.38
A0A1W2P727	2359.11	1970.75	2146.19	1737.51	1699.21	1850.48	3487.19	3541.27	3173.11	4522.11	1682.55	5569.5	1227.02	8099.14	10053.5	3662.63	6148.9	6838.34	8595.95	5689.79	8901.15	7996.96	4069.02	3295.7	2286.35	1684.37	1919	2089.84	1678.51	1815.12	1346.29	1124.66	1224.79	991.56	1527.02	1662.96	1098.5	1196.3	1066.41	1430.31	1655.62	1783.25	1942	1920.19	2421.22	1674.43	1741.77
A0A1W2P729	1834.65	2122.7	1975.78	2010.31	1727.27	1662.74	2103.42	1947.59	1590.3	1693.99	1221.37	1214.43	1260.87	1340.31	1727.28	1728.25	1204.33	1240.59	1228.78	2058.68	2135.42	2119.82	1965.74	1792.67	1734.2	1190.47	2103.15	1937.58	1586.72	1695.54	1223.55	1214.68	1124.66	1334.69	23678.9	79402.8	14966.6	9318.92	2341.62	2627	1930.4	2039.91	1869.43	2015.06	1825.54	1739.56	2014.99
A0A1W2P729	1834.65	2122.7	1975.78	2010.31	1727.27	1662.74	2103.42	1947.59	1590.3	1693.99	1221.37	1214.43	1260.87	1340.31	1727.28	1728.25	1204.33	1240.59	1228.78	2058.68	2135.42	2119.82	1965.74	1792.67	1734.2	1190.47	2103.15	1937.58	1586.72	1695.54	1223.55	1214.68	1124.66	1334.69	23678.9	79402.8	14966.6	9318.92	2341.62	2627	1930.4	2039.91	1869.43	2015.06	1825.54	1739.56	2014.99
A0A1W2P729	1834.65	2122.7	1975.78	2010.31	1727.27	1662.74	2103.42	1947.59	1590.3	1693.99	1221.37	1214.43	1260.87	1340.31	1727.28	1728.25	1204.33	1240.59	1228.78	2058.68	2135.42	2119.82	1965.74	1792.67	1734.2	1190.47	2103.15	1937.58	1586.72	1695.54	1223.55	1214.68	1124.66	1334.69	23678.9	79402.8	14966.6	9318.92	2341.62	2627	1930.4	2039.91	1869.43	2015.06	1825.54	1739.56	2014.99
A0A1W2P733	9450.89	9072.76	8436.95	7908.3	7275.18	7596.43	9254.71	8551.93	7840.03	7322.03	7694.08	7045.31	9263.12	11061.2	10231.9	10745.8	7229.23	8731.02	10081	10173.1	10843.2	9449.89	8953.98	7985.44	8104.54	7899.62	9385.87	8620.84	8421.92	7276.84	8474.38	102803	254345	95384.6	11897.5	11881.6	9974.88	9168.78	11206.9	10786.2	11245.1	9870.64	9114	8189.48	7964.48	7764.26	9670.28
A0A1W2P733	9450.89	9072.76	8436.95	7908.3	7275.18	7596.43	9254.71	8551.93	7840.03	7322.03	7694.08	7045.31	9263.12	11061.2	10231.9	10745.8	7229.23	8731.02	10081	10173.1	10843.2	9449.89	8953.98	7985.44	8104.54	7899.62	9385.87	8620.84	8421.92	7276.84	8474.38	102803	254345	95384.6	11897.5	11881.6	9974.88	9168.78	11206.9	10786.2	11245.1	9870.64	9114	8189.48	7964.48	7764.26	9670.28
A0A1W2P733	9450.89	9072.76	8436.95	7908.3	7275.18	7596.43	9254.71	8551.93	7840.03	7322.03	7694.08	7045.31	9263.12	11061.2	10231.9	10745.8	7229.23	8731.02	10081	10173.1	10843.2	9449.89	8953.98	7985.44	8104.54	7899.62	9385.87	8620.84	8421.92	7276.84	8474.38	102803	254345	95384.6	11897.5	11881.6	9974.88	9168.78	11206.9	10786.2	11245.1	9870.64	9114	8189.48	7964.48	7764.26	9670.28
A0A1W2P733	9450.89	9072.76	8436.95	7908.3	7275.18	7596.43	9254.71	8551.93	7840.03	7322.03	7694.08	7045.31	9263.12	11061.2	10231.9	10745.8	7229.23	8731.02	10081	10173.1	10843.2	9449.89	8953.98	7985.44	8104.54	7899.62	9385.87	8620.84	8421.92	7276.84	8474.38	102803	254345	95384.6	11897.5	11881.6	9974.88	9168.78	11206.9	10786.2	11245.1	9870.64	9114	8189.48	7964.48	7764.26	9670.28
A0A1W2P733	9450.89	9072.76	8436.95	7908.3	7275.18	7596.43	9254.71	8551.93	7840.03	7322.03	7694.08	7045.31	9263.12	11061.2	10231.9	10745.8	7229.23	8731.02	10081	10173.1	10843.2	9449.89	8953.98	7985.44	8104.54	7899.62	9385.87	8620.84	8421.92	7276.84	8474.38	102803	254345	95384.6	11897.5	11881.6	9974.88	9168.78	11206.9	10786.2	11245.1	9870.64	9114	8189.48	7964.48	7764.26	9670.28
A0A1W2P733	9450.89	9072.76	8436.95	7908.3	7275.18	7596.43	9254.71	8551.93	7840.03	7322.03	7694.08	7045.31	9263.12	11061.2	10231.9	10745.8	7229.23	8731.02	10081	10173.1	10843.2	9449.89	8953.98	7985.44	8104.54	7899.62	9385.87	8620.84	8421.92	7276.84	8474.38	102803	254345	95384.6	11897.5	11881.6	9974.88	9168.78	11206.9	10786.2	11245.1	9870.64	9114	8189.48	7964.48	7764.26	9670.28
A0A1W2P733	9450.89	9072.76	8436.95	7908.3	7275.18	7596.43	9254.71	8551.93	7840.03	7322.03	7694.08	7045.31	9263.12	11061.2	10231.9	10745.8	7229.23	8731.02	10081	10173.1	10843.2	9449.89	8953.98	7985.44	8104.54	7899.62	9385.87	8620.84	8421.92	7276.84	8474.38	102803	254345	95384.6	11897.5	11881.6	9974.88	9168.78	11206.9	10786.2	11245.1	9870.64	9114	8189.48	7964.48	7764.26	9670.28
A0A1W2P733	9450.89	9072.76	8436.95	7908.3	7275.18	7596.43	9254.71	8551.93	7840.03	7322.03	7694.08	7045.31	9263.12	11061.2	10231.9	10745.8	7229.23	8731.02	10081	10173.1	10843.2	9449.89	8953.98	7985.44	8104.54	7899.62	9385.87	8620.84	8421.92	7276.84	8474.38	102803	254345	95384.6	11897.5	11881.6	9974.88	9168.78	11206.9	10786.2	11245.1	9870.64	9114	8189.48	7964.48	7764.26	9670.28
A0A1W2P733	9450.89	9072.76	8436.95	7908.3	7275.18	7596.43	9254.71	8551.93	7840.03	7322.03	7694.08	7045.31	9263.12	11061.2	10231.9	10745.8	7229.23	8731.02	10081	10173.1	10843.2	9449.89	8953.98	7985.44	8104.54	7899.62	9385.87	8620.84	8421.92	7276.84	8474.38	102803	254345	95384.6	11897.5	11881.6	9974.88	9168.78	11206.9	10786.2	11245.1	9870.64	9114	8189.48	7964.48	7764.26	9670.28
A0A1W2P768	1630.57	1394.66	2147.94	12351.6	1453.87	1760.88	1419.18	1384.6	1483.6	1476.56	1911.01	17847.1	1800.47	1682.36	1733.15	1584.19	2633.16	1977.25	24487.5	1515.86	12356.7	1526.78	1279.24	1459.29	1635.29	2250.73	1287.19	101178	1489.53	13001.3	2399.73	2078.35	1801.39	1684.44	1735.14	55437.2	2098.24	1972.94	1978.02	1827.29	1677.86	1329.8	1443.31	1285.42	1499.4	1756.07	1713.52
A0A1W2P768	1630.57	1394.66	2147.94	12351.6	1453.87	1760.88	1419.18	1384.6	1483.6	1476.56	1911.01	17847.1	1800.47	1682.36	1733.15	1584.19	2633.16	1977.25	24487.5	1515.86	12356.7	1526.78	1279.24	1459.29	1635.29	2250.73	1287.19	101178	1489.53	13001.3	2399.73	2078.35	1801.39	1684.44	1735.14	55437.2	2098.24	1972.94	1978.02	1827.29	1677.86	1329.8	1443.31	1285.42	1499.4	1756.07	1713.52
A0A1W2P768	1630.57	1394.66	2147.94	12351.6	1453.87	1760.88	1419.18	1384.6	1483.6	1476.56	1911.01	17847.1	1800.47	1682.36	1733.15	1584.19	2633.16	1977.25	24487.5	1515.86	12356.7	1526.78	1279.24	1459.29	1635.29	2250.73	1287.19	101178	1489.53	13001.3	2399.73	2078.35	1801.39	1684.44	1735.14	55437.2	2098.24	1972.94	1978.02	1827.29	1677.86	1329.8	1443.31	1285.42	1499.4	1756.07	1713.52
A0A1W2P768	1630.57	1394.66	2147.94	12351.6	1453.87	1760.88	1419.18	1384.6	1483.6	1476.56	1911.01	17847.1	1800.47	1682.36	1733.15	1584.19	2633.16	1977.25	24487.5	1515.86	12356.7	1526.78	1279.24	1459.29	1635.29	2250.73	1287.19	101178	1489.53	13001.3	2399.73	2078.35	1801.39	1684.44	1735.14	55437.2	2098.24	1972.94	1978.02	1827.29	1677.86	1329.8	1443.31	1285.42	1499.4	1756.07	1713.52
A0A1W2P7X0	1679.28	1685.94	1644.24	1715.36	1614.04	1961.95	1694.59	1639.56	1712.01	1837.08	1868.69	1842.64	1773.92	1944.05	1838.51	1914.2	1848.25	1765.99	1734.33	1809.91	1637.04	1804.56	1767.66	1660.27	1785.89	1880.87	1647.09	1985.38	1657.95	1754.56	1945.11	1789.21	1716.51	2083.88	1780.94	7633.62	31415.1	11960.4	10014.3	3930.37	2022.01	2132.6	1953.46	1582.8	1539.53	1516.64	1665.77
A0A1W2P7X0	1679.28	1685.94	1644.24	1715.36	1614.04	1961.95	1694.59	1639.56	1712.01	1837.08	1868.69	1842.64	1773.92	1944.05	1838.51	1914.2	1848.25	1765.99	1734.33	1809.91	1637.04	1804.56	1767.66	1660.27	1785.89	1880.87	1647.09	1985.38	1657.95	1754.56	1945.11	1789.21	1716.51	2083.88	1780.94	7633.62	31415.1	11960.4	10014.3	3930.37	2022.01	2132.6	1953.46	1582.8	1539.53	1516.64	1665.77
A0A1W2P7X0	1679.28	1685.94	1644.24	1715.36	1614.04	1961.95	1694.59	1639.56	1712.01	1837.08	1868.69	1842.64	1773.92	1944.05	1838.51	1914.2	1848.25	1765.99	1734.33	1809.91	1637.04	1804.56	1767.66	1660.27	1785.89	1880.87	1647.09	1985.38	1657.95	1754.56	1945.11	1789.21	1716.51	2083.88	1780.94	7633.62	31415.1	11960.4	10014.3	3930.37	2022.01	2132.6	1953.46	1582.8	1539.53	1516.64	1665.77
A0A1W2P874	27165.3	419721	1.8755e+06	4118613	3.37e+06	4156368	3.41648e+06	3.37668e+06	2.81976e+06	2.33835e+06	1.63373e+06	1.87861e+06	1.22976e+06	1.18752e+06	979682	874310	1.51551e+06	659164	486298	365853	417467	412427	327620	298273	279352	229289	193907	194910	227821	234609	204091	188519	183364	185485	145057	129452	174999	127678	107816	72159.4	76359.1	144439	147834	171550	99342.6	46405.5	11328.6
Q9D2N4	1487.14	1025.66	1116.96	1270.77	1354.96	1700.46	1001.8	1601.85	890.408	2190.9	992.432	1787.36	1301.88	1908.72	2426.79	1530.94	1745.78	1901.2	1916.28	2586.91	1482.58	1022.51	1113.54	1091.94	1388.31	1739.9	998.725	1087.64	1058.1	1430.98	2586.83	1784.1	1942.92	1905.23	2422.36	1528.14	1742.6	1897.73	2049.05	2268.95	1643.5	1796.4	1010.7	1210.46	1260.1	1879.25	1754.62
A0A1Y7VJZ2	1930.91	2086.36	2245.89	2432.6	2399.73	2225.37	2124.35	2251.02	2505.43	2616.36	2045.99	1792.67	1634.2	1843.67	1691.22	1959.44	2399.77	2034.16	2796.45	1893.55	2479.18	3849.33	3436.13	3254.56	3517.43	3936.52	3293.4	3761.32	5283.65	3940.83	4305.94	2386.26	1627.72	1767.14	7166.63	34819.7	37395.6	15424.5	3925.82	1596.45	1635.7	1826.87	2555.1	2523.73	2186.08	2127.75	1682.64
A0A1Y7VJZ2	1930.91	2086.36	2245.89	2432.6	2399.73	2225.37	2124.35	2251.02	2505.43	2616.36	2045.99	1792.67	1634.2	1843.67	1691.22	1959.44	2399.77	2034.16	2796.45	1893.55	2479.18	3849.33	3436.13	3254.56	3517.43	3936.52	3293.4	3761.32	5283.65	3940.83	4305.94	2386.26	1627.72	1767.14	7166.63	34819.7	37395.6	15424.5	3925.82	1596.45	1635.7	1826.87	2555.1	2523.73	2186.08	2127.75	1682.64
A0A1Y7VJZ2	1930.91	2086.36	2245.89	2432.6	2399.73	2225.37	2124.35	2251.02	2505.43	2616.36	2045.99	1792.67	1634.2	1843.67	1691.22	1959.44	2399.77	2034.16	2796.45	1893.55	2479.18	3849.33	3436.13	3254.56	3517.43	3936.52	3293.4	3761.32	5283.65	3940.83	4305.94	2386.26	1627.72	1767.14	7166.63	34819.7	37395.6	15424.5	3925.82	1596.45	1635.7	1826.87	2555.1	2523.73	2186.08	2127.75	1682.64
A0A1Y7VJZ2	1930.91	2086.36	2245.89	2432.6	2399.73	2225.37	2124.35	2251.02	2505.43	2616.36	2045.99	1792.67	1634.2	1843.67	1691.22	1959.44	2399.77	2034.16	2796.45	1893.55	2479.18	3849.33	3436.13	3254.56	3517.43	3936.52	3293.4	3761.32	5283.65	3940.83	4305.94	2386.26	1627.72	1767.14	7166.63	34819.7	37395.6	15424.5	3925.82	1596.45	1635.7	1826.87	2555.1	2523.73	2186.08	2127.75	1682.64
A0A1Y7VJZ2	1930.91	2086.36	2245.89	2432.6	2399.73	2225.37	2124.35	2251.02	2505.43	2616.36	2045.99	1792.67	1634.2	1843.67	1691.22	1959.44	2399.77	2034.16	2796.45	1893.55	2479.18	3849.33	3436.13	3254.56	3517.43	3936.52	3293.4	3761.32	5283.65	3940.83	4305.94	2386.26	1627.72	1767.14	7166.63	34819.7	37395.6	15424.5	3925.82	1596.45	1635.7	1826.87	2555.1	2523.73	2186.08	2127.75	1682.64
A0A1Y7VJZ2	1930.91	2086.36	2245.89	2432.6	2399.73	2225.37	2124.35	2251.02	2505.43	2616.36	2045.99	1792.67	1634.2	1843.67	1691.22	1959.44	2399.77	2034.16	2796.45	1893.55	2479.18	3849.33	3436.13	3254.56	3517.43	3936.52	3293.4	3761.32	5283.65	3940.83	4305.94	2386.26	1627.72	1767.14	7166.63	34819.7	37395.6	15424.5	3925.82	1596.45	1635.7	1826.87	2555.1	2523.73	2186.08	2127.75	1682.64
A0A1Y7VK19	2159.67	2006.73	2079.03	2017.87	1650.95	1534.04	2204.04	2087.73	1734.52	1478.44	1422.85	1507.94	1826.14	1968.96	2542.97	2138.99	1499.53	1606.06	2209.86	2090.24	2245.13	2382.31	2627.3	2305.18	1683.03	1810.69	2162.25	2052.79	1515.37	1442.96	2045.15	2736.17	9397.1	25030.7	61182.1	263500	109271	49197	21095.5	14860.2	6860.57	4251.4	2626.19	1568.91	1429.51	1618.49	2147.34
A0A1Y7VK19	2159.67	2006.73	2079.03	2017.87	1650.95	1534.04	2204.04	2087.73	1734.52	1478.44	1422.85	1507.94	1826.14	1968.96	2542.97	2138.99	1499.53	1606.06	2209.86	2090.24	2245.13	2382.31	2627.3	2305.18	1683.03	1810.69	2162.25	2052.79	1515.37	1442.96	2045.15	2736.17	9397.1	25030.7	61182.1	263500	109271	49197	21095.5	14860.2	6860.57	4251.4	2626.19	1568.91	1429.51	1618.49	2147.34
A0A1Y7VK19	2159.67	2006.73	2079.03	2017.87	1650.95	1534.04	2204.04	2087.73	1734.52	1478.44	1422.85	1507.94	1826.14	1968.96	2542.97	2138.99	1499.53	1606.06	2209.86	2090.24	2245.13	2382.31	2627.3	2305.18	1683.03	1810.69	2162.25	2052.79	1515.37	1442.96	2045.15	2736.17	9397.1	25030.7	61182.1	263500	109271	49197	21095.5	14860.2	6860.57	4251.4	2626.19	1568.91	1429.51	1618.49	2147.34
A0A1Y7VK19	2159.67	2006.73	2079.03	2017.87	1650.95	1534.04	2204.04	2087.73	1734.52	1478.44	1422.85	1507.94	1826.14	1968.96	2542.97	2138.99	1499.53	1606.06	2209.86	2090.24	2245.13	2382.31	2627.3	2305.18	1683.03	1810.69	2162.25	2052.79	1515.37	1442.96	2045.15	2736.17	9397.1	25030.7	61182.1	263500	109271	49197	21095.5	14860.2	6860.57	4251.4	2626.19	1568.91	1429.51	1618.49	2147.34
A0A1Y7VK19	2159.67	2006.73	2079.03	2017.87	1650.95	1534.04	2204.04	2087.73	1734.52	1478.44	1422.85	1507.94	1826.14	1968.96	2542.97	2138.99	1499.53	1606.06	2209.86	2090.24	2245.13	2382.31	2627.3	2305.18	1683.03	1810.69	2162.25	2052.79	1515.37	1442.96	2045.15	2736.17	9397.1	25030.7	61182.1	263500	109271	49197	21095.5	14860.2	6860.57	4251.4	2626.19	1568.91	1429.51	1618.49	2147.34
A0A1Y7VK19	2159.67	2006.73	2079.03	2017.87	1650.95	1534.04	2204.04	2087.73	1734.52	1478.44	1422.85	1507.94	1826.14	1968.96	2542.97	2138.99	1499.53	1606.06	2209.86	2090.24	2245.13	2382.31	2627.3	2305.18	1683.03	1810.69	2162.25	2052.79	1515.37	1442.96	2045.15	2736.17	9397.1	25030.7	61182.1	263500	109271	49197	21095.5	14860.2	6860.57	4251.4	2626.19	1568.91	1429.51	1618.49	2147.34
A0A1Y7VKT5	1351.9	1751.65	1685.49	2212.42	2031.57	2288.48	1793.36	1646.29	2141.2	2163.29	2355.88	1577.02	963.634	1264.89	1161.49	1308.38	1614.58	1845.8	1097.94	1185.05	1347.75	1792.27	1680.32	2205.64	2025.33	2281.46	1834.95	1641.24	2137.29	2159.35	2351.58	1574.14	7171.47	16980.3	3106.17	3160.75	1739.26	939.502	1357.89	1123.28	1223.28	1000.1	1525.14	2445.04	2245.17	2070.76	1023.92
A0A1Y7VKT9	1621.77	1820.47	2048.38	2269.69	2471.75	1508.66	1778.12	2097.17	2336.53	1590.08	1460.09	1040.8	1171.11	1297.63	1413.15	1691.49	1016.59	1199	1246.19	2087.61	2546.01	1814.88	2042.1	2262.73	2464.16	1504.03	1772.67	2090.73	2332.27	1587.17	1457.43	1038.9	1168.97	1295.27	1410.57	2624.26	1014.74	1196.81	1213.23	9866.14	16125.4	30925.8	24243.2	17328.8	5772.28	2011.45	1608.96
A0A1Y7VLW2	2133.16	1748.12	1688.89	1839.25	1287.51	1184.69	3808.71	2695.27	1356.99	1119.88	1219.58	999.439	1520.52	1655.89	2243.67	2064.49	1023.24	3650.77	1941.23	2062.24	15540.1	15493.2	1728.06	947.297	13346.2	5051.7	1784.26	11600.3	1354.51	1117.84	1217.35	997.615	8775.44	18400.5	62736	43087.2	12928.6	7707.46	1678.83	1772.43	1930.22	1931.92	2406.52	1664.26	1422.88	1071.98	1977.92
A0A1Y7VMA0	1590.45	2540.81	2181.67	2226.28	2327.52	2098.12	2000.69	2136.49	2165.48	2609.29	2145.22	1611.09	1244.76	1267.31	1317.8	1551.01	1638.12	1221.89	1249.53	1479.24	1645.94	2599.52	2169.94	2199.82	2277.83	2481.28	2473.75	2120.44	2140.71	2586.59	2430.45	1680.67	1231.92	1250	46857	92941.5	20830.1	4603.16	1294.51	1348.88	1428.35	1816.75	1835.02	2310.72	2240.35	2449.11	1848.35
A0A1Y7VMA0	1590.45	2540.81	2181.67	2226.28	2327.52	2098.12	2000.69	2136.49	2165.48	2609.29	2145.22	1611.09	1244.76	1267.31	1317.8	1551.01	1638.12	1221.89	1249.53	1479.24	1645.94	2599.52	2169.94	2199.82	2277.83	2481.28	2473.75	2120.44	2140.71	2586.59	2430.45	1680.67	1231.92	1250	46857	92941.5	20830.1	4603.16	1294.51	1348.88	1428.35	1816.75	1835.02	2310.72	2240.35	2449.11	1848.35
A0A1Y7VMA0	1590.45	2540.81	2181.67	2226.28	2327.52	2098.12	2000.69	2136.49	2165.48	2609.29	2145.22	1611.09	1244.76	1267.31	1317.8	1551.01	1638.12	1221.89	1249.53	1479.24	1645.94	2599.52	2169.94	2199.82	2277.83	2481.28	2473.75	2120.44	2140.71	2586.59	2430.45	1680.67	1231.92	1250	46857	92941.5	20830.1	4603.16	1294.51	1348.88	1428.35	1816.75	1835.02	2310.72	2240.35	2449.11	1848.35
A0A1Y7VMC8	2602.57	2147.81	2504.33	3637.59	2992.99	26508.2	2083.17	2468.49	3524.35	13769.2	2423.29	30005.3	17358	17490.6	1908.25	7396.51	14797	2041.7	1545.43	2049.74	5806.02	1918.03	5577.1	11731.9	17155.3	2209.97	1852.88	222491	2995.37	9211.76	2004.55	1756.73	2268.16	1688.05	1680.27	12517.6	1717.73	2172.11	1676.49	1531.14	1621.88	1643.27	2012.13	2196.35	2865.55	1954.14	1621.76
A0A1Y7VMC8	2602.57	2147.81	2504.33	3637.59	2992.99	26508.2	2083.17	2468.49	3524.35	13769.2	2423.29	30005.3	17358	17490.6	1908.25	7396.51	14797	2041.7	1545.43	2049.74	5806.02	1918.03	5577.1	11731.9	17155.3	2209.97	1852.88	222491	2995.37	9211.76	2004.55	1756.73	2268.16	1688.05	1680.27	12517.6	1717.73	2172.11	1676.49	1531.14	1621.88	1643.27	2012.13	2196.35	2865.55	1954.14	1621.76
P70336	1913.24	1664.27	1563.65	1559.59	1332.88	1319.92	1892.17	1549	1375.75	1606.92	1475.32	1661.1	1587.72	1906.47	1970.6	2113.1	1493.97	1687.01	2127.87	2115.95	1756.51	2287.22	3798.43	10217.6	11346.9	1593	1911.92	1846.88	1373.48	1521.95	1327.69	1316.41	1498.91	1962.29	1976.05	1988.75	1375.25	1486.83	1689.28	1995.83	1958.26	1946.03	1750.3	1765.89	1497.07	1395.14	1957.45
P70336	1913.24	1664.27	1563.65	1559.59	1332.88	1319.92	1892.17	1549	1375.75	1606.92	1475.32	1661.1	1587.72	1906.47	1970.6	2113.1	1493.97	1687.01	2127.87	2115.95	1756.51	2287.22	3798.43	10217.6	11346.9	1593	1911.92	1846.88	1373.48	1521.95	1327.69	1316.41	1498.91	1962.29	1976.05	1988.75	1375.25	1486.83	1689.28	1995.83	1958.26	1946.03	1750.3	1765.89	1497.07	1395.14	1957.45
P70336	1913.24	1664.27	1563.65	1559.59	1332.88	1319.92	1892.17	1549	1375.75	1606.92	1475.32	1661.1	1587.72	1906.47	1970.6	2113.1	1493.97	1687.01	2127.87	2115.95	1756.51	2287.22	3798.43	10217.6	11346.9	1593	1911.92	1846.88	1373.48	1521.95	1327.69	1316.41	1498.91	1962.29	1976.05	1988.75	1375.25	1486.83	1689.28	1995.83	1958.26	1946.03	1750.3	1765.89	1497.07	1395.14	1957.45
P70336	1913.24	1664.27	1563.65	1559.59	1332.88	1319.92	1892.17	1549	1375.75	1606.92	1475.32	1661.1	1587.72	1906.47	1970.6	2113.1	1493.97	1687.01	2127.87	2115.95	1756.51	2287.22	3798.43	10217.6	11346.9	1593	1911.92	1846.88	1373.48	1521.95	1327.69	1316.41	1498.91	1962.29	1976.05	1988.75	1375.25	1486.83	1689.28	1995.83	1958.26	1946.03	1750.3	1765.89	1497.07	1395.14	1957.45
P70336	1913.24	1664.27	1563.65	1559.59	1332.88	1319.92	1892.17	1549	1375.75	1606.92	1475.32	1661.1	1587.72	1906.47	1970.6	2113.1	1493.97	1687.01	2127.87	2115.95	1756.51	2287.22	3798.43	10217.6	11346.9	1593	1911.92	1846.88	1373.48	1521.95	1327.69	1316.41	1498.91	1962.29	1976.05	1988.75	1375.25	1486.83	1689.28	1995.83	1958.26	1946.03	1750.3	1765.89	1497.07	1395.14	1957.45
P70336	1913.24	1664.27	1563.65	1559.59	1332.88	1319.92	1892.17	1549	1375.75	1606.92	1475.32	1661.1	1587.72	1906.47	1970.6	2113.1	1493.97	1687.01	2127.87	2115.95	1756.51	2287.22	3798.43	10217.6	11346.9	1593	1911.92	1846.88	1373.48	1521.95	1327.69	1316.41	1498.91	1962.29	1976.05	1988.75	1375.25	1486.83	1689.28	1995.83	1958.26	1946.03	1750.3	1765.89	1497.07	1395.14	1957.45
P70336	1913.24	1664.27	1563.65	1559.59	1332.88	1319.92	1892.17	1549	1375.75	1606.92	1475.32	1661.1	1587.72	1906.47	1970.6	2113.1	1493.97	1687.01	2127.87	2115.95	1756.51	2287.22	3798.43	10217.6	11346.9	1593	1911.92	1846.88	1373.48	1521.95	1327.69	1316.41	1498.91	1962.29	1976.05	1988.75	1375.25	1486.83	1689.28	1995.83	1958.26	1946.03	1750.3	1765.89	1497.07	1395.14	1957.45
A0A1Y7VN19	1877.89	1726.45	1941.41	1489.87	1162.98	1195.5	1760.2	2055.97	2297.12	3520.02	2226.14	4953.16	4043.69	11132.2	5914.53	4441.85	10239.1	8753.7	11702.9	10932.4	16774.1	11670.9	10974.5	13960.9	17197	7111.88	12388.1	10922.1	5195.03	4155.28	1401.39	1219.73	1343.02	1912.98	1584.59	1856.51	1233.89	1330.1	1484.47	1591.17	1943.79	1863.63	1873.82	1643.85	1640.76	1552.22	1893.94
A0A1Y7VN19	1877.89	1726.45	1941.41	1489.87	1162.98	1195.5	1760.2	2055.97	2297.12	3520.02	2226.14	4953.16	4043.69	11132.2	5914.53	4441.85	10239.1	8753.7	11702.9	10932.4	16774.1	11670.9	10974.5	13960.9	17197	7111.88	12388.1	10922.1	5195.03	4155.28	1401.39	1219.73	1343.02	1912.98	1584.59	1856.51	1233.89	1330.1	1484.47	1591.17	1943.79	1863.63	1873.82	1643.85	1640.76	1552.22	1893.94
A0A1Y7VN19	1877.89	1726.45	1941.41	1489.87	1162.98	1195.5	1760.2	2055.97	2297.12	3520.02	2226.14	4953.16	4043.69	11132.2	5914.53	4441.85	10239.1	8753.7	11702.9	10932.4	16774.1	11670.9	10974.5	13960.9	17197	7111.88	12388.1	10922.1	5195.03	4155.28	1401.39	1219.73	1343.02	1912.98	1584.59	1856.51	1233.89	1330.1	1484.47	1591.17	1943.79	1863.63	1873.82	1643.85	1640.76	1552.22	1893.94
A0A1Y7VN19	1877.89	1726.45	1941.41	1489.87	1162.98	1195.5	1760.2	2055.97	2297.12	3520.02	2226.14	4953.16	4043.69	11132.2	5914.53	4441.85	10239.1	8753.7	11702.9	10932.4	16774.1	11670.9	10974.5	13960.9	17197	7111.88	12388.1	10922.1	5195.03	4155.28	1401.39	1219.73	1343.02	1912.98	1584.59	1856.51	1233.89	1330.1	1484.47	1591.17	1943.79	1863.63	1873.82	1643.85	1640.76	1552.22	1893.94
A0A1Y7VN19	1877.89	1726.45	1941.41	1489.87	1162.98	1195.5	1760.2	2055.97	2297.12	3520.02	2226.14	4953.16	4043.69	11132.2	5914.53	4441.85	10239.1	8753.7	11702.9	10932.4	16774.1	11670.9	10974.5	13960.9	17197	7111.88	12388.1	10922.1	5195.03	4155.28	1401.39	1219.73	1343.02	1912.98	1584.59	1856.51	1233.89	1330.1	1484.47	1591.17	1943.79	1863.63	1873.82	1643.85	1640.76	1552.22	1893.94
A0A1Y7VNM3	1682.19	1755.09	1911.33	1951	2382.98	1564.86	1714.27	1866.88	1888.2	2453.16	1514.48	1003.42	1092.75	1115.43	1362.4	1754.5	980.085	1067.34	1096.27	1452.3	1721.2	1749.7	1905.47	1945.02	2375.67	1560.06	1709.01	1861.15	1884.75	2448.68	1511.72	1001.59	1090.76	9303.83	2576.31	26090.2	3808.28	1585.13	1197.45	1273.79	1859.05	1588.11	1729.49	2156.13	2156.27	1729.39	1551.17
A0A286YCG8	1676.06	1761.5	1497.15	1943.9	2836.94	2443.86	2694.24	2167.37	3088.64	2462.12	2013.89	2426.21	1634.98	1111.37	1367.38	1748.12	983.664	1239.14	1242.28	1457.6	1714.93	1756.09	2110.46	1937.94	2384.34	1554.38	1715.25	2160.72	2256.72	2457.62	1506.22	1005.25	1208.1	1109.35	1364.88	1790.4	981.869	1236.87	1173.94	1278.44	1852.29	1593.91	2339.54	2148.29	2164.14	1723.09	1556.84
A0A286YCV5	1675.84	1402.96	1609.04	1728.09	1897.5	2447.32	1361	1593.31	2489.24	2233.89	2351.9	2410.84	2744.21	2077.11	2191.41	1660.58	2326.9	2711.44	2491.92	2037.64	1591.83	1350.77	1535.98	2280.34	1827.18	2321.08	1310.54	1522.09	2301.79	1641.48	2689.18	2010.21	2402.24	5414.49	9321.62	1635.85	2242.8	2602.76	2070.61	2078.75	1679.71	1757.78	1484.67	1660.62	1591.76	1869.32	1688.48
A0A286YCZ5	1966.54	2141.6	1741.23	1695.58	1846.52	1282.43	2091.79	1782.69	1768.47	1351.64	1124.31	1224.4	995.499	1526.54	1662.44	2234.83	1195.92	1019.21	1285.41	2274.51	1960.5	2135.03	1735.88	1734.9	951.046	1278.5	2085.37	1777.22	1811.24	1349.17	1122.26	1222.17	993.682	1523.75	91256.3	90944.6	22041.9	3076.42	1427.25	1659.16	1779.44	1937.86	1924.3	2416.05	1670.85	1417.27	1892.78
A0A286YD12	2023.43	2297.68	2502.23	1490.28	1023.5	1195.32	2244.23	2444.02	1442.31	1053.64	1156.84	1313.64	1430.58	1670.88	1783.59	2083.02	1283.08	1397.3	1965.49	1901.28	2017.22	2290.63	2494.55	1485.71	1020.36	1191.65	2237.35	2436.53	1439.67	1051.72	1154.73	1311.24	1427.97	5794.74	8364.41	2079.22	1280.74	1394.75	1770.45	1667.59	2236.18	2079.08	2264.17	1646.97	1792.62	1321	2030.72
A0A286YD22	1614.75	1466.51	1040.09	1132.68	1080.1	1412.18	1501.43	1015.89	1138.39	1045.33	1453.77	2555.61	1812.51	1973.86	2348.69	2460.93	1683.39	1770.35	2065.2	1759.06	2534.99	1462.01	1036.9	1129.2	1076.79	1407.85	1496.82	1012.78	1136.31	1043.42	1451.12	2550.94	1809.2	1970.26	1878.8	2456.44	2611.69	1767.12	2541.66	3770.42	2215.27	1629.33	1821.68	1024.92	1193.66	1277.83	1659.29
A0A286YDA2	1630.22	1894.63	1993.65	2204.27	2533.3	2375.56	1865.64	2033.28	2258.39	2467.12	2804.02	2250	1741.06	1261	1449.66	1545.54	2244.91	1863.12	1495.45	1593.64	1617.61	1878.06	3034.1	2199.2	2528.42	2396.91	1555.36	2518.89	2254.9	2462.72	2700.5	1940.1	1736.19	1258.07	1448.31	1374.57	1973.81	1771.78	2176.11	1536	1517.62	1506.4	2170.91	2023.17	2649.4	2463.6	1470.16
A0A286YDA2	1630.22	1894.63	1993.65	2204.27	2533.3	2375.56	1865.64	2033.28	2258.39	2467.12	2804.02	2250	1741.06	1261	1449.66	1545.54	2244.91	1863.12	1495.45	1593.64	1617.61	1878.06	3034.1	2199.2	2528.42	2396.91	1555.36	2518.89	2254.9	2462.72	2700.5	1940.1	1736.19	1258.07	1448.31	1374.57	1973.81	1771.78	2176.11	1536	1517.62	1506.4	2170.91	2023.17	2649.4	2463.6	1470.16
A0A286YDB8	1341.29	1231.65	1238.42	987.877	1544.01	1681.47	1260.98	1209.61	956.076	1589.49	2337.4	2146.33	2158.13	2444.95	1731.13	961.333	2197.44	2107.93	1940.5	940.992	2118.93	2070.26	1234.62	1173.25	1674.16	4020.27	7149.66	6580.25	1522.35	1586.58	2333.14	2142.41	2154.19	1718.38	2685.76	959.578	2193.43	2104.08	1848.1	1597.53	1482.32	1361.14	1120.6	1091.74	1397.12	1521.5	1393.56
A0A286YDC5	1567.01	2005.82	1694.37	2309.73	2108.06	2295.73	1444.04	1645.17	2203.15	2160.54	2178.59	2413.18	2271.56	1929.63	2087.95	1807.59	2450.91	2183.21	1799.8	2217.63	1480.04	1359.05	1602.38	2101.99	1993.62	2171.09	1367.36	1555.86	2007.21	2045.94	2500.11	5356.14	3288.35	3547.08	104324	53714.1	17733.2	7077.35	2163.43	1762.1	1548.71	1422.1	1354.71	1514.6	1684.02	1833.94	1435.71
A0A286YDC5	1567.01	2005.82	1694.37	2309.73	2108.06	2295.73	1444.04	1645.17	2203.15	2160.54	2178.59	2413.18	2271.56	1929.63	2087.95	1807.59	2450.91	2183.21	1799.8	2217.63	1480.04	1359.05	1602.38	2101.99	1993.62	2171.09	1367.36	1555.86	2007.21	2045.94	2500.11	5356.14	3288.35	3547.08	104324	53714.1	17733.2	7077.35	2163.43	1762.1	1548.71	1422.1	1354.71	1514.6	1684.02	1833.94	1435.71
A0A286YDI8	1560.89	1610.9	1629.19	2080.03	2276.94	1900.53	2274.76	1927.44	2259.63	2150.25	1788.53	1985.71	1777.51	1771.54	1668.51	1632.7	1562.11	1596.52	1555.88	1625.46	1507.72	1892.52	1658.82	1799.84	1677.98	1828.54	1720.16	2021.77	1971.88	4345.01	36933.5	39603.8	21701	2035.94	1767.95	1629.56	1568.61	1559.34	1548.82	1481.27	1578.07	1713.75	1583.45	1663.71	1675.94	1684.43	1644.55
A0A286YDI8	1560.89	1610.9	1629.19	2080.03	2276.94	1900.53	2274.76	1927.44	2259.63	2150.25	1788.53	1985.71	1777.51	1771.54	1668.51	1632.7	1562.11	1596.52	1555.88	1625.46	1507.72	1892.52	1658.82	1799.84	1677.98	1828.54	1720.16	2021.77	1971.88	4345.01	36933.5	39603.8	21701	2035.94	1767.95	1629.56	1568.61	1559.34	1548.82	1481.27	1578.07	1713.75	1583.45	1663.71	1675.94	1684.43	1644.55
A0A286YDI8	1560.89	1610.9	1629.19	2080.03	2276.94	1900.53	2274.76	1927.44	2259.63	2150.25	1788.53	1985.71	1777.51	1771.54	1668.51	1632.7	1562.11	1596.52	1555.88	1625.46	1507.72	1892.52	1658.82	1799.84	1677.98	1828.54	1720.16	2021.77	1971.88	4345.01	36933.5	39603.8	21701	2035.94	1767.95	1629.56	1568.61	1559.34	1548.82	1481.27	1578.07	1713.75	1583.45	1663.71	1675.94	1684.43	1644.55
A0A286YDI8	1560.89	1610.9	1629.19	2080.03	2276.94	1900.53	2274.76	1927.44	2259.63	2150.25	1788.53	1985.71	1777.51	1771.54	1668.51	1632.7	1562.11	1596.52	1555.88	1625.46	1507.72	1892.52	1658.82	1799.84	1677.98	1828.54	1720.16	2021.77	1971.88	4345.01	36933.5	39603.8	21701	2035.94	1767.95	1629.56	1568.61	1559.34	1548.82	1481.27	1578.07	1713.75	1583.45	1663.71	1675.94	1684.43	1644.55
A0A286YDI8	1560.89	1610.9	1629.19	2080.03	2276.94	1900.53	2274.76	1927.44	2259.63	2150.25	1788.53	1985.71	1777.51	1771.54	1668.51	1632.7	1562.11	1596.52	1555.88	1625.46	1507.72	1892.52	1658.82	1799.84	1677.98	1828.54	1720.16	2021.77	1971.88	4345.01	36933.5	39603.8	21701	2035.94	1767.95	1629.56	1568.61	1559.34	1548.82	1481.27	1578.07	1713.75	1583.45	1663.71	1675.94	1684.43	1644.55
A0A286YDI8	1560.89	1610.9	1629.19	2080.03	2276.94	1900.53	2274.76	1927.44	2259.63	2150.25	1788.53	1985.71	1777.51	1771.54	1668.51	1632.7	1562.11	1596.52	1555.88	1625.46	1507.72	1892.52	1658.82	1799.84	1677.98	1828.54	1720.16	2021.77	1971.88	4345.01	36933.5	39603.8	21701	2035.94	1767.95	1629.56	1568.61	1559.34	1548.82	1481.27	1578.07	1713.75	1583.45	1663.71	1675.94	1684.43	1644.55
A0A286YDI8	1560.89	1610.9	1629.19	2080.03	2276.94	1900.53	2274.76	1927.44	2259.63	2150.25	1788.53	1985.71	1777.51	1771.54	1668.51	1632.7	1562.11	1596.52	1555.88	1625.46	1507.72	1892.52	1658.82	1799.84	1677.98	1828.54	1720.16	2021.77	1971.88	4345.01	36933.5	39603.8	21701	2035.94	1767.95	1629.56	1568.61	1559.34	1548.82	1481.27	1578.07	1713.75	1583.45	1663.71	1675.94	1684.43	1644.55
A0A286YDI8	1560.89	1610.9	1629.19	2080.03	2276.94	1900.53	2274.76	1927.44	2259.63	2150.25	1788.53	1985.71	1777.51	1771.54	1668.51	1632.7	1562.11	1596.52	1555.88	1625.46	1507.72	1892.52	1658.82	1799.84	1677.98	1828.54	1720.16	2021.77	1971.88	4345.01	36933.5	39603.8	21701	2035.94	1767.95	1629.56	1568.61	1559.34	1548.82	1481.27	1578.07	1713.75	1583.45	1663.71	1675.94	1684.43	1644.55
A0A286YDI8	1560.89	1610.9	1629.19	2080.03	2276.94	1900.53	2274.76	1927.44	2259.63	2150.25	1788.53	1985.71	1777.51	1771.54	1668.51	1632.7	1562.11	1596.52	1555.88	1625.46	1507.72	1892.52	1658.82	1799.84	1677.98	1828.54	1720.16	2021.77	1971.88	4345.01	36933.5	39603.8	21701	2035.94	1767.95	1629.56	1568.61	1559.34	1548.82	1481.27	1578.07	1713.75	1583.45	1663.71	1675.94	1684.43	1644.55
A0A286YEB7	3730.4	3487.08	4414.52	4386.06	5133.32	6291.83	5063.53	10030	6028.53	5879.63	4542.45	7373.03	7292.1	7890.27	7569.02	6410.26	6512.86	19455.5	13146.1	18169.9	17459.2	11617.3	5530.51	5393.85	4863.22	4836.57	4538.26	5755.4	4794.05	4163.23	4932.62	4782.67	6041.07	5681.04	3348.35	3864.61	3981.01	5238.46	4169.25	4417.22	4122.62	3439.72	3732.99	3031.99	3478.36	4162.39	3420.36
A0A286YEB7	3730.4	3487.08	4414.52	4386.06	5133.32	6291.83	5063.53	10030	6028.53	5879.63	4542.45	7373.03	7292.1	7890.27	7569.02	6410.26	6512.86	19455.5	13146.1	18169.9	17459.2	11617.3	5530.51	5393.85	4863.22	4836.57	4538.26	5755.4	4794.05	4163.23	4932.62	4782.67	6041.07	5681.04	3348.35	3864.61	3981.01	5238.46	4169.25	4417.22	4122.62	3439.72	3732.99	3031.99	3478.36	4162.39	3420.36
A0A2C9F2D2	1451.4	1520.32	1779.13	1941.47	1977.29	2008.08	1685.27	1740.4	1847.33	1843.65	2109.75	1902.86	1564.31	1328.1	1385.14	1247.32	1842.22	1573.63	1355.02	1217.25	1373.89	1390.74	1841.55	1692.46	1838.74	1829.01	1371.5	1760.84	1711.63	1815.07	2045.19	1736.26	1430.87	1308.31	1211.88	14930.9	46693.1	24436.7	13496.2	5727.15	4456.45	4916.74	2835.14	1460.16	1942.31	1799.84	1223.02
A0A2C9F2D2	1451.4	1520.32	1779.13	1941.47	1977.29	2008.08	1685.27	1740.4	1847.33	1843.65	2109.75	1902.86	1564.31	1328.1	1385.14	1247.32	1842.22	1573.63	1355.02	1217.25	1373.89	1390.74	1841.55	1692.46	1838.74	1829.01	1371.5	1760.84	1711.63	1815.07	2045.19	1736.26	1430.87	1308.31	1211.88	14930.9	46693.1	24436.7	13496.2	5727.15	4456.45	4916.74	2835.14	1460.16	1942.31	1799.84	1223.02
A0A2C9F2D2	1451.4	1520.32	1779.13	1941.47	1977.29	2008.08	1685.27	1740.4	1847.33	1843.65	2109.75	1902.86	1564.31	1328.1	1385.14	1247.32	1842.22	1573.63	1355.02	1217.25	1373.89	1390.74	1841.55	1692.46	1838.74	1829.01	1371.5	1760.84	1711.63	1815.07	2045.19	1736.26	1430.87	1308.31	1211.88	14930.9	46693.1	24436.7	13496.2	5727.15	4456.45	4916.74	2835.14	1460.16	1942.31	1799.84	1223.02
A0A2C9F2D2	1451.4	1520.32	1779.13	1941.47	1977.29	2008.08	1685.27	1740.4	1847.33	1843.65	2109.75	1902.86	1564.31	1328.1	1385.14	1247.32	1842.22	1573.63	1355.02	1217.25	1373.89	1390.74	1841.55	1692.46	1838.74	1829.01	1371.5	1760.84	1711.63	1815.07	2045.19	1736.26	1430.87	1308.31	1211.88	14930.9	46693.1	24436.7	13496.2	5727.15	4456.45	4916.74	2835.14	1460.16	1942.31	1799.84	1223.02
A0A2C9F2D2	1451.4	1520.32	1779.13	1941.47	1977.29	2008.08	1685.27	1740.4	1847.33	1843.65	2109.75	1902.86	1564.31	1328.1	1385.14	1247.32	1842.22	1573.63	1355.02	1217.25	1373.89	1390.74	1841.55	1692.46	1838.74	1829.01	1371.5	1760.84	1711.63	1815.07	2045.19	1736.26	1430.87	1308.31	1211.88	14930.9	46693.1	24436.7	13496.2	5727.15	4456.45	4916.74	2835.14	1460.16	1942.31	1799.84	1223.02
A0A2C9F2D2	1451.4	1520.32	1779.13	1941.47	1977.29	2008.08	1685.27	1740.4	1847.33	1843.65	2109.75	1902.86	1564.31	1328.1	1385.14	1247.32	1842.22	1573.63	1355.02	1217.25	1373.89	1390.74	1841.55	1692.46	1838.74	1829.01	1371.5	1760.84	1711.63	1815.07	2045.19	1736.26	1430.87	1308.31	1211.88	14930.9	46693.1	24436.7	13496.2	5727.15	4456.45	4916.74	2835.14	1460.16	1942.31	1799.84	1223.02
A0A2C9F2D2	1451.4	1520.32	1779.13	1941.47	1977.29	2008.08	1685.27	1740.4	1847.33	1843.65	2109.75	1902.86	1564.31	1328.1	1385.14	1247.32	1842.22	1573.63	1355.02	1217.25	1373.89	1390.74	1841.55	1692.46	1838.74	1829.01	1371.5	1760.84	1711.63	1815.07	2045.19	1736.26	1430.87	1308.31	1211.88	14930.9	46693.1	24436.7	13496.2	5727.15	4456.45	4916.74	2835.14	1460.16	1942.31	1799.84	1223.02
A0A2C9F2D2	1451.4	1520.32	1779.13	1941.47	1977.29	2008.08	1685.27	1740.4	1847.33	1843.65	2109.75	1902.86	1564.31	1328.1	1385.14	1247.32	1842.22	1573.63	1355.02	1217.25	1373.89	1390.74	1841.55	1692.46	1838.74	1829.01	1371.5	1760.84	1711.63	1815.07	2045.19	1736.26	1430.87	1308.31	1211.88	14930.9	46693.1	24436.7	13496.2	5727.15	4456.45	4916.74	2835.14	1460.16	1942.31	1799.84	1223.02
A0A2I3BPD0	1923.6	2416.93	1542.88	2849.43	1076.61	1136.34	2360.71	1579.62	1333.7	993.833	1099.76	1381.81	1729.85	2468.9	1325.51	1980.25	1349.67	1771.05	1712.84	1999.95	1917.7	2409.51	1538.14	1412.4	1073.31	1132.86	2353.47	1574.77	2959.64	5466.4	3961.79	7541.51	5834.52	12062.2	14629.6	3346.66	1347.21	1813.89	1610.74	1754.13	2125.85	2186.99	1705.09	1565.71	1885.65	1255.82	2136.12
A0A2I3BPG9	1362.84	1119.2	3907.33	2045.65	12447.8	10670.8	16406.1	14200.5	11290.3	25305.6	6966.06	8501.85	20891.4	25605.9	34302.7	21955.6	11586.4	23312.6	1935.42	17809.2	38094.1	29193	1215.1	20667.8	1514.94	2446.42	1089.82	9388.55	969.661	1561.5	2370.61	1946.82	2120.13	1745.98	2643.3	1400.42	1901.54	2070.82	1877.78	2475.9	1506.13	1012.73	1102.88	1109.28	1375.03	1722.18	989.169
A0A2I3BPM1	2265.87	2051.84	1817.4	1668.84	1769.13	1338.54	2004.11	1860.68	1694.34	1845.18	1295.45	1173.08	1039.05	954.113	1592.76	2332.6	1145.8	1063.8	1454.11	1697.85	2258.92	2045.54	1811.83	1663.72	1810.15	1334.43	1997.96	1854.98	2628.69	939.187	1293.08	1270.52	9974.25	11960.8	11403.5	4142.68	1367.78	1061.85	1367.43	1489.16	2504.1	1856.63	2008.49	1844.3	1600.82	1479.27	1813.45
A0A2I3BPS1	2349.87	1586.91	1860.47	1272.82	1168.77	1305.04	1624.7	1817.19	1231.85	3794.23	1343.47	1779.22	1674.99	2218.08	5372.22	2274.22	1821.59	6460.79	1917.52	2068.21	2342.66	1582.04	5126.62	1268.92	1165.19	1301.03	1619.71	2678.25	1229.6	1231.4	1341.02	905.615	1671.93	2214.03	73042.1	88305.9	42979.5	8719.31	3468.84	3130.06	2126.31	1425.49	1683.47	1406.65	1291.66	1180.88	1795.52
A0A2I3BQ34	1852.15	1700.74	1735.94	1364.13	1118.15	1217.69	1741.25	1695.56	1320.22	1151.08	1058.92	972.355	1562.88	2377.2	1948.53	2122	995.511	1526.52	1932.66	2077.1	1846.47	1695.53	1776.2	1359.94	1114.71	1213.95	1735.9	1734.88	1317.81	1148.97	1056.98	970.58	1560.02	2372.86	2445.95	14400.7	7779.22	4532.97	1733.69	1821.8	2046.89	1879.56	2473.55	1507.56	1011.77	1101.84	1924.32
A0A2I3BQE3	2098.36	2215.63	1683.05	1545.47	986.947	1239.59	2164.09	1723.13	1829.6	1016.01	1199.68	1266.73	962.239	1732.76	1719.9	2160.16	1237.26	985.154	1297.87	1833.38	2091.93	2208.83	1677.89	1540.73	983.919	1235.78	2157.45	1717.85	931.255	1014.16	1197.49	1264.41	960.483	2688.29	1716.76	2156.22	1235	983.356	1476.59	1608.04	2318.99	2004.84	1860.01	1707.96	1728.6	1369.92	1958.21
A0A2I3BQF4	1069.27	1426.48	1660.06	4583.89	9096.75	1925.34	10373.4	11312	9423.37	8077.04	5159.9	2485.86	6208.34	6282.08	12356.3	1100.76	2428.04	1530.15	1010.93	1180.38	1065.99	1422.11	2606.11	2393.07	1930.87	1919.43	1389.03	18956.1	30083.6	20404.1	6111.1	2481.32	1491.83	1369.88	1105.3	1098.75	2423.61	1527.36	1840.13	1035.3	1181.69	1290.77	1834.6	1684.62	1752.55	2127.77	1260.75
A0A2K6EDJ7	2634.45	2558.69	2362.34	2151.41	2262.42	1624.14	2522.3	2318.25	2198.84	1625.46	1482.46	1437.83	1676.34	2633.69	2329.72	2778.78	1416.77	1645.84	2115.23	2758.31	2540.91	2461.62	2303.07	2103.57	1313.37	1565.69	2432.68	2261.34	1426.12	1563.29	1433.38	1249.01	4002.56	4578.76	3793.95	2666.39	1359.87	1573.2	1864.51	2142.84	2712.39	2344.91	2650.38	2367	1729.67	1531.94	2326.96
A0A2K6EDJ7	2634.45	2558.69	2362.34	2151.41	2262.42	1624.14	2522.3	2318.25	2198.84	1625.46	1482.46	1437.83	1676.34	2633.69	2329.72	2778.78	1416.77	1645.84	2115.23	2758.31	2540.91	2461.62	2303.07	2103.57	1313.37	1565.69	2432.68	2261.34	1426.12	1563.29	1433.38	1249.01	4002.56	4578.76	3793.95	2666.39	1359.87	1573.2	1864.51	2142.84	2712.39	2344.91	2650.38	2367	1729.67	1531.94	2326.96
A0A2K6EDL0	1618.95	1823.64	2044.82	3447.11	2476.06	1506.03	1781.23	2093.51	2340.61	1587.31	1457.55	1042.62	1169.07	1299.9	1415.62	1688.54	1018.37	1196.91	1246.44	2671.09	2541.58	1818.05	2038.54	2266.67	2468.46	1501.41	1775.76	2087.09	2336.34	3813.88	4476.77	22752.4	134791	93352.4	8048.82	3650.58	1837.73	1194.73	1215.35	1006.63	1789.17	1650.15	2259.81	2057.34	2240.49	1664.38	1611.76
A0A2R8VHC0	1631.91	1472.55	1815.55	1667.13	1987.46	2423.95	1425.53	1836.48	1870.21	2311.9	2773.14	2531.15	2219	2037.6	2320.49	1628.52	2440.2	2258.41	2197.09	2486.76	1562.94	1410.01	1710.95	2211.9	1902.03	2776.86	1365.03	1263.39	1794.22	2164.22	2665.62	2428.28	3412.89	3556.17	4679.27	1540.09	2325.36	2135.78	2192.19	2141.05	1651.87	1847.02	1320.9	1591.81	1641.44	2323.22	1772.47
A0A2R8VHC0	1631.91	1472.55	1815.55	1667.13	1987.46	2423.95	1425.53	1836.48	1870.21	2311.9	2773.14	2531.15	2219	2037.6	2320.49	1628.52	2440.2	2258.41	2197.09	2486.76	1562.94	1410.01	1710.95	2211.9	1902.03	2776.86	1365.03	1263.39	1794.22	2164.22	2665.62	2428.28	3412.89	3556.17	4679.27	1540.09	2325.36	2135.78	2192.19	2141.05	1651.87	1847.02	1320.9	1591.81	1641.44	2323.22	1772.47
A0A2R8VHD0	1948.32	2386.27	1650.26	1434.96	1062.96	1150.95	2330.76	1611.87	1388.76	1094.26	1113.9	1364.28	1485.74	2500.62	1852.36	2005.7	1332.55	1451.18	1949.58	1974.58	1942.34	2378.94	2590.73	1430.55	1059.69	1147.42	2323.61	2530.47	1386.23	1092.26	1111.86	1361.79	1483.02	9960.78	5182.05	2002.03	677.354	1448.53	1704.73	1731.88	2153.16	2159.24	2351.46	1585.83	1861.73	1271.96	2109.02
A0A2R8VHN2	1814.02	1305.41	1198.7	1272.46	1861	1586.45	2153.3	2136.38	1013.34	1824.78	1633.17	2274.88	4424.25	2217.44	1675.47	7479.6	4616.58	4925.17	11500.9	1565.83	5803.64	16688	5570.46	1268.55	10597.9	4267.35	1332.4	1223.48	1011.49	928.803	1630.19	2270.72	2085.1	2213.4	1672.41	905.354	2324.8	2134.76	1958.78	1798.66	1641.44	1442.67	1324.73	1151.4	1062.54	1435.52	1477.02
A0A2R8VHP3	23655.4	68402.4	33709.3	69156.2	51770.5	6159.19	42410.7	11521.4	70818.6	12990.9	12379	5878.8	6579.03	17446.7	7060.89	11591.2	14322.5	13507.4	37605.4	9912.89	5492.12	8752.13	6805.06	4404.2	4464.13	4208.8	7398.27	7863.72	8030.47	4989.22	28315.7	28866.5	5080.77	4311.26	4208.39	4405.77	4504.99	13589.5	4791.45	4414.66	6393.43	11260.7	9171.13	6224.52	7770.44	4212.5	4680.73
A0A2R8VHP3	23655.4	68402.4	33709.3	69156.2	51770.5	6159.19	42410.7	11521.4	70818.6	12990.9	12379	5878.8	6579.03	17446.7	7060.89	11591.2	14322.5	13507.4	37605.4	9912.89	5492.12	8752.13	6805.06	4404.2	4464.13	4208.8	7398.27	7863.72	8030.47	4989.22	28315.7	28866.5	5080.77	4311.26	4208.39	4405.77	4504.99	13589.5	4791.45	4414.66	6393.43	11260.7	9171.13	6224.52	7770.44	4212.5	4680.73
A0A2R8VHP3	23655.4	68402.4	33709.3	69156.2	51770.5	6159.19	42410.7	11521.4	70818.6	12990.9	12379	5878.8	6579.03	17446.7	7060.89	11591.2	14322.5	13507.4	37605.4	9912.89	5492.12	8752.13	6805.06	4404.2	4464.13	4208.8	7398.27	7863.72	8030.47	4989.22	28315.7	28866.5	5080.77	4311.26	4208.39	4405.77	4504.99	13589.5	4791.45	4414.66	6393.43	11260.7	9171.13	6224.52	7770.44	4212.5	4680.73
A0A2R8VHP3	23655.4	68402.4	33709.3	69156.2	51770.5	6159.19	42410.7	11521.4	70818.6	12990.9	12379	5878.8	6579.03	17446.7	7060.89	11591.2	14322.5	13507.4	37605.4	9912.89	5492.12	8752.13	6805.06	4404.2	4464.13	4208.8	7398.27	7863.72	8030.47	4989.22	28315.7	28866.5	5080.77	4311.26	4208.39	4405.77	4504.99	13589.5	4791.45	4414.66	6393.43	11260.7	9171.13	6224.52	7770.44	4212.5	4680.73
A0A2R8VHP9	11296.6	11726.8	11755.9	27839.4	15344.7	15843.4	18308.8	17365.7	16059.5	31516.3	13815	26785.5	21478.3	21012.5	19886	18090.3	19475.8	13704.1	19022.8	18025.3	21782.8	22455.3	30531.4	20566.2	21261.7	23102.6	32807.5	32382.8	35368.4	67216.1	61596.7	57461.2	83482.5	364984	1.10228e+06	714493	281906	136569	49680.5	38875	26850.2	20673.8	17853.9	14858.4	8853.17	7911.61	10515.7
A0A2R8VHP9	11296.6	11726.8	11755.9	27839.4	15344.7	15843.4	18308.8	17365.7	16059.5	31516.3	13815	26785.5	21478.3	21012.5	19886	18090.3	19475.8	13704.1	19022.8	18025.3	21782.8	22455.3	30531.4	20566.2	21261.7	23102.6	32807.5	32382.8	35368.4	67216.1	61596.7	57461.2	83482.5	364984	1.10228e+06	714493	281906	136569	49680.5	38875	26850.2	20673.8	17853.9	14858.4	8853.17	7911.61	10515.7
A0A2R8VHP9	11296.6	11726.8	11755.9	27839.4	15344.7	15843.4	18308.8	17365.7	16059.5	31516.3	13815	26785.5	21478.3	21012.5	19886	18090.3	19475.8	13704.1	19022.8	18025.3	21782.8	22455.3	30531.4	20566.2	21261.7	23102.6	32807.5	32382.8	35368.4	67216.1	61596.7	57461.2	83482.5	364984	1.10228e+06	714493	281906	136569	49680.5	38875	26850.2	20673.8	17853.9	14858.4	8853.17	7911.61	10515.7
A0A2R8VHP9	11296.6	11726.8	11755.9	27839.4	15344.7	15843.4	18308.8	17365.7	16059.5	31516.3	13815	26785.5	21478.3	21012.5	19886	18090.3	19475.8	13704.1	19022.8	18025.3	21782.8	22455.3	30531.4	20566.2	21261.7	23102.6	32807.5	32382.8	35368.4	67216.1	61596.7	57461.2	83482.5	364984	1.10228e+06	714493	281906	136569	49680.5	38875	26850.2	20673.8	17853.9	14858.4	8853.17	7911.61	10515.7
A0A2R8VHP9	11296.6	11726.8	11755.9	27839.4	15344.7	15843.4	18308.8	17365.7	16059.5	31516.3	13815	26785.5	21478.3	21012.5	19886	18090.3	19475.8	13704.1	19022.8	18025.3	21782.8	22455.3	30531.4	20566.2	21261.7	23102.6	32807.5	32382.8	35368.4	67216.1	61596.7	57461.2	83482.5	364984	1.10228e+06	714493	281906	136569	49680.5	38875	26850.2	20673.8	17853.9	14858.4	8853.17	7911.61	10515.7
A0A2R8VHR7	1086.81	1125.68	1033.66	19834.5	1604.78	1839.75	1152.49	1058.28	1519.08	2445.73	1893.93	1961.67	1801.31	1654.45	1444.79	1051.83	2008.38	1844.2	1301.63	1350.24	1083.48	1122.23	1030.49	1471.1	2519.33	1834.11	1148.95	1055.03	1516.31	3930.04	1890.48	1958.09	1798.02	2566.8	1442.15	1049.91	2004.72	1840.84	2404.24	1551.02	983.416	1244.04	1142.34	1335.24	1773.5	1664.72	1273.66
A0A2R8VI30	2326.98	2665.46	3240.8	3163.5	4231.14	4935.9	4883.5	6287.67	9051.49	20149	8944.35	11412.7	10781.9	37581.5	23632.5	21099.4	26042.6	27351	28920.8	18075.5	30509.4	26523.2	24728.7	26067.2	23970.9	17145.2	13190	19928.1	12509.8	8242.25	5481.12	5633.64	3114.08	1759.8	1435.19	1454.95	2272.24	1838.26	2213.48	1713.49	1782.48	1798.16	2087.87	2233.32	2395.93	2794.45	1744.36
A0A338P6C7	1906.83	2438.19	1529.42	8280.21	1086.08	1126.44	2381.47	1565.85	1026.67	1187.23	1090.18	1393.97	1714.77	1737.94	1892.66	1962.98	1361.54	1755.61	2187.34	1997.84	1900.98	2430.71	1524.73	994.241	1082.75	1122.98	2374.17	1561.04	1024.8	1185.06	1088.19	1391.42	2660.38	1734.77	1889.21	1959.4	1359.06	1798.07	1624.91	2294.91	2107.31	2206.22	1690.23	1746.74	982.757	1244.87	2154.91
Q62108	2408.9	1982.79	2444.48	20428.5	2671.22	2295.38	1927.11	1906.37	2641.53	2376.75	2126.96	1902.51	1748.12	2065.11	4551.02	2296.78	1888.82	1763.98	1568.46	2004.51	2174.51	1843.24	1747.97	2442.4	2505.02	2139.22	1805.6	1766.33	2494.01	2217.14	1992.43	1755.42	1632.27	1957.59	1723.6	2142.49	1741.91	1650.82	1761.45	1849.94	1520.64	1706.66	1815.18	2088.36	2345.54	2245.58	1686.87
Q62108	2408.9	1982.79	2444.48	20428.5	2671.22	2295.38	1927.11	1906.37	2641.53	2376.75	2126.96	1902.51	1748.12	2065.11	4551.02	2296.78	1888.82	1763.98	1568.46	2004.51	2174.51	1843.24	1747.97	2442.4	2505.02	2139.22	1805.6	1766.33	2494.01	2217.14	1992.43	1755.42	1632.27	1957.59	1723.6	2142.49	1741.91	1650.82	1761.45	1849.94	1520.64	1706.66	1815.18	2088.36	2345.54	2245.58	1686.87
A0A338P6J9	1940.8	1906.21	2084.39	1882.56	2002.71	1691.83	1898.3	2075.52	2190.53	1722.23	1611.71	1574.45	1715.14	1615.94	1965.83	1988.28	1631.07	1927.45	1887.81	1783.42	2114.85	1888.07	2045.94	1999.42	2136.91	1655.77	1987.76	4592.48	7788.39	4339.32	2134.48	2596.89	1631.59	1563.9	1787.72	2132.12	1755.14	1665.56	2049.47	1883.86	1862.46	1832.35	1774.57	1680.62	1715.55	1652.6	1644.44
A0A338P6J9	1940.8	1906.21	2084.39	1882.56	2002.71	1691.83	1898.3	2075.52	2190.53	1722.23	1611.71	1574.45	1715.14	1615.94	1965.83	1988.28	1631.07	1927.45	1887.81	1783.42	2114.85	1888.07	2045.94	1999.42	2136.91	1655.77	1987.76	4592.48	7788.39	4339.32	2134.48	2596.89	1631.59	1563.9	1787.72	2132.12	1755.14	1665.56	2049.47	1883.86	1862.46	1832.35	1774.57	1680.62	1715.55	1652.6	1644.44
A0A338P6J9	1940.8	1906.21	2084.39	1882.56	2002.71	1691.83	1898.3	2075.52	2190.53	1722.23	1611.71	1574.45	1715.14	1615.94	1965.83	1988.28	1631.07	1927.45	1887.81	1783.42	2114.85	1888.07	2045.94	1999.42	2136.91	1655.77	1987.76	4592.48	7788.39	4339.32	2134.48	2596.89	1631.59	1563.9	1787.72	2132.12	1755.14	1665.56	2049.47	1883.86	1862.46	1832.35	1774.57	1680.62	1715.55	1652.6	1644.44
A0A338P6J9	1940.8	1906.21	2084.39	1882.56	2002.71	1691.83	1898.3	2075.52	2190.53	1722.23	1611.71	1574.45	1715.14	1615.94	1965.83	1988.28	1631.07	1927.45	1887.81	1783.42	2114.85	1888.07	2045.94	1999.42	2136.91	1655.77	1987.76	4592.48	7788.39	4339.32	2134.48	2596.89	1631.59	1563.9	1787.72	2132.12	1755.14	1665.56	2049.47	1883.86	1862.46	1832.35	1774.57	1680.62	1715.55	1652.6	1644.44
A0A338P711	1820.55	1966.42	2044.64	2107.52	1755.01	1578.49	1938.83	2038.23	2091.95	1782.77	1334.03	1236.39	1174.11	1391.7	1475.87	2219	1216.77	1170.96	1366.12	1819.57	1836.37	2165.98	2053.74	2121.3	1752.07	1575.59	1938.04	2049.16	2103.72	1524.17	1329.69	1245.09	1176.68	1215.41	12392.2	40277.6	12383	4808.12	1423.12	1490.35	1694.26	1847.8	2006.52	2154.25	1854.79	1703.99	1814.06
A0A338P711	1820.55	1966.42	2044.64	2107.52	1755.01	1578.49	1938.83	2038.23	2091.95	1782.77	1334.03	1236.39	1174.11	1391.7	1475.87	2219	1216.77	1170.96	1366.12	1819.57	1836.37	2165.98	2053.74	2121.3	1752.07	1575.59	1938.04	2049.16	2103.72	1524.17	1329.69	1245.09	1176.68	1215.41	12392.2	40277.6	12383	4808.12	1423.12	1490.35	1694.26	1847.8	2006.52	2154.25	1854.79	1703.99	1814.06
A0A338P711	1820.55	1966.42	2044.64	2107.52	1755.01	1578.49	1938.83	2038.23	2091.95	1782.77	1334.03	1236.39	1174.11	1391.7	1475.87	2219	1216.77	1170.96	1366.12	1819.57	1836.37	2165.98	2053.74	2121.3	1752.07	1575.59	1938.04	2049.16	2103.72	1524.17	1329.69	1245.09	1176.68	1215.41	12392.2	40277.6	12383	4808.12	1423.12	1490.35	1694.26	1847.8	2006.52	2154.25	1854.79	1703.99	1814.06
A0A338P7E5	1850.63	1905.3	1813.56	1855.88	1594.06	1597.65	1915.37	1820.76	1899.9	1505.4	1524.62	1922.1	2045.63	2107.56	1941.3	1842.66	2014.16	1891.06	2015.1	1931.01	1741.07	1793.41	1771.23	1804.82	1563.77	1562.95	2008.52	1885.68	1722.85	1556.17	1846.06	1743.18	2113.95	1890.91	2110.35	69971.5	62566	13704.6	3826.2	2395.71	2193.67	2065.49	1693.33	1771.96	1537.16	1607.47	1899.78
A0A338P7E5	1850.63	1905.3	1813.56	1855.88	1594.06	1597.65	1915.37	1820.76	1899.9	1505.4	1524.62	1922.1	2045.63	2107.56	1941.3	1842.66	2014.16	1891.06	2015.1	1931.01	1741.07	1793.41	1771.23	1804.82	1563.77	1562.95	2008.52	1885.68	1722.85	1556.17	1846.06	1743.18	2113.95	1890.91	2110.35	69971.5	62566	13704.6	3826.2	2395.71	2193.67	2065.49	1693.33	1771.96	1537.16	1607.47	1899.78
A0A338P7E5	1850.63	1905.3	1813.56	1855.88	1594.06	1597.65	1915.37	1820.76	1899.9	1505.4	1524.62	1922.1	2045.63	2107.56	1941.3	1842.66	2014.16	1891.06	2015.1	1931.01	1741.07	1793.41	1771.23	1804.82	1563.77	1562.95	2008.52	1885.68	1722.85	1556.17	1846.06	1743.18	2113.95	1890.91	2110.35	69971.5	62566	13704.6	3826.2	2395.71	2193.67	2065.49	1693.33	1771.96	1537.16	1607.47	1899.78
A0A338P7E5	1850.63	1905.3	1813.56	1855.88	1594.06	1597.65	1915.37	1820.76	1899.9	1505.4	1524.62	1922.1	2045.63	2107.56	1941.3	1842.66	2014.16	1891.06	2015.1	1931.01	1741.07	1793.41	1771.23	1804.82	1563.77	1562.95	2008.52	1885.68	1722.85	1556.17	1846.06	1743.18	2113.95	1890.91	2110.35	69971.5	62566	13704.6	3826.2	2395.71	2193.67	2065.49	1693.33	1771.96	1537.16	1607.47	1899.78
A0A338P7E5	1850.63	1905.3	1813.56	1855.88	1594.06	1597.65	1915.37	1820.76	1899.9	1505.4	1524.62	1922.1	2045.63	2107.56	1941.3	1842.66	2014.16	1891.06	2015.1	1931.01	1741.07	1793.41	1771.23	1804.82	1563.77	1562.95	2008.52	1885.68	1722.85	1556.17	1846.06	1743.18	2113.95	1890.91	2110.35	69971.5	62566	13704.6	3826.2	2395.71	2193.67	2065.49	1693.33	1771.96	1537.16	1607.47	1899.78
A0A338P7E5	1850.63	1905.3	1813.56	1855.88	1594.06	1597.65	1915.37	1820.76	1899.9	1505.4	1524.62	1922.1	2045.63	2107.56	1941.3	1842.66	2014.16	1891.06	2015.1	1931.01	1741.07	1793.41	1771.23	1804.82	1563.77	1562.95	2008.52	1885.68	1722.85	1556.17	1846.06	1743.18	2113.95	1890.91	2110.35	69971.5	62566	13704.6	3826.2	2395.71	2193.67	2065.49	1693.33	1771.96	1537.16	1607.47	1899.78
A0A338P7E5	1850.63	1905.3	1813.56	1855.88	1594.06	1597.65	1915.37	1820.76	1899.9	1505.4	1524.62	1922.1	2045.63	2107.56	1941.3	1842.66	2014.16	1891.06	2015.1	1931.01	1741.07	1793.41	1771.23	1804.82	1563.77	1562.95	2008.52	1885.68	1722.85	1556.17	1846.06	1743.18	2113.95	1890.91	2110.35	69971.5	62566	13704.6	3826.2	2395.71	2193.67	2065.49	1693.33	1771.96	1537.16	1607.47	1899.78
A0A338P7G4	2036.81	2163.96	2159.05	1920.24	2048.93	1805.56	2122.93	1922.11	1902.88	2169.43	1743.38	1793.45	1613.9	1882.47	1784.95	2031.34	1764.26	1603.64	1595.89	2130.55	1967.27	2111.61	1628.37	2089.21	1974.4	1754.79	2326.55	1625.3	2069.29	2104.8	1691.76	1735.84	1559.17	1814.58	11728.7	111351	31821.7	11429.4	2958.79	2052.98	1909.48	1907.83	1785.74	1976.42	1652.4	1951.11	1865.34
A0A338P7G4	2036.81	2163.96	2159.05	1920.24	2048.93	1805.56	2122.93	1922.11	1902.88	2169.43	1743.38	1793.45	1613.9	1882.47	1784.95	2031.34	1764.26	1603.64	1595.89	2130.55	1967.27	2111.61	1628.37	2089.21	1974.4	1754.79	2326.55	1625.3	2069.29	2104.8	1691.76	1735.84	1559.17	1814.58	11728.7	111351	31821.7	11429.4	2958.79	2052.98	1909.48	1907.83	1785.74	1976.42	1652.4	1951.11	1865.34
A0A338P7G4	2036.81	2163.96	2159.05	1920.24	2048.93	1805.56	2122.93	1922.11	1902.88	2169.43	1743.38	1793.45	1613.9	1882.47	1784.95	2031.34	1764.26	1603.64	1595.89	2130.55	1967.27	2111.61	1628.37	2089.21	1974.4	1754.79	2326.55	1625.3	2069.29	2104.8	1691.76	1735.84	1559.17	1814.58	11728.7	111351	31821.7	11429.4	2958.79	2052.98	1909.48	1907.83	1785.74	1976.42	1652.4	1951.11	1865.34
A0A384DVB1	1251.9	1368.75	1481.55	11144.6	1926.39	2004.27	1354.06	1450.68	1897.27	1981.55	2184.37	2371.83	2447.42	1796.81	1531.91	1149.06	2298.22	2397.85	2073.79	1202.05	1248.57	1348.95	1537.9	1796.26	2224.07	2007.79	1316.54	1504.89	2399.3	1924.19	2177.92	2350.58	2443.62	1795.96	1278.28	1150.54	2298.46	2394.1	1790.69	1838.22	1505.74	1324.8	1361.85	1397.31	1826.03	1852.17	1422.32
A0A384DVB1	1251.9	1368.75	1481.55	11144.6	1926.39	2004.27	1354.06	1450.68	1897.27	1981.55	2184.37	2371.83	2447.42	1796.81	1531.91	1149.06	2298.22	2397.85	2073.79	1202.05	1248.57	1348.95	1537.9	1796.26	2224.07	2007.79	1316.54	1504.89	2399.3	1924.19	2177.92	2350.58	2443.62	1795.96	1278.28	1150.54	2298.46	2394.1	1790.69	1838.22	1505.74	1324.8	1361.85	1397.31	1826.03	1852.17	1422.32
A0A384DVB1	1251.9	1368.75	1481.55	11144.6	1926.39	2004.27	1354.06	1450.68	1897.27	1981.55	2184.37	2371.83	2447.42	1796.81	1531.91	1149.06	2298.22	2397.85	2073.79	1202.05	1248.57	1348.95	1537.9	1796.26	2224.07	2007.79	1316.54	1504.89	2399.3	1924.19	2177.92	2350.58	2443.62	1795.96	1278.28	1150.54	2298.46	2394.1	1790.69	1838.22	1505.74	1324.8	1361.85	1397.31	1826.03	1852.17	1422.32
A0A3B2W3V4	1309.48	1426.05	1660.56	1144.46	2097.38	1925.92	1392.88	1700.11	1830.31	2029.86	2281.96	2485.1	1495.02	1016.49	1199.12	1101.1	2427.3	1530.62	1154.02	1120.65	1114.58	1421.67	2606.91	1772.49	2090.94	1920.02	1388.61	9766.01	4947.13	5397.15	11434.8	14449.2	13756.2	28122.6	34216.4	14473.9	7423.92	4261.37	1839.57	1287.28	1184.9	1290.38	1835.16	1608.79	2317.9	2128.42	1260.36
A0A3B2W864	2381.72	2684.36	3134.85	3592.04	3579.92	3566.73	5568.81	4339.19	3808.2	8034.72	3682.03	4715.09	6223.7	4213.11	7948.8	4055.11	5265.57	5027.97	4367.12	3848.62	4915.79	4565.77	4561.21	3862.52	3666.38	3668.63	3920.22	4494.23	3195.18	3026.94	3118.28	2884.74	2673.85	2238.57	2109.88	2353.97	2953.15	2646.39	2416.09	2143.51	2338.09	2474.58	2637.05	2373.5	2776.39	2860.63	2277.29
A0A3B2W864	2381.72	2684.36	3134.85	3592.04	3579.92	3566.73	5568.81	4339.19	3808.2	8034.72	3682.03	4715.09	6223.7	4213.11	7948.8	4055.11	5265.57	5027.97	4367.12	3848.62	4915.79	4565.77	4561.21	3862.52	3666.38	3668.63	3920.22	4494.23	3195.18	3026.94	3118.28	2884.74	2673.85	2238.57	2109.88	2353.97	2953.15	2646.39	2416.09	2143.51	2338.09	2474.58	2637.05	2373.5	2776.39	2860.63	2277.29
A0A3B2W864	2381.72	2684.36	3134.85	3592.04	3579.92	3566.73	5568.81	4339.19	3808.2	8034.72	3682.03	4715.09	6223.7	4213.11	7948.8	4055.11	5265.57	5027.97	4367.12	3848.62	4915.79	4565.77	4561.21	3862.52	3666.38	3668.63	3920.22	4494.23	3195.18	3026.94	3118.28	2884.74	2673.85	2238.57	2109.88	2353.97	2953.15	2646.39	2416.09	2143.51	2338.09	2474.58	2637.05	2373.5	2776.39	2860.63	2277.29
A0A3B2W864	2381.72	2684.36	3134.85	3592.04	3579.92	3566.73	5568.81	4339.19	3808.2	8034.72	3682.03	4715.09	6223.7	4213.11	7948.8	4055.11	5265.57	5027.97	4367.12	3848.62	4915.79	4565.77	4561.21	3862.52	3666.38	3668.63	3920.22	4494.23	3195.18	3026.94	3118.28	2884.74	2673.85	2238.57	2109.88	2353.97	2953.15	2646.39	2416.09	2143.51	2338.09	2474.58	2637.05	2373.5	2776.39	2860.63	2277.29
A0A3B2WAL8	2009.67	2313.41	1611.91	1480.15	1030.5	1187.19	2259.6	1650.3	974.132	1251.26	1148.98	1322.63	1807.26	1659.52	1795.8	2068.86	1291.87	1850.3	2207.79	2006.62	2003.51	2306.31	1606.97	1475.6	1027.34	1183.55	2252.67	1645.24	972.354	1248.98	1146.88	1320.22	1655.17	2574.67	1792.53	2065.08	1289.51	941.792	1541.75	2418.69	2220.97	2093.32	1781.39	1635.77	1804.89	1312.01	2044.63
A0A3B2WB60	1458.26	1623.89	1818.1	1979.95	1883.39	2468.53	1662.56	1775.81	1985.03	2333.49	2541.23	1461.99	1039.45	1131.98	1076.78	1411.32	1496.81	1015.27	1094.86	1195.86	1453.78	2549.33	1812.52	1973.88	1877.61	2460.96	2610.04	1770.36	1981.4	2329.24	2536.59	1459.33	1037.55	5312.62	12164.8	2237.01	2369.62	1013.42	1258.85	1211.66	1319.52	1794.62	1645.13	1791.59	2081.41	2233.68	1837.36
A0A3B2WDB3	3838.41	3476.63	3956.01	3427.05	6841.81	11325.7	11618.3	19703.8	16609.2	33955.2	13559	31835.9	20672.3	43604.5	33183.1	33572.9	53203.2	41338.7	41088.2	37722.4	36471.5	46693	37528.6	45867	38687.5	27624.9	16136.5	3711.43	4421.08	4164.04	3193.53	3903.13	3853.86	3538.14	3929.83	3821.72	3914.48	3845.35	3818.27	3752.74	3386.7	3669.6	2935	3038.55	3102.03	3144.87	3681.83
A0A3B2WDB3	3838.41	3476.63	3956.01	3427.05	6841.81	11325.7	11618.3	19703.8	16609.2	33955.2	13559	31835.9	20672.3	43604.5	33183.1	33572.9	53203.2	41338.7	41088.2	37722.4	36471.5	46693	37528.6	45867	38687.5	27624.9	16136.5	3711.43	4421.08	4164.04	3193.53	3903.13	3853.86	3538.14	3929.83	3821.72	3914.48	3845.35	3818.27	3752.74	3386.7	3669.6	2935	3038.55	3102.03	3144.87	3681.83
A0A3B2WDB3	3838.41	3476.63	3956.01	3427.05	6841.81	11325.7	11618.3	19703.8	16609.2	33955.2	13559	31835.9	20672.3	43604.5	33183.1	33572.9	53203.2	41338.7	41088.2	37722.4	36471.5	46693	37528.6	45867	38687.5	27624.9	16136.5	3711.43	4421.08	4164.04	3193.53	3903.13	3853.86	3538.14	3929.83	3821.72	3914.48	3845.35	3818.27	3752.74	3386.7	3669.6	2935	3038.55	3102.03	3144.87	3681.83
A0A3B2WDB3	3838.41	3476.63	3956.01	3427.05	6841.81	11325.7	11618.3	19703.8	16609.2	33955.2	13559	31835.9	20672.3	43604.5	33183.1	33572.9	53203.2	41338.7	41088.2	37722.4	36471.5	46693	37528.6	45867	38687.5	27624.9	16136.5	3711.43	4421.08	4164.04	3193.53	3903.13	3853.86	3538.14	3929.83	3821.72	3914.48	3845.35	3818.27	3752.74	3386.7	3669.6	2935	3038.55	3102.03	3144.87	3681.83
A0A3F2YNL8	1662	1577.42	1483.42	1681.65	1635.13	1829.41	1602.35	1459.15	1570.67	1742.05	1703.02	2208.65	2140.32	2028.18	1748.02	1743.1	1999.94	2108.52	2013.29	1826.76	1559.55	1544.23	1460.44	1631.35	1500.33	1605.95	1568.76	1432.91	1857.04	1830.09	1670.99	2069.44	2096.24	1994.37	1569.03	9061.17	32631.8	11902	2141.09	1857.52	1681.97	1652.13	1361.19	1328.89	1308.71	1577.41	1524.15
A0A3F2YNL8	1662	1577.42	1483.42	1681.65	1635.13	1829.41	1602.35	1459.15	1570.67	1742.05	1703.02	2208.65	2140.32	2028.18	1748.02	1743.1	1999.94	2108.52	2013.29	1826.76	1559.55	1544.23	1460.44	1631.35	1500.33	1605.95	1568.76	1432.91	1857.04	1830.09	1670.99	2069.44	2096.24	1994.37	1569.03	9061.17	32631.8	11902	2141.09	1857.52	1681.97	1652.13	1361.19	1328.89	1308.71	1577.41	1524.15
A0A3F2YNL8	1662	1577.42	1483.42	1681.65	1635.13	1829.41	1602.35	1459.15	1570.67	1742.05	1703.02	2208.65	2140.32	2028.18	1748.02	1743.1	1999.94	2108.52	2013.29	1826.76	1559.55	1544.23	1460.44	1631.35	1500.33	1605.95	1568.76	1432.91	1857.04	1830.09	1670.99	2069.44	2096.24	1994.37	1569.03	9061.17	32631.8	11902	2141.09	1857.52	1681.97	1652.13	1361.19	1328.89	1308.71	1577.41	1524.15
A0A3F2YNL8	1662	1577.42	1483.42	1681.65	1635.13	1829.41	1602.35	1459.15	1570.67	1742.05	1703.02	2208.65	2140.32	2028.18	1748.02	1743.1	1999.94	2108.52	2013.29	1826.76	1559.55	1544.23	1460.44	1631.35	1500.33	1605.95	1568.76	1432.91	1857.04	1830.09	1670.99	2069.44	2096.24	1994.37	1569.03	9061.17	32631.8	11902	2141.09	1857.52	1681.97	1652.13	1361.19	1328.89	1308.71	1577.41	1524.15
A0A3Q4EBT3	2001.52	2085.15	2550.09	2651.21	17387.9	8064.87	1986.87	14864.5	25465	18391.8	11534	4772.29	14096.5	1955.48	1781.76	1957.68	2559.33	10572.4	14756.3	1725.13	1730.08	2119.35	2078.19	2235.46	2980.28	8019.68	8196.63	12067	3373.45	5974.49	81760.2	206275	618500	386011	146265	179814	71629.4	24386.7	2241.11	1461.73	1059.93	1351.95	2240.99	2694.39	1929.85	1739.48	1305.09
A0A3Q4EBT3	2001.52	2085.15	2550.09	2651.21	17387.9	8064.87	1986.87	14864.5	25465	18391.8	11534	4772.29	14096.5	1955.48	1781.76	1957.68	2559.33	10572.4	14756.3	1725.13	1730.08	2119.35	2078.19	2235.46	2980.28	8019.68	8196.63	12067	3373.45	5974.49	81760.2	206275	618500	386011	146265	179814	71629.4	24386.7	2241.11	1461.73	1059.93	1351.95	2240.99	2694.39	1929.85	1739.48	1305.09
A0A3Q4EBU5	3362.6	3753.97	5059.33	4785.27	10171	12450.3	16814	18057.7	17440.5	31656	16096.7	24496	22543.1	25468.6	26570.7	32413.7	32929.1	31872	25834.3	19822.5	27633.8	30325.4	23264.1	18780.7	15888.8	8127.33	6594.89	6905.25	6080.11	4968.91	3745.8	3039.97	3386.2	3178.34	3278.75	2876.57	2933.87	3293.41	3145.89	3152.79	3047.86	3348.54	3670.3	4013.85	4008.7	3899.32	3534.95
A0A3Q4EBU5	3362.6	3753.97	5059.33	4785.27	10171	12450.3	16814	18057.7	17440.5	31656	16096.7	24496	22543.1	25468.6	26570.7	32413.7	32929.1	31872	25834.3	19822.5	27633.8	30325.4	23264.1	18780.7	15888.8	8127.33	6594.89	6905.25	6080.11	4968.91	3745.8	3039.97	3386.2	3178.34	3278.75	2876.57	2933.87	3293.41	3145.89	3152.79	3047.86	3348.54	3670.3	4013.85	4008.7	3899.32	3534.95
A0A3Q4EBU5	3362.6	3753.97	5059.33	4785.27	10171	12450.3	16814	18057.7	17440.5	31656	16096.7	24496	22543.1	25468.6	26570.7	32413.7	32929.1	31872	25834.3	19822.5	27633.8	30325.4	23264.1	18780.7	15888.8	8127.33	6594.89	6905.25	6080.11	4968.91	3745.8	3039.97	3386.2	3178.34	3278.75	2876.57	2933.87	3293.41	3145.89	3152.79	3047.86	3348.54	3670.3	4013.85	4008.7	3899.32	3534.95
A0A3Q4EBU5	3362.6	3753.97	5059.33	4785.27	10171	12450.3	16814	18057.7	17440.5	31656	16096.7	24496	22543.1	25468.6	26570.7	32413.7	32929.1	31872	25834.3	19822.5	27633.8	30325.4	23264.1	18780.7	15888.8	8127.33	6594.89	6905.25	6080.11	4968.91	3745.8	3039.97	3386.2	3178.34	3278.75	2876.57	2933.87	3293.41	3145.89	3152.79	3047.86	3348.54	3670.3	4013.85	4008.7	3899.32	3534.95
A0A3Q4EBU5	3362.6	3753.97	5059.33	4785.27	10171	12450.3	16814	18057.7	17440.5	31656	16096.7	24496	22543.1	25468.6	26570.7	32413.7	32929.1	31872	25834.3	19822.5	27633.8	30325.4	23264.1	18780.7	15888.8	8127.33	6594.89	6905.25	6080.11	4968.91	3745.8	3039.97	3386.2	3178.34	3278.75	2876.57	2933.87	3293.41	3145.89	3152.79	3047.86	3348.54	3670.3	4013.85	4008.7	3899.32	3534.95
A0A3Q4EBU5	3362.6	3753.97	5059.33	4785.27	10171	12450.3	16814	18057.7	17440.5	31656	16096.7	24496	22543.1	25468.6	26570.7	32413.7	32929.1	31872	25834.3	19822.5	27633.8	30325.4	23264.1	18780.7	15888.8	8127.33	6594.89	6905.25	6080.11	4968.91	3745.8	3039.97	3386.2	3178.34	3278.75	2876.57	2933.87	3293.41	3145.89	3152.79	3047.86	3348.54	3670.3	4013.85	4008.7	3899.32	3534.95
A0A3Q4EBU5	3362.6	3753.97	5059.33	4785.27	10171	12450.3	16814	18057.7	17440.5	31656	16096.7	24496	22543.1	25468.6	26570.7	32413.7	32929.1	31872	25834.3	19822.5	27633.8	30325.4	23264.1	18780.7	15888.8	8127.33	6594.89	6905.25	6080.11	4968.91	3745.8	3039.97	3386.2	3178.34	3278.75	2876.57	2933.87	3293.41	3145.89	3152.79	3047.86	3348.54	3670.3	4013.85	4008.7	3899.32	3534.95
A0A3Q4EBU5	3362.6	3753.97	5059.33	4785.27	10171	12450.3	16814	18057.7	17440.5	31656	16096.7	24496	22543.1	25468.6	26570.7	32413.7	32929.1	31872	25834.3	19822.5	27633.8	30325.4	23264.1	18780.7	15888.8	8127.33	6594.89	6905.25	6080.11	4968.91	3745.8	3039.97	3386.2	3178.34	3278.75	2876.57	2933.87	3293.41	3145.89	3152.79	3047.86	3348.54	3670.3	4013.85	4008.7	3899.32	3534.95
A0A3Q4EBU5	3362.6	3753.97	5059.33	4785.27	10171	12450.3	16814	18057.7	17440.5	31656	16096.7	24496	22543.1	25468.6	26570.7	32413.7	32929.1	31872	25834.3	19822.5	27633.8	30325.4	23264.1	18780.7	15888.8	8127.33	6594.89	6905.25	6080.11	4968.91	3745.8	3039.97	3386.2	3178.34	3278.75	2876.57	2933.87	3293.41	3145.89	3152.79	3047.86	3348.54	3670.3	4013.85	4008.7	3899.32	3534.95
A0A3Q4EBU5	3362.6	3753.97	5059.33	4785.27	10171	12450.3	16814	18057.7	17440.5	31656	16096.7	24496	22543.1	25468.6	26570.7	32413.7	32929.1	31872	25834.3	19822.5	27633.8	30325.4	23264.1	18780.7	15888.8	8127.33	6594.89	6905.25	6080.11	4968.91	3745.8	3039.97	3386.2	3178.34	3278.75	2876.57	2933.87	3293.41	3145.89	3152.79	3047.86	3348.54	3670.3	4013.85	4008.7	3899.32	3534.95
A0A3Q4EG41	1928.38	1933.76	2404.23	1662.68	1424.23	1070.96	1979.81	2348.31	1501.1	1012.37	1102.5	1105.57	1374.55	1496.92	2481.94	1866.3	1131.9	1342.58	1985.35	2076.6	1922.46	1927.83	2396.85	2610.23	1419.87	1067.67	1973.74	2341.1	1498.36	1010.53	1100.49	1103.56	1008.85	3149.16	8229.32	1981.92	999.69	1340.13	1842.62	1602.28	1744.92	2137.07	2175.5	2369.17	1573.98	1875.75	2187.97
A0A3Q4EGL6	1599.96	1750.3	1882.82	2050.11	1983.28	1990.64	1753.42	1848.12	2136.25	2009.96	1841.3	1502.62	1316.38	1271.36	1385.99	1619.15	1514.43	1308.9	1266.72	1464.54	1603.18	1786.47	1877.16	2051.76	2237.23	1988.33	1543.18	1848.56	2276.54	2465.85	2075.96	2671.15	1917.37	31175.6	101063	46249.5	23575.5	5533.05	1532.1	1521.62	1366.26	1674.12	1740.13	1673.87	2177.36	1949.3	1566.88
A0A3Q4EGL6	1599.96	1750.3	1882.82	2050.11	1983.28	1990.64	1753.42	1848.12	2136.25	2009.96	1841.3	1502.62	1316.38	1271.36	1385.99	1619.15	1514.43	1308.9	1266.72	1464.54	1603.18	1786.47	1877.16	2051.76	2237.23	1988.33	1543.18	1848.56	2276.54	2465.85	2075.96	2671.15	1917.37	31175.6	101063	46249.5	23575.5	5533.05	1532.1	1521.62	1366.26	1674.12	1740.13	1673.87	2177.36	1949.3	1566.88
A0A3Q4EGL6	1599.96	1750.3	1882.82	2050.11	1983.28	1990.64	1753.42	1848.12	2136.25	2009.96	1841.3	1502.62	1316.38	1271.36	1385.99	1619.15	1514.43	1308.9	1266.72	1464.54	1603.18	1786.47	1877.16	2051.76	2237.23	1988.33	1543.18	1848.56	2276.54	2465.85	2075.96	2671.15	1917.37	31175.6	101063	46249.5	23575.5	5533.05	1532.1	1521.62	1366.26	1674.12	1740.13	1673.87	2177.36	1949.3	1566.88
A0A3Q4EGL6	1599.96	1750.3	1882.82	2050.11	1983.28	1990.64	1753.42	1848.12	2136.25	2009.96	1841.3	1502.62	1316.38	1271.36	1385.99	1619.15	1514.43	1308.9	1266.72	1464.54	1603.18	1786.47	1877.16	2051.76	2237.23	1988.33	1543.18	1848.56	2276.54	2465.85	2075.96	2671.15	1917.37	31175.6	101063	46249.5	23575.5	5533.05	1532.1	1521.62	1366.26	1674.12	1740.13	1673.87	2177.36	1949.3	1566.88
A0A3Q4EGR2	2174.59	1996.82	2328.3	1601.61	1843.39	1037.14	2044.37	2274.14	1550.05	980.401	1243.26	1141.63	1331.14	1795.7	1659.62	1807.36	1168.82	1300.18	2003.59	1769.12	2167.91	1990.69	2321.16	5813.53	4328.14	1033.95	2038.1	2267.17	1547.22	978.612	1240.99	1139.54	1328.71	914.004	1656.59	1804.06	1166.68	1297.81	983	1551.67	2403.22	2206.77	2106.79	1770	1668.01	1816.51	2259.32
A0A494B952	1644.14	1676.89	1370.51	1528.48	1502.84	1663.51	1524.6	1508.53	1522.65	1620.31	1557.68	1909.36	1841.52	1682.5	1658.06	1774.03	1916.43	1607.09	1546.39	2070.53	1627.32	1516.22	1362.37	1537.56	1293.4	1656.36	1533.12	1220.56	1322.66	1617.33	1556.47	2117.27	8921.34	22817.1	6058.86	2687.73	2328.1	1650.34	1888.76	1744.25	1942.02	1580.36	1351.02	1623.87	1533.67	1596.54	1593.75
A0A494B952	1644.14	1676.89	1370.51	1528.48	1502.84	1663.51	1524.6	1508.53	1522.65	1620.31	1557.68	1909.36	1841.52	1682.5	1658.06	1774.03	1916.43	1607.09	1546.39	2070.53	1627.32	1516.22	1362.37	1537.56	1293.4	1656.36	1533.12	1220.56	1322.66	1617.33	1556.47	2117.27	8921.34	22817.1	6058.86	2687.73	2328.1	1650.34	1888.76	1744.25	1942.02	1580.36	1351.02	1623.87	1533.67	1596.54	1593.75
A0A494B952	1644.14	1676.89	1370.51	1528.48	1502.84	1663.51	1524.6	1508.53	1522.65	1620.31	1557.68	1909.36	1841.52	1682.5	1658.06	1774.03	1916.43	1607.09	1546.39	2070.53	1627.32	1516.22	1362.37	1537.56	1293.4	1656.36	1533.12	1220.56	1322.66	1617.33	1556.47	2117.27	8921.34	22817.1	6058.86	2687.73	2328.1	1650.34	1888.76	1744.25	1942.02	1580.36	1351.02	1623.87	1533.67	1596.54	1593.75
A0A494B952	1644.14	1676.89	1370.51	1528.48	1502.84	1663.51	1524.6	1508.53	1522.65	1620.31	1557.68	1909.36	1841.52	1682.5	1658.06	1774.03	1916.43	1607.09	1546.39	2070.53	1627.32	1516.22	1362.37	1537.56	1293.4	1656.36	1533.12	1220.56	1322.66	1617.33	1556.47	2117.27	8921.34	22817.1	6058.86	2687.73	2328.1	1650.34	1888.76	1744.25	1942.02	1580.36	1351.02	1623.87	1533.67	1596.54	1593.75
A0A494B9B1	2198.48	2114.73	2302.99	1619.21	1823.35	1298.73	2065.54	2249.42	1567.08	1696.87	1256.92	1455.71	2064.29	1815.43	1641.58	2263.23	1180.92	1286.05	2010.27	1749.89	2191.74	2108.24	2295.93	1614.24	939.112	1294.75	2059.2	2242.52	1564.22	967.975	1254.63	1206.83	1314.27	924.048	1638.58	2259.1	1178.76	1283.7	993.801	1534.81	2429.63	1913.54	2083.89	1789.45	1649.88	1435.28	1869.03
A0A494B9B9	1684.89	1701.79	1526.3	1438.16	1446.62	1463.95	1677.19	1550.45	1412.56	1472.99	1669.43	1654.11	2027.31	2096.95	1871.98	1651.81	1629.6	2208.96	1810.64	1932.38	1685.61	1437.17	1522.1	1440.98	1449.47	1256.09	1420.11	1545.43	1414.75	1475.32	1256.22	1587.75	2035.28	26969.3	92851.4	33544.2	1980.31	2191.71	1861.52	1817.21	1777.31	1611.83	1556.02	1515.3	1361.82	1339.86	1794.9
A0A494B9B9	1684.89	1701.79	1526.3	1438.16	1446.62	1463.95	1677.19	1550.45	1412.56	1472.99	1669.43	1654.11	2027.31	2096.95	1871.98	1651.81	1629.6	2208.96	1810.64	1932.38	1685.61	1437.17	1522.1	1440.98	1449.47	1256.09	1420.11	1545.43	1414.75	1475.32	1256.22	1587.75	2035.28	26969.3	92851.4	33544.2	1980.31	2191.71	1861.52	1817.21	1777.31	1611.83	1556.02	1515.3	1361.82	1339.86	1794.9
A0A494B9B9	1684.89	1701.79	1526.3	1438.16	1446.62	1463.95	1677.19	1550.45	1412.56	1472.99	1669.43	1654.11	2027.31	2096.95	1871.98	1651.81	1629.6	2208.96	1810.64	1932.38	1685.61	1437.17	1522.1	1440.98	1449.47	1256.09	1420.11	1545.43	1414.75	1475.32	1256.22	1587.75	2035.28	26969.3	92851.4	33544.2	1980.31	2191.71	1861.52	1817.21	1777.31	1611.83	1556.02	1515.3	1361.82	1339.86	1794.9
A0A494B9B9	1684.89	1701.79	1526.3	1438.16	1446.62	1463.95	1677.19	1550.45	1412.56	1472.99	1669.43	1654.11	2027.31	2096.95	1871.98	1651.81	1629.6	2208.96	1810.64	1932.38	1685.61	1437.17	1522.1	1440.98	1449.47	1256.09	1420.11	1545.43	1414.75	1475.32	1256.22	1587.75	2035.28	26969.3	92851.4	33544.2	1980.31	2191.71	1861.52	1817.21	1777.31	1611.83	1556.02	1515.3	1361.82	1339.86	1794.9
A0A494B9H1	1444.03	1278.48	1292.69	1307.56	1609.34	2373.91	1248.74	1301.8	1495.76	2013.97	2061.46	1930.57	1906.22	1832.68	1612.92	1561.78	1885.66	1925.66	1945.79	1346.83	1432.98	1274.55	1293.45	1305.36	2147.48	2366.62	1244.91	1634.84	2395.57	3789.24	11835.8	27596.9	15442.8	1836.15	1987.75	1558.93	1882.22	1938.88	2022.03	1673.55	1595.19	1156.85	1337.34	1324.37	1749.88	1736.47	1129.94
A0A494B9H1	1444.03	1278.48	1292.69	1307.56	1609.34	2373.91	1248.74	1301.8	1495.76	2013.97	2061.46	1930.57	1906.22	1832.68	1612.92	1561.78	1885.66	1925.66	1945.79	1346.83	1432.98	1274.55	1293.45	1305.36	2147.48	2366.62	1244.91	1634.84	2395.57	3789.24	11835.8	27596.9	15442.8	1836.15	1987.75	1558.93	1882.22	1938.88	2022.03	1673.55	1595.19	1156.85	1337.34	1324.37	1749.88	1736.47	1129.94
A0A494B9H1	1444.03	1278.48	1292.69	1307.56	1609.34	2373.91	1248.74	1301.8	1495.76	2013.97	2061.46	1930.57	1906.22	1832.68	1612.92	1561.78	1885.66	1925.66	1945.79	1346.83	1432.98	1274.55	1293.45	1305.36	2147.48	2366.62	1244.91	1634.84	2395.57	3789.24	11835.8	27596.9	15442.8	1836.15	1987.75	1558.93	1882.22	1938.88	2022.03	1673.55	1595.19	1156.85	1337.34	1324.37	1749.88	1736.47	1129.94
A0A494B9Z0	1361.17	2314.45	8494.51	19236.1	23656.5	25059.6	31291.5	38388.4	30800.1	50671.4	20409.2	47739.2	35723.3	60735.7	48064.5	52902.9	67699.1	67268.6	85118.8	67384.2	88364.5	80033.9	61871	42097.4	26203.5	17456	10650.2	7463.89	20627	13573.9	17255.6	32573.6	67319	98686.2	30970.1	1398.7	23572.9	1944.31	2276.3	1638.2	1504.28	1013.97	1581.61	1503.04	904.422	1720.06	990.385
A0A494BA32	1601.14	2315.24	2008.09	1857	2503.61	1087.94	1971.67	2218.67	2464.11	5002.25	2043.29	2489.61	3838.06	6275.03	6590.48	7597.19	6779.99	7332.2	7224.29	5719.76	12701.9	9091.71	6838.72	5860.05	5264.69	2420.43	3536.22	3177.08	1908.52	2493.16	1461.46	1321.26	1145.97	1059.75	1428.76	1555.95	1352.72	1119.32	1139.75	1338.27	1769.48	1624.83	1817.04	2052.25	2265.42	2467.09	1663.53
A0A494BA97	1788.59	1650.68	1797.63	1317.31	1157.88	1056.59	1612.29	1755.82	1094.54	1191.98	1022.58	1486.12	1618.42	2295.61	2017.78	1841.26	1451.55	1580.77	1842.13	2150.92	1783.1	2591.4	1839.32	1313.27	1154.33	1053.35	2531.12	1872.78	1092.55	1189.81	1020.71	1483.41	1615.47	2428.27	35344.2	27914.5	7275.32	4994.33	1465.22	1886.55	1976.64	2352.07	1626.61	1455.82	1047.73	1167.68	2297.36
A0A494BAB5	3243.16	3416.81	3668.35	4896.89	8176.78	10473.5	13818.3	15014.3	14594.3	23289.9	11548.7	21496.2	14437.9	17210.6	19416.1	23808.6	28302	22124.9	17917	11513.2	20125.3	15163.1	12773.1	9005.13	7840.69	5935.44	4358.4	3165.41	2964.13	2910.1	2809.47	2897.25	2480.91	2969.68	3291.6	3066.69	2824.11	2503.89	2972.19	2984.18	3282.45	3151.93	2809.98	2735.65	2936.63	2678.98	3276.37
A0A494BAB5	3243.16	3416.81	3668.35	4896.89	8176.78	10473.5	13818.3	15014.3	14594.3	23289.9	11548.7	21496.2	14437.9	17210.6	19416.1	23808.6	28302	22124.9	17917	11513.2	20125.3	15163.1	12773.1	9005.13	7840.69	5935.44	4358.4	3165.41	2964.13	2910.1	2809.47	2897.25	2480.91	2969.68	3291.6	3066.69	2824.11	2503.89	2972.19	2984.18	3282.45	3151.93	2809.98	2735.65	2936.63	2678.98	3276.37
A0A494BAB5	3243.16	3416.81	3668.35	4896.89	8176.78	10473.5	13818.3	15014.3	14594.3	23289.9	11548.7	21496.2	14437.9	17210.6	19416.1	23808.6	28302	22124.9	17917	11513.2	20125.3	15163.1	12773.1	9005.13	7840.69	5935.44	4358.4	3165.41	2964.13	2910.1	2809.47	2897.25	2480.91	2969.68	3291.6	3066.69	2824.11	2503.89	2972.19	2984.18	3282.45	3151.93	2809.98	2735.65	2936.63	2678.98	3276.37
A0A494BAB5	3243.16	3416.81	3668.35	4896.89	8176.78	10473.5	13818.3	15014.3	14594.3	23289.9	11548.7	21496.2	14437.9	17210.6	19416.1	23808.6	28302	22124.9	17917	11513.2	20125.3	15163.1	12773.1	9005.13	7840.69	5935.44	4358.4	3165.41	2964.13	2910.1	2809.47	2897.25	2480.91	2969.68	3291.6	3066.69	2824.11	2503.89	2972.19	2984.18	3282.45	3151.93	2809.98	2735.65	2936.63	2678.98	3276.37
A0A494BAB5	3243.16	3416.81	3668.35	4896.89	8176.78	10473.5	13818.3	15014.3	14594.3	23289.9	11548.7	21496.2	14437.9	17210.6	19416.1	23808.6	28302	22124.9	17917	11513.2	20125.3	15163.1	12773.1	9005.13	7840.69	5935.44	4358.4	3165.41	2964.13	2910.1	2809.47	2897.25	2480.91	2969.68	3291.6	3066.69	2824.11	2503.89	2972.19	2984.18	3282.45	3151.93	2809.98	2735.65	2936.63	2678.98	3276.37
A0A494BAB5	3243.16	3416.81	3668.35	4896.89	8176.78	10473.5	13818.3	15014.3	14594.3	23289.9	11548.7	21496.2	14437.9	17210.6	19416.1	23808.6	28302	22124.9	17917	11513.2	20125.3	15163.1	12773.1	9005.13	7840.69	5935.44	4358.4	3165.41	2964.13	2910.1	2809.47	2897.25	2480.91	2969.68	3291.6	3066.69	2824.11	2503.89	2972.19	2984.18	3282.45	3151.93	2809.98	2735.65	2936.63	2678.98	3276.37
A0A494BAB5	3243.16	3416.81	3668.35	4896.89	8176.78	10473.5	13818.3	15014.3	14594.3	23289.9	11548.7	21496.2	14437.9	17210.6	19416.1	23808.6	28302	22124.9	17917	11513.2	20125.3	15163.1	12773.1	9005.13	7840.69	5935.44	4358.4	3165.41	2964.13	2910.1	2809.47	2897.25	2480.91	2969.68	3291.6	3066.69	2824.11	2503.89	2972.19	2984.18	3282.45	3151.93	2809.98	2735.65	2936.63	2678.98	3276.37
A0A494BAB5	3243.16	3416.81	3668.35	4896.89	8176.78	10473.5	13818.3	15014.3	14594.3	23289.9	11548.7	21496.2	14437.9	17210.6	19416.1	23808.6	28302	22124.9	17917	11513.2	20125.3	15163.1	12773.1	9005.13	7840.69	5935.44	4358.4	3165.41	2964.13	2910.1	2809.47	2897.25	2480.91	2969.68	3291.6	3066.69	2824.11	2503.89	2972.19	2984.18	3282.45	3151.93	2809.98	2735.65	2936.63	2678.98	3276.37
Q9CWG9	1010.84	1508.94	2471.28	1881.29	2048.77	1820.13	1473.84	1606.72	1936.69	8415.55	3257.07	7581.28	7584.82	1075.58	12270.4	11113.5	8552.4	11868.4	10432.2	3337.32	1007.74	6718.44	2463.7	6868.67	2042.48	1814.54	8835.89	39221.8	45030	11365.7	1758.32	2624.75	1410.31	1073.61	1169.19	1038.71	2563.7	1443.9	1005.62	1216.57	1117.12	1365.38	1734.34	1702.31	1853.85	2011.5	1333.62
A0A494BAI5	2979.84	3174.29	4684.93	4505.48	6291.39	9825.69	9631.06	35629.1	12078.3	21366.5	9530.97	41564.6	16084.8	68955.6	13818.4	37285.1	45282.3	37661.6	32151.9	27902.4	38177.2	38749.4	36867.2	24917.3	35462.5	31733	22857.3	14987.2	14805.3	14807.5	22494.6	13303.9	3269.41	2768.31	1995.83	1989.91	4265.46	3127.13	2988.83	2994.3	2389.58	2460.23	4067.94	4370.37	3310.82	3289.66	2401.39
A0A494BAI5	2979.84	3174.29	4684.93	4505.48	6291.39	9825.69	9631.06	35629.1	12078.3	21366.5	9530.97	41564.6	16084.8	68955.6	13818.4	37285.1	45282.3	37661.6	32151.9	27902.4	38177.2	38749.4	36867.2	24917.3	35462.5	31733	22857.3	14987.2	14805.3	14807.5	22494.6	13303.9	3269.41	2768.31	1995.83	1989.91	4265.46	3127.13	2988.83	2994.3	2389.58	2460.23	4067.94	4370.37	3310.82	3289.66	2401.39
A0A494BAJ6	1129.01	1036.72	1471.27	3826.21	1997.02	1997.62	1991.58	1437.05	2452.96	1888.35	1967.47	1806.64	2563.91	1449.06	1048.73	1142.09	1849.66	2504.27	16385.7	51158.5	43547.1	41051.6	66112.5	46993.5	58053.4	104740	112598	197204	70941.3	44599.6	1963.88	34540.3	43597.9	38927.2	1046.81	61393.2	41969.4	2499.7	12937.8	4541.02	8037.75	3041.15	415193	428698	348307	23703.5	36230.7
A0A494BAX5	2095.94	1924.61	2415.66	1543.69	988.087	1076.05	1970.44	2359.47	1493.99	1017.19	1198.3	1100.34	1381.09	1730.76	1721.89	1875.18	1126.55	1348.96	1982.82	1835.5	2089.51	1918.7	2408.25	1538.95	985.055	1072.75	1964.4	2352.23	1491.27	1015.33	1196.11	75257.3	77014.8	47389.7	1718.74	1871.75	1124.49	1346.5	1833.9	1609.89	2316.31	2126.96	2185.84	1705.99	1730.6	1884.66	2177.61
A0A494BAZ3	1608.32	2318.58	2005.19	1859.68	1707.66	1728.91	2373.8	1958.55	1799.82	1655.82	1803.23	1325.59	1146.41	1063.22	976.309	1556.55	1357.15	1119.75	1100.19	1220.03	1603.39	2311.47	1999.04	1853.98	1702.42	1769	2366.51	1952.54	1796.53	2568.93	917.835	1323.17	1144.32	1061.28	974.527	3413.96	2820.49	1117.7	1141.4	1336.34	1455.31	1627.18	1814.42	2055.21	1887.2	2463.54	1665.93
A0A494BB84	1803.54	1959.07	1534.88	21864.6	1756.21	1684.92	1900.04	13963.6	1517.49	1621.99	8147.79	2199.25	2563.44	2531.24	2171.26	1718.28	2189.86	2603.64	2525.23	2084.04	1662.18	1875.92	1444.21	1417.4	1658.19	1574.87	1832.32	1462.22	1449.63	2131.2	1578.54	2074.34	2450.66	2433.41	2079.54	1588.84	6848.06	2467.53	2227.56	2083.19	2041.23	2087.12	1528.05	1223.43	1143.22	1440.36	2047.85
A0A494BB84	1803.54	1959.07	1534.88	21864.6	1756.21	1684.92	1900.04	13963.6	1517.49	1621.99	8147.79	2199.25	2563.44	2531.24	2171.26	1718.28	2189.86	2603.64	2525.23	2084.04	1662.18	1875.92	1444.21	1417.4	1658.19	1574.87	1832.32	1462.22	1449.63	2131.2	1578.54	2074.34	2450.66	2433.41	2079.54	1588.84	6848.06	2467.53	2227.56	2083.19	2041.23	2087.12	1528.05	1223.43	1143.22	1440.36	2047.85
A0A494BBD8	2034.11	1747.03	2232.72	1984.61	2048.16	2328.88	1910.82	1849.52	2085.96	2230.05	2213.65	2578.33	2342.79	2180.85	2013.42	2014.18	2537.9	2303.01	2193.41	1929.36	2020.3	1833.85	2003.87	1811.03	2103.53	2222.43	1814.09	3089.43	1946.74	1984.6	2292.7	2447.63	2372.54	2008.5	2512.43	37340.5	4450.59	3319.62	2687.09	1779.9	1909.64	1750.9	1730.99	1726.68	1934.61	1928.29	1824.84
A0A494BBD8	2034.11	1747.03	2232.72	1984.61	2048.16	2328.88	1910.82	1849.52	2085.96	2230.05	2213.65	2578.33	2342.79	2180.85	2013.42	2014.18	2537.9	2303.01	2193.41	1929.36	2020.3	1833.85	2003.87	1811.03	2103.53	2222.43	1814.09	3089.43	1946.74	1984.6	2292.7	2447.63	2372.54	2008.5	2512.43	37340.5	4450.59	3319.62	2687.09	1779.9	1909.64	1750.9	1730.99	1726.68	1934.61	1928.29	1824.84
A0A494BBD8	2034.11	1747.03	2232.72	1984.61	2048.16	2328.88	1910.82	1849.52	2085.96	2230.05	2213.65	2578.33	2342.79	2180.85	2013.42	2014.18	2537.9	2303.01	2193.41	1929.36	2020.3	1833.85	2003.87	1811.03	2103.53	2222.43	1814.09	3089.43	1946.74	1984.6	2292.7	2447.63	2372.54	2008.5	2512.43	37340.5	4450.59	3319.62	2687.09	1779.9	1909.64	1750.9	1730.99	1726.68	1934.61	1928.29	1824.84
A0A494BBD8	2034.11	1747.03	2232.72	1984.61	2048.16	2328.88	1910.82	1849.52	2085.96	2230.05	2213.65	2578.33	2342.79	2180.85	2013.42	2014.18	2537.9	2303.01	2193.41	1929.36	2020.3	1833.85	2003.87	1811.03	2103.53	2222.43	1814.09	3089.43	1946.74	1984.6	2292.7	2447.63	2372.54	2008.5	2512.43	37340.5	4450.59	3319.62	2687.09	1779.9	1909.64	1750.9	1730.99	1726.68	1934.61	1928.29	1824.84
A0A494BBD8	2034.11	1747.03	2232.72	1984.61	2048.16	2328.88	1910.82	1849.52	2085.96	2230.05	2213.65	2578.33	2342.79	2180.85	2013.42	2014.18	2537.9	2303.01	2193.41	1929.36	2020.3	1833.85	2003.87	1811.03	2103.53	2222.43	1814.09	3089.43	1946.74	1984.6	2292.7	2447.63	2372.54	2008.5	2512.43	37340.5	4450.59	3319.62	2687.09	1779.9	1909.64	1750.9	1730.99	1726.68	1934.61	1928.29	1824.84
A0A494BBD8	2034.11	1747.03	2232.72	1984.61	2048.16	2328.88	1910.82	1849.52	2085.96	2230.05	2213.65	2578.33	2342.79	2180.85	2013.42	2014.18	2537.9	2303.01	2193.41	1929.36	2020.3	1833.85	2003.87	1811.03	2103.53	2222.43	1814.09	3089.43	1946.74	1984.6	2292.7	2447.63	2372.54	2008.5	2512.43	37340.5	4450.59	3319.62	2687.09	1779.9	1909.64	1750.9	1730.99	1726.68	1934.61	1928.29	1824.84
A0A494BBD8	2034.11	1747.03	2232.72	1984.61	2048.16	2328.88	1910.82	1849.52	2085.96	2230.05	2213.65	2578.33	2342.79	2180.85	2013.42	2014.18	2537.9	2303.01	2193.41	1929.36	2020.3	1833.85	2003.87	1811.03	2103.53	2222.43	1814.09	3089.43	1946.74	1984.6	2292.7	2447.63	2372.54	2008.5	2512.43	37340.5	4450.59	3319.62	2687.09	1779.9	1909.64	1750.9	1730.99	1726.68	1934.61	1928.29	1824.84
A0A494BBD8	2034.11	1747.03	2232.72	1984.61	2048.16	2328.88	1910.82	1849.52	2085.96	2230.05	2213.65	2578.33	2342.79	2180.85	2013.42	2014.18	2537.9	2303.01	2193.41	1929.36	2020.3	1833.85	2003.87	1811.03	2103.53	2222.43	1814.09	3089.43	1946.74	1984.6	2292.7	2447.63	2372.54	2008.5	2512.43	37340.5	4450.59	3319.62	2687.09	1779.9	1909.64	1750.9	1730.99	1726.68	1934.61	1928.29	1824.84
A0A494BBD8	2034.11	1747.03	2232.72	1984.61	2048.16	2328.88	1910.82	1849.52	2085.96	2230.05	2213.65	2578.33	2342.79	2180.85	2013.42	2014.18	2537.9	2303.01	2193.41	1929.36	2020.3	1833.85	2003.87	1811.03	2103.53	2222.43	1814.09	3089.43	1946.74	1984.6	2292.7	2447.63	2372.54	2008.5	2512.43	37340.5	4450.59	3319.62	2687.09	1779.9	1909.64	1750.9	1730.99	1726.68	1934.61	1928.29	1824.84
A0A494BBD8	2034.11	1747.03	2232.72	1984.61	2048.16	2328.88	1910.82	1849.52	2085.96	2230.05	2213.65	2578.33	2342.79	2180.85	2013.42	2014.18	2537.9	2303.01	2193.41	1929.36	2020.3	1833.85	2003.87	1811.03	2103.53	2222.43	1814.09	3089.43	1946.74	1984.6	2292.7	2447.63	2372.54	2008.5	2512.43	37340.5	4450.59	3319.62	2687.09	1779.9	1909.64	1750.9	1730.99	1726.68	1934.61	1928.29	1824.84
A0A494BBD8	2034.11	1747.03	2232.72	1984.61	2048.16	2328.88	1910.82	1849.52	2085.96	2230.05	2213.65	2578.33	2342.79	2180.85	2013.42	2014.18	2537.9	2303.01	2193.41	1929.36	2020.3	1833.85	2003.87	1811.03	2103.53	2222.43	1814.09	3089.43	1946.74	1984.6	2292.7	2447.63	2372.54	2008.5	2512.43	37340.5	4450.59	3319.62	2687.09	1779.9	1909.64	1750.9	1730.99	1726.68	1934.61	1928.29	1824.84
A0A494BBD8	2034.11	1747.03	2232.72	1984.61	2048.16	2328.88	1910.82	1849.52	2085.96	2230.05	2213.65	2578.33	2342.79	2180.85	2013.42	2014.18	2537.9	2303.01	2193.41	1929.36	2020.3	1833.85	2003.87	1811.03	2103.53	2222.43	1814.09	3089.43	1946.74	1984.6	2292.7	2447.63	2372.54	2008.5	2512.43	37340.5	4450.59	3319.62	2687.09	1779.9	1909.64	1750.9	1730.99	1726.68	1934.61	1928.29	1824.84
A0A494BBE3	4223.35	4188.03	4247.31	6552.66	8917.49	13541.4	17637.5	29958.3	29005.4	52212.6	22850.5	48937.4	55685	91820.5	68395.4	91006.1	105248	109401	102485	91469	128814	113629	120787	139251	136144	123201	93475.2	100701	81982.9	49263.7	20624.6	8143.54	5007.28	4028.82	3512.2	4659.26	3563.43	2932.53	3270.62	4458.69	5452.37	4947.63	5191.35	4923.46	5890.52	5927.46	4115.27
A0A494BBE3	4223.35	4188.03	4247.31	6552.66	8917.49	13541.4	17637.5	29958.3	29005.4	52212.6	22850.5	48937.4	55685	91820.5	68395.4	91006.1	105248	109401	102485	91469	128814	113629	120787	139251	136144	123201	93475.2	100701	81982.9	49263.7	20624.6	8143.54	5007.28	4028.82	3512.2	4659.26	3563.43	2932.53	3270.62	4458.69	5452.37	4947.63	5191.35	4923.46	5890.52	5927.46	4115.27
A0A494BBE3	4223.35	4188.03	4247.31	6552.66	8917.49	13541.4	17637.5	29958.3	29005.4	52212.6	22850.5	48937.4	55685	91820.5	68395.4	91006.1	105248	109401	102485	91469	128814	113629	120787	139251	136144	123201	93475.2	100701	81982.9	49263.7	20624.6	8143.54	5007.28	4028.82	3512.2	4659.26	3563.43	2932.53	3270.62	4458.69	5452.37	4947.63	5191.35	4923.46	5890.52	5927.46	4115.27
A0A494BBE3	4223.35	4188.03	4247.31	6552.66	8917.49	13541.4	17637.5	29958.3	29005.4	52212.6	22850.5	48937.4	55685	91820.5	68395.4	91006.1	105248	109401	102485	91469	128814	113629	120787	139251	136144	123201	93475.2	100701	81982.9	49263.7	20624.6	8143.54	5007.28	4028.82	3512.2	4659.26	3563.43	2932.53	3270.62	4458.69	5452.37	4947.63	5191.35	4923.46	5890.52	5927.46	4115.27
A0A494BBE3	4223.35	4188.03	4247.31	6552.66	8917.49	13541.4	17637.5	29958.3	29005.4	52212.6	22850.5	48937.4	55685	91820.5	68395.4	91006.1	105248	109401	102485	91469	128814	113629	120787	139251	136144	123201	93475.2	100701	81982.9	49263.7	20624.6	8143.54	5007.28	4028.82	3512.2	4659.26	3563.43	2932.53	3270.62	4458.69	5452.37	4947.63	5191.35	4923.46	5890.52	5927.46	4115.27
A0A494BBE3	4223.35	4188.03	4247.31	6552.66	8917.49	13541.4	17637.5	29958.3	29005.4	52212.6	22850.5	48937.4	55685	91820.5	68395.4	91006.1	105248	109401	102485	91469	128814	113629	120787	139251	136144	123201	93475.2	100701	81982.9	49263.7	20624.6	8143.54	5007.28	4028.82	3512.2	4659.26	3563.43	2932.53	3270.62	4458.69	5452.37	4947.63	5191.35	4923.46	5890.52	5927.46	4115.27
A0A494BBE3	4223.35	4188.03	4247.31	6552.66	8917.49	13541.4	17637.5	29958.3	29005.4	52212.6	22850.5	48937.4	55685	91820.5	68395.4	91006.1	105248	109401	102485	91469	128814	113629	120787	139251	136144	123201	93475.2	100701	81982.9	49263.7	20624.6	8143.54	5007.28	4028.82	3512.2	4659.26	3563.43	2932.53	3270.62	4458.69	5452.37	4947.63	5191.35	4923.46	5890.52	5927.46	4115.27
A0A494BBE3	4223.35	4188.03	4247.31	6552.66	8917.49	13541.4	17637.5	29958.3	29005.4	52212.6	22850.5	48937.4	55685	91820.5	68395.4	91006.1	105248	109401	102485	91469	128814	113629	120787	139251	136144	123201	93475.2	100701	81982.9	49263.7	20624.6	8143.54	5007.28	4028.82	3512.2	4659.26	3563.43	2932.53	3270.62	4458.69	5452.37	4947.63	5191.35	4923.46	5890.52	5927.46	4115.27
A0A494BBE3	4223.35	4188.03	4247.31	6552.66	8917.49	13541.4	17637.5	29958.3	29005.4	52212.6	22850.5	48937.4	55685	91820.5	68395.4	91006.1	105248	109401	102485	91469	128814	113629	120787	139251	136144	123201	93475.2	100701	81982.9	49263.7	20624.6	8143.54	5007.28	4028.82	3512.2	4659.26	3563.43	2932.53	3270.62	4458.69	5452.37	4947.63	5191.35	4923.46	5890.52	5927.46	4115.27
A0A494BBE3	4223.35	4188.03	4247.31	6552.66	8917.49	13541.4	17637.5	29958.3	29005.4	52212.6	22850.5	48937.4	55685	91820.5	68395.4	91006.1	105248	109401	102485	91469	128814	113629	120787	139251	136144	123201	93475.2	100701	81982.9	49263.7	20624.6	8143.54	5007.28	4028.82	3512.2	4659.26	3563.43	2932.53	3270.62	4458.69	5452.37	4947.63	5191.35	4923.46	5890.52	5927.46	4115.27
A0A494BBK3	1495.68	1368.6	1747.13	2817.15	2480.35	2792.02	1350.06	1694.65	2701.3	2223.74	2555.63	2341.48	2463.58	1875.71	2085.06	1557.27	2315.82	2374.94	2054.81	1294.29	1439.15	1318.51	1688.07	2093.66	2336.83	2644.95	1299.92	1635.66	1985.34	2146.73	2453.95	7336.65	36505.1	21177.1	1258.14	3822.2	10509.4	2660.19	1809.75	1586.5	1447.01	1192.56	1398.51	1436.83	2211.76	1917.1	1189.44
A0A494BBK3	1495.68	1368.6	1747.13	2817.15	2480.35	2792.02	1350.06	1694.65	2701.3	2223.74	2555.63	2341.48	2463.58	1875.71	2085.06	1557.27	2315.82	2374.94	2054.81	1294.29	1439.15	1318.51	1688.07	2093.66	2336.83	2644.95	1299.92	1635.66	1985.34	2146.73	2453.95	7336.65	36505.1	21177.1	1258.14	3822.2	10509.4	2660.19	1809.75	1586.5	1447.01	1192.56	1398.51	1436.83	2211.76	1917.1	1189.44
A0A494BBL8	2018.13	2197.79	1696.71	1740.06	805.501	902.545	1330.13	1002.46	1199.71	1741.94	897.135	1747.26	1650.36	3119.86	2371.56	2177.7	1732.49	2861.19	2687.38	2043.11	2011.94	2127.89	2908.6	3744.22	1591.6	1756.88	2140.08	1731.79	1259.2	1314.68	1651.72	1254.23	968.279	1563.73	2367.24	2173.72	1225.06	991.338	1464.7	1616.75	1826.13	1988.7	1875.11	2479.43	1503.98	1381.04	1942.44
A0A494BBQ4	1265.75	1870.87	1578.08	1718.57	2169.84	2142.65	2250.12	2615.1	2534.86	4796.44	1998.89	4390.08	5123.33	7645.94	7229.46	7668.79	8145.31	8932.75	7990.95	6088.17	8708.27	7586.34	5976.43	5251.9	4945.09	2458.71	2402.67	1536.65	1943.69	1720.17	2201.72	1681.28	1812.13	980.753	1238.28	1222.76	1721.32	2681.17	1450.31	1331.76	1145.33	1068.17	1427.95	1555.07	2397.98	1938.8	1093.61
Q922Y1	52530	50817.4	45177.7	42486.9	39776.5	42858	54699.7	51855.5	39494.3	51648.8	45115.1	50113.9	54610.5	59597.3	58174.3	59286.4	55605.6	59834.4	63357.7	56724.2	63390.8	61801.4	46112.2	41381.8	47132	50625.8	53622.3	42112.6	40912.5	43603.3	43603.1	52141.2	1.07033e+06	989920	197631	154119	174542	89185.3	60139.2	69871.2	60267.3	60120.9	49183.1	43995.1	34829.2	30979.7	43054.6
Q922Y1	52530	50817.4	45177.7	42486.9	39776.5	42858	54699.7	51855.5	39494.3	51648.8	45115.1	50113.9	54610.5	59597.3	58174.3	59286.4	55605.6	59834.4	63357.7	56724.2	63390.8	61801.4	46112.2	41381.8	47132	50625.8	53622.3	42112.6	40912.5	43603.3	43603.1	52141.2	1.07033e+06	989920	197631	154119	174542	89185.3	60139.2	69871.2	60267.3	60120.9	49183.1	43995.1	34829.2	30979.7	43054.6
Q922Y1	52530	50817.4	45177.7	42486.9	39776.5	42858	54699.7	51855.5	39494.3	51648.8	45115.1	50113.9	54610.5	59597.3	58174.3	59286.4	55605.6	59834.4	63357.7	56724.2	63390.8	61801.4	46112.2	41381.8	47132	50625.8	53622.3	42112.6	40912.5	43603.3	43603.1	52141.2	1.07033e+06	989920	197631	154119	174542	89185.3	60139.2	69871.2	60267.3	60120.9	49183.1	43995.1	34829.2	30979.7	43054.6
Q922Y1	52530	50817.4	45177.7	42486.9	39776.5	42858	54699.7	51855.5	39494.3	51648.8	45115.1	50113.9	54610.5	59597.3	58174.3	59286.4	55605.6	59834.4	63357.7	56724.2	63390.8	61801.4	46112.2	41381.8	47132	50625.8	53622.3	42112.6	40912.5	43603.3	43603.1	52141.2	1.07033e+06	989920	197631	154119	174542	89185.3	60139.2	69871.2	60267.3	60120.9	49183.1	43995.1	34829.2	30979.7	43054.6
A0A498WGD8	2893.01	2855.97	3440.63	4166.24	4290.61	4396.57	2953.95	3423.07	4243.17	4640.12	4254.49	4335.03	4084.96	3800.47	3219.73	2914.98	4395.84	4447.84	3542.93	3347.79	2994.01	3124.86	4159.6	4955.35	5502.23	4905.22	3227.1	3973.74	5512.4	5793.64	5470.03	9223.13	7741.87	36925.9	82584	31410.9	5844.32	5758.71	3847.99	3328.66	3125.52	3137.26	3316.97	3547.47	3826.41	4037.76	3107.65
A0A498WGD8	2893.01	2855.97	3440.63	4166.24	4290.61	4396.57	2953.95	3423.07	4243.17	4640.12	4254.49	4335.03	4084.96	3800.47	3219.73	2914.98	4395.84	4447.84	3542.93	3347.79	2994.01	3124.86	4159.6	4955.35	5502.23	4905.22	3227.1	3973.74	5512.4	5793.64	5470.03	9223.13	7741.87	36925.9	82584	31410.9	5844.32	5758.71	3847.99	3328.66	3125.52	3137.26	3316.97	3547.47	3826.41	4037.76	3107.65
A0A498WGD8	2893.01	2855.97	3440.63	4166.24	4290.61	4396.57	2953.95	3423.07	4243.17	4640.12	4254.49	4335.03	4084.96	3800.47	3219.73	2914.98	4395.84	4447.84	3542.93	3347.79	2994.01	3124.86	4159.6	4955.35	5502.23	4905.22	3227.1	3973.74	5512.4	5793.64	5470.03	9223.13	7741.87	36925.9	82584	31410.9	5844.32	5758.71	3847.99	3328.66	3125.52	3137.26	3316.97	3547.47	3826.41	4037.76	3107.65
A0A498WGD8	2893.01	2855.97	3440.63	4166.24	4290.61	4396.57	2953.95	3423.07	4243.17	4640.12	4254.49	4335.03	4084.96	3800.47	3219.73	2914.98	4395.84	4447.84	3542.93	3347.79	2994.01	3124.86	4159.6	4955.35	5502.23	4905.22	3227.1	3973.74	5512.4	5793.64	5470.03	9223.13	7741.87	36925.9	82584	31410.9	5844.32	5758.71	3847.99	3328.66	3125.52	3137.26	3316.97	3547.47	3826.41	4037.76	3107.65
A0A498WGD8	2893.01	2855.97	3440.63	4166.24	4290.61	4396.57	2953.95	3423.07	4243.17	4640.12	4254.49	4335.03	4084.96	3800.47	3219.73	2914.98	4395.84	4447.84	3542.93	3347.79	2994.01	3124.86	4159.6	4955.35	5502.23	4905.22	3227.1	3973.74	5512.4	5793.64	5470.03	9223.13	7741.87	36925.9	82584	31410.9	5844.32	5758.71	3847.99	3328.66	3125.52	3137.26	3316.97	3547.47	3826.41	4037.76	3107.65
A0A498WGD8	2893.01	2855.97	3440.63	4166.24	4290.61	4396.57	2953.95	3423.07	4243.17	4640.12	4254.49	4335.03	4084.96	3800.47	3219.73	2914.98	4395.84	4447.84	3542.93	3347.79	2994.01	3124.86	4159.6	4955.35	5502.23	4905.22	3227.1	3973.74	5512.4	5793.64	5470.03	9223.13	7741.87	36925.9	82584	31410.9	5844.32	5758.71	3847.99	3328.66	3125.52	3137.26	3316.97	3547.47	3826.41	4037.76	3107.65
A0A498WGD8	2893.01	2855.97	3440.63	4166.24	4290.61	4396.57	2953.95	3423.07	4243.17	4640.12	4254.49	4335.03	4084.96	3800.47	3219.73	2914.98	4395.84	4447.84	3542.93	3347.79	2994.01	3124.86	4159.6	4955.35	5502.23	4905.22	3227.1	3973.74	5512.4	5793.64	5470.03	9223.13	7741.87	36925.9	82584	31410.9	5844.32	5758.71	3847.99	3328.66	3125.52	3137.26	3316.97	3547.47	3826.41	4037.76	3107.65
A0A498WGD8	2893.01	2855.97	3440.63	4166.24	4290.61	4396.57	2953.95	3423.07	4243.17	4640.12	4254.49	4335.03	4084.96	3800.47	3219.73	2914.98	4395.84	4447.84	3542.93	3347.79	2994.01	3124.86	4159.6	4955.35	5502.23	4905.22	3227.1	3973.74	5512.4	5793.64	5470.03	9223.13	7741.87	36925.9	82584	31410.9	5844.32	5758.71	3847.99	3328.66	3125.52	3137.26	3316.97	3547.47	3826.41	4037.76	3107.65
A0A498WGD8	2893.01	2855.97	3440.63	4166.24	4290.61	4396.57	2953.95	3423.07	4243.17	4640.12	4254.49	4335.03	4084.96	3800.47	3219.73	2914.98	4395.84	4447.84	3542.93	3347.79	2994.01	3124.86	4159.6	4955.35	5502.23	4905.22	3227.1	3973.74	5512.4	5793.64	5470.03	9223.13	7741.87	36925.9	82584	31410.9	5844.32	5758.71	3847.99	3328.66	3125.52	3137.26	3316.97	3547.47	3826.41	4037.76	3107.65
A0A498WGD8	2893.01	2855.97	3440.63	4166.24	4290.61	4396.57	2953.95	3423.07	4243.17	4640.12	4254.49	4335.03	4084.96	3800.47	3219.73	2914.98	4395.84	4447.84	3542.93	3347.79	2994.01	3124.86	4159.6	4955.35	5502.23	4905.22	3227.1	3973.74	5512.4	5793.64	5470.03	9223.13	7741.87	36925.9	82584	31410.9	5844.32	5758.71	3847.99	3328.66	3125.52	3137.26	3316.97	3547.47	3826.41	4037.76	3107.65
A0A498WGD8	2893.01	2855.97	3440.63	4166.24	4290.61	4396.57	2953.95	3423.07	4243.17	4640.12	4254.49	4335.03	4084.96	3800.47	3219.73	2914.98	4395.84	4447.84	3542.93	3347.79	2994.01	3124.86	4159.6	4955.35	5502.23	4905.22	3227.1	3973.74	5512.4	5793.64	5470.03	9223.13	7741.87	36925.9	82584	31410.9	5844.32	5758.71	3847.99	3328.66	3125.52	3137.26	3316.97	3547.47	3826.41	4037.76	3107.65
A0A571BE98	2205.74	2601.4	2886.13	1805.25	5269.56	7730.69	9428.22	12750.2	9589.13	20534.9	14387.7	25069.9	22835.8	26392.5	32914.3	35572.4	36953.6	39812.5	33019.7	23520.5	32912.1	31549.2	25931.4	27466.7	24922.8	16117.3	10512.7	8690.07	4214.51	2024.21	2711.27	1648.33	2135.89	1746.85	1764.39	1848.84	1627.52	2172.06	1661.72	1845.83	1886.64	2299.59	2105.3	1436.09	1559.37	1734.91	2238.12
A0A571BEC9	4604.03	4941.27	9049.3	12697.1	18283.9	17571.5	27650.1	36309.4	33918.2	51839.6	21719.3	36490.4	36550.8	42967.2	33500.8	33286.6	43748.7	46915.9	43355.9	28619.9	30707	34992.2	31525.8	41897	36803.7	26882.6	16092.3	13672.4	11721.9	10502.9	7330.65	9379.61	6271.34	5312.47	4819.7	5333.29	4532.65	4907.56	6270.73	4825.09	5005.66	5224.79	4621.73	4610.31	4157.1	4081.29	5320.4
A0A571BEC9	4604.03	4941.27	9049.3	12697.1	18283.9	17571.5	27650.1	36309.4	33918.2	51839.6	21719.3	36490.4	36550.8	42967.2	33500.8	33286.6	43748.7	46915.9	43355.9	28619.9	30707	34992.2	31525.8	41897	36803.7	26882.6	16092.3	13672.4	11721.9	10502.9	7330.65	9379.61	6271.34	5312.47	4819.7	5333.29	4532.65	4907.56	6270.73	4825.09	5005.66	5224.79	4621.73	4610.31	4157.1	4081.29	5320.4
A0A571BEC9	4604.03	4941.27	9049.3	12697.1	18283.9	17571.5	27650.1	36309.4	33918.2	51839.6	21719.3	36490.4	36550.8	42967.2	33500.8	33286.6	43748.7	46915.9	43355.9	28619.9	30707	34992.2	31525.8	41897	36803.7	26882.6	16092.3	13672.4	11721.9	10502.9	7330.65	9379.61	6271.34	5312.47	4819.7	5333.29	4532.65	4907.56	6270.73	4825.09	5005.66	5224.79	4621.73	4610.31	4157.1	4081.29	5320.4
A0A571BEC9	4604.03	4941.27	9049.3	12697.1	18283.9	17571.5	27650.1	36309.4	33918.2	51839.6	21719.3	36490.4	36550.8	42967.2	33500.8	33286.6	43748.7	46915.9	43355.9	28619.9	30707	34992.2	31525.8	41897	36803.7	26882.6	16092.3	13672.4	11721.9	10502.9	7330.65	9379.61	6271.34	5312.47	4819.7	5333.29	4532.65	4907.56	6270.73	4825.09	5005.66	5224.79	4621.73	4610.31	4157.1	4081.29	5320.4
A0A571BEC9	4604.03	4941.27	9049.3	12697.1	18283.9	17571.5	27650.1	36309.4	33918.2	51839.6	21719.3	36490.4	36550.8	42967.2	33500.8	33286.6	43748.7	46915.9	43355.9	28619.9	30707	34992.2	31525.8	41897	36803.7	26882.6	16092.3	13672.4	11721.9	10502.9	7330.65	9379.61	6271.34	5312.47	4819.7	5333.29	4532.65	4907.56	6270.73	4825.09	5005.66	5224.79	4621.73	4610.31	4157.1	4081.29	5320.4
A0A571BEC9	4604.03	4941.27	9049.3	12697.1	18283.9	17571.5	27650.1	36309.4	33918.2	51839.6	21719.3	36490.4	36550.8	42967.2	33500.8	33286.6	43748.7	46915.9	43355.9	28619.9	30707	34992.2	31525.8	41897	36803.7	26882.6	16092.3	13672.4	11721.9	10502.9	7330.65	9379.61	6271.34	5312.47	4819.7	5333.29	4532.65	4907.56	6270.73	4825.09	5005.66	5224.79	4621.73	4610.31	4157.1	4081.29	5320.4
A0A571BEC9	4604.03	4941.27	9049.3	12697.1	18283.9	17571.5	27650.1	36309.4	33918.2	51839.6	21719.3	36490.4	36550.8	42967.2	33500.8	33286.6	43748.7	46915.9	43355.9	28619.9	30707	34992.2	31525.8	41897	36803.7	26882.6	16092.3	13672.4	11721.9	10502.9	7330.65	9379.61	6271.34	5312.47	4819.7	5333.29	4532.65	4907.56	6270.73	4825.09	5005.66	5224.79	4621.73	4610.31	4157.1	4081.29	5320.4
A0A571BEC9	4604.03	4941.27	9049.3	12697.1	18283.9	17571.5	27650.1	36309.4	33918.2	51839.6	21719.3	36490.4	36550.8	42967.2	33500.8	33286.6	43748.7	46915.9	43355.9	28619.9	30707	34992.2	31525.8	41897	36803.7	26882.6	16092.3	13672.4	11721.9	10502.9	7330.65	9379.61	6271.34	5312.47	4819.7	5333.29	4532.65	4907.56	6270.73	4825.09	5005.66	5224.79	4621.73	4610.31	4157.1	4081.29	5320.4
A0A571BEC9	4604.03	4941.27	9049.3	12697.1	18283.9	17571.5	27650.1	36309.4	33918.2	51839.6	21719.3	36490.4	36550.8	42967.2	33500.8	33286.6	43748.7	46915.9	43355.9	28619.9	30707	34992.2	31525.8	41897	36803.7	26882.6	16092.3	13672.4	11721.9	10502.9	7330.65	9379.61	6271.34	5312.47	4819.7	5333.29	4532.65	4907.56	6270.73	4825.09	5005.66	5224.79	4621.73	4610.31	4157.1	4081.29	5320.4
A0A571BEC9	4604.03	4941.27	9049.3	12697.1	18283.9	17571.5	27650.1	36309.4	33918.2	51839.6	21719.3	36490.4	36550.8	42967.2	33500.8	33286.6	43748.7	46915.9	43355.9	28619.9	30707	34992.2	31525.8	41897	36803.7	26882.6	16092.3	13672.4	11721.9	10502.9	7330.65	9379.61	6271.34	5312.47	4819.7	5333.29	4532.65	4907.56	6270.73	4825.09	5005.66	5224.79	4621.73	4610.31	4157.1	4081.29	5320.4
A0A571BEC9	4604.03	4941.27	9049.3	12697.1	18283.9	17571.5	27650.1	36309.4	33918.2	51839.6	21719.3	36490.4	36550.8	42967.2	33500.8	33286.6	43748.7	46915.9	43355.9	28619.9	30707	34992.2	31525.8	41897	36803.7	26882.6	16092.3	13672.4	11721.9	10502.9	7330.65	9379.61	6271.34	5312.47	4819.7	5333.29	4532.65	4907.56	6270.73	4825.09	5005.66	5224.79	4621.73	4610.31	4157.1	4081.29	5320.4
A0A571BEC9	4604.03	4941.27	9049.3	12697.1	18283.9	17571.5	27650.1	36309.4	33918.2	51839.6	21719.3	36490.4	36550.8	42967.2	33500.8	33286.6	43748.7	46915.9	43355.9	28619.9	30707	34992.2	31525.8	41897	36803.7	26882.6	16092.3	13672.4	11721.9	10502.9	7330.65	9379.61	6271.34	5312.47	4819.7	5333.29	4532.65	4907.56	6270.73	4825.09	5005.66	5224.79	4621.73	4610.31	4157.1	4081.29	5320.4
A0A571BEC9	4604.03	4941.27	9049.3	12697.1	18283.9	17571.5	27650.1	36309.4	33918.2	51839.6	21719.3	36490.4	36550.8	42967.2	33500.8	33286.6	43748.7	46915.9	43355.9	28619.9	30707	34992.2	31525.8	41897	36803.7	26882.6	16092.3	13672.4	11721.9	10502.9	7330.65	9379.61	6271.34	5312.47	4819.7	5333.29	4532.65	4907.56	6270.73	4825.09	5005.66	5224.79	4621.73	4610.31	4157.1	4081.29	5320.4
A0A571BEC9	4604.03	4941.27	9049.3	12697.1	18283.9	17571.5	27650.1	36309.4	33918.2	51839.6	21719.3	36490.4	36550.8	42967.2	33500.8	33286.6	43748.7	46915.9	43355.9	28619.9	30707	34992.2	31525.8	41897	36803.7	26882.6	16092.3	13672.4	11721.9	10502.9	7330.65	9379.61	6271.34	5312.47	4819.7	5333.29	4532.65	4907.56	6270.73	4825.09	5005.66	5224.79	4621.73	4610.31	4157.1	4081.29	5320.4
A0A571BEC9	4604.03	4941.27	9049.3	12697.1	18283.9	17571.5	27650.1	36309.4	33918.2	51839.6	21719.3	36490.4	36550.8	42967.2	33500.8	33286.6	43748.7	46915.9	43355.9	28619.9	30707	34992.2	31525.8	41897	36803.7	26882.6	16092.3	13672.4	11721.9	10502.9	7330.65	9379.61	6271.34	5312.47	4819.7	5333.29	4532.65	4907.56	6270.73	4825.09	5005.66	5224.79	4621.73	4610.31	4157.1	4081.29	5320.4
P63094	3014.22	3246.28	3352.89	4599.19	4907.71	6268.82	6414.71	10919.5	9589.18	16734.8	7442.76	16862	14890.4	20144.3	19741.8	25386.3	23616.3	28303.1	24386.8	21501.8	31993.1	28266.2	27324.3	24361.6	25300.6	19593.6	11887.1	10123	5577.97	4703.65	4260.51	2153.85	2610.8	2837.94	2572	2663.07	2149.08	2629.07	2956.42	3254.49	3168.64	3194.7	3319.91	3263.66	2918.28	2796.1	3183.63
P63094	3014.22	3246.28	3352.89	4599.19	4907.71	6268.82	6414.71	10919.5	9589.18	16734.8	7442.76	16862	14890.4	20144.3	19741.8	25386.3	23616.3	28303.1	24386.8	21501.8	31993.1	28266.2	27324.3	24361.6	25300.6	19593.6	11887.1	10123	5577.97	4703.65	4260.51	2153.85	2610.8	2837.94	2572	2663.07	2149.08	2629.07	2956.42	3254.49	3168.64	3194.7	3319.91	3263.66	2918.28	2796.1	3183.63
P63094	3014.22	3246.28	3352.89	4599.19	4907.71	6268.82	6414.71	10919.5	9589.18	16734.8	7442.76	16862	14890.4	20144.3	19741.8	25386.3	23616.3	28303.1	24386.8	21501.8	31993.1	28266.2	27324.3	24361.6	25300.6	19593.6	11887.1	10123	5577.97	4703.65	4260.51	2153.85	2610.8	2837.94	2572	2663.07	2149.08	2629.07	2956.42	3254.49	3168.64	3194.7	3319.91	3263.66	2918.28	2796.1	3183.63
P63094	3014.22	3246.28	3352.89	4599.19	4907.71	6268.82	6414.71	10919.5	9589.18	16734.8	7442.76	16862	14890.4	20144.3	19741.8	25386.3	23616.3	28303.1	24386.8	21501.8	31993.1	28266.2	27324.3	24361.6	25300.6	19593.6	11887.1	10123	5577.97	4703.65	4260.51	2153.85	2610.8	2837.94	2572	2663.07	2149.08	2629.07	2956.42	3254.49	3168.64	3194.7	3319.91	3263.66	2918.28	2796.1	3183.63
P63094	3014.22	3246.28	3352.89	4599.19	4907.71	6268.82	6414.71	10919.5	9589.18	16734.8	7442.76	16862	14890.4	20144.3	19741.8	25386.3	23616.3	28303.1	24386.8	21501.8	31993.1	28266.2	27324.3	24361.6	25300.6	19593.6	11887.1	10123	5577.97	4703.65	4260.51	2153.85	2610.8	2837.94	2572	2663.07	2149.08	2629.07	2956.42	3254.49	3168.64	3194.7	3319.91	3263.66	2918.28	2796.1	3183.63
P63094	3014.22	3246.28	3352.89	4599.19	4907.71	6268.82	6414.71	10919.5	9589.18	16734.8	7442.76	16862	14890.4	20144.3	19741.8	25386.3	23616.3	28303.1	24386.8	21501.8	31993.1	28266.2	27324.3	24361.6	25300.6	19593.6	11887.1	10123	5577.97	4703.65	4260.51	2153.85	2610.8	2837.94	2572	2663.07	2149.08	2629.07	2956.42	3254.49	3168.64	3194.7	3319.91	3263.66	2918.28	2796.1	3183.63
A0A5F8MPB5	1192.02	1351.61	1401.47	1475.23	1290.59	1242.13	1507.89	1599.95	2772.13	6090.55	2538.51	7001.87	6723.76	7912.32	8627.28	11547.6	10772.4	12236.6	10688.6	4654.02	10206	7659.73	3361.1	2989.79	2178.24	1694.38	1119.44	1023.53	1378.1	1840.56	2073.48	2348.58	1956.44	1405.78	1287.29	1394.11	2320.84	1938.71	1739.58	1409.63	1317.35	1283.88	1091.86	1470.94	1572.68	2028.85	1268.75
A0A5F8MPB5	1192.02	1351.61	1401.47	1475.23	1290.59	1242.13	1507.89	1599.95	2772.13	6090.55	2538.51	7001.87	6723.76	7912.32	8627.28	11547.6	10772.4	12236.6	10688.6	4654.02	10206	7659.73	3361.1	2989.79	2178.24	1694.38	1119.44	1023.53	1378.1	1840.56	2073.48	2348.58	1956.44	1405.78	1287.29	1394.11	2320.84	1938.71	1739.58	1409.63	1317.35	1283.88	1091.86	1470.94	1572.68	2028.85	1268.75
A0A5F8MPB5	1192.02	1351.61	1401.47	1475.23	1290.59	1242.13	1507.89	1599.95	2772.13	6090.55	2538.51	7001.87	6723.76	7912.32	8627.28	11547.6	10772.4	12236.6	10688.6	4654.02	10206	7659.73	3361.1	2989.79	2178.24	1694.38	1119.44	1023.53	1378.1	1840.56	2073.48	2348.58	1956.44	1405.78	1287.29	1394.11	2320.84	1938.71	1739.58	1409.63	1317.35	1283.88	1091.86	1470.94	1572.68	2028.85	1268.75
A0A5F8MPB9	2553.32	2595.06	2919.6	3172.91	3419.54	3484.63	2667.86	2830.93	3552.66	3567.76	3503.67	3311.92	2912.51	2858.84	2532.29	2691.54	3489.79	3319.84	2792.7	2479.17	3108.72	3028.25	3109.6	3331.5	3691.87	3645.37	3030.1	3473.89	4540.41	10186.1	15215.1	70102.1	182117	85379	3871.62	4281.7	4017.15	3774.26	3261.92	2673.55	2652.08	2731.81	2989.18	3152.96	3127.33	3316.96	2477.47
A0A5F8MPB9	2553.32	2595.06	2919.6	3172.91	3419.54	3484.63	2667.86	2830.93	3552.66	3567.76	3503.67	3311.92	2912.51	2858.84	2532.29	2691.54	3489.79	3319.84	2792.7	2479.17	3108.72	3028.25	3109.6	3331.5	3691.87	3645.37	3030.1	3473.89	4540.41	10186.1	15215.1	70102.1	182117	85379	3871.62	4281.7	4017.15	3774.26	3261.92	2673.55	2652.08	2731.81	2989.18	3152.96	3127.33	3316.96	2477.47
A0A5F8MPB9	2553.32	2595.06	2919.6	3172.91	3419.54	3484.63	2667.86	2830.93	3552.66	3567.76	3503.67	3311.92	2912.51	2858.84	2532.29	2691.54	3489.79	3319.84	2792.7	2479.17	3108.72	3028.25	3109.6	3331.5	3691.87	3645.37	3030.1	3473.89	4540.41	10186.1	15215.1	70102.1	182117	85379	3871.62	4281.7	4017.15	3774.26	3261.92	2673.55	2652.08	2731.81	2989.18	3152.96	3127.33	3316.96	2477.47
A0A5F8MPB9	2553.32	2595.06	2919.6	3172.91	3419.54	3484.63	2667.86	2830.93	3552.66	3567.76	3503.67	3311.92	2912.51	2858.84	2532.29	2691.54	3489.79	3319.84	2792.7	2479.17	3108.72	3028.25	3109.6	3331.5	3691.87	3645.37	3030.1	3473.89	4540.41	10186.1	15215.1	70102.1	182117	85379	3871.62	4281.7	4017.15	3774.26	3261.92	2673.55	2652.08	2731.81	2989.18	3152.96	3127.33	3316.96	2477.47
A0A5F8MPB9	2553.32	2595.06	2919.6	3172.91	3419.54	3484.63	2667.86	2830.93	3552.66	3567.76	3503.67	3311.92	2912.51	2858.84	2532.29	2691.54	3489.79	3319.84	2792.7	2479.17	3108.72	3028.25	3109.6	3331.5	3691.87	3645.37	3030.1	3473.89	4540.41	10186.1	15215.1	70102.1	182117	85379	3871.62	4281.7	4017.15	3774.26	3261.92	2673.55	2652.08	2731.81	2989.18	3152.96	3127.33	3316.96	2477.47
A0A5F8MPB9	2553.32	2595.06	2919.6	3172.91	3419.54	3484.63	2667.86	2830.93	3552.66	3567.76	3503.67	3311.92	2912.51	2858.84	2532.29	2691.54	3489.79	3319.84	2792.7	2479.17	3108.72	3028.25	3109.6	3331.5	3691.87	3645.37	3030.1	3473.89	4540.41	10186.1	15215.1	70102.1	182117	85379	3871.62	4281.7	4017.15	3774.26	3261.92	2673.55	2652.08	2731.81	2989.18	3152.96	3127.33	3316.96	2477.47
A0A5F8MPB9	2553.32	2595.06	2919.6	3172.91	3419.54	3484.63	2667.86	2830.93	3552.66	3567.76	3503.67	3311.92	2912.51	2858.84	2532.29	2691.54	3489.79	3319.84	2792.7	2479.17	3108.72	3028.25	3109.6	3331.5	3691.87	3645.37	3030.1	3473.89	4540.41	10186.1	15215.1	70102.1	182117	85379	3871.62	4281.7	4017.15	3774.26	3261.92	2673.55	2652.08	2731.81	2989.18	3152.96	3127.33	3316.96	2477.47
A0A5F8MPB9	2553.32	2595.06	2919.6	3172.91	3419.54	3484.63	2667.86	2830.93	3552.66	3567.76	3503.67	3311.92	2912.51	2858.84	2532.29	2691.54	3489.79	3319.84	2792.7	2479.17	3108.72	3028.25	3109.6	3331.5	3691.87	3645.37	3030.1	3473.89	4540.41	10186.1	15215.1	70102.1	182117	85379	3871.62	4281.7	4017.15	3774.26	3261.92	2673.55	2652.08	2731.81	2989.18	3152.96	3127.33	3316.96	2477.47
A0A5F8MPB9	2553.32	2595.06	2919.6	3172.91	3419.54	3484.63	2667.86	2830.93	3552.66	3567.76	3503.67	3311.92	2912.51	2858.84	2532.29	2691.54	3489.79	3319.84	2792.7	2479.17	3108.72	3028.25	3109.6	3331.5	3691.87	3645.37	3030.1	3473.89	4540.41	10186.1	15215.1	70102.1	182117	85379	3871.62	4281.7	4017.15	3774.26	3261.92	2673.55	2652.08	2731.81	2989.18	3152.96	3127.33	3316.96	2477.47
A0A5F8MPB9	2553.32	2595.06	2919.6	3172.91	3419.54	3484.63	2667.86	2830.93	3552.66	3567.76	3503.67	3311.92	2912.51	2858.84	2532.29	2691.54	3489.79	3319.84	2792.7	2479.17	3108.72	3028.25	3109.6	3331.5	3691.87	3645.37	3030.1	3473.89	4540.41	10186.1	15215.1	70102.1	182117	85379	3871.62	4281.7	4017.15	3774.26	3261.92	2673.55	2652.08	2731.81	2989.18	3152.96	3127.33	3316.96	2477.47
A0A5F8MPB9	2553.32	2595.06	2919.6	3172.91	3419.54	3484.63	2667.86	2830.93	3552.66	3567.76	3503.67	3311.92	2912.51	2858.84	2532.29	2691.54	3489.79	3319.84	2792.7	2479.17	3108.72	3028.25	3109.6	3331.5	3691.87	3645.37	3030.1	3473.89	4540.41	10186.1	15215.1	70102.1	182117	85379	3871.62	4281.7	4017.15	3774.26	3261.92	2673.55	2652.08	2731.81	2989.18	3152.96	3127.33	3316.96	2477.47
A0A5F8MPB9	2553.32	2595.06	2919.6	3172.91	3419.54	3484.63	2667.86	2830.93	3552.66	3567.76	3503.67	3311.92	2912.51	2858.84	2532.29	2691.54	3489.79	3319.84	2792.7	2479.17	3108.72	3028.25	3109.6	3331.5	3691.87	3645.37	3030.1	3473.89	4540.41	10186.1	15215.1	70102.1	182117	85379	3871.62	4281.7	4017.15	3774.26	3261.92	2673.55	2652.08	2731.81	2989.18	3152.96	3127.33	3316.96	2477.47
A0A5F8MPB9	2553.32	2595.06	2919.6	3172.91	3419.54	3484.63	2667.86	2830.93	3552.66	3567.76	3503.67	3311.92	2912.51	2858.84	2532.29	2691.54	3489.79	3319.84	2792.7	2479.17	3108.72	3028.25	3109.6	3331.5	3691.87	3645.37	3030.1	3473.89	4540.41	10186.1	15215.1	70102.1	182117	85379	3871.62	4281.7	4017.15	3774.26	3261.92	2673.55	2652.08	2731.81	2989.18	3152.96	3127.33	3316.96	2477.47
A0A5F8MPB9	2553.32	2595.06	2919.6	3172.91	3419.54	3484.63	2667.86	2830.93	3552.66	3567.76	3503.67	3311.92	2912.51	2858.84	2532.29	2691.54	3489.79	3319.84	2792.7	2479.17	3108.72	3028.25	3109.6	3331.5	3691.87	3645.37	3030.1	3473.89	4540.41	10186.1	15215.1	70102.1	182117	85379	3871.62	4281.7	4017.15	3774.26	3261.92	2673.55	2652.08	2731.81	2989.18	3152.96	3127.33	3316.96	2477.47
A0A5F8MPB9	2553.32	2595.06	2919.6	3172.91	3419.54	3484.63	2667.86	2830.93	3552.66	3567.76	3503.67	3311.92	2912.51	2858.84	2532.29	2691.54	3489.79	3319.84	2792.7	2479.17	3108.72	3028.25	3109.6	3331.5	3691.87	3645.37	3030.1	3473.89	4540.41	10186.1	15215.1	70102.1	182117	85379	3871.62	4281.7	4017.15	3774.26	3261.92	2673.55	2652.08	2731.81	2989.18	3152.96	3127.33	3316.96	2477.47
A0A5F8MPB9	2553.32	2595.06	2919.6	3172.91	3419.54	3484.63	2667.86	2830.93	3552.66	3567.76	3503.67	3311.92	2912.51	2858.84	2532.29	2691.54	3489.79	3319.84	2792.7	2479.17	3108.72	3028.25	3109.6	3331.5	3691.87	3645.37	3030.1	3473.89	4540.41	10186.1	15215.1	70102.1	182117	85379	3871.62	4281.7	4017.15	3774.26	3261.92	2673.55	2652.08	2731.81	2989.18	3152.96	3127.33	3316.96	2477.47
A0A5F8MPB9	2553.32	2595.06	2919.6	3172.91	3419.54	3484.63	2667.86	2830.93	3552.66	3567.76	3503.67	3311.92	2912.51	2858.84	2532.29	2691.54	3489.79	3319.84	2792.7	2479.17	3108.72	3028.25	3109.6	3331.5	3691.87	3645.37	3030.1	3473.89	4540.41	10186.1	15215.1	70102.1	182117	85379	3871.62	4281.7	4017.15	3774.26	3261.92	2673.55	2652.08	2731.81	2989.18	3152.96	3127.33	3316.96	2477.47
[truncated: 16,389 more rows]

## Sheet: WT ID Map (Uniprot)
Absolute protein abundance			Fraction number
[truncated: 2,138 more rows]

## Sheet: WT Fraction maximum
Relative abundance			Fraction number
[truncated: 2,138 more rows]

[truncated: 4 more sheets: 1 controls , 2 Mito complexes CI-V, 3 MICOS and TOM, 4 Intercalated Disk]
