# Supplementary material for: Unbiased complexome profiling and global proteomics analysis reveals mitochondrial impairment and potential changes at the intercalated disk in presymptomatic R14Δ/+ mice hearts
Source: PLoS One. 2024 Oct 24;19(10):e0311203. doi: 10.1371/journal.pone.0311203 (PMC11501035; doi:10.1371/journal.pone.0311203)
Supplement: S6 Table — SEC-MS CP data obtained from a single “juvenile” 9wk-old ♂ R14Δ/+ mouse. Workflow shown in Fig 10A and assay characterization in S7 Fig. (XLSX) [file pone.0311203.s015.xlsx]

## Sheet: Het Raw data
Raw protein abundance	Fraction number
protein_id	1	2	3	4	5	6	7	8	9	10	11	12	13	14	15	16	17	18	19	20	21	22	23	24	25	26	27	28	29	30	31	32	33	34	35	36	37	38	39	40	41	42	43	44	45	46	47
A0A075B5N4	2291.18	1634.61	2563.04	1353.49	1736.72	1687.48	41134.8	1536.73	1050.08	1164.51	1309.2	1810.56	1971.28	2357.36	3684.49	1869.12	1853.68	1702.15	1849.96	2051.56	2306.45	1645.51	1139.37	1362.51	1702.35	1698.73	1684.69	1546.98	1055.78	1170.83	1316.3	1772.9	1981.98	2370.15	1589.7	1830.24	1815.12	1666.74	1662.87	2252.24	2073.2	1806.47	1250.82	1224.72	1003.26	1526.93	1849.49
A0A075B5P6	1291.7	1406.69	2007.59	2325.85	1610.24	1478.61	1373.97	1710.83	1804.46	2065.58	2249.73	2450.01	1147.15	1329.01	1783.57	1637.77	2393.03	1557.55	1942.82	1193.87	1300.31	3197.73	23483	24872.3	9403.79	1488.47	1383.13	1676.98	1814.26	2076.79	2261.95	1525.69	1153.38	1336.22	1746.47	1603.7	1490.21	1566.01	1793.47	1310.66	1168.81	1272.86	2218.67	2104.57	1779.55	1634.07	1243.25
A0A087WNP6	1793.97	1964.94	1694.07	1486.37	1329.64	1231.75	1870.08	1929.26	1790.1	1759.76	1545.6	1386.92	1541.57	1949.32	1878.11	1936.11	1397.15	1295.24	1638.47	1583.95	1461.68	1780.68	1691.07	1492.39	1340.71	1292.26	1633.13	2011.3	1789.05	1747.66	1552.79	1442.84	22597	57804.1	21235.5	6712.3	4060.18	2046.85	1703.47	1703.1	1420.53	1712.38	1948.65	1631.68	1461.32	1352.09	1659.29
A0A087WNP6	1793.97	1964.94	1694.07	1486.37	1329.64	1231.75	1870.08	1929.26	1790.1	1759.76	1545.6	1386.92	1541.57	1949.32	1878.11	1936.11	1397.15	1295.24	1638.47	1583.95	1461.68	1780.68	1691.07	1492.39	1340.71	1292.26	1633.13	2011.3	1789.05	1747.66	1552.79	1442.84	22597	57804.1	21235.5	6712.3	4060.18	2046.85	1703.47	1703.1	1420.53	1712.38	1948.65	1631.68	1461.32	1352.09	1659.29
A0A087WNP6	1793.97	1964.94	1694.07	1486.37	1329.64	1231.75	1870.08	1929.26	1790.1	1759.76	1545.6	1386.92	1541.57	1949.32	1878.11	1936.11	1397.15	1295.24	1638.47	1583.95	1461.68	1780.68	1691.07	1492.39	1340.71	1292.26	1633.13	2011.3	1789.05	1747.66	1552.79	1442.84	22597	57804.1	21235.5	6712.3	4060.18	2046.85	1703.47	1703.1	1420.53	1712.38	1948.65	1631.68	1461.32	1352.09	1659.29
A0A087WNP6	1793.97	1964.94	1694.07	1486.37	1329.64	1231.75	1870.08	1929.26	1790.1	1759.76	1545.6	1386.92	1541.57	1949.32	1878.11	1936.11	1397.15	1295.24	1638.47	1583.95	1461.68	1780.68	1691.07	1492.39	1340.71	1292.26	1633.13	2011.3	1789.05	1747.66	1552.79	1442.84	22597	57804.1	21235.5	6712.3	4060.18	2046.85	1703.47	1703.1	1420.53	1712.38	1948.65	1631.68	1461.32	1352.09	1659.29
A0A087WNP6	1793.97	1964.94	1694.07	1486.37	1329.64	1231.75	1870.08	1929.26	1790.1	1759.76	1545.6	1386.92	1541.57	1949.32	1878.11	1936.11	1397.15	1295.24	1638.47	1583.95	1461.68	1780.68	1691.07	1492.39	1340.71	1292.26	1633.13	2011.3	1789.05	1747.66	1552.79	1442.84	22597	57804.1	21235.5	6712.3	4060.18	2046.85	1703.47	1703.1	1420.53	1712.38	1948.65	1631.68	1461.32	1352.09	1659.29
A0A087WNP6	1793.97	1964.94	1694.07	1486.37	1329.64	1231.75	1870.08	1929.26	1790.1	1759.76	1545.6	1386.92	1541.57	1949.32	1878.11	1936.11	1397.15	1295.24	1638.47	1583.95	1461.68	1780.68	1691.07	1492.39	1340.71	1292.26	1633.13	2011.3	1789.05	1747.66	1552.79	1442.84	22597	57804.1	21235.5	6712.3	4060.18	2046.85	1703.47	1703.1	1420.53	1712.38	1948.65	1631.68	1461.32	1352.09	1659.29
A0A087WNP6	1793.97	1964.94	1694.07	1486.37	1329.64	1231.75	1870.08	1929.26	1790.1	1759.76	1545.6	1386.92	1541.57	1949.32	1878.11	1936.11	1397.15	1295.24	1638.47	1583.95	1461.68	1780.68	1691.07	1492.39	1340.71	1292.26	1633.13	2011.3	1789.05	1747.66	1552.79	1442.84	22597	57804.1	21235.5	6712.3	4060.18	2046.85	1703.47	1703.1	1420.53	1712.38	1948.65	1631.68	1461.32	1352.09	1659.29
P83940	1293.38	1817.43	2138.5	1751.32	725.885	995.48	2040.2	1499.34	1835.1	1292.94	1556.38	1524.16	1037.11	1000.72	1218.57	1292.15	899.396	1165.02	1064.34	1406.73	2270.29	882.648	1438.39	1694.05	1640.3	1911.96	2075.68	2153.17	3611.27	6415.91	10948.5	6179.73	4641.32	27322	50039.7	18283	1703.2	1708.27	1425.48	1146.66	1170.33	723.17	1935.04	1935.45	2412.54	1649.01	1074.88
A0A087WNW2	1885.14	1246.93	1629.26	2298.7	2031.3	2212.13	1276.62	1199.97	1875.26	1575.94	1716.24	2171.76	1804.64	1313.49	1160.7	1264.03	2223.48	2089.97	1704.31	1696.78	1847.84	1255.24	1640.12	2314.02	2044.84	2226.88	1285.13	1207.97	1836.25	1584.5	1725.56	2183.55	1767.1	1320.63	1167	1270.89	2235.55	2101.32	1871.02	1566.35	1705.79	1378.03	1474.26	1594.45	1838.05	2001.68	1410.85
A0A087WNW3	1365.5	1556.74	1575.12	1688.38	1655.64	1573.16	1595.89	1616.29	1866.38	1762.84	1827.58	1840.53	1523.7	1694.79	3141.73	6903.76	3386.11	1890.04	1588.57	1322.62	1466.49	1450.68	1817.12	1646.62	1617.83	1561.04	1572.44	1553.83	1770.22	1728.15	1670.54	1631.87	1367.04	1457.39	1552.69	1597.92	1727.39	1600.34	1512.05	1378.94	1361.34	1366.65	1817.42	1854.04	1905.04	1641.56	1301.24
A0A087WNW3	1365.5	1556.74	1575.12	1688.38	1655.64	1573.16	1595.89	1616.29	1866.38	1762.84	1827.58	1840.53	1523.7	1694.79	3141.73	6903.76	3386.11	1890.04	1588.57	1322.62	1466.49	1450.68	1817.12	1646.62	1617.83	1561.04	1572.44	1553.83	1770.22	1728.15	1670.54	1631.87	1367.04	1457.39	1552.69	1597.92	1727.39	1600.34	1512.05	1378.94	1361.34	1366.65	1817.42	1854.04	1905.04	1641.56	1301.24
A0A087WNW3	1365.5	1556.74	1575.12	1688.38	1655.64	1573.16	1595.89	1616.29	1866.38	1762.84	1827.58	1840.53	1523.7	1694.79	3141.73	6903.76	3386.11	1890.04	1588.57	1322.62	1466.49	1450.68	1817.12	1646.62	1617.83	1561.04	1572.44	1553.83	1770.22	1728.15	1670.54	1631.87	1367.04	1457.39	1552.69	1597.92	1727.39	1600.34	1512.05	1378.94	1361.34	1366.65	1817.42	1854.04	1905.04	1641.56	1301.24
A0A087WNW3	1365.5	1556.74	1575.12	1688.38	1655.64	1573.16	1595.89	1616.29	1866.38	1762.84	1827.58	1840.53	1523.7	1694.79	3141.73	6903.76	3386.11	1890.04	1588.57	1322.62	1466.49	1450.68	1817.12	1646.62	1617.83	1561.04	1572.44	1553.83	1770.22	1728.15	1670.54	1631.87	1367.04	1457.39	1552.69	1597.92	1727.39	1600.34	1512.05	1378.94	1361.34	1366.65	1817.42	1854.04	1905.04	1641.56	1301.24
A0A087WNW3	1365.5	1556.74	1575.12	1688.38	1655.64	1573.16	1595.89	1616.29	1866.38	1762.84	1827.58	1840.53	1523.7	1694.79	3141.73	6903.76	3386.11	1890.04	1588.57	1322.62	1466.49	1450.68	1817.12	1646.62	1617.83	1561.04	1572.44	1553.83	1770.22	1728.15	1670.54	1631.87	1367.04	1457.39	1552.69	1597.92	1727.39	1600.34	1512.05	1378.94	1361.34	1366.65	1817.42	1854.04	1905.04	1641.56	1301.24
A0A087WNW3	1365.5	1556.74	1575.12	1688.38	1655.64	1573.16	1595.89	1616.29	1866.38	1762.84	1827.58	1840.53	1523.7	1694.79	3141.73	6903.76	3386.11	1890.04	1588.57	1322.62	1466.49	1450.68	1817.12	1646.62	1617.83	1561.04	1572.44	1553.83	1770.22	1728.15	1670.54	1631.87	1367.04	1457.39	1552.69	1597.92	1727.39	1600.34	1512.05	1378.94	1361.34	1366.65	1817.42	1854.04	1905.04	1641.56	1301.24
A0A087WNW3	1365.5	1556.74	1575.12	1688.38	1655.64	1573.16	1595.89	1616.29	1866.38	1762.84	1827.58	1840.53	1523.7	1694.79	3141.73	6903.76	3386.11	1890.04	1588.57	1322.62	1466.49	1450.68	1817.12	1646.62	1617.83	1561.04	1572.44	1553.83	1770.22	1728.15	1670.54	1631.87	1367.04	1457.39	1552.69	1597.92	1727.39	1600.34	1512.05	1378.94	1361.34	1366.65	1817.42	1854.04	1905.04	1641.56	1301.24
A0A087WNW3	1365.5	1556.74	1575.12	1688.38	1655.64	1573.16	1595.89	1616.29	1866.38	1762.84	1827.58	1840.53	1523.7	1694.79	3141.73	6903.76	3386.11	1890.04	1588.57	1322.62	1466.49	1450.68	1817.12	1646.62	1617.83	1561.04	1572.44	1553.83	1770.22	1728.15	1670.54	1631.87	1367.04	1457.39	1552.69	1597.92	1727.39	1600.34	1512.05	1378.94	1361.34	1366.65	1817.42	1854.04	1905.04	1641.56	1301.24
A0A087WNW3	1365.5	1556.74	1575.12	1688.38	1655.64	1573.16	1595.89	1616.29	1866.38	1762.84	1827.58	1840.53	1523.7	1694.79	3141.73	6903.76	3386.11	1890.04	1588.57	1322.62	1466.49	1450.68	1817.12	1646.62	1617.83	1561.04	1572.44	1553.83	1770.22	1728.15	1670.54	1631.87	1367.04	1457.39	1552.69	1597.92	1727.39	1600.34	1512.05	1378.94	1361.34	1366.65	1817.42	1854.04	1905.04	1641.56	1301.24
A0A087WNW3	1365.5	1556.74	1575.12	1688.38	1655.64	1573.16	1595.89	1616.29	1866.38	1762.84	1827.58	1840.53	1523.7	1694.79	3141.73	6903.76	3386.11	1890.04	1588.57	1322.62	1466.49	1450.68	1817.12	1646.62	1617.83	1561.04	1572.44	1553.83	1770.22	1728.15	1670.54	1631.87	1367.04	1457.39	1552.69	1597.92	1727.39	1600.34	1512.05	1378.94	1361.34	1366.65	1817.42	1854.04	1905.04	1641.56	1301.24
A0A087WNX9	1128.92	9547.57	20642.2	21788.6	23074.5	22361.3	15982.6	17297.8	17354.4	16444.3	12209	11650.6	8668.09	3255.93	7169.65	2835.74	3483.83	1782.13	3106.09	2618.69	1136.45	1897.7	1879.03	2551.44	1854.7	2670.02	3004.53	2564.25	1366.92	2987.07	1976.91	1905.93	1072.37	1167.84	1058.49	1456.01	1951.32	1791.8	1633.14	1499.63	1021.52	1202.82	1689	1839.36	2036.13	2293.24	1231.47
A0A087WNZ5	2324.96	2244.18	2695.02	3310.64	2978.48	2413.08	2246.1	3636.72	4200.15	4150.75	4680.48	4279.72	2972.03	3949.44	3744.72	8348.91	13240.9	15307.6	3516.26	17427.8	3646.93	12560.3	8061.96	8295.11	4254.53	4627.61	3648.19	3860.93	4080.46	4430.62	3608.64	3162.83	2241.01	2448.49	3132.51	3058.12	3258.05	3174.28	2688.77	2440.58	2164.8	2359.18	3633.54	3458.13	3367.63	3345.31	2008.23
A0A087WNZ5	2324.96	2244.18	2695.02	3310.64	2978.48	2413.08	2246.1	3636.72	4200.15	4150.75	4680.48	4279.72	2972.03	3949.44	3744.72	8348.91	13240.9	15307.6	3516.26	17427.8	3646.93	12560.3	8061.96	8295.11	4254.53	4627.61	3648.19	3860.93	4080.46	4430.62	3608.64	3162.83	2241.01	2448.49	3132.51	3058.12	3258.05	3174.28	2688.77	2440.58	2164.8	2359.18	3633.54	3458.13	3367.63	3345.31	2008.23
A0A087WP24	1381.82	1498.01	2145.37	1898.18	1752.8	1799.82	1495.84	1764.5	2389.63	2267.73	2230.76	1792.97	1226.57	1284.43	1885.7	1783.55	1827.75	1531.22	1380.69	1305.25	1397.51	1888.68	2159.75	1872.1	1872.9	1767.22	1923.24	1771.15	2402.44	2274.92	2250.15	1801.15	1326.43	1747.28	1857.83	24809.3	15180.5	2827.34	1623.74	1362.12	1186.7	1178.49	1995.03	1994.65	1897.31	1658.27	1199.92
A0A087WP24	1381.82	1498.01	2145.37	1898.18	1752.8	1799.82	1495.84	1764.5	2389.63	2267.73	2230.76	1792.97	1226.57	1284.43	1885.7	1783.55	1827.75	1531.22	1380.69	1305.25	1397.51	1888.68	2159.75	1872.1	1872.9	1767.22	1923.24	1771.15	2402.44	2274.92	2250.15	1801.15	1326.43	1747.28	1857.83	24809.3	15180.5	2827.34	1623.74	1362.12	1186.7	1178.49	1995.03	1994.65	1897.31	1658.27	1199.92
A0A087WP24	1381.82	1498.01	2145.37	1898.18	1752.8	1799.82	1495.84	1764.5	2389.63	2267.73	2230.76	1792.97	1226.57	1284.43	1885.7	1783.55	1827.75	1531.22	1380.69	1305.25	1397.51	1888.68	2159.75	1872.1	1872.9	1767.22	1923.24	1771.15	2402.44	2274.92	2250.15	1801.15	1326.43	1747.28	1857.83	24809.3	15180.5	2827.34	1623.74	1362.12	1186.7	1178.49	1995.03	1994.65	1897.31	1658.27	1199.92
A0A087WPH7	1291.28	998.706	1078.38	923.349	1062.75	1036.89	953.945	1039.39	1246.92	1022.87	2433.68	2877.96	3400.15	3923.08	6591.57	6837.13	4148.56	2916.49	12427.3	13742.4	17677.8	25581.3	34186	37636.5	12934.1	24383.2	6497.77	3043.8	2021.48	849.179	845.681	887.319	890.112	901.491	781.966	773.312	850.355	929.249	1006.9	1216.92	918.861	962.298	951.989	814.908	795.064	955.219	921.909
A0A087WPL5	1473.02	1374.77	1582.22	1326.15	1444.2	1605.44	1474.94	1607.32	1305.51	1582.53	1531.31	1603.29	1482.95	1863.65	3676.08	1807.35	1451.85	1553.64	3493.18	3011.97	4929.9	7738.11	8970.07	9454.58	3366.63	8858.74	9979.99	6944.6	10474	14633.9	3376.1	1608.45	1224.74	1023.3	1114.39	901.187	1189.09	1061.38	1407.86	1013.29	1254.25	948.885	1100.17	1017.17	1107.72	1086.88	906.23
A0A087WPL5	1473.02	1374.77	1582.22	1326.15	1444.2	1605.44	1474.94	1607.32	1305.51	1582.53	1531.31	1603.29	1482.95	1863.65	3676.08	1807.35	1451.85	1553.64	3493.18	3011.97	4929.9	7738.11	8970.07	9454.58	3366.63	8858.74	9979.99	6944.6	10474	14633.9	3376.1	1608.45	1224.74	1023.3	1114.39	901.187	1189.09	1061.38	1407.86	1013.29	1254.25	948.885	1100.17	1017.17	1107.72	1086.88	906.23
A0A087WQF4	2086.08	1915.55	1060.57	1158.54	1322.27	1777.72	1961.17	2380.9	1486.14	1025.86	1192	1094.56	1847.18	2017.81	2302.99	1618.44	1120.63	1360.47	1600.1	1807.29	2099.99	1928.32	1067.64	1166.26	1331.09	1742.54	1974.24	1464.78	1494.21	1031.43	1198.47	1100.5	66983	44802.4	2315.49	1627.23	1126.71	1304.95	1804.03	1624.52	2305.41	2116.95	1835.93	1280.35	1196.47	1026.94	2167.37
A0A087WQH8	4323.2	4459.56	3582.19	3830.98	3759.77	3596.8	3835.18	4056.38	5594.37	7308.29	10822.1	10213.6	10397.9	12904.7	21177.3	24497.6	13735.2	15631.5	43426.5	38514.3	45912.7	58985.5	58666.9	59065.4	30317.4	61127.8	59389.9	63719.2	41834	37813	42378.3	37505.6	9235.38	8879.73	10245.5	5992.95	6783.4	8489.18	7559.98	5772.21	5017.21	7179.25	6741.88	5931.34	4222.97	3794.35	4996.01
A0A087WQH8	4323.2	4459.56	3582.19	3830.98	3759.77	3596.8	3835.18	4056.38	5594.37	7308.29	10822.1	10213.6	10397.9	12904.7	21177.3	24497.6	13735.2	15631.5	43426.5	38514.3	45912.7	58985.5	58666.9	59065.4	30317.4	61127.8	59389.9	63719.2	41834	37813	42378.3	37505.6	9235.38	8879.73	10245.5	5992.95	6783.4	8489.18	7559.98	5772.21	5017.21	7179.25	6741.88	5931.34	4222.97	3794.35	4996.01
A0A087WQH8	4323.2	4459.56	3582.19	3830.98	3759.77	3596.8	3835.18	4056.38	5594.37	7308.29	10822.1	10213.6	10397.9	12904.7	21177.3	24497.6	13735.2	15631.5	43426.5	38514.3	45912.7	58985.5	58666.9	59065.4	30317.4	61127.8	59389.9	63719.2	41834	37813	42378.3	37505.6	9235.38	8879.73	10245.5	5992.95	6783.4	8489.18	7559.98	5772.21	5017.21	7179.25	6741.88	5931.34	4222.97	3794.35	4996.01
A0A087WQH8	4323.2	4459.56	3582.19	3830.98	3759.77	3596.8	3835.18	4056.38	5594.37	7308.29	10822.1	10213.6	10397.9	12904.7	21177.3	24497.6	13735.2	15631.5	43426.5	38514.3	45912.7	58985.5	58666.9	59065.4	30317.4	61127.8	59389.9	63719.2	41834	37813	42378.3	37505.6	9235.38	8879.73	10245.5	5992.95	6783.4	8489.18	7559.98	5772.21	5017.21	7179.25	6741.88	5931.34	4222.97	3794.35	4996.01
A0A087WQS5	11498.6	120749	327022	470887	549702	678989	654542	681205	1.00625e+06	889449	750187	760120	787581	718729	724836	595240	140784	128676	665248	545507	379181	344644	186197	167523	93196.3	69501.1	74374.4	86442.1	56128.3	50059.7	33426.4	100507	93645.9	2188.04	76975.1	89249.5	70041.8	42168.5	20294.2	17972.7	15529.1	25048.2	26781.9	25453.3	25333.3	6051.67	27987.7
A0A087WR20	1459.91	1451.63	1689.68	1515.04	1327.77	1241.58	1390.03	1324.35	1819.46	1786.52	1488.79	1390.2	1603.64	1404.63	1298.85	1621.83	1325.49	1282.88	1296	1292.63	1155.02	1383.18	1595.96	1416.37	1223.68	1171.45	1324.49	1766.4	1278.28	1692.93	1405.29	1932.89	1174.68	1277.41	6237.37	21181.2	1426.02	1173.57	1086.3	1209.04	1052.24	1147.54	1248.26	1338.2	1103.07	1196.85	1100.7
A0A087WRE7	1682.68	1660.9	1718.09	1864.89	1800.48	1669.9	1601.05	1639.39	1568.06	1790.51	1941.46	1833.21	1755.09	1847.86	1861.98	1569.3	1763.71	1722.2	1596.98	1608.45	1727.85	1637.86	1907.65	1572.51	1841.11	1746.66	1814.12	1813.79	1927.44	1882.47	1723.73	2107.59	2491.92	67226.2	73169.7	20577.8	5556.21	2363.4	1919.13	1846.81	1547.18	1614.01	1812.18	1699.42	1878.89	1830.97	1505.64
A0A087WRE7	1682.68	1660.9	1718.09	1864.89	1800.48	1669.9	1601.05	1639.39	1568.06	1790.51	1941.46	1833.21	1755.09	1847.86	1861.98	1569.3	1763.71	1722.2	1596.98	1608.45	1727.85	1637.86	1907.65	1572.51	1841.11	1746.66	1814.12	1813.79	1927.44	1882.47	1723.73	2107.59	2491.92	67226.2	73169.7	20577.8	5556.21	2363.4	1919.13	1846.81	1547.18	1614.01	1812.18	1699.42	1878.89	1830.97	1505.64
A0A087WRE7	1682.68	1660.9	1718.09	1864.89	1800.48	1669.9	1601.05	1639.39	1568.06	1790.51	1941.46	1833.21	1755.09	1847.86	1861.98	1569.3	1763.71	1722.2	1596.98	1608.45	1727.85	1637.86	1907.65	1572.51	1841.11	1746.66	1814.12	1813.79	1927.44	1882.47	1723.73	2107.59	2491.92	67226.2	73169.7	20577.8	5556.21	2363.4	1919.13	1846.81	1547.18	1614.01	1812.18	1699.42	1878.89	1830.97	1505.64
A0A087WRE7	1682.68	1660.9	1718.09	1864.89	1800.48	1669.9	1601.05	1639.39	1568.06	1790.51	1941.46	1833.21	1755.09	1847.86	1861.98	1569.3	1763.71	1722.2	1596.98	1608.45	1727.85	1637.86	1907.65	1572.51	1841.11	1746.66	1814.12	1813.79	1927.44	1882.47	1723.73	2107.59	2491.92	67226.2	73169.7	20577.8	5556.21	2363.4	1919.13	1846.81	1547.18	1614.01	1812.18	1699.42	1878.89	1830.97	1505.64
A0A087WRE7	1682.68	1660.9	1718.09	1864.89	1800.48	1669.9	1601.05	1639.39	1568.06	1790.51	1941.46	1833.21	1755.09	1847.86	1861.98	1569.3	1763.71	1722.2	1596.98	1608.45	1727.85	1637.86	1907.65	1572.51	1841.11	1746.66	1814.12	1813.79	1927.44	1882.47	1723.73	2107.59	2491.92	67226.2	73169.7	20577.8	5556.21	2363.4	1919.13	1846.81	1547.18	1614.01	1812.18	1699.42	1878.89	1830.97	1505.64
A0A087WRE7	1682.68	1660.9	1718.09	1864.89	1800.48	1669.9	1601.05	1639.39	1568.06	1790.51	1941.46	1833.21	1755.09	1847.86	1861.98	1569.3	1763.71	1722.2	1596.98	1608.45	1727.85	1637.86	1907.65	1572.51	1841.11	1746.66	1814.12	1813.79	1927.44	1882.47	1723.73	2107.59	2491.92	67226.2	73169.7	20577.8	5556.21	2363.4	1919.13	1846.81	1547.18	1614.01	1812.18	1699.42	1878.89	1830.97	1505.64
A0A087WRM8	1343.01	1245.37	1619.16	2053.02	1719.49	1779.29	1206.39	1293.08	1577.22	1660.05	2302.56	1595.97	1185.34	1253.71	1677.11	1463.2	2058.12	886.507	917.278	1239.76	1269.23	1201.88	1491.05	1430.99	1882.43	1699.13	2086.59	3264.99	1481.23	1529.83	1608.02	1468.46	1146.02	1080.86	1216.85	1169.44	1414.6	1536.06	1685.01	1463.2	1182.06	1006.78	1556	1659.69	1543.07	1594.59	1166.17
A0A087WRM8	1343.01	1245.37	1619.16	2053.02	1719.49	1779.29	1206.39	1293.08	1577.22	1660.05	2302.56	1595.97	1185.34	1253.71	1677.11	1463.2	2058.12	886.507	917.278	1239.76	1269.23	1201.88	1491.05	1430.99	1882.43	1699.13	2086.59	3264.99	1481.23	1529.83	1608.02	1468.46	1146.02	1080.86	1216.85	1169.44	1414.6	1536.06	1685.01	1463.2	1182.06	1006.78	1556	1659.69	1543.07	1594.59	1166.17
A0A087WRY3	1623.63	1557.14	1605.36	1566.44	1475.72	1153.05	1550.61	1812.16	2000.2	2376.86	1547.06	1456.46	1150.69	1744.72	1898.64	1999.62	1451.88	1022.99	1138.76	1361.61	1578.07	1537.13	1564.48	1539.53	1456.8	1100.92	1530.99	1790.9	1964.41	1642.92	1513.21	1436.49	19698.2	20592.2	1481.59	1900.61	1428.79	1094	1209.72	1180.06	1088.91	1448.8	1923.84	1634.31	1408.62	1350.95	1436.74
A0A087WRY3	1623.63	1557.14	1605.36	1566.44	1475.72	1153.05	1550.61	1812.16	2000.2	2376.86	1547.06	1456.46	1150.69	1744.72	1898.64	1999.62	1451.88	1022.99	1138.76	1361.61	1578.07	1537.13	1564.48	1539.53	1456.8	1100.92	1530.99	1790.9	1964.41	1642.92	1513.21	1436.49	19698.2	20592.2	1481.59	1900.61	1428.79	1094	1209.72	1180.06	1088.91	1448.8	1923.84	1634.31	1408.62	1350.95	1436.74
A0A087WS16	1485.52	4746.28	3138.59	2040.13	1880.17	1988.75	1528.41	1596.26	1395.85	1446.45	1544.49	1707.39	1492.87	1476.65	1404.88	1433.6	1761.85	1815.4	1722.93	1736.67	1631.57	1499.03	1518.5	1717.76	1640.41	1688.11	1400.08	1397.95	1524.54	1440.88	1526.21	1687.78	1664.61	1418.57	1362.15	1429.03	1671.59	1771.33	1758.11	1594.43	1708.69	1483.57	1505.49	1555.21	1827.44	1832.76	1471.28
A0A087WS16	1485.52	4746.28	3138.59	2040.13	1880.17	1988.75	1528.41	1596.26	1395.85	1446.45	1544.49	1707.39	1492.87	1476.65	1404.88	1433.6	1761.85	1815.4	1722.93	1736.67	1631.57	1499.03	1518.5	1717.76	1640.41	1688.11	1400.08	1397.95	1524.54	1440.88	1526.21	1687.78	1664.61	1418.57	1362.15	1429.03	1671.59	1771.33	1758.11	1594.43	1708.69	1483.57	1505.49	1555.21	1827.44	1832.76	1471.28
A0A087WS16	1485.52	4746.28	3138.59	2040.13	1880.17	1988.75	1528.41	1596.26	1395.85	1446.45	1544.49	1707.39	1492.87	1476.65	1404.88	1433.6	1761.85	1815.4	1722.93	1736.67	1631.57	1499.03	1518.5	1717.76	1640.41	1688.11	1400.08	1397.95	1524.54	1440.88	1526.21	1687.78	1664.61	1418.57	1362.15	1429.03	1671.59	1771.33	1758.11	1594.43	1708.69	1483.57	1505.49	1555.21	1827.44	1832.76	1471.28
A0A087WS16	1485.52	4746.28	3138.59	2040.13	1880.17	1988.75	1528.41	1596.26	1395.85	1446.45	1544.49	1707.39	1492.87	1476.65	1404.88	1433.6	1761.85	1815.4	1722.93	1736.67	1631.57	1499.03	1518.5	1717.76	1640.41	1688.11	1400.08	1397.95	1524.54	1440.88	1526.21	1687.78	1664.61	1418.57	1362.15	1429.03	1671.59	1771.33	1758.11	1594.43	1708.69	1483.57	1505.49	1555.21	1827.44	1832.76	1471.28
A0A087WS16	1485.52	4746.28	3138.59	2040.13	1880.17	1988.75	1528.41	1596.26	1395.85	1446.45	1544.49	1707.39	1492.87	1476.65	1404.88	1433.6	1761.85	1815.4	1722.93	1736.67	1631.57	1499.03	1518.5	1717.76	1640.41	1688.11	1400.08	1397.95	1524.54	1440.88	1526.21	1687.78	1664.61	1418.57	1362.15	1429.03	1671.59	1771.33	1758.11	1594.43	1708.69	1483.57	1505.49	1555.21	1827.44	1832.76	1471.28
A0A087WS16	1485.52	4746.28	3138.59	2040.13	1880.17	1988.75	1528.41	1596.26	1395.85	1446.45	1544.49	1707.39	1492.87	1476.65	1404.88	1433.6	1761.85	1815.4	1722.93	1736.67	1631.57	1499.03	1518.5	1717.76	1640.41	1688.11	1400.08	1397.95	1524.54	1440.88	1526.21	1687.78	1664.61	1418.57	1362.15	1429.03	1671.59	1771.33	1758.11	1594.43	1708.69	1483.57	1505.49	1555.21	1827.44	1832.76	1471.28
A0A087WS16	1485.52	4746.28	3138.59	2040.13	1880.17	1988.75	1528.41	1596.26	1395.85	1446.45	1544.49	1707.39	1492.87	1476.65	1404.88	1433.6	1761.85	1815.4	1722.93	1736.67	1631.57	1499.03	1518.5	1717.76	1640.41	1688.11	1400.08	1397.95	1524.54	1440.88	1526.21	1687.78	1664.61	1418.57	1362.15	1429.03	1671.59	1771.33	1758.11	1594.43	1708.69	1483.57	1505.49	1555.21	1827.44	1832.76	1471.28
A0A087WS16	1485.52	4746.28	3138.59	2040.13	1880.17	1988.75	1528.41	1596.26	1395.85	1446.45	1544.49	1707.39	1492.87	1476.65	1404.88	1433.6	1761.85	1815.4	1722.93	1736.67	1631.57	1499.03	1518.5	1717.76	1640.41	1688.11	1400.08	1397.95	1524.54	1440.88	1526.21	1687.78	1664.61	1418.57	1362.15	1429.03	1671.59	1771.33	1758.11	1594.43	1708.69	1483.57	1505.49	1555.21	1827.44	1832.76	1471.28
A0A087WS16	1485.52	4746.28	3138.59	2040.13	1880.17	1988.75	1528.41	1596.26	1395.85	1446.45	1544.49	1707.39	1492.87	1476.65	1404.88	1433.6	1761.85	1815.4	1722.93	1736.67	1631.57	1499.03	1518.5	1717.76	1640.41	1688.11	1400.08	1397.95	1524.54	1440.88	1526.21	1687.78	1664.61	1418.57	1362.15	1429.03	1671.59	1771.33	1758.11	1594.43	1708.69	1483.57	1505.49	1555.21	1827.44	1832.76	1471.28
A0A087WS16	1485.52	4746.28	3138.59	2040.13	1880.17	1988.75	1528.41	1596.26	1395.85	1446.45	1544.49	1707.39	1492.87	1476.65	1404.88	1433.6	1761.85	1815.4	1722.93	1736.67	1631.57	1499.03	1518.5	1717.76	1640.41	1688.11	1400.08	1397.95	1524.54	1440.88	1526.21	1687.78	1664.61	1418.57	1362.15	1429.03	1671.59	1771.33	1758.11	1594.43	1708.69	1483.57	1505.49	1555.21	1827.44	1832.76	1471.28
A0A087WS16	1485.52	4746.28	3138.59	2040.13	1880.17	1988.75	1528.41	1596.26	1395.85	1446.45	1544.49	1707.39	1492.87	1476.65	1404.88	1433.6	1761.85	1815.4	1722.93	1736.67	1631.57	1499.03	1518.5	1717.76	1640.41	1688.11	1400.08	1397.95	1524.54	1440.88	1526.21	1687.78	1664.61	1418.57	1362.15	1429.03	1671.59	1771.33	1758.11	1594.43	1708.69	1483.57	1505.49	1555.21	1827.44	1832.76	1471.28
A0A087WS16	1485.52	4746.28	3138.59	2040.13	1880.17	1988.75	1528.41	1596.26	1395.85	1446.45	1544.49	1707.39	1492.87	1476.65	1404.88	1433.6	1761.85	1815.4	1722.93	1736.67	1631.57	1499.03	1518.5	1717.76	1640.41	1688.11	1400.08	1397.95	1524.54	1440.88	1526.21	1687.78	1664.61	1418.57	1362.15	1429.03	1671.59	1771.33	1758.11	1594.43	1708.69	1483.57	1505.49	1555.21	1827.44	1832.76	1471.28
A0A087WS16	1485.52	4746.28	3138.59	2040.13	1880.17	1988.75	1528.41	1596.26	1395.85	1446.45	1544.49	1707.39	1492.87	1476.65	1404.88	1433.6	1761.85	1815.4	1722.93	1736.67	1631.57	1499.03	1518.5	1717.76	1640.41	1688.11	1400.08	1397.95	1524.54	1440.88	1526.21	1687.78	1664.61	1418.57	1362.15	1429.03	1671.59	1771.33	1758.11	1594.43	1708.69	1483.57	1505.49	1555.21	1827.44	1832.76	1471.28
A0A087WS16	1485.52	4746.28	3138.59	2040.13	1880.17	1988.75	1528.41	1596.26	1395.85	1446.45	1544.49	1707.39	1492.87	1476.65	1404.88	1433.6	1761.85	1815.4	1722.93	1736.67	1631.57	1499.03	1518.5	1717.76	1640.41	1688.11	1400.08	1397.95	1524.54	1440.88	1526.21	1687.78	1664.61	1418.57	1362.15	1429.03	1671.59	1771.33	1758.11	1594.43	1708.69	1483.57	1505.49	1555.21	1827.44	1832.76	1471.28
A0A087WS16	1485.52	4746.28	3138.59	2040.13	1880.17	1988.75	1528.41	1596.26	1395.85	1446.45	1544.49	1707.39	1492.87	1476.65	1404.88	1433.6	1761.85	1815.4	1722.93	1736.67	1631.57	1499.03	1518.5	1717.76	1640.41	1688.11	1400.08	1397.95	1524.54	1440.88	1526.21	1687.78	1664.61	1418.57	1362.15	1429.03	1671.59	1771.33	1758.11	1594.43	1708.69	1483.57	1505.49	1555.21	1827.44	1832.76	1471.28
A0A087WS16	1485.52	4746.28	3138.59	2040.13	1880.17	1988.75	1528.41	1596.26	1395.85	1446.45	1544.49	1707.39	1492.87	1476.65	1404.88	1433.6	1761.85	1815.4	1722.93	1736.67	1631.57	1499.03	1518.5	1717.76	1640.41	1688.11	1400.08	1397.95	1524.54	1440.88	1526.21	1687.78	1664.61	1418.57	1362.15	1429.03	1671.59	1771.33	1758.11	1594.43	1708.69	1483.57	1505.49	1555.21	1827.44	1832.76	1471.28
A0A087WS46	1352.72	1348.96	1958.59	1995.91	1716.76	1715.15	1548.74	1362.14	1670.82	1831.5	2121.42	1685.33	1302.52	1252.96	1883.85	1671.83	1607.5	1680.76	1465.47	1432.88	1636.31	1698.91	4406.97	14309.7	9485.43	16150.7	16815.4	18687	26459.9	21352.2	21900.1	4515.42	2050.05	1543.39	1275.27	1503.78	1628.4	1683.31	1621.15	1342.61	1295.49	1186.63	1643.19	1657.05	1629.72	1694.93	1110.09
A0A087WS46	1352.72	1348.96	1958.59	1995.91	1716.76	1715.15	1548.74	1362.14	1670.82	1831.5	2121.42	1685.33	1302.52	1252.96	1883.85	1671.83	1607.5	1680.76	1465.47	1432.88	1636.31	1698.91	4406.97	14309.7	9485.43	16150.7	16815.4	18687	26459.9	21352.2	21900.1	4515.42	2050.05	1543.39	1275.27	1503.78	1628.4	1683.31	1621.15	1342.61	1295.49	1186.63	1643.19	1657.05	1629.72	1694.93	1110.09
A0A087WS46	1352.72	1348.96	1958.59	1995.91	1716.76	1715.15	1548.74	1362.14	1670.82	1831.5	2121.42	1685.33	1302.52	1252.96	1883.85	1671.83	1607.5	1680.76	1465.47	1432.88	1636.31	1698.91	4406.97	14309.7	9485.43	16150.7	16815.4	18687	26459.9	21352.2	21900.1	4515.42	2050.05	1543.39	1275.27	1503.78	1628.4	1683.31	1621.15	1342.61	1295.49	1186.63	1643.19	1657.05	1629.72	1694.93	1110.09
A0A087WS46	1352.72	1348.96	1958.59	1995.91	1716.76	1715.15	1548.74	1362.14	1670.82	1831.5	2121.42	1685.33	1302.52	1252.96	1883.85	1671.83	1607.5	1680.76	1465.47	1432.88	1636.31	1698.91	4406.97	14309.7	9485.43	16150.7	16815.4	18687	26459.9	21352.2	21900.1	4515.42	2050.05	1543.39	1275.27	1503.78	1628.4	1683.31	1621.15	1342.61	1295.49	1186.63	1643.19	1657.05	1629.72	1694.93	1110.09
A0A087WS46	1352.72	1348.96	1958.59	1995.91	1716.76	1715.15	1548.74	1362.14	1670.82	1831.5	2121.42	1685.33	1302.52	1252.96	1883.85	1671.83	1607.5	1680.76	1465.47	1432.88	1636.31	1698.91	4406.97	14309.7	9485.43	16150.7	16815.4	18687	26459.9	21352.2	21900.1	4515.42	2050.05	1543.39	1275.27	1503.78	1628.4	1683.31	1621.15	1342.61	1295.49	1186.63	1643.19	1657.05	1629.72	1694.93	1110.09
A0A087WS46	1352.72	1348.96	1958.59	1995.91	1716.76	1715.15	1548.74	1362.14	1670.82	1831.5	2121.42	1685.33	1302.52	1252.96	1883.85	1671.83	1607.5	1680.76	1465.47	1432.88	1636.31	1698.91	4406.97	14309.7	9485.43	16150.7	16815.4	18687	26459.9	21352.2	21900.1	4515.42	2050.05	1543.39	1275.27	1503.78	1628.4	1683.31	1621.15	1342.61	1295.49	1186.63	1643.19	1657.05	1629.72	1694.93	1110.09
A0A087WSI9	1462.03	1047.79	1691.64	1732.44	2161.79	1811.85	1023.42	1200.59	3406.84	1763.57	3538.53	16740.1	1540.08	989.93	7690.21	1134.29	1782.48	2091.05	1447.14	1602.8	1471.78	11403.3	1658.17	1743.99	2176.21	1998.31	1919.16	1208.59	1351.38	1726.88	1585.72	1834.84	1548.44	1879	1241.97	1140.45	1792.16	2102.4	2128.44	1759.59	1615.75	1813.81	1869.5	1567.62	2389.09	2193.79	1771.62
A0A0A0MQ68	9571.87	8857.43	7195.16	7331.34	7101.31	7980.15	9199.39	9409.49	7796.04	7587.67	7245.6	7894.07	10686.9	10543.4	9653.7	9016.5	6879.21	7055.68	9055.59	9966.36	9714.8	9871.04	7310.37	7729.28	7761.99	8516.63	8943.69	9014.86	8473.03	10769.9	43309.1	97535.3	34535.3	13985	12441.1	14303.9	14442.8	10989.7	8985.62	9278.26	10480.6	11359.7	9190.33	8292.49	7778.08	7089.86	9481.11
A0A0A0MQ68	9571.87	8857.43	7195.16	7331.34	7101.31	7980.15	9199.39	9409.49	7796.04	7587.67	7245.6	7894.07	10686.9	10543.4	9653.7	9016.5	6879.21	7055.68	9055.59	9966.36	9714.8	9871.04	7310.37	7729.28	7761.99	8516.63	8943.69	9014.86	8473.03	10769.9	43309.1	97535.3	34535.3	13985	12441.1	14303.9	14442.8	10989.7	8985.62	9278.26	10480.6	11359.7	9190.33	8292.49	7778.08	7089.86	9481.11
A0A0A0MQ68	9571.87	8857.43	7195.16	7331.34	7101.31	7980.15	9199.39	9409.49	7796.04	7587.67	7245.6	7894.07	10686.9	10543.4	9653.7	9016.5	6879.21	7055.68	9055.59	9966.36	9714.8	9871.04	7310.37	7729.28	7761.99	8516.63	8943.69	9014.86	8473.03	10769.9	43309.1	97535.3	34535.3	13985	12441.1	14303.9	14442.8	10989.7	8985.62	9278.26	10480.6	11359.7	9190.33	8292.49	7778.08	7089.86	9481.11
A0A0A0MQ68	9571.87	8857.43	7195.16	7331.34	7101.31	7980.15	9199.39	9409.49	7796.04	7587.67	7245.6	7894.07	10686.9	10543.4	9653.7	9016.5	6879.21	7055.68	9055.59	9966.36	9714.8	9871.04	7310.37	7729.28	7761.99	8516.63	8943.69	9014.86	8473.03	10769.9	43309.1	97535.3	34535.3	13985	12441.1	14303.9	14442.8	10989.7	8985.62	9278.26	10480.6	11359.7	9190.33	8292.49	7778.08	7089.86	9481.11
A0A0A0MQ68	9571.87	8857.43	7195.16	7331.34	7101.31	7980.15	9199.39	9409.49	7796.04	7587.67	7245.6	7894.07	10686.9	10543.4	9653.7	9016.5	6879.21	7055.68	9055.59	9966.36	9714.8	9871.04	7310.37	7729.28	7761.99	8516.63	8943.69	9014.86	8473.03	10769.9	43309.1	97535.3	34535.3	13985	12441.1	14303.9	14442.8	10989.7	8985.62	9278.26	10480.6	11359.7	9190.33	8292.49	7778.08	7089.86	9481.11
A0A0A0MQ68	9571.87	8857.43	7195.16	7331.34	7101.31	7980.15	9199.39	9409.49	7796.04	7587.67	7245.6	7894.07	10686.9	10543.4	9653.7	9016.5	6879.21	7055.68	9055.59	9966.36	9714.8	9871.04	7310.37	7729.28	7761.99	8516.63	8943.69	9014.86	8473.03	10769.9	43309.1	97535.3	34535.3	13985	12441.1	14303.9	14442.8	10989.7	8985.62	9278.26	10480.6	11359.7	9190.33	8292.49	7778.08	7089.86	9481.11
A0A0A0MQ68	9571.87	8857.43	7195.16	7331.34	7101.31	7980.15	9199.39	9409.49	7796.04	7587.67	7245.6	7894.07	10686.9	10543.4	9653.7	9016.5	6879.21	7055.68	9055.59	9966.36	9714.8	9871.04	7310.37	7729.28	7761.99	8516.63	8943.69	9014.86	8473.03	10769.9	43309.1	97535.3	34535.3	13985	12441.1	14303.9	14442.8	10989.7	8985.62	9278.26	10480.6	11359.7	9190.33	8292.49	7778.08	7089.86	9481.11
A0A0A0MQ68	9571.87	8857.43	7195.16	7331.34	7101.31	7980.15	9199.39	9409.49	7796.04	7587.67	7245.6	7894.07	10686.9	10543.4	9653.7	9016.5	6879.21	7055.68	9055.59	9966.36	9714.8	9871.04	7310.37	7729.28	7761.99	8516.63	8943.69	9014.86	8473.03	10769.9	43309.1	97535.3	34535.3	13985	12441.1	14303.9	14442.8	10989.7	8985.62	9278.26	10480.6	11359.7	9190.33	8292.49	7778.08	7089.86	9481.11
A0A0A0MQ68	9571.87	8857.43	7195.16	7331.34	7101.31	7980.15	9199.39	9409.49	7796.04	7587.67	7245.6	7894.07	10686.9	10543.4	9653.7	9016.5	6879.21	7055.68	9055.59	9966.36	9714.8	9871.04	7310.37	7729.28	7761.99	8516.63	8943.69	9014.86	8473.03	10769.9	43309.1	97535.3	34535.3	13985	12441.1	14303.9	14442.8	10989.7	8985.62	9278.26	10480.6	11359.7	9190.33	8292.49	7778.08	7089.86	9481.11
A0A0A0MQ68	9571.87	8857.43	7195.16	7331.34	7101.31	7980.15	9199.39	9409.49	7796.04	7587.67	7245.6	7894.07	10686.9	10543.4	9653.7	9016.5	6879.21	7055.68	9055.59	9966.36	9714.8	9871.04	7310.37	7729.28	7761.99	8516.63	8943.69	9014.86	8473.03	10769.9	43309.1	97535.3	34535.3	13985	12441.1	14303.9	14442.8	10989.7	8985.62	9278.26	10480.6	11359.7	9190.33	8292.49	7778.08	7089.86	9481.11
A0A0A0MQ68	9571.87	8857.43	7195.16	7331.34	7101.31	7980.15	9199.39	9409.49	7796.04	7587.67	7245.6	7894.07	10686.9	10543.4	9653.7	9016.5	6879.21	7055.68	9055.59	9966.36	9714.8	9871.04	7310.37	7729.28	7761.99	8516.63	8943.69	9014.86	8473.03	10769.9	43309.1	97535.3	34535.3	13985	12441.1	14303.9	14442.8	10989.7	8985.62	9278.26	10480.6	11359.7	9190.33	8292.49	7778.08	7089.86	9481.11
A0A0A0MQ68	9571.87	8857.43	7195.16	7331.34	7101.31	7980.15	9199.39	9409.49	7796.04	7587.67	7245.6	7894.07	10686.9	10543.4	9653.7	9016.5	6879.21	7055.68	9055.59	9966.36	9714.8	9871.04	7310.37	7729.28	7761.99	8516.63	8943.69	9014.86	8473.03	10769.9	43309.1	97535.3	34535.3	13985	12441.1	14303.9	14442.8	10989.7	8985.62	9278.26	10480.6	11359.7	9190.33	8292.49	7778.08	7089.86	9481.11
A0A0A0MQ68	9571.87	8857.43	7195.16	7331.34	7101.31	7980.15	9199.39	9409.49	7796.04	7587.67	7245.6	7894.07	10686.9	10543.4	9653.7	9016.5	6879.21	7055.68	9055.59	9966.36	9714.8	9871.04	7310.37	7729.28	7761.99	8516.63	8943.69	9014.86	8473.03	10769.9	43309.1	97535.3	34535.3	13985	12441.1	14303.9	14442.8	10989.7	8985.62	9278.26	10480.6	11359.7	9190.33	8292.49	7778.08	7089.86	9481.11
A0A0A0MQ68	9571.87	8857.43	7195.16	7331.34	7101.31	7980.15	9199.39	9409.49	7796.04	7587.67	7245.6	7894.07	10686.9	10543.4	9653.7	9016.5	6879.21	7055.68	9055.59	9966.36	9714.8	9871.04	7310.37	7729.28	7761.99	8516.63	8943.69	9014.86	8473.03	10769.9	43309.1	97535.3	34535.3	13985	12441.1	14303.9	14442.8	10989.7	8985.62	9278.26	10480.6	11359.7	9190.33	8292.49	7778.08	7089.86	9481.11
A0A0A0MQ90	1328.59	1443.28	1451.94	1880.87	1522.43	1334.56	1419.85	1428.37	1468.45	1348.71	1785.42	1467.69	1381.19	1319.12	1411.63	1413.56	1452.4	1834.4	1400.91	1280.16	1250.9	1358.35	1917.42	1290.52	1325.99	1818.45	1328.57	1358.47	1349.45	1262	1701.96	1391.11	1292.53	1238.33	1869.31	5638.92	2238.76	1154.1	1310.97	1289.26	1357.2	1211.42	1255.69	1490.56	1352.5	1103.64	1137.31
A0A0A0MQ90	1328.59	1443.28	1451.94	1880.87	1522.43	1334.56	1419.85	1428.37	1468.45	1348.71	1785.42	1467.69	1381.19	1319.12	1411.63	1413.56	1452.4	1834.4	1400.91	1280.16	1250.9	1358.35	1917.42	1290.52	1325.99	1818.45	1328.57	1358.47	1349.45	1262	1701.96	1391.11	1292.53	1238.33	1869.31	5638.92	2238.76	1154.1	1310.97	1289.26	1357.2	1211.42	1255.69	1490.56	1352.5	1103.64	1137.31
A0A0A0MQ97	1162.85	1107.78	1834.84	1916.06	1787.6	1577.42	1132.57	1384.6	1587.63	1861.02	1925.3	1835.43	1105.46	1172.02	8788.37	1457.6	1873.67	2354.47	1454.2	2005.46	1168.48	1090.95	1846.12	1928.84	31588.8	1549.84	1137.11	1392.01	1556.37	1785.03	1935.76	1841.09	1108.89	1162.58	1086.35	1464.58	1881.36	1490.11	1598.6	1776.79	1308.57	1710.63	1677.27	2117.52	1931.75	2274.34	1239.56
A0A0A0MQ97	1162.85	1107.78	1834.84	1916.06	1787.6	1577.42	1132.57	1384.6	1587.63	1861.02	1925.3	1835.43	1105.46	1172.02	8788.37	1457.6	1873.67	2354.47	1454.2	2005.46	1168.48	1090.95	1846.12	1928.84	31588.8	1549.84	1137.11	1392.01	1556.37	1785.03	1935.76	1841.09	1108.89	1162.58	1086.35	1464.58	1881.36	1490.11	1598.6	1776.79	1308.57	1710.63	1677.27	2117.52	1931.75	2274.34	1239.56
A0A0A0MQA3	1344.35	1477.52	1853.66	1966.06	1927.87	1694.91	1397.75	1678.24	1608.84	2002.58	1842.59	2280.76	1500.32	1319.37	1391.29	1614.48	2125.12	1858.9	1804.53	1504.11	1444.06	1480.22	1843.39	1954.87	1798.05	1659.42	1385.24	1438.94	1599.03	1883.02	1871.02	2320.55	2570.12	66037.2	31403.6	3382.97	2573.28	2034.36	2017.77	1678.8	1477.73	1427.84	1812.13	1801.17	1969.37	1733.55	1366.06
A0A0A0MQA3	1344.35	1477.52	1853.66	1966.06	1927.87	1694.91	1397.75	1678.24	1608.84	2002.58	1842.59	2280.76	1500.32	1319.37	1391.29	1614.48	2125.12	1858.9	1804.53	1504.11	1444.06	1480.22	1843.39	1954.87	1798.05	1659.42	1385.24	1438.94	1599.03	1883.02	1871.02	2320.55	2570.12	66037.2	31403.6	3382.97	2573.28	2034.36	2017.77	1678.8	1477.73	1427.84	1812.13	1801.17	1969.37	1733.55	1366.06
A0A0A0MQA3	1344.35	1477.52	1853.66	1966.06	1927.87	1694.91	1397.75	1678.24	1608.84	2002.58	1842.59	2280.76	1500.32	1319.37	1391.29	1614.48	2125.12	1858.9	1804.53	1504.11	1444.06	1480.22	1843.39	1954.87	1798.05	1659.42	1385.24	1438.94	1599.03	1883.02	1871.02	2320.55	2570.12	66037.2	31403.6	3382.97	2573.28	2034.36	2017.77	1678.8	1477.73	1427.84	1812.13	1801.17	1969.37	1733.55	1366.06
A0A0A0MQA3	1344.35	1477.52	1853.66	1966.06	1927.87	1694.91	1397.75	1678.24	1608.84	2002.58	1842.59	2280.76	1500.32	1319.37	1391.29	1614.48	2125.12	1858.9	1804.53	1504.11	1444.06	1480.22	1843.39	1954.87	1798.05	1659.42	1385.24	1438.94	1599.03	1883.02	1871.02	2320.55	2570.12	66037.2	31403.6	3382.97	2573.28	2034.36	2017.77	1678.8	1477.73	1427.84	1812.13	1801.17	1969.37	1733.55	1366.06
A0A0A0MQA3	1344.35	1477.52	1853.66	1966.06	1927.87	1694.91	1397.75	1678.24	1608.84	2002.58	1842.59	2280.76	1500.32	1319.37	1391.29	1614.48	2125.12	1858.9	1804.53	1504.11	1444.06	1480.22	1843.39	1954.87	1798.05	1659.42	1385.24	1438.94	1599.03	1883.02	1871.02	2320.55	2570.12	66037.2	31403.6	3382.97	2573.28	2034.36	2017.77	1678.8	1477.73	1427.84	1812.13	1801.17	1969.37	1733.55	1366.06
A0A0A0MQA3	1344.35	1477.52	1853.66	1966.06	1927.87	1694.91	1397.75	1678.24	1608.84	2002.58	1842.59	2280.76	1500.32	1319.37	1391.29	1614.48	2125.12	1858.9	1804.53	1504.11	1444.06	1480.22	1843.39	1954.87	1798.05	1659.42	1385.24	1438.94	1599.03	1883.02	1871.02	2320.55	2570.12	66037.2	31403.6	3382.97	2573.28	2034.36	2017.77	1678.8	1477.73	1427.84	1812.13	1801.17	1969.37	1733.55	1366.06
A0A0A0MQA3	1344.35	1477.52	1853.66	1966.06	1927.87	1694.91	1397.75	1678.24	1608.84	2002.58	1842.59	2280.76	1500.32	1319.37	1391.29	1614.48	2125.12	1858.9	1804.53	1504.11	1444.06	1480.22	1843.39	1954.87	1798.05	1659.42	1385.24	1438.94	1599.03	1883.02	1871.02	2320.55	2570.12	66037.2	31403.6	3382.97	2573.28	2034.36	2017.77	1678.8	1477.73	1427.84	1812.13	1801.17	1969.37	1733.55	1366.06
A0A0A0MQA3	1344.35	1477.52	1853.66	1966.06	1927.87	1694.91	1397.75	1678.24	1608.84	2002.58	1842.59	2280.76	1500.32	1319.37	1391.29	1614.48	2125.12	1858.9	1804.53	1504.11	1444.06	1480.22	1843.39	1954.87	1798.05	1659.42	1385.24	1438.94	1599.03	1883.02	1871.02	2320.55	2570.12	66037.2	31403.6	3382.97	2573.28	2034.36	2017.77	1678.8	1477.73	1427.84	1812.13	1801.17	1969.37	1733.55	1366.06
A0A0A0MQA5	6210.95	12995.6	34226.5	35565.2	55777.3	63993.5	66307.7	66836.2	76459.4	81015.6	80282.9	97629.9	98152.6	92398.1	129152	122060	70412.9	76682.1	128500	141508	138345	144831	114543	112421	159634	86484.5	106334	136282	95953.2	98838.3	90179.2	83436.1	47174.3	50112.4	35336.8	23383.4	19051.7	12771	8608.31	7428.78	8624.88	9863.65	8973.16	8189.24	7406.56	6843.89	6577.03
A0A0A0MQA5	6210.95	12995.6	34226.5	35565.2	55777.3	63993.5	66307.7	66836.2	76459.4	81015.6	80282.9	97629.9	98152.6	92398.1	129152	122060	70412.9	76682.1	128500	141508	138345	144831	114543	112421	159634	86484.5	106334	136282	95953.2	98838.3	90179.2	83436.1	47174.3	50112.4	35336.8	23383.4	19051.7	12771	8608.31	7428.78	8624.88	9863.65	8973.16	8189.24	7406.56	6843.89	6577.03
A0A0A0MQA5	6210.95	12995.6	34226.5	35565.2	55777.3	63993.5	66307.7	66836.2	76459.4	81015.6	80282.9	97629.9	98152.6	92398.1	129152	122060	70412.9	76682.1	128500	141508	138345	144831	114543	112421	159634	86484.5	106334	136282	95953.2	98838.3	90179.2	83436.1	47174.3	50112.4	35336.8	23383.4	19051.7	12771	8608.31	7428.78	8624.88	9863.65	8973.16	8189.24	7406.56	6843.89	6577.03
A0A0A0MQA5	6210.95	12995.6	34226.5	35565.2	55777.3	63993.5	66307.7	66836.2	76459.4	81015.6	80282.9	97629.9	98152.6	92398.1	129152	122060	70412.9	76682.1	128500	141508	138345	144831	114543	112421	159634	86484.5	106334	136282	95953.2	98838.3	90179.2	83436.1	47174.3	50112.4	35336.8	23383.4	19051.7	12771	8608.31	7428.78	8624.88	9863.65	8973.16	8189.24	7406.56	6843.89	6577.03
A0A0A0MQA5	6210.95	12995.6	34226.5	35565.2	55777.3	63993.5	66307.7	66836.2	76459.4	81015.6	80282.9	97629.9	98152.6	92398.1	129152	122060	70412.9	76682.1	128500	141508	138345	144831	114543	112421	159634	86484.5	106334	136282	95953.2	98838.3	90179.2	83436.1	47174.3	50112.4	35336.8	23383.4	19051.7	12771	8608.31	7428.78	8624.88	9863.65	8973.16	8189.24	7406.56	6843.89	6577.03
A0A0A0MQA5	6210.95	12995.6	34226.5	35565.2	55777.3	63993.5	66307.7	66836.2	76459.4	81015.6	80282.9	97629.9	98152.6	92398.1	129152	122060	70412.9	76682.1	128500	141508	138345	144831	114543	112421	159634	86484.5	106334	136282	95953.2	98838.3	90179.2	83436.1	47174.3	50112.4	35336.8	23383.4	19051.7	12771	8608.31	7428.78	8624.88	9863.65	8973.16	8189.24	7406.56	6843.89	6577.03
A0A0A0MQA5	6210.95	12995.6	34226.5	35565.2	55777.3	63993.5	66307.7	66836.2	76459.4	81015.6	80282.9	97629.9	98152.6	92398.1	129152	122060	70412.9	76682.1	128500	141508	138345	144831	114543	112421	159634	86484.5	106334	136282	95953.2	98838.3	90179.2	83436.1	47174.3	50112.4	35336.8	23383.4	19051.7	12771	8608.31	7428.78	8624.88	9863.65	8973.16	8189.24	7406.56	6843.89	6577.03
A0A0A0MQA5	6210.95	12995.6	34226.5	35565.2	55777.3	63993.5	66307.7	66836.2	76459.4	81015.6	80282.9	97629.9	98152.6	92398.1	129152	122060	70412.9	76682.1	128500	141508	138345	144831	114543	112421	159634	86484.5	106334	136282	95953.2	98838.3	90179.2	83436.1	47174.3	50112.4	35336.8	23383.4	19051.7	12771	8608.31	7428.78	8624.88	9863.65	8973.16	8189.24	7406.56	6843.89	6577.03
A0A0A0MQA5	6210.95	12995.6	34226.5	35565.2	55777.3	63993.5	66307.7	66836.2	76459.4	81015.6	80282.9	97629.9	98152.6	92398.1	129152	122060	70412.9	76682.1	128500	141508	138345	144831	114543	112421	159634	86484.5	106334	136282	95953.2	98838.3	90179.2	83436.1	47174.3	50112.4	35336.8	23383.4	19051.7	12771	8608.31	7428.78	8624.88	9863.65	8973.16	8189.24	7406.56	6843.89	6577.03
A0A0A0MQA5	6210.95	12995.6	34226.5	35565.2	55777.3	63993.5	66307.7	66836.2	76459.4	81015.6	80282.9	97629.9	98152.6	92398.1	129152	122060	70412.9	76682.1	128500	141508	138345	144831	114543	112421	159634	86484.5	106334	136282	95953.2	98838.3	90179.2	83436.1	47174.3	50112.4	35336.8	23383.4	19051.7	12771	8608.31	7428.78	8624.88	9863.65	8973.16	8189.24	7406.56	6843.89	6577.03
A0A0A0MQA5	6210.95	12995.6	34226.5	35565.2	55777.3	63993.5	66307.7	66836.2	76459.4	81015.6	80282.9	97629.9	98152.6	92398.1	129152	122060	70412.9	76682.1	128500	141508	138345	144831	114543	112421	159634	86484.5	106334	136282	95953.2	98838.3	90179.2	83436.1	47174.3	50112.4	35336.8	23383.4	19051.7	12771	8608.31	7428.78	8624.88	9863.65	8973.16	8189.24	7406.56	6843.89	6577.03
A0A0A0MQA5	6210.95	12995.6	34226.5	35565.2	55777.3	63993.5	66307.7	66836.2	76459.4	81015.6	80282.9	97629.9	98152.6	92398.1	129152	122060	70412.9	76682.1	128500	141508	138345	144831	114543	112421	159634	86484.5	106334	136282	95953.2	98838.3	90179.2	83436.1	47174.3	50112.4	35336.8	23383.4	19051.7	12771	8608.31	7428.78	8624.88	9863.65	8973.16	8189.24	7406.56	6843.89	6577.03
A0A0A0MQA5	6210.95	12995.6	34226.5	35565.2	55777.3	63993.5	66307.7	66836.2	76459.4	81015.6	80282.9	97629.9	98152.6	92398.1	129152	122060	70412.9	76682.1	128500	141508	138345	144831	114543	112421	159634	86484.5	106334	136282	95953.2	98838.3	90179.2	83436.1	47174.3	50112.4	35336.8	23383.4	19051.7	12771	8608.31	7428.78	8624.88	9863.65	8973.16	8189.24	7406.56	6843.89	6577.03
A0A0A0MQA5	6210.95	12995.6	34226.5	35565.2	55777.3	63993.5	66307.7	66836.2	76459.4	81015.6	80282.9	97629.9	98152.6	92398.1	129152	122060	70412.9	76682.1	128500	141508	138345	144831	114543	112421	159634	86484.5	106334	136282	95953.2	98838.3	90179.2	83436.1	47174.3	50112.4	35336.8	23383.4	19051.7	12771	8608.31	7428.78	8624.88	9863.65	8973.16	8189.24	7406.56	6843.89	6577.03
A0A0A0MQA5	6210.95	12995.6	34226.5	35565.2	55777.3	63993.5	66307.7	66836.2	76459.4	81015.6	80282.9	97629.9	98152.6	92398.1	129152	122060	70412.9	76682.1	128500	141508	138345	144831	114543	112421	159634	86484.5	106334	136282	95953.2	98838.3	90179.2	83436.1	47174.3	50112.4	35336.8	23383.4	19051.7	12771	8608.31	7428.78	8624.88	9863.65	8973.16	8189.24	7406.56	6843.89	6577.03
A0A0A0MQA5	6210.95	12995.6	34226.5	35565.2	55777.3	63993.5	66307.7	66836.2	76459.4	81015.6	80282.9	97629.9	98152.6	92398.1	129152	122060	70412.9	76682.1	128500	141508	138345	144831	114543	112421	159634	86484.5	106334	136282	95953.2	98838.3	90179.2	83436.1	47174.3	50112.4	35336.8	23383.4	19051.7	12771	8608.31	7428.78	8624.88	9863.65	8973.16	8189.24	7406.56	6843.89	6577.03
A0A0A0MQA5	6210.95	12995.6	34226.5	35565.2	55777.3	63993.5	66307.7	66836.2	76459.4	81015.6	80282.9	97629.9	98152.6	92398.1	129152	122060	70412.9	76682.1	128500	141508	138345	144831	114543	112421	159634	86484.5	106334	136282	95953.2	98838.3	90179.2	83436.1	47174.3	50112.4	35336.8	23383.4	19051.7	12771	8608.31	7428.78	8624.88	9863.65	8973.16	8189.24	7406.56	6843.89	6577.03
A0A0A0MQA5	6210.95	12995.6	34226.5	35565.2	55777.3	63993.5	66307.7	66836.2	76459.4	81015.6	80282.9	97629.9	98152.6	92398.1	129152	122060	70412.9	76682.1	128500	141508	138345	144831	114543	112421	159634	86484.5	106334	136282	95953.2	98838.3	90179.2	83436.1	47174.3	50112.4	35336.8	23383.4	19051.7	12771	8608.31	7428.78	8624.88	9863.65	8973.16	8189.24	7406.56	6843.89	6577.03
A0A0A0MQA5	6210.95	12995.6	34226.5	35565.2	55777.3	63993.5	66307.7	66836.2	76459.4	81015.6	80282.9	97629.9	98152.6	92398.1	129152	122060	70412.9	76682.1	128500	141508	138345	144831	114543	112421	159634	86484.5	106334	136282	95953.2	98838.3	90179.2	83436.1	47174.3	50112.4	35336.8	23383.4	19051.7	12771	8608.31	7428.78	8624.88	9863.65	8973.16	8189.24	7406.56	6843.89	6577.03
A0A0A0MQA5	6210.95	12995.6	34226.5	35565.2	55777.3	63993.5	66307.7	66836.2	76459.4	81015.6	80282.9	97629.9	98152.6	92398.1	129152	122060	70412.9	76682.1	128500	141508	138345	144831	114543	112421	159634	86484.5	106334	136282	95953.2	98838.3	90179.2	83436.1	47174.3	50112.4	35336.8	23383.4	19051.7	12771	8608.31	7428.78	8624.88	9863.65	8973.16	8189.24	7406.56	6843.89	6577.03
A0A0A0MQA5	6210.95	12995.6	34226.5	35565.2	55777.3	63993.5	66307.7	66836.2	76459.4	81015.6	80282.9	97629.9	98152.6	92398.1	129152	122060	70412.9	76682.1	128500	141508	138345	144831	114543	112421	159634	86484.5	106334	136282	95953.2	98838.3	90179.2	83436.1	47174.3	50112.4	35336.8	23383.4	19051.7	12771	8608.31	7428.78	8624.88	9863.65	8973.16	8189.24	7406.56	6843.89	6577.03
A0A0A0MQC7	1599.01	1496.25	1403.2	1393.19	1630.12	1642.23	1685.22	1363.77	1169.46	1126.9	1323.65	1564.41	1629.74	1610.86	1334.33	1300.23	1281.09	2150.24	1887.54	1804.49	1654.59	1668.77	1399.26	1368.18	1481.69	1556.31	1650.14	1334.11	1246.86	3160.62	4278.04	3987.67	2616.21	1882.8	1247.17	1223.49	1427.26	1452.36	1458.77	1662.65	1627.88	1372.34	1082.29	1173.27	1073.88	1271.9	1356.76
A0A0A0MQC7	1599.01	1496.25	1403.2	1393.19	1630.12	1642.23	1685.22	1363.77	1169.46	1126.9	1323.65	1564.41	1629.74	1610.86	1334.33	1300.23	1281.09	2150.24	1887.54	1804.49	1654.59	1668.77	1399.26	1368.18	1481.69	1556.31	1650.14	1334.11	1246.86	3160.62	4278.04	3987.67	2616.21	1882.8	1247.17	1223.49	1427.26	1452.36	1458.77	1662.65	1627.88	1372.34	1082.29	1173.27	1073.88	1271.9	1356.76
A0A0A0MQC7	1599.01	1496.25	1403.2	1393.19	1630.12	1642.23	1685.22	1363.77	1169.46	1126.9	1323.65	1564.41	1629.74	1610.86	1334.33	1300.23	1281.09	2150.24	1887.54	1804.49	1654.59	1668.77	1399.26	1368.18	1481.69	1556.31	1650.14	1334.11	1246.86	3160.62	4278.04	3987.67	2616.21	1882.8	1247.17	1223.49	1427.26	1452.36	1458.77	1662.65	1627.88	1372.34	1082.29	1173.27	1073.88	1271.9	1356.76
A0A0A0MQC7	1599.01	1496.25	1403.2	1393.19	1630.12	1642.23	1685.22	1363.77	1169.46	1126.9	1323.65	1564.41	1629.74	1610.86	1334.33	1300.23	1281.09	2150.24	1887.54	1804.49	1654.59	1668.77	1399.26	1368.18	1481.69	1556.31	1650.14	1334.11	1246.86	3160.62	4278.04	3987.67	2616.21	1882.8	1247.17	1223.49	1427.26	1452.36	1458.77	1662.65	1627.88	1372.34	1082.29	1173.27	1073.88	1271.9	1356.76
A0A0A0MQM0	2292.13	2241.74	2423.98	2398.34	2450.29	2173.55	2188.14	2306.54	2636.7	2693.27	2486	2498.37	1960.92	2123.72	2637.11	2785.02	2553.31	2381.1	2099.93	2530.82	2575.71	2414.8	2604.47	2550.32	3202.18	2273.1	2321.27	2406.49	2584.06	2650.66	2460.07	2839.87	2489.68	2738.98	70563.6	86797.2	30258.1	5998.42	3608.66	2894.84	2558.73	2536.44	2816.16	2998.48	2488.93	2212.86	2017.95
A0A0A0MQM0	2292.13	2241.74	2423.98	2398.34	2450.29	2173.55	2188.14	2306.54	2636.7	2693.27	2486	2498.37	1960.92	2123.72	2637.11	2785.02	2553.31	2381.1	2099.93	2530.82	2575.71	2414.8	2604.47	2550.32	3202.18	2273.1	2321.27	2406.49	2584.06	2650.66	2460.07	2839.87	2489.68	2738.98	70563.6	86797.2	30258.1	5998.42	3608.66	2894.84	2558.73	2536.44	2816.16	2998.48	2488.93	2212.86	2017.95
A0A0A0MQM0	2292.13	2241.74	2423.98	2398.34	2450.29	2173.55	2188.14	2306.54	2636.7	2693.27	2486	2498.37	1960.92	2123.72	2637.11	2785.02	2553.31	2381.1	2099.93	2530.82	2575.71	2414.8	2604.47	2550.32	3202.18	2273.1	2321.27	2406.49	2584.06	2650.66	2460.07	2839.87	2489.68	2738.98	70563.6	86797.2	30258.1	5998.42	3608.66	2894.84	2558.73	2536.44	2816.16	2998.48	2488.93	2212.86	2017.95
A0A0A0MQM0	2292.13	2241.74	2423.98	2398.34	2450.29	2173.55	2188.14	2306.54	2636.7	2693.27	2486	2498.37	1960.92	2123.72	2637.11	2785.02	2553.31	2381.1	2099.93	2530.82	2575.71	2414.8	2604.47	2550.32	3202.18	2273.1	2321.27	2406.49	2584.06	2650.66	2460.07	2839.87	2489.68	2738.98	70563.6	86797.2	30258.1	5998.42	3608.66	2894.84	2558.73	2536.44	2816.16	2998.48	2488.93	2212.86	2017.95
A0A0A0MQM0	2292.13	2241.74	2423.98	2398.34	2450.29	2173.55	2188.14	2306.54	2636.7	2693.27	2486	2498.37	1960.92	2123.72	2637.11	2785.02	2553.31	2381.1	2099.93	2530.82	2575.71	2414.8	2604.47	2550.32	3202.18	2273.1	2321.27	2406.49	2584.06	2650.66	2460.07	2839.87	2489.68	2738.98	70563.6	86797.2	30258.1	5998.42	3608.66	2894.84	2558.73	2536.44	2816.16	2998.48	2488.93	2212.86	2017.95
A0A0A0MQM0	2292.13	2241.74	2423.98	2398.34	2450.29	2173.55	2188.14	2306.54	2636.7	2693.27	2486	2498.37	1960.92	2123.72	2637.11	2785.02	2553.31	2381.1	2099.93	2530.82	2575.71	2414.8	2604.47	2550.32	3202.18	2273.1	2321.27	2406.49	2584.06	2650.66	2460.07	2839.87	2489.68	2738.98	70563.6	86797.2	30258.1	5998.42	3608.66	2894.84	2558.73	2536.44	2816.16	2998.48	2488.93	2212.86	2017.95
A0A0A0MQM0	2292.13	2241.74	2423.98	2398.34	2450.29	2173.55	2188.14	2306.54	2636.7	2693.27	2486	2498.37	1960.92	2123.72	2637.11	2785.02	2553.31	2381.1	2099.93	2530.82	2575.71	2414.8	2604.47	2550.32	3202.18	2273.1	2321.27	2406.49	2584.06	2650.66	2460.07	2839.87	2489.68	2738.98	70563.6	86797.2	30258.1	5998.42	3608.66	2894.84	2558.73	2536.44	2816.16	2998.48	2488.93	2212.86	2017.95
A0A0A0MQM0	2292.13	2241.74	2423.98	2398.34	2450.29	2173.55	2188.14	2306.54	2636.7	2693.27	2486	2498.37	1960.92	2123.72	2637.11	2785.02	2553.31	2381.1	2099.93	2530.82	2575.71	2414.8	2604.47	2550.32	3202.18	2273.1	2321.27	2406.49	2584.06	2650.66	2460.07	2839.87	2489.68	2738.98	70563.6	86797.2	30258.1	5998.42	3608.66	2894.84	2558.73	2536.44	2816.16	2998.48	2488.93	2212.86	2017.95
A0A0A0MQM0	2292.13	2241.74	2423.98	2398.34	2450.29	2173.55	2188.14	2306.54	2636.7	2693.27	2486	2498.37	1960.92	2123.72	2637.11	2785.02	2553.31	2381.1	2099.93	2530.82	2575.71	2414.8	2604.47	2550.32	3202.18	2273.1	2321.27	2406.49	2584.06	2650.66	2460.07	2839.87	2489.68	2738.98	70563.6	86797.2	30258.1	5998.42	3608.66	2894.84	2558.73	2536.44	2816.16	2998.48	2488.93	2212.86	2017.95
A0A0A0MQN8	1153.89	1327.6	2127.19	1953.3	3682.65	4901.42	3055.75	6217.44	11888.8	11214.8	13670.1	15240	14834.8	13200	14800.4	18231.7	12905.1	10047.5	11520.5	16096.1	13989.2	11344.4	8779.59	15470.9	1470.68	1577.14	1305.37	1776.88	1712.26	1864.69	2020.63	2324.82	1222.09	1122.19	1373.36	1699.24	2270.74	1659.3	1692.64	1843.32	1275.21	1201.3	2350.84	2158.67	2163.07	1731.42	1173.35
A0A0A6YVU8	2740.41	3020.85	2000.93	2203.19	2136.57	2486.54	2772.46	3135.76	2822.28	2442.86	2607.99	2725.48	3404.47	3536.06	3968.95	4091.97	3154.55	4221.64	5517.95	6439.68	7577.33	7943.4	12999.3	12538.9	8964.91	11600.2	9025.12	8549.72	7140.43	9226.69	12219.5	4291.48	4858.24	4618.67	3640.05	3249.54	2815.24	2597.45	2693.23	2744.75	2719.26	3080.12	2663.22	2302.95	2029.67	1906.5	2566.73
A0A0A6YVU8	2740.41	3020.85	2000.93	2203.19	2136.57	2486.54	2772.46	3135.76	2822.28	2442.86	2607.99	2725.48	3404.47	3536.06	3968.95	4091.97	3154.55	4221.64	5517.95	6439.68	7577.33	7943.4	12999.3	12538.9	8964.91	11600.2	9025.12	8549.72	7140.43	9226.69	12219.5	4291.48	4858.24	4618.67	3640.05	3249.54	2815.24	2597.45	2693.23	2744.75	2719.26	3080.12	2663.22	2302.95	2029.67	1906.5	2566.73
A0A0A6YVU8	2740.41	3020.85	2000.93	2203.19	2136.57	2486.54	2772.46	3135.76	2822.28	2442.86	2607.99	2725.48	3404.47	3536.06	3968.95	4091.97	3154.55	4221.64	5517.95	6439.68	7577.33	7943.4	12999.3	12538.9	8964.91	11600.2	9025.12	8549.72	7140.43	9226.69	12219.5	4291.48	4858.24	4618.67	3640.05	3249.54	2815.24	2597.45	2693.23	2744.75	2719.26	3080.12	2663.22	2302.95	2029.67	1906.5	2566.73
A0A0A6YVU8	2740.41	3020.85	2000.93	2203.19	2136.57	2486.54	2772.46	3135.76	2822.28	2442.86	2607.99	2725.48	3404.47	3536.06	3968.95	4091.97	3154.55	4221.64	5517.95	6439.68	7577.33	7943.4	12999.3	12538.9	8964.91	11600.2	9025.12	8549.72	7140.43	9226.69	12219.5	4291.48	4858.24	4618.67	3640.05	3249.54	2815.24	2597.45	2693.23	2744.75	2719.26	3080.12	2663.22	2302.95	2029.67	1906.5	2566.73
A0A0A6YW67	2296.46	7484.37	15001.3	21610.5	26939	33788.8	32421.6	32297.4	49651.6	73358.5	49039.6	55511.3	55747.9	50669.1	90758.7	86637.4	31671.8	44663.8	127291	155049	155638	173214	130101	140339	108180	82193.8	67501.6	94840.1	80090.3	66461.4	70494.4	81064.6	52854.3	46390.3	24456.3	78105.6	150080	52574.1	11253.7	5794.08	3801.64	5017.47	5345	6591.78	4400.8	1818.61	1635.19
A0A0A6YW67	2296.46	7484.37	15001.3	21610.5	26939	33788.8	32421.6	32297.4	49651.6	73358.5	49039.6	55511.3	55747.9	50669.1	90758.7	86637.4	31671.8	44663.8	127291	155049	155638	173214	130101	140339	108180	82193.8	67501.6	94840.1	80090.3	66461.4	70494.4	81064.6	52854.3	46390.3	24456.3	78105.6	150080	52574.1	11253.7	5794.08	3801.64	5017.47	5345	6591.78	4400.8	1818.61	1635.19
A0A0A6YW67	2296.46	7484.37	15001.3	21610.5	26939	33788.8	32421.6	32297.4	49651.6	73358.5	49039.6	55511.3	55747.9	50669.1	90758.7	86637.4	31671.8	44663.8	127291	155049	155638	173214	130101	140339	108180	82193.8	67501.6	94840.1	80090.3	66461.4	70494.4	81064.6	52854.3	46390.3	24456.3	78105.6	150080	52574.1	11253.7	5794.08	3801.64	5017.47	5345	6591.78	4400.8	1818.61	1635.19
A0A0A6YW67	2296.46	7484.37	15001.3	21610.5	26939	33788.8	32421.6	32297.4	49651.6	73358.5	49039.6	55511.3	55747.9	50669.1	90758.7	86637.4	31671.8	44663.8	127291	155049	155638	173214	130101	140339	108180	82193.8	67501.6	94840.1	80090.3	66461.4	70494.4	81064.6	52854.3	46390.3	24456.3	78105.6	150080	52574.1	11253.7	5794.08	3801.64	5017.47	5345	6591.78	4400.8	1818.61	1635.19
A0A0A6YW67	2296.46	7484.37	15001.3	21610.5	26939	33788.8	32421.6	32297.4	49651.6	73358.5	49039.6	55511.3	55747.9	50669.1	90758.7	86637.4	31671.8	44663.8	127291	155049	155638	173214	130101	140339	108180	82193.8	67501.6	94840.1	80090.3	66461.4	70494.4	81064.6	52854.3	46390.3	24456.3	78105.6	150080	52574.1	11253.7	5794.08	3801.64	5017.47	5345	6591.78	4400.8	1818.61	1635.19
A0A0A6YW80	1388.67	1606.24	2173.36	1644.88	1822.05	1601.29	1644.49	1600.71	1883.51	2005.65	1909.55	1646.49	1349.99	1708.3	1621.37	1704.76	1685.7	1471.21	1292.1	1355.25	1409.1	1580.32	1795.41	1648.68	1808.65	1588.81	1617.95	1611.38	1893.74	2188.8	1919.57	3674.56	1759.14	1686.72	1628.36	1688.41	1543.67	1458.46	1418.49	1256	1304.01	1303.96	1966.59	1761.14	1666.66	1575.63	1335.01
A0A0A6YW80	1388.67	1606.24	2173.36	1644.88	1822.05	1601.29	1644.49	1600.71	1883.51	2005.65	1909.55	1646.49	1349.99	1708.3	1621.37	1704.76	1685.7	1471.21	1292.1	1355.25	1409.1	1580.32	1795.41	1648.68	1808.65	1588.81	1617.95	1611.38	1893.74	2188.8	1919.57	3674.56	1759.14	1686.72	1628.36	1688.41	1543.67	1458.46	1418.49	1256	1304.01	1303.96	1966.59	1761.14	1666.66	1575.63	1335.01
P08752	5018	5073.26	4406.61	4600.17	4760.37	4765.65	5730.15	6384.61	7769.08	7709.97	10523.4	13060.3	13044	13136.1	21235.3	19426.6	13431.9	15213.7	25800.1	32148.9	32369.9	35476.9	27029.1	25268.7	9278.26	15282.2	14095.7	8847.08	6804.9	5829.45	5061.25	5267.42	4271.96	5490.04	5579.1	4399.36	4491.82	4803.49	3748.75	4237.71	4180.94	4798.83	4249.29	4162.64	3634.97	3924.5	4295.79
P08752	5018	5073.26	4406.61	4600.17	4760.37	4765.65	5730.15	6384.61	7769.08	7709.97	10523.4	13060.3	13044	13136.1	21235.3	19426.6	13431.9	15213.7	25800.1	32148.9	32369.9	35476.9	27029.1	25268.7	9278.26	15282.2	14095.7	8847.08	6804.9	5829.45	5061.25	5267.42	4271.96	5490.04	5579.1	4399.36	4491.82	4803.49	3748.75	4237.71	4180.94	4798.83	4249.29	4162.64	3634.97	3924.5	4295.79
P08752	5018	5073.26	4406.61	4600.17	4760.37	4765.65	5730.15	6384.61	7769.08	7709.97	10523.4	13060.3	13044	13136.1	21235.3	19426.6	13431.9	15213.7	25800.1	32148.9	32369.9	35476.9	27029.1	25268.7	9278.26	15282.2	14095.7	8847.08	6804.9	5829.45	5061.25	5267.42	4271.96	5490.04	5579.1	4399.36	4491.82	4803.49	3748.75	4237.71	4180.94	4798.83	4249.29	4162.64	3634.97	3924.5	4295.79
P08752	5018	5073.26	4406.61	4600.17	4760.37	4765.65	5730.15	6384.61	7769.08	7709.97	10523.4	13060.3	13044	13136.1	21235.3	19426.6	13431.9	15213.7	25800.1	32148.9	32369.9	35476.9	27029.1	25268.7	9278.26	15282.2	14095.7	8847.08	6804.9	5829.45	5061.25	5267.42	4271.96	5490.04	5579.1	4399.36	4491.82	4803.49	3748.75	4237.71	4180.94	4798.83	4249.29	4162.64	3634.97	3924.5	4295.79
P08752	5018	5073.26	4406.61	4600.17	4760.37	4765.65	5730.15	6384.61	7769.08	7709.97	10523.4	13060.3	13044	13136.1	21235.3	19426.6	13431.9	15213.7	25800.1	32148.9	32369.9	35476.9	27029.1	25268.7	9278.26	15282.2	14095.7	8847.08	6804.9	5829.45	5061.25	5267.42	4271.96	5490.04	5579.1	4399.36	4491.82	4803.49	3748.75	4237.71	4180.94	4798.83	4249.29	4162.64	3634.97	3924.5	4295.79
P08752	5018	5073.26	4406.61	4600.17	4760.37	4765.65	5730.15	6384.61	7769.08	7709.97	10523.4	13060.3	13044	13136.1	21235.3	19426.6	13431.9	15213.7	25800.1	32148.9	32369.9	35476.9	27029.1	25268.7	9278.26	15282.2	14095.7	8847.08	6804.9	5829.45	5061.25	5267.42	4271.96	5490.04	5579.1	4399.36	4491.82	4803.49	3748.75	4237.71	4180.94	4798.83	4249.29	4162.64	3634.97	3924.5	4295.79
A0A0A6YX18	1926.09	1887.47	1282.36	1404.63	1589.86	1620.48	1797.03	1773.19	1425.69	1338.01	1161.28	1334.53	2098.64	1851.6	1885.65	1784.8	1338.96	1466.92	1695.76	2013.13	1920.48	1763.94	1296.65	1414.09	1604.59	1547.83	1787.56	1742.38	5963.28	12402.8	9117.37	1351.92	1992.14	1859.84	1862.1	1775.03	1354.7	1490.17	1583.79	1846.65	1929.75	2002.43	1346.67	1296.23	1370.22	1434.91	2017.02
A0A0A6YX18	1926.09	1887.47	1282.36	1404.63	1589.86	1620.48	1797.03	1773.19	1425.69	1338.01	1161.28	1334.53	2098.64	1851.6	1885.65	1784.8	1338.96	1466.92	1695.76	2013.13	1920.48	1763.94	1296.65	1414.09	1604.59	1547.83	1787.56	1742.38	5963.28	12402.8	9117.37	1351.92	1992.14	1859.84	1862.1	1775.03	1354.7	1490.17	1583.79	1846.65	1929.75	2002.43	1346.67	1296.23	1370.22	1434.91	2017.02
A0A0A6YX18	1926.09	1887.47	1282.36	1404.63	1589.86	1620.48	1797.03	1773.19	1425.69	1338.01	1161.28	1334.53	2098.64	1851.6	1885.65	1784.8	1338.96	1466.92	1695.76	2013.13	1920.48	1763.94	1296.65	1414.09	1604.59	1547.83	1787.56	1742.38	5963.28	12402.8	9117.37	1351.92	1992.14	1859.84	1862.1	1775.03	1354.7	1490.17	1583.79	1846.65	1929.75	2002.43	1346.67	1296.23	1370.22	1434.91	2017.02
A0A0A6YX18	1926.09	1887.47	1282.36	1404.63	1589.86	1620.48	1797.03	1773.19	1425.69	1338.01	1161.28	1334.53	2098.64	1851.6	1885.65	1784.8	1338.96	1466.92	1695.76	2013.13	1920.48	1763.94	1296.65	1414.09	1604.59	1547.83	1787.56	1742.38	5963.28	12402.8	9117.37	1351.92	1992.14	1859.84	1862.1	1775.03	1354.7	1490.17	1583.79	1846.65	1929.75	2002.43	1346.67	1296.23	1370.22	1434.91	2017.02
A0A0A6YX18	1926.09	1887.47	1282.36	1404.63	1589.86	1620.48	1797.03	1773.19	1425.69	1338.01	1161.28	1334.53	2098.64	1851.6	1885.65	1784.8	1338.96	1466.92	1695.76	2013.13	1920.48	1763.94	1296.65	1414.09	1604.59	1547.83	1787.56	1742.38	5963.28	12402.8	9117.37	1351.92	1992.14	1859.84	1862.1	1775.03	1354.7	1490.17	1583.79	1846.65	1929.75	2002.43	1346.67	1296.23	1370.22	1434.91	2017.02
A0A0A6YX26	1664.85	1760.32	2588.96	2305.61	3580.94	4284.48	4424.75	3995.04	3890.79	5076.67	6118.5	8241.86	1776.97	1663.11	10164.1	9647.19	3352.88	5129.01	5022.42	10454.8	1631.91	9268.31	4878.7	1790.63	1950.04	1809.5	2423.17	2085.59	2270.35	1659.58	1523.92	1909.25	1740	5998.94	1821	2069.1	1864.84	1251.41	1173.15	1047.36	1839.89	1592.85	1772.96	1652.98	1800.14	1305.8	1555.8
A0A0A6YX73	1728.43	1758.75	2151.34	1916.54	1815.94	1668.35	1807.63	1857.44	2101.1	2332.28	2020.25	1900.55	1690.86	1754.01	1782.05	1988.24	1929.55	1888.05	1767.02	1830	1763.22	1688.31	2218.92	2165.52	1933.91	1773.48	1770.75	2640.04	5746.79	18491.4	35824.9	16759.4	4024.3	5642.45	2675.25	2364.66	2133.89	1871.17	1659.05	1635.66	1566.22	1670.94	2053.99	2026.36	1992.1	1910.24	1651.45
A0A0A6YX73	1728.43	1758.75	2151.34	1916.54	1815.94	1668.35	1807.63	1857.44	2101.1	2332.28	2020.25	1900.55	1690.86	1754.01	1782.05	1988.24	1929.55	1888.05	1767.02	1830	1763.22	1688.31	2218.92	2165.52	1933.91	1773.48	1770.75	2640.04	5746.79	18491.4	35824.9	16759.4	4024.3	5642.45	2675.25	2364.66	2133.89	1871.17	1659.05	1635.66	1566.22	1670.94	2053.99	2026.36	1992.1	1910.24	1651.45
A0A0A6YX73	1728.43	1758.75	2151.34	1916.54	1815.94	1668.35	1807.63	1857.44	2101.1	2332.28	2020.25	1900.55	1690.86	1754.01	1782.05	1988.24	1929.55	1888.05	1767.02	1830	1763.22	1688.31	2218.92	2165.52	1933.91	1773.48	1770.75	2640.04	5746.79	18491.4	35824.9	16759.4	4024.3	5642.45	2675.25	2364.66	2133.89	1871.17	1659.05	1635.66	1566.22	1670.94	2053.99	2026.36	1992.1	1910.24	1651.45
A0A0A6YX73	1728.43	1758.75	2151.34	1916.54	1815.94	1668.35	1807.63	1857.44	2101.1	2332.28	2020.25	1900.55	1690.86	1754.01	1782.05	1988.24	1929.55	1888.05	1767.02	1830	1763.22	1688.31	2218.92	2165.52	1933.91	1773.48	1770.75	2640.04	5746.79	18491.4	35824.9	16759.4	4024.3	5642.45	2675.25	2364.66	2133.89	1871.17	1659.05	1635.66	1566.22	1670.94	2053.99	2026.36	1992.1	1910.24	1651.45
A0A0A6YX73	1728.43	1758.75	2151.34	1916.54	1815.94	1668.35	1807.63	1857.44	2101.1	2332.28	2020.25	1900.55	1690.86	1754.01	1782.05	1988.24	1929.55	1888.05	1767.02	1830	1763.22	1688.31	2218.92	2165.52	1933.91	1773.48	1770.75	2640.04	5746.79	18491.4	35824.9	16759.4	4024.3	5642.45	2675.25	2364.66	2133.89	1871.17	1659.05	1635.66	1566.22	1670.94	2053.99	2026.36	1992.1	1910.24	1651.45
A0A0A6YX73	1728.43	1758.75	2151.34	1916.54	1815.94	1668.35	1807.63	1857.44	2101.1	2332.28	2020.25	1900.55	1690.86	1754.01	1782.05	1988.24	1929.55	1888.05	1767.02	1830	1763.22	1688.31	2218.92	2165.52	1933.91	1773.48	1770.75	2640.04	5746.79	18491.4	35824.9	16759.4	4024.3	5642.45	2675.25	2364.66	2133.89	1871.17	1659.05	1635.66	1566.22	1670.94	2053.99	2026.36	1992.1	1910.24	1651.45
A0A0A6YX73	1728.43	1758.75	2151.34	1916.54	1815.94	1668.35	1807.63	1857.44	2101.1	2332.28	2020.25	1900.55	1690.86	1754.01	1782.05	1988.24	1929.55	1888.05	1767.02	1830	1763.22	1688.31	2218.92	2165.52	1933.91	1773.48	1770.75	2640.04	5746.79	18491.4	35824.9	16759.4	4024.3	5642.45	2675.25	2364.66	2133.89	1871.17	1659.05	1635.66	1566.22	1670.94	2053.99	2026.36	1992.1	1910.24	1651.45
A0A0A6YX73	1728.43	1758.75	2151.34	1916.54	1815.94	1668.35	1807.63	1857.44	2101.1	2332.28	2020.25	1900.55	1690.86	1754.01	1782.05	1988.24	1929.55	1888.05	1767.02	1830	1763.22	1688.31	2218.92	2165.52	1933.91	1773.48	1770.75	2640.04	5746.79	18491.4	35824.9	16759.4	4024.3	5642.45	2675.25	2364.66	2133.89	1871.17	1659.05	1635.66	1566.22	1670.94	2053.99	2026.36	1992.1	1910.24	1651.45
A0A0A6YX73	1728.43	1758.75	2151.34	1916.54	1815.94	1668.35	1807.63	1857.44	2101.1	2332.28	2020.25	1900.55	1690.86	1754.01	1782.05	1988.24	1929.55	1888.05	1767.02	1830	1763.22	1688.31	2218.92	2165.52	1933.91	1773.48	1770.75	2640.04	5746.79	18491.4	35824.9	16759.4	4024.3	5642.45	2675.25	2364.66	2133.89	1871.17	1659.05	1635.66	1566.22	1670.94	2053.99	2026.36	1992.1	1910.24	1651.45
A0A0A6YX73	1728.43	1758.75	2151.34	1916.54	1815.94	1668.35	1807.63	1857.44	2101.1	2332.28	2020.25	1900.55	1690.86	1754.01	1782.05	1988.24	1929.55	1888.05	1767.02	1830	1763.22	1688.31	2218.92	2165.52	1933.91	1773.48	1770.75	2640.04	5746.79	18491.4	35824.9	16759.4	4024.3	5642.45	2675.25	2364.66	2133.89	1871.17	1659.05	1635.66	1566.22	1670.94	2053.99	2026.36	1992.1	1910.24	1651.45
A0A0A6YX73	1728.43	1758.75	2151.34	1916.54	1815.94	1668.35	1807.63	1857.44	2101.1	2332.28	2020.25	1900.55	1690.86	1754.01	1782.05	1988.24	1929.55	1888.05	1767.02	1830	1763.22	1688.31	2218.92	2165.52	1933.91	1773.48	1770.75	2640.04	5746.79	18491.4	35824.9	16759.4	4024.3	5642.45	2675.25	2364.66	2133.89	1871.17	1659.05	1635.66	1566.22	1670.94	2053.99	2026.36	1992.1	1910.24	1651.45
A0A0A6YX73	1728.43	1758.75	2151.34	1916.54	1815.94	1668.35	1807.63	1857.44	2101.1	2332.28	2020.25	1900.55	1690.86	1754.01	1782.05	1988.24	1929.55	1888.05	1767.02	1830	1763.22	1688.31	2218.92	2165.52	1933.91	1773.48	1770.75	2640.04	5746.79	18491.4	35824.9	16759.4	4024.3	5642.45	2675.25	2364.66	2133.89	1871.17	1659.05	1635.66	1566.22	1670.94	2053.99	2026.36	1992.1	1910.24	1651.45
A0A0A6YXF6	2153.5	2050.59	2495.79	2621.67	2785.2	2796.84	2200.52	2033.7	2185.21	2349.18	2643.76	3682.9	4022.73	5468.08	13150.8	10229.2	5849.82	6999.18	15036.1	19956.7	22382.3	25398.9	21571.4	20660.8	22576.2	13489.6	13473.8	12941.1	7711.52	8628.85	6601.59	4009.85	2420.08	3724.04	25088.7	12734.1	6826.65	3567.87	2673.76	2796.64	1956.23	2636.62	2396.17	3002.48	2745.26	2935.6	2353.3
A0A0A6YXF6	2153.5	2050.59	2495.79	2621.67	2785.2	2796.84	2200.52	2033.7	2185.21	2349.18	2643.76	3682.9	4022.73	5468.08	13150.8	10229.2	5849.82	6999.18	15036.1	19956.7	22382.3	25398.9	21571.4	20660.8	22576.2	13489.6	13473.8	12941.1	7711.52	8628.85	6601.59	4009.85	2420.08	3724.04	25088.7	12734.1	6826.65	3567.87	2673.76	2796.64	1956.23	2636.62	2396.17	3002.48	2745.26	2935.6	2353.3
A0A0A6YXF6	2153.5	2050.59	2495.79	2621.67	2785.2	2796.84	2200.52	2033.7	2185.21	2349.18	2643.76	3682.9	4022.73	5468.08	13150.8	10229.2	5849.82	6999.18	15036.1	19956.7	22382.3	25398.9	21571.4	20660.8	22576.2	13489.6	13473.8	12941.1	7711.52	8628.85	6601.59	4009.85	2420.08	3724.04	25088.7	12734.1	6826.65	3567.87	2673.76	2796.64	1956.23	2636.62	2396.17	3002.48	2745.26	2935.6	2353.3
A0A0A6YXF6	2153.5	2050.59	2495.79	2621.67	2785.2	2796.84	2200.52	2033.7	2185.21	2349.18	2643.76	3682.9	4022.73	5468.08	13150.8	10229.2	5849.82	6999.18	15036.1	19956.7	22382.3	25398.9	21571.4	20660.8	22576.2	13489.6	13473.8	12941.1	7711.52	8628.85	6601.59	4009.85	2420.08	3724.04	25088.7	12734.1	6826.65	3567.87	2673.76	2796.64	1956.23	2636.62	2396.17	3002.48	2745.26	2935.6	2353.3
A0A0A6YXF6	2153.5	2050.59	2495.79	2621.67	2785.2	2796.84	2200.52	2033.7	2185.21	2349.18	2643.76	3682.9	4022.73	5468.08	13150.8	10229.2	5849.82	6999.18	15036.1	19956.7	22382.3	25398.9	21571.4	20660.8	22576.2	13489.6	13473.8	12941.1	7711.52	8628.85	6601.59	4009.85	2420.08	3724.04	25088.7	12734.1	6826.65	3567.87	2673.76	2796.64	1956.23	2636.62	2396.17	3002.48	2745.26	2935.6	2353.3
A0A0A6YXS7	2057.84	1819.95	1116.27	1100.72	1391.73	1515.62	1863.3	1572.84	1411.98	1079.74	1175.87	1039.94	1944.2	1917.11	2423.96	1678.77	1064.7	1431.93	1520.24	1902.22	2071.56	1832.09	1123.72	1108.06	1401.01	1525.73	1875.72	1541.72	1419.64	1085.61	1182.25	1045.58	1954.76	1927.52	1509.47	22335	6627.17	3829.7	1945.93	1292.2	1862.06	2011.31	1010.07	1216.45	1259.32	1371.43	2059.2
A0A0A6YXW4	1300.64	1638.47	1937.75	1885.81	1728.84	1631.25	1627.33	1564.08	1618.07	1752.19	1616.76	1942.9	1463.76	1674.58	2589.15	2565.71	2005.45	3779.71	6477.84	10455.1	8377.81	10393.4	6528.48	2733.9	1637.53	1575.9	1346.99	1520.02	1832.72	1806.6	1802.89	1659.51	1281.8	1463.23	1448.43	1655.03	1861.56	1700.68	1604.13	1679.93	1393.84	1321.13	1784.39	1894.41	2034.05	1658.03	1322.12
A0A0A6YXW4	1300.64	1638.47	1937.75	1885.81	1728.84	1631.25	1627.33	1564.08	1618.07	1752.19	1616.76	1942.9	1463.76	1674.58	2589.15	2565.71	2005.45	3779.71	6477.84	10455.1	8377.81	10393.4	6528.48	2733.9	1637.53	1575.9	1346.99	1520.02	1832.72	1806.6	1802.89	1659.51	1281.8	1463.23	1448.43	1655.03	1861.56	1700.68	1604.13	1679.93	1393.84	1321.13	1784.39	1894.41	2034.05	1658.03	1322.12
A0A0A6YXW4	1300.64	1638.47	1937.75	1885.81	1728.84	1631.25	1627.33	1564.08	1618.07	1752.19	1616.76	1942.9	1463.76	1674.58	2589.15	2565.71	2005.45	3779.71	6477.84	10455.1	8377.81	10393.4	6528.48	2733.9	1637.53	1575.9	1346.99	1520.02	1832.72	1806.6	1802.89	1659.51	1281.8	1463.23	1448.43	1655.03	1861.56	1700.68	1604.13	1679.93	1393.84	1321.13	1784.39	1894.41	2034.05	1658.03	1322.12
A0A0A6YY29	1327.18	1292.73	1509.42	1651.83	1782.34	1631.1	1244.13	1305.95	1628.81	1769.37	1626.51	1642.83	1110.83	1359.97	1455.05	1164.57	1578.15	1211.37	1024.83	1126.36	1461.98	1240.65	1399.25	1555.7	1706.99	1502.34	1193.59	1229.87	1651.83	1951.65	1815.05	3873.93	8982.08	9660.98	3265.03	1137.14	1452.78	1625.58	1281.32	1173.05	1064.19	1020.66	1452.33	1460.42	1578.78	1449.64	1233.42
A0A0A6YY29	1327.18	1292.73	1509.42	1651.83	1782.34	1631.1	1244.13	1305.95	1628.81	1769.37	1626.51	1642.83	1110.83	1359.97	1455.05	1164.57	1578.15	1211.37	1024.83	1126.36	1461.98	1240.65	1399.25	1555.7	1706.99	1502.34	1193.59	1229.87	1651.83	1951.65	1815.05	3873.93	8982.08	9660.98	3265.03	1137.14	1452.78	1625.58	1281.32	1173.05	1064.19	1020.66	1452.33	1460.42	1578.78	1449.64	1233.42
A0A0B4J1F7	1752.09	2137.55	1818.24	1035.03	1187.12	1290.44	2188.45	2009.55	2447.62	1522.81	1001.16	1221.41	1655.34	1802.7	2067.6	2247.54	1250.5	1148.28	1414.68	1639.57	1763.77	2151.8	1782.26	1940.92	1195.04	1299.04	2203.04	1145.65	821.626	1082.52	1900.32	1228.04	1664.32	1812.49	2078.82	2259.74	1257.29	1154.51	1271.62	1848.53	1585.4	2362.29	1645.25	1791.72	1311.94	1167.67	2418.55
A0A0F6AIX5	1327.21	1823.47	2243.47	1832.71	1685.16	1397.34	1337.6	1671.66	2262.54	2112.23	2308.87	2621.24	2338.87	1315.12	2547.72	5572.4	3359.31	3494.61	7791.05	1867.67	12780.9	15159.7	13251.7	12321	1869.29	7853.79	7558.45	3266.15	3081.07	2569.41	2258.66	1722.4	1291.58	1631.07	1769.49	1761.16	1749.68	1813.08	1365.87	1140.59	1253.45	1343.95	2114.2	2025.4	1963.94	1748.13	1345.85
A0A0F6AIX5	1327.21	1823.47	2243.47	1832.71	1685.16	1397.34	1337.6	1671.66	2262.54	2112.23	2308.87	2621.24	2338.87	1315.12	2547.72	5572.4	3359.31	3494.61	7791.05	1867.67	12780.9	15159.7	13251.7	12321	1869.29	7853.79	7558.45	3266.15	3081.07	2569.41	2258.66	1722.4	1291.58	1631.07	1769.49	1761.16	1749.68	1813.08	1365.87	1140.59	1253.45	1343.95	2114.2	2025.4	1963.94	1748.13	1345.85
A0A0F6AIX5	1327.21	1823.47	2243.47	1832.71	1685.16	1397.34	1337.6	1671.66	2262.54	2112.23	2308.87	2621.24	2338.87	1315.12	2547.72	5572.4	3359.31	3494.61	7791.05	1867.67	12780.9	15159.7	13251.7	12321	1869.29	7853.79	7558.45	3266.15	3081.07	2569.41	2258.66	1722.4	1291.58	1631.07	1769.49	1761.16	1749.68	1813.08	1365.87	1140.59	1253.45	1343.95	2114.2	2025.4	1963.94	1748.13	1345.85
A0A0G2JDI9	1024.02	1495.97	1135.97	458.17	2178.88	2161.01	2770.02	3446.14	3327.02	2978.06	2105.08	2631.69	4932.37	4472	6317.62	4014.74	1142.65	1622.49	3360.68	3241.83	2561.75	1798.63	2174.93	1745.01	4954.69	1399.64	1805.3	1601.86	2235.7	2101.17	1793.21	1622.53	1241.25	1880.1	1547.54	1507.99	1685.83	1725.87	1410.94	1085.73	1131.69	1353.65	1954.98	1915.71	2437.4	1536.55	1063.92
P62835	3626.94	3579.25	3202.76	3937.58	4473.61	3453.24	3771.31	3874.93	3778.25	4966.2	4184.74	5153.19	6265.86	7246.22	10597.9	9676.7	5643.36	6484.55	13988	17207.1	19796.5	23516.3	12666	9596.97	12857.3	6896.1	6615.62	7166.41	7318.18	8208.31	6786.78	5544.59	4635.73	4253.85	4989.68	6316.88	6024.77	4555.47	3441.18	3866.33	4330.27	4524.95	5390.88	4787.36	4479.72	3323.3	3431.39
P62835	3626.94	3579.25	3202.76	3937.58	4473.61	3453.24	3771.31	3874.93	3778.25	4966.2	4184.74	5153.19	6265.86	7246.22	10597.9	9676.7	5643.36	6484.55	13988	17207.1	19796.5	23516.3	12666	9596.97	12857.3	6896.1	6615.62	7166.41	7318.18	8208.31	6786.78	5544.59	4635.73	4253.85	4989.68	6316.88	6024.77	4555.47	3441.18	3866.33	4330.27	4524.95	5390.88	4787.36	4479.72	3323.3	3431.39
P62835	3626.94	3579.25	3202.76	3937.58	4473.61	3453.24	3771.31	3874.93	3778.25	4966.2	4184.74	5153.19	6265.86	7246.22	10597.9	9676.7	5643.36	6484.55	13988	17207.1	19796.5	23516.3	12666	9596.97	12857.3	6896.1	6615.62	7166.41	7318.18	8208.31	6786.78	5544.59	4635.73	4253.85	4989.68	6316.88	6024.77	4555.47	3441.18	3866.33	4330.27	4524.95	5390.88	4787.36	4479.72	3323.3	3431.39
P62835	3626.94	3579.25	3202.76	3937.58	4473.61	3453.24	3771.31	3874.93	3778.25	4966.2	4184.74	5153.19	6265.86	7246.22	10597.9	9676.7	5643.36	6484.55	13988	17207.1	19796.5	23516.3	12666	9596.97	12857.3	6896.1	6615.62	7166.41	7318.18	8208.31	6786.78	5544.59	4635.73	4253.85	4989.68	6316.88	6024.77	4555.47	3441.18	3866.33	4330.27	4524.95	5390.88	4787.36	4479.72	3323.3	3431.39
P62835	3626.94	3579.25	3202.76	3937.58	4473.61	3453.24	3771.31	3874.93	3778.25	4966.2	4184.74	5153.19	6265.86	7246.22	10597.9	9676.7	5643.36	6484.55	13988	17207.1	19796.5	23516.3	12666	9596.97	12857.3	6896.1	6615.62	7166.41	7318.18	8208.31	6786.78	5544.59	4635.73	4253.85	4989.68	6316.88	6024.77	4555.47	3441.18	3866.33	4330.27	4524.95	5390.88	4787.36	4479.72	3323.3	3431.39
P62835	3626.94	3579.25	3202.76	3937.58	4473.61	3453.24	3771.31	3874.93	3778.25	4966.2	4184.74	5153.19	6265.86	7246.22	10597.9	9676.7	5643.36	6484.55	13988	17207.1	19796.5	23516.3	12666	9596.97	12857.3	6896.1	6615.62	7166.41	7318.18	8208.31	6786.78	5544.59	4635.73	4253.85	4989.68	6316.88	6024.77	4555.47	3441.18	3866.33	4330.27	4524.95	5390.88	4787.36	4479.72	3323.3	3431.39
P62835	3626.94	3579.25	3202.76	3937.58	4473.61	3453.24	3771.31	3874.93	3778.25	4966.2	4184.74	5153.19	6265.86	7246.22	10597.9	9676.7	5643.36	6484.55	13988	17207.1	19796.5	23516.3	12666	9596.97	12857.3	6896.1	6615.62	7166.41	7318.18	8208.31	6786.78	5544.59	4635.73	4253.85	4989.68	6316.88	6024.77	4555.47	3441.18	3866.33	4330.27	4524.95	5390.88	4787.36	4479.72	3323.3	3431.39
A0A0G2JDW2	7122.76	9640.35	9841.65	9953.18	9475.16	10125.8	7472.74	7743.35	11431	9395.62	9448.17	10824	7803.31	8345.68	8389.14	8440.26	9135.48	9260.88	10672.6	10482.1	10011.6	10935	13746	11079.4	8848.82	10880.8	8790.23	9616.99	9768.56	12249.6	13702.7	14341.9	21011.6	533786	526950	169971	61070.5	29146.1	14014.4	10416.7	8395.2	8592.95	8341.25	8857.35	7777.17	6866.22	6041.27
A0A0G2JDW2	7122.76	9640.35	9841.65	9953.18	9475.16	10125.8	7472.74	7743.35	11431	9395.62	9448.17	10824	7803.31	8345.68	8389.14	8440.26	9135.48	9260.88	10672.6	10482.1	10011.6	10935	13746	11079.4	8848.82	10880.8	8790.23	9616.99	9768.56	12249.6	13702.7	14341.9	21011.6	533786	526950	169971	61070.5	29146.1	14014.4	10416.7	8395.2	8592.95	8341.25	8857.35	7777.17	6866.22	6041.27
A0A0G2JDW2	7122.76	9640.35	9841.65	9953.18	9475.16	10125.8	7472.74	7743.35	11431	9395.62	9448.17	10824	7803.31	8345.68	8389.14	8440.26	9135.48	9260.88	10672.6	10482.1	10011.6	10935	13746	11079.4	8848.82	10880.8	8790.23	9616.99	9768.56	12249.6	13702.7	14341.9	21011.6	533786	526950	169971	61070.5	29146.1	14014.4	10416.7	8395.2	8592.95	8341.25	8857.35	7777.17	6866.22	6041.27
A0A0G2JDW2	7122.76	9640.35	9841.65	9953.18	9475.16	10125.8	7472.74	7743.35	11431	9395.62	9448.17	10824	7803.31	8345.68	8389.14	8440.26	9135.48	9260.88	10672.6	10482.1	10011.6	10935	13746	11079.4	8848.82	10880.8	8790.23	9616.99	9768.56	12249.6	13702.7	14341.9	21011.6	533786	526950	169971	61070.5	29146.1	14014.4	10416.7	8395.2	8592.95	8341.25	8857.35	7777.17	6866.22	6041.27
A0A0G2JDW2	7122.76	9640.35	9841.65	9953.18	9475.16	10125.8	7472.74	7743.35	11431	9395.62	9448.17	10824	7803.31	8345.68	8389.14	8440.26	9135.48	9260.88	10672.6	10482.1	10011.6	10935	13746	11079.4	8848.82	10880.8	8790.23	9616.99	9768.56	12249.6	13702.7	14341.9	21011.6	533786	526950	169971	61070.5	29146.1	14014.4	10416.7	8395.2	8592.95	8341.25	8857.35	7777.17	6866.22	6041.27
A0A0G2JDW2	7122.76	9640.35	9841.65	9953.18	9475.16	10125.8	7472.74	7743.35	11431	9395.62	9448.17	10824	7803.31	8345.68	8389.14	8440.26	9135.48	9260.88	10672.6	10482.1	10011.6	10935	13746	11079.4	8848.82	10880.8	8790.23	9616.99	9768.56	12249.6	13702.7	14341.9	21011.6	533786	526950	169971	61070.5	29146.1	14014.4	10416.7	8395.2	8592.95	8341.25	8857.35	7777.17	6866.22	6041.27
A0A0G2JDW2	7122.76	9640.35	9841.65	9953.18	9475.16	10125.8	7472.74	7743.35	11431	9395.62	9448.17	10824	7803.31	8345.68	8389.14	8440.26	9135.48	9260.88	10672.6	10482.1	10011.6	10935	13746	11079.4	8848.82	10880.8	8790.23	9616.99	9768.56	12249.6	13702.7	14341.9	21011.6	533786	526950	169971	61070.5	29146.1	14014.4	10416.7	8395.2	8592.95	8341.25	8857.35	7777.17	6866.22	6041.27
A0A0G2JDW2	7122.76	9640.35	9841.65	9953.18	9475.16	10125.8	7472.74	7743.35	11431	9395.62	9448.17	10824	7803.31	8345.68	8389.14	8440.26	9135.48	9260.88	10672.6	10482.1	10011.6	10935	13746	11079.4	8848.82	10880.8	8790.23	9616.99	9768.56	12249.6	13702.7	14341.9	21011.6	533786	526950	169971	61070.5	29146.1	14014.4	10416.7	8395.2	8592.95	8341.25	8857.35	7777.17	6866.22	6041.27
A0A0G2JDW2	7122.76	9640.35	9841.65	9953.18	9475.16	10125.8	7472.74	7743.35	11431	9395.62	9448.17	10824	7803.31	8345.68	8389.14	8440.26	9135.48	9260.88	10672.6	10482.1	10011.6	10935	13746	11079.4	8848.82	10880.8	8790.23	9616.99	9768.56	12249.6	13702.7	14341.9	21011.6	533786	526950	169971	61070.5	29146.1	14014.4	10416.7	8395.2	8592.95	8341.25	8857.35	7777.17	6866.22	6041.27
A0A0G2JDW2	7122.76	9640.35	9841.65	9953.18	9475.16	10125.8	7472.74	7743.35	11431	9395.62	9448.17	10824	7803.31	8345.68	8389.14	8440.26	9135.48	9260.88	10672.6	10482.1	10011.6	10935	13746	11079.4	8848.82	10880.8	8790.23	9616.99	9768.56	12249.6	13702.7	14341.9	21011.6	533786	526950	169971	61070.5	29146.1	14014.4	10416.7	8395.2	8592.95	8341.25	8857.35	7777.17	6866.22	6041.27
A0A0G2JDW2	7122.76	9640.35	9841.65	9953.18	9475.16	10125.8	7472.74	7743.35	11431	9395.62	9448.17	10824	7803.31	8345.68	8389.14	8440.26	9135.48	9260.88	10672.6	10482.1	10011.6	10935	13746	11079.4	8848.82	10880.8	8790.23	9616.99	9768.56	12249.6	13702.7	14341.9	21011.6	533786	526950	169971	61070.5	29146.1	14014.4	10416.7	8395.2	8592.95	8341.25	8857.35	7777.17	6866.22	6041.27
A0A0G2JE26	1254.71	1511.24	1805.4	1594.78	1623.85	1500.78	1487.17	1549.8	1857.19	1864.92	1775.51	1690.57	1397.54	1346.64	1363.87	2674.11	2192.86	1817.12	1583.83	1600.74	2019.32	3239.38	3436.65	3097.86	1766.19	2534.07	1766.65	1557.11	1796.87	1935.78	1761.62	1613.68	1282.06	1465.16	1595.36	1542.76	1604.35	1551.99	1636.49	1492.22	1302.37	1416.83	1848.75	1944.31	1967.53	1912.89	1398.28
A0A0G2JE26	1254.71	1511.24	1805.4	1594.78	1623.85	1500.78	1487.17	1549.8	1857.19	1864.92	1775.51	1690.57	1397.54	1346.64	1363.87	2674.11	2192.86	1817.12	1583.83	1600.74	2019.32	3239.38	3436.65	3097.86	1766.19	2534.07	1766.65	1557.11	1796.87	1935.78	1761.62	1613.68	1282.06	1465.16	1595.36	1542.76	1604.35	1551.99	1636.49	1492.22	1302.37	1416.83	1848.75	1944.31	1967.53	1912.89	1398.28
A0A0G2JE26	1254.71	1511.24	1805.4	1594.78	1623.85	1500.78	1487.17	1549.8	1857.19	1864.92	1775.51	1690.57	1397.54	1346.64	1363.87	2674.11	2192.86	1817.12	1583.83	1600.74	2019.32	3239.38	3436.65	3097.86	1766.19	2534.07	1766.65	1557.11	1796.87	1935.78	1761.62	1613.68	1282.06	1465.16	1595.36	1542.76	1604.35	1551.99	1636.49	1492.22	1302.37	1416.83	1848.75	1944.31	1967.53	1912.89	1398.28
A0A0G2JE27	2328.29	2005.48	1408.17	1293.05	1184.72	1037.13	1958.84	2133.22	1658.69	1781.7	40728.9	1145.95	2452.59	2252.1	23490.2	1806.36	1119.29	1218.94	1785.88	1619.28	2343.81	8676.21	10050.1	21068.5	64438.5	1944.86	1971.9	2147.44	1667.7	1744.64	1337.63	1152.17	1527.3	2264.32	2074.61	1816.16	1125.37	1225.56	1052.48	1455.52	1614.97	1814.69	2554.37	1429.01	1072.01	1146.17	1772.48
A0A0G2JE32	1605.17	1333.53	1470.81	1600.72	1715.04	2000.41	1659.58	1106.18	1320.04	1422.68	1658.64	1678.07	1745.05	1552.64	2422.24	1301.9	1674.25	1886.72	1753.67	1652.91	1615.87	1668.51	1480.62	1588.72	8265.87	1983.08	1680.9	1207.45	1317.64	1430.41	1644.21	1893.35	1717.1	1561.07	1169.78	56371.3	19003.3	4600.48	1937.37	1966.23	1773.94	2083.74	1330.88	1585.11	1659.3	1921.4	1726.6
A0A0G2JE32	1605.17	1333.53	1470.81	1600.72	1715.04	2000.41	1659.58	1106.18	1320.04	1422.68	1658.64	1678.07	1745.05	1552.64	2422.24	1301.9	1674.25	1886.72	1753.67	1652.91	1615.87	1668.51	1480.62	1588.72	8265.87	1983.08	1680.9	1207.45	1317.64	1430.41	1644.21	1893.35	1717.1	1561.07	1169.78	56371.3	19003.3	4600.48	1937.37	1966.23	1773.94	2083.74	1330.88	1585.11	1659.3	1921.4	1726.6
A0A0G2JE32	1605.17	1333.53	1470.81	1600.72	1715.04	2000.41	1659.58	1106.18	1320.04	1422.68	1658.64	1678.07	1745.05	1552.64	2422.24	1301.9	1674.25	1886.72	1753.67	1652.91	1615.87	1668.51	1480.62	1588.72	8265.87	1983.08	1680.9	1207.45	1317.64	1430.41	1644.21	1893.35	1717.1	1561.07	1169.78	56371.3	19003.3	4600.48	1937.37	1966.23	1773.94	2083.74	1330.88	1585.11	1659.3	1921.4	1726.6
A0A0G2JEX1	1785.91	6655.54	14452.2	12274.3	12398.4	10927.2	6972.52	4766.28	7817.39	6874.87	6229.84	1493.97	3763.37	3954.89	1710.77	4983.42	1459.22	1624.41	1938.48	1957.86	1797.82	1608.53	1087.33	1427.72	1554.82	1491.8	1571.11	1476.33	1106.3	4006.11	5889.29	1502.09	1891.46	1538.24	1675.18	1393.08	1467.15	1590.62	1742.44	2149.38	1973.68	2365.81	1193.7	1283.33	1397.58	1681.93	2310.78
A0A0G2JEY6	1630.41	1775.55	1110.2	1276.15	2215.21	2957.73	3277.86	4769.73	5944.46	6399.34	5198.7	5912.81	5088.82	4025.78	5661.61	1521.81	1367.47	2360.7	2097.43	1809.49	1598.15	2750.94	1872	1544.78	3100.97	2085.13	4285.29	9349.33	14456.5	10290.4	4005.77	1625.25	1748.12	1664.37	1402.13	1287.51	1587.45	2373.52	1885.32	1986.5	2350.54	1606.63	1103.23	1388.56	1692.85	1554.47	1569.26
A0A0G2JG52	1608.53	1477.04	1375.43	1709.01	1714.84	1867.5	1512.22	1013.02	1145.93	1330.42	1781.68	1636.03	2395.57	1555.89	1191.48	1067.1	1674.99	1764.37	2018.83	2343.85	1619.26	1486.89	1384.6	1675.19	4035.46	1879.95	1522.3	1899.65	1152.15	1337.64	1744.61	1602	1491.79	1564.34	1859.91	1072.9	1640.15	1773.95	2216.31	2106.81	1777.65	1632.34	1244.58	1888.7	1551.69	1689.83	1671.21
A0A0G2JGD2	2185.3	2006.66	1012.41	1213.64	1262.24	1374.61	2054.45	2272.8	1556.83	979.283	1248.7	1146.62	1763.31	2113.79	2198.43	2394.14	1173.93	1298.7	1676.2	1725.23	2199.87	2020.04	1898.51	1221.73	1270.65	1383.77	2068.14	2287.96	1565.28	1858.79	1255.48	1152.85	1772.88	2125.26	1996.13	1490.9	1180.3	1305.75	1889.83	1550.76	2415.06	2217.64	1752.57	1341.25	1142.15	1243.83	2270.45
A0A0G2JGJ1	1188.62	1295.28	1689.14	1838.04	1864.03	1771.76	1317.98	1380.5	1638.84	1623.22	1771.35	1819.97	1256.26	1246.61	1346.94	1494.51	1847.07	1907.36	1549.62	1527.07	1520.29	1285.79	1695.21	1795.54	1807.54	1525.66	1309.68	1372.24	1605.02	1741.3	1723	1802.12	1396.61	4288.97	110034	18867.5	4424.91	1987.43	1609.77	1416.52	1430.48	1273.07	1487.72	1545.31	1759.52	1664.62	1289.62
A0A0G2JGJ1	1188.62	1295.28	1689.14	1838.04	1864.03	1771.76	1317.98	1380.5	1638.84	1623.22	1771.35	1819.97	1256.26	1246.61	1346.94	1494.51	1847.07	1907.36	1549.62	1527.07	1520.29	1285.79	1695.21	1795.54	1807.54	1525.66	1309.68	1372.24	1605.02	1741.3	1723	1802.12	1396.61	4288.97	110034	18867.5	4424.91	1987.43	1609.77	1416.52	1430.48	1273.07	1487.72	1545.31	1759.52	1664.62	1289.62
A0A0G2JGJ1	1188.62	1295.28	1689.14	1838.04	1864.03	1771.76	1317.98	1380.5	1638.84	1623.22	1771.35	1819.97	1256.26	1246.61	1346.94	1494.51	1847.07	1907.36	1549.62	1527.07	1520.29	1285.79	1695.21	1795.54	1807.54	1525.66	1309.68	1372.24	1605.02	1741.3	1723	1802.12	1396.61	4288.97	110034	18867.5	4424.91	1987.43	1609.77	1416.52	1430.48	1273.07	1487.72	1545.31	1759.52	1664.62	1289.62
A0A0G2JGJ1	1188.62	1295.28	1689.14	1838.04	1864.03	1771.76	1317.98	1380.5	1638.84	1623.22	1771.35	1819.97	1256.26	1246.61	1346.94	1494.51	1847.07	1907.36	1549.62	1527.07	1520.29	1285.79	1695.21	1795.54	1807.54	1525.66	1309.68	1372.24	1605.02	1741.3	1723	1802.12	1396.61	4288.97	110034	18867.5	4424.91	1987.43	1609.77	1416.52	1430.48	1273.07	1487.72	1545.31	1759.52	1664.62	1289.62
A0A0G2JGP4	8085.84	7411.14	6009.8	7520.77	7848.76	9232.5	10030.7	11079.5	26658.2	20404.5	38377.6	50076.2	45805.9	33863.7	68991.5	82653.1	49176.7	57562.7	123277	135963	152670	158114	123082	143926	152567	68162.4	73919.6	46373.6	19002.7	13329.2	8988.96	10697.8	8078.64	12006	11545.6	5483.09	7885.56	13577.3	8988.66	14049.7	13269.1	10210.8	8934.85	8407.86	11840.2	8484.53	12126.9
A0A0G2JGP4	8085.84	7411.14	6009.8	7520.77	7848.76	9232.5	10030.7	11079.5	26658.2	20404.5	38377.6	50076.2	45805.9	33863.7	68991.5	82653.1	49176.7	57562.7	123277	135963	152670	158114	123082	143926	152567	68162.4	73919.6	46373.6	19002.7	13329.2	8988.96	10697.8	8078.64	12006	11545.6	5483.09	7885.56	13577.3	8988.66	14049.7	13269.1	10210.8	8934.85	8407.86	11840.2	8484.53	12126.9
A0A0G2JGP4	8085.84	7411.14	6009.8	7520.77	7848.76	9232.5	10030.7	11079.5	26658.2	20404.5	38377.6	50076.2	45805.9	33863.7	68991.5	82653.1	49176.7	57562.7	123277	135963	152670	158114	123082	143926	152567	68162.4	73919.6	46373.6	19002.7	13329.2	8988.96	10697.8	8078.64	12006	11545.6	5483.09	7885.56	13577.3	8988.66	14049.7	13269.1	10210.8	8934.85	8407.86	11840.2	8484.53	12126.9
A0A0G2JGS4	1377.8	1665.14	1782.36	2347.87	4287.12	5419.01	11575.3	6382.91	5848.99	6399.84	7723.06	8005.1	5869.78	5736.45	8310.13	6261.23	3152.33	3444.04	5214.05	6331.5	1236.59	3612.28	3287.43	3398.65	5308.17	3133.7	7253.31	11512.8	7413.78	3329.03	1945.94	1598.89	1118.53	1139.86	1334.6	1420.97	1621.87	1582.11	1494.27	1183.42	1041.6	995.463	1622.54	1875.14	1680.02	1454.38	1013.04
A0A0G2JGS4	1377.8	1665.14	1782.36	2347.87	4287.12	5419.01	11575.3	6382.91	5848.99	6399.84	7723.06	8005.1	5869.78	5736.45	8310.13	6261.23	3152.33	3444.04	5214.05	6331.5	1236.59	3612.28	3287.43	3398.65	5308.17	3133.7	7253.31	11512.8	7413.78	3329.03	1945.94	1598.89	1118.53	1139.86	1334.6	1420.97	1621.87	1582.11	1494.27	1183.42	1041.6	995.463	1622.54	1875.14	1680.02	1454.38	1013.04
A0A0G2JGT5	1164.5	1920.79	2186.24	2026.07	1659.82	1825.9	1335.5	1681.33	2317.21	2125.5	2006	1703.7	1233.67	1140.94	1662.03	1668.63	1737.29	1605.58	1326.34	1178.7	1539.69	1836.95	2154.25	1955.48	1437.74	1759.93	1871.38	1641.43	2288.01	2036.79	1942.57	1017.65	1502.26	10053.2	4246.7	1623.27	1682.92	1553.99	1407.23	1109.16	1078.07	1033.94	1871.96	1882.93	1991.74	1570.14	1054.78
A0A0G2JGT5	1164.5	1920.79	2186.24	2026.07	1659.82	1825.9	1335.5	1681.33	2317.21	2125.5	2006	1703.7	1233.67	1140.94	1662.03	1668.63	1737.29	1605.58	1326.34	1178.7	1539.69	1836.95	2154.25	1955.48	1437.74	1759.93	1871.38	1641.43	2288.01	2036.79	1942.57	1017.65	1502.26	10053.2	4246.7	1623.27	1682.92	1553.99	1407.23	1109.16	1078.07	1033.94	1871.96	1882.93	1991.74	1570.14	1054.78
A0A0G2JGX4	24973.8	26882.3	35501.7	33421.5	32693.8	29334.7	28448.8	30955.9	36848.2	37284.9	35994.2	33929.6	26194.7	27142.3	28805.6	33384.1	35725.7	33470.2	29966.2	27011.9	29375.8	32322	37333.9	36347.4	34133.8	29636.6	28559.7	30589.2	30358.8	33118.4	33266.6	31573.5	26947.6	25906.3	29064.8	30430.6	31045.9	28696.2	25747.4	28385.5	25173.5	25841.2	33078.1	35325.7	33273.8	30940.7	25371.4
A0A0G2JGX4	24973.8	26882.3	35501.7	33421.5	32693.8	29334.7	28448.8	30955.9	36848.2	37284.9	35994.2	33929.6	26194.7	27142.3	28805.6	33384.1	35725.7	33470.2	29966.2	27011.9	29375.8	32322	37333.9	36347.4	34133.8	29636.6	28559.7	30589.2	30358.8	33118.4	33266.6	31573.5	26947.6	25906.3	29064.8	30430.6	31045.9	28696.2	25747.4	28385.5	25173.5	25841.2	33078.1	35325.7	33273.8	30940.7	25371.4
A0A0G2JGX4	24973.8	26882.3	35501.7	33421.5	32693.8	29334.7	28448.8	30955.9	36848.2	37284.9	35994.2	33929.6	26194.7	27142.3	28805.6	33384.1	35725.7	33470.2	29966.2	27011.9	29375.8	32322	37333.9	36347.4	34133.8	29636.6	28559.7	30589.2	30358.8	33118.4	33266.6	31573.5	26947.6	25906.3	29064.8	30430.6	31045.9	28696.2	25747.4	28385.5	25173.5	25841.2	33078.1	35325.7	33273.8	30940.7	25371.4
A0A0G2JGX4	24973.8	26882.3	35501.7	33421.5	32693.8	29334.7	28448.8	30955.9	36848.2	37284.9	35994.2	33929.6	26194.7	27142.3	28805.6	33384.1	35725.7	33470.2	29966.2	27011.9	29375.8	32322	37333.9	36347.4	34133.8	29636.6	28559.7	30589.2	30358.8	33118.4	33266.6	31573.5	26947.6	25906.3	29064.8	30430.6	31045.9	28696.2	25747.4	28385.5	25173.5	25841.2	33078.1	35325.7	33273.8	30940.7	25371.4
A0A0G2JGX4	24973.8	26882.3	35501.7	33421.5	32693.8	29334.7	28448.8	30955.9	36848.2	37284.9	35994.2	33929.6	26194.7	27142.3	28805.6	33384.1	35725.7	33470.2	29966.2	27011.9	29375.8	32322	37333.9	36347.4	34133.8	29636.6	28559.7	30589.2	30358.8	33118.4	33266.6	31573.5	26947.6	25906.3	29064.8	30430.6	31045.9	28696.2	25747.4	28385.5	25173.5	25841.2	33078.1	35325.7	33273.8	30940.7	25371.4
A0A0G2JGX4	24973.8	26882.3	35501.7	33421.5	32693.8	29334.7	28448.8	30955.9	36848.2	37284.9	35994.2	33929.6	26194.7	27142.3	28805.6	33384.1	35725.7	33470.2	29966.2	27011.9	29375.8	32322	37333.9	36347.4	34133.8	29636.6	28559.7	30589.2	30358.8	33118.4	33266.6	31573.5	26947.6	25906.3	29064.8	30430.6	31045.9	28696.2	25747.4	28385.5	25173.5	25841.2	33078.1	35325.7	33273.8	30940.7	25371.4
A0A0G2JGX4	24973.8	26882.3	35501.7	33421.5	32693.8	29334.7	28448.8	30955.9	36848.2	37284.9	35994.2	33929.6	26194.7	27142.3	28805.6	33384.1	35725.7	33470.2	29966.2	27011.9	29375.8	32322	37333.9	36347.4	34133.8	29636.6	28559.7	30589.2	30358.8	33118.4	33266.6	31573.5	26947.6	25906.3	29064.8	30430.6	31045.9	28696.2	25747.4	28385.5	25173.5	25841.2	33078.1	35325.7	33273.8	30940.7	25371.4
A0A0G2JGX4	24973.8	26882.3	35501.7	33421.5	32693.8	29334.7	28448.8	30955.9	36848.2	37284.9	35994.2	33929.6	26194.7	27142.3	28805.6	33384.1	35725.7	33470.2	29966.2	27011.9	29375.8	32322	37333.9	36347.4	34133.8	29636.6	28559.7	30589.2	30358.8	33118.4	33266.6	31573.5	26947.6	25906.3	29064.8	30430.6	31045.9	28696.2	25747.4	28385.5	25173.5	25841.2	33078.1	35325.7	33273.8	30940.7	25371.4
A0A0G2JGX4	24973.8	26882.3	35501.7	33421.5	32693.8	29334.7	28448.8	30955.9	36848.2	37284.9	35994.2	33929.6	26194.7	27142.3	28805.6	33384.1	35725.7	33470.2	29966.2	27011.9	29375.8	32322	37333.9	36347.4	34133.8	29636.6	28559.7	30589.2	30358.8	33118.4	33266.6	31573.5	26947.6	25906.3	29064.8	30430.6	31045.9	28696.2	25747.4	28385.5	25173.5	25841.2	33078.1	35325.7	33273.8	30940.7	25371.4
A0A0J9YTR7	2426.22	1543.63	1316.1	1433.26	1640.05	1786.94	1580.39	1854.4	1197.59	1099.7	1386.36	1709.79	2292.23	2496.3	1493.11	1021.07	1750.51	1688.26	2109.84	1937.37	1492.66	1553.92	1324.87	1442.82	1607.6	1798.85	1590.93	1817.71	1204.1	1105.67	1393.89	1674.22	2304.68	1554.52	1501.22	1938.11	1714.09	1697.42	2316.23	10143.7	3736.78	6445.83	4948.42	3836.06	2612.99	1616.93	1746.55
A0A0J9YTY0	1494.95	1260.87	1627.7	2025.95	2026.11	1785.45	1242.28	1384.41	1453.48	1525.93	2066.63	1985.71	1556.39	1461.35	1283.77	1160.85	1955.36	1858.34	1736.37	1825.45	1489.19	1259.63	1594.24	1507.01	2032.57	4605.09	11137	4347.81	1575.2	1534.69	1576.27	1992.5	1548.66	1458.3	1284.27	1312.65	1965.2	1849.97	2088.54	2351.93	1596.43	1574.54	1561.63	1637.33	1904.17	1885.19	1571.44
A0A0J9YTY0	1494.95	1260.87	1627.7	2025.95	2026.11	1785.45	1242.28	1384.41	1453.48	1525.93	2066.63	1985.71	1556.39	1461.35	1283.77	1160.85	1955.36	1858.34	1736.37	1825.45	1489.19	1259.63	1594.24	1507.01	2032.57	4605.09	11137	4347.81	1575.2	1534.69	1576.27	1992.5	1548.66	1458.3	1284.27	1312.65	1965.2	1849.97	2088.54	2351.93	1596.43	1574.54	1561.63	1637.33	1904.17	1885.19	1571.44
A0A0J9YTY0	1494.95	1260.87	1627.7	2025.95	2026.11	1785.45	1242.28	1384.41	1453.48	1525.93	2066.63	1985.71	1556.39	1461.35	1283.77	1160.85	1955.36	1858.34	1736.37	1825.45	1489.19	1259.63	1594.24	1507.01	2032.57	4605.09	11137	4347.81	1575.2	1534.69	1576.27	1992.5	1548.66	1458.3	1284.27	1312.65	1965.2	1849.97	2088.54	2351.93	1596.43	1574.54	1561.63	1637.33	1904.17	1885.19	1571.44
A0A0J9YTY6	1720.48	1703.4	1544.06	1522.37	1006.27	1221.06	1663.78	1811.89	1952.85	2379.6	3837.51	6307.76	18887.9	20071.9	29954.8	26027.7	16920.9	17042.1	48808.9	56934.5	57658.5	47225.9	39193.9	35902.2	1886.99	8202.95	1674.87	5228.72	1963.45	2392.52	1574.84	1847.51	1413.36	1651.16	1762.12	2138.25	1804.53	1040.95	1239.13	1236.28	1901.37	1541.34	2226.06	1682.43	1741.93	1349.44	1505.49
A0A0J9YUA3	1602.96	2345.16	1657.27	1418.37	1080.04	1176.19	2401.01	1944.74	1819.45	1624.28	1459.34	1340.05	1508.79	2470.36	1881.1	2048.56	1371.96	1111.24	1958.96	1476.21	1571.24	1442.8	1624.48	1427.83	1087.25	40767.5	28842.1	1957.71	1829.33	1590.49	1467.26	1347.32	1516.98	1538.37	1891.31	2059.68	1379.41	1117.27	1154.48	1326.92	1771.49	1626.68	2389.27	1567.5	1869.64	1064.29	1665.42
P39053	1776.12	1640.58	1624.64	1883.47	1955.79	1859.06	1751.86	1507.73	1395.93	1548.6	1426.59	1607.92	1787.11	1865.18	1725.12	1581.93	1648.24	1775.65	1899.16	1837.08	1838.39	1637.41	1526.76	1669.51	1827.29	1617.88	1706.4	1936.24	1813.4	1707.82	1600.48	1580.94	1847.38	1700.95	1511.3	1488.14	1567.99	1743.36	1823.31	1875.27	1918.45	2009.74	1544.99	1539.96	1437.62	1793.41	1999.44
P39053	1776.12	1640.58	1624.64	1883.47	1955.79	1859.06	1751.86	1507.73	1395.93	1548.6	1426.59	1607.92	1787.11	1865.18	1725.12	1581.93	1648.24	1775.65	1899.16	1837.08	1838.39	1637.41	1526.76	1669.51	1827.29	1617.88	1706.4	1936.24	1813.4	1707.82	1600.48	1580.94	1847.38	1700.95	1511.3	1488.14	1567.99	1743.36	1823.31	1875.27	1918.45	2009.74	1544.99	1539.96	1437.62	1793.41	1999.44
P39053	1776.12	1640.58	1624.64	1883.47	1955.79	1859.06	1751.86	1507.73	1395.93	1548.6	1426.59	1607.92	1787.11	1865.18	1725.12	1581.93	1648.24	1775.65	1899.16	1837.08	1838.39	1637.41	1526.76	1669.51	1827.29	1617.88	1706.4	1936.24	1813.4	1707.82	1600.48	1580.94	1847.38	1700.95	1511.3	1488.14	1567.99	1743.36	1823.31	1875.27	1918.45	2009.74	1544.99	1539.96	1437.62	1793.41	1999.44
P39053	1776.12	1640.58	1624.64	1883.47	1955.79	1859.06	1751.86	1507.73	1395.93	1548.6	1426.59	1607.92	1787.11	1865.18	1725.12	1581.93	1648.24	1775.65	1899.16	1837.08	1838.39	1637.41	1526.76	1669.51	1827.29	1617.88	1706.4	1936.24	1813.4	1707.82	1600.48	1580.94	1847.38	1700.95	1511.3	1488.14	1567.99	1743.36	1823.31	1875.27	1918.45	2009.74	1544.99	1539.96	1437.62	1793.41	1999.44
P39053	1776.12	1640.58	1624.64	1883.47	1955.79	1859.06	1751.86	1507.73	1395.93	1548.6	1426.59	1607.92	1787.11	1865.18	1725.12	1581.93	1648.24	1775.65	1899.16	1837.08	1838.39	1637.41	1526.76	1669.51	1827.29	1617.88	1706.4	1936.24	1813.4	1707.82	1600.48	1580.94	1847.38	1700.95	1511.3	1488.14	1567.99	1743.36	1823.31	1875.27	1918.45	2009.74	1544.99	1539.96	1437.62	1793.41	1999.44
P39053	1776.12	1640.58	1624.64	1883.47	1955.79	1859.06	1751.86	1507.73	1395.93	1548.6	1426.59	1607.92	1787.11	1865.18	1725.12	1581.93	1648.24	1775.65	1899.16	1837.08	1838.39	1637.41	1526.76	1669.51	1827.29	1617.88	1706.4	1936.24	1813.4	1707.82	1600.48	1580.94	1847.38	1700.95	1511.3	1488.14	1567.99	1743.36	1823.31	1875.27	1918.45	2009.74	1544.99	1539.96	1437.62	1793.41	1999.44
P39053	1776.12	1640.58	1624.64	1883.47	1955.79	1859.06	1751.86	1507.73	1395.93	1548.6	1426.59	1607.92	1787.11	1865.18	1725.12	1581.93	1648.24	1775.65	1899.16	1837.08	1838.39	1637.41	1526.76	1669.51	1827.29	1617.88	1706.4	1936.24	1813.4	1707.82	1600.48	1580.94	1847.38	1700.95	1511.3	1488.14	1567.99	1743.36	1823.31	1875.27	1918.45	2009.74	1544.99	1539.96	1437.62	1793.41	1999.44
P39053	1776.12	1640.58	1624.64	1883.47	1955.79	1859.06	1751.86	1507.73	1395.93	1548.6	1426.59	1607.92	1787.11	1865.18	1725.12	1581.93	1648.24	1775.65	1899.16	1837.08	1838.39	1637.41	1526.76	1669.51	1827.29	1617.88	1706.4	1936.24	1813.4	1707.82	1600.48	1580.94	1847.38	1700.95	1511.3	1488.14	1567.99	1743.36	1823.31	1875.27	1918.45	2009.74	1544.99	1539.96	1437.62	1793.41	1999.44
P39053	1776.12	1640.58	1624.64	1883.47	1955.79	1859.06	1751.86	1507.73	1395.93	1548.6	1426.59	1607.92	1787.11	1865.18	1725.12	1581.93	1648.24	1775.65	1899.16	1837.08	1838.39	1637.41	1526.76	1669.51	1827.29	1617.88	1706.4	1936.24	1813.4	1707.82	1600.48	1580.94	1847.38	1700.95	1511.3	1488.14	1567.99	1743.36	1823.31	1875.27	1918.45	2009.74	1544.99	1539.96	1437.62	1793.41	1999.44
P39053	1776.12	1640.58	1624.64	1883.47	1955.79	1859.06	1751.86	1507.73	1395.93	1548.6	1426.59	1607.92	1787.11	1865.18	1725.12	1581.93	1648.24	1775.65	1899.16	1837.08	1838.39	1637.41	1526.76	1669.51	1827.29	1617.88	1706.4	1936.24	1813.4	1707.82	1600.48	1580.94	1847.38	1700.95	1511.3	1488.14	1567.99	1743.36	1823.31	1875.27	1918.45	2009.74	1544.99	1539.96	1437.62	1793.41	1999.44
A0A0J9YUI1	2276.83	1506.79	1234.8	1482.44	1626.43	1672.96	1539.33	1470.35	1059.79	1122.85	1292.02	1690.54	2135.78	1866.44	1446.92	1168.31	1721.64	1503.1	1790.92	1883.46	1348.97	1485.17	1222.39	1434.86	1565.95	1656.96	1518.13	1437.76	1017.05	1071.23	1277.32	1625.28	2111.48	1390.28	12493.3	18815.1	1748.96	2611.07	1646.46	1784.19	1926.57	1555.5	1115.56	993.82	1680.56	1415.1	1588.86
A0A0J9YUI1	2276.83	1506.79	1234.8	1482.44	1626.43	1672.96	1539.33	1470.35	1059.79	1122.85	1292.02	1690.54	2135.78	1866.44	1446.92	1168.31	1721.64	1503.1	1790.92	1883.46	1348.97	1485.17	1222.39	1434.86	1565.95	1656.96	1518.13	1437.76	1017.05	1071.23	1277.32	1625.28	2111.48	1390.28	12493.3	18815.1	1748.96	2611.07	1646.46	1784.19	1926.57	1555.5	1115.56	993.82	1680.56	1415.1	1588.86
A0A0J9YUS5	1046.37	1174.25	1555.47	1884.11	1987.77	2349.04	1202.22	1103.94	1461.75	1621.61	1822.45	2045.19	1416.11	1076.6	1758.98	1342.26	2093.89	1407.99	2452.15	2661.95	3564.92	3996.67	1524.69	1566.58	2001.02	1445.18	1210.23	1111.3	1469.69	1587.87	1832.35	2056.29	2025.58	1082.44	1347.84	1349.55	2105.26	1933.16	2314.78	1617.94	1811.36	1297.72	1719.01	1704.86	2196.77	2125.55	1328.62
P63158	1877.95	1729.61	1318.25	1319.9	1394.12	1435.38	1696.88	1677.95	1493.89	1401.99	1322.54	1262.17	1838.87	1839.19	1743.41	1505.88	1267.41	1396.12	1623.35	1810.28	1844.49	1663.96	1373.86	1388.22	1500.13	1602.16	1678.91	1721.87	1538.21	1396.62	1320.84	1603.96	1881.41	1802.23	18030.6	28051	12138.9	4181.47	1798.68	2027.8	2239.28	2491.51	1904.37	1818.9	1571.62	1420.71	1824.43
P63158	1877.95	1729.61	1318.25	1319.9	1394.12	1435.38	1696.88	1677.95	1493.89	1401.99	1322.54	1262.17	1838.87	1839.19	1743.41	1505.88	1267.41	1396.12	1623.35	1810.28	1844.49	1663.96	1373.86	1388.22	1500.13	1602.16	1678.91	1721.87	1538.21	1396.62	1320.84	1603.96	1881.41	1802.23	18030.6	28051	12138.9	4181.47	1798.68	2027.8	2239.28	2491.51	1904.37	1818.9	1571.62	1420.71	1824.43
P63158	1877.95	1729.61	1318.25	1319.9	1394.12	1435.38	1696.88	1677.95	1493.89	1401.99	1322.54	1262.17	1838.87	1839.19	1743.41	1505.88	1267.41	1396.12	1623.35	1810.28	1844.49	1663.96	1373.86	1388.22	1500.13	1602.16	1678.91	1721.87	1538.21	1396.62	1320.84	1603.96	1881.41	1802.23	18030.6	28051	12138.9	4181.47	1798.68	2027.8	2239.28	2491.51	1904.37	1818.9	1571.62	1420.71	1824.43
P63158	1877.95	1729.61	1318.25	1319.9	1394.12	1435.38	1696.88	1677.95	1493.89	1401.99	1322.54	1262.17	1838.87	1839.19	1743.41	1505.88	1267.41	1396.12	1623.35	1810.28	1844.49	1663.96	1373.86	1388.22	1500.13	1602.16	1678.91	1721.87	1538.21	1396.62	1320.84	1603.96	1881.41	1802.23	18030.6	28051	12138.9	4181.47	1798.68	2027.8	2239.28	2491.51	1904.37	1818.9	1571.62	1420.71	1824.43
P63158	1877.95	1729.61	1318.25	1319.9	1394.12	1435.38	1696.88	1677.95	1493.89	1401.99	1322.54	1262.17	1838.87	1839.19	1743.41	1505.88	1267.41	1396.12	1623.35	1810.28	1844.49	1663.96	1373.86	1388.22	1500.13	1602.16	1678.91	1721.87	1538.21	1396.62	1320.84	1603.96	1881.41	1802.23	18030.6	28051	12138.9	4181.47	1798.68	2027.8	2239.28	2491.51	1904.37	1818.9	1571.62	1420.71	1824.43
P63158	1877.95	1729.61	1318.25	1319.9	1394.12	1435.38	1696.88	1677.95	1493.89	1401.99	1322.54	1262.17	1838.87	1839.19	1743.41	1505.88	1267.41	1396.12	1623.35	1810.28	1844.49	1663.96	1373.86	1388.22	1500.13	1602.16	1678.91	1721.87	1538.21	1396.62	1320.84	1603.96	1881.41	1802.23	18030.6	28051	12138.9	4181.47	1798.68	2027.8	2239.28	2491.51	1904.37	1818.9	1571.62	1420.71	1824.43
P63158	1877.95	1729.61	1318.25	1319.9	1394.12	1435.38	1696.88	1677.95	1493.89	1401.99	1322.54	1262.17	1838.87	1839.19	1743.41	1505.88	1267.41	1396.12	1623.35	1810.28	1844.49	1663.96	1373.86	1388.22	1500.13	1602.16	1678.91	1721.87	1538.21	1396.62	1320.84	1603.96	1881.41	1802.23	18030.6	28051	12138.9	4181.47	1798.68	2027.8	2239.28	2491.51	1904.37	1818.9	1571.62	1420.71	1824.43
P63158	1877.95	1729.61	1318.25	1319.9	1394.12	1435.38	1696.88	1677.95	1493.89	1401.99	1322.54	1262.17	1838.87	1839.19	1743.41	1505.88	1267.41	1396.12	1623.35	1810.28	1844.49	1663.96	1373.86	1388.22	1500.13	1602.16	1678.91	1721.87	1538.21	1396.62	1320.84	1603.96	1881.41	1802.23	18030.6	28051	12138.9	4181.47	1798.68	2027.8	2239.28	2491.51	1904.37	1818.9	1571.62	1420.71	1824.43
A0A0J9YVG0	1565.04	1705.86	1835.3	1399.8	1369.14	1252.34	1688.26	1716.78	1727.48	1864.1	1477.72	1382.33	1568.98	1630.52	1654.76	1771	1254.86	1330.68	1362.39	1375.02	1514.25	1691.64	1545.53	1763.82	1324.06	1514.36	1935.65	2201.89	1953.8	8060.51	18923.7	18780.9	1468.99	1569.15	1583.35	1725.25	1329.6	1276.26	1289.98	1324.11	1362.59	1601.08	1534.15	1529.62	1360.23	1231.99	1288.88
A0A0J9YVG0	1565.04	1705.86	1835.3	1399.8	1369.14	1252.34	1688.26	1716.78	1727.48	1864.1	1477.72	1382.33	1568.98	1630.52	1654.76	1771	1254.86	1330.68	1362.39	1375.02	1514.25	1691.64	1545.53	1763.82	1324.06	1514.36	1935.65	2201.89	1953.8	8060.51	18923.7	18780.9	1468.99	1569.15	1583.35	1725.25	1329.6	1276.26	1289.98	1324.11	1362.59	1601.08	1534.15	1529.62	1360.23	1231.99	1288.88
A0A0J9YVG0	1565.04	1705.86	1835.3	1399.8	1369.14	1252.34	1688.26	1716.78	1727.48	1864.1	1477.72	1382.33	1568.98	1630.52	1654.76	1771	1254.86	1330.68	1362.39	1375.02	1514.25	1691.64	1545.53	1763.82	1324.06	1514.36	1935.65	2201.89	1953.8	8060.51	18923.7	18780.9	1468.99	1569.15	1583.35	1725.25	1329.6	1276.26	1289.98	1324.11	1362.59	1601.08	1534.15	1529.62	1360.23	1231.99	1288.88
A0A0J9YVG0	1565.04	1705.86	1835.3	1399.8	1369.14	1252.34	1688.26	1716.78	1727.48	1864.1	1477.72	1382.33	1568.98	1630.52	1654.76	1771	1254.86	1330.68	1362.39	1375.02	1514.25	1691.64	1545.53	1763.82	1324.06	1514.36	1935.65	2201.89	1953.8	8060.51	18923.7	18780.9	1468.99	1569.15	1583.35	1725.25	1329.6	1276.26	1289.98	1324.11	1362.59	1601.08	1534.15	1529.62	1360.23	1231.99	1288.88
A0A0M3HEQ0	1486.75	1456.35	1655.36	1872.94	1818.73	1955.04	1500.5	1376.62	1442.43	1676.86	1761.31	1928.52	1624.96	1533.45	1495.17	1430.78	1889.95	1955.57	1775.13	1664.34	1655.39	1474.23	1684.72	1742.92	1847.35	1976.1	1444.48	1462.62	1651.7	1613.76	1753.43	1857.54	16501.5	95692.4	34034.6	3050.98	2214.3	1955.44	1780.23	1747.35	1682.61	1457.98	1599.71	1807	1894.17	1837.69	1479.26
A0A0M3HEQ0	1486.75	1456.35	1655.36	1872.94	1818.73	1955.04	1500.5	1376.62	1442.43	1676.86	1761.31	1928.52	1624.96	1533.45	1495.17	1430.78	1889.95	1955.57	1775.13	1664.34	1655.39	1474.23	1684.72	1742.92	1847.35	1976.1	1444.48	1462.62	1651.7	1613.76	1753.43	1857.54	16501.5	95692.4	34034.6	3050.98	2214.3	1955.44	1780.23	1747.35	1682.61	1457.98	1599.71	1807	1894.17	1837.69	1479.26
A0A0M3HEQ0	1486.75	1456.35	1655.36	1872.94	1818.73	1955.04	1500.5	1376.62	1442.43	1676.86	1761.31	1928.52	1624.96	1533.45	1495.17	1430.78	1889.95	1955.57	1775.13	1664.34	1655.39	1474.23	1684.72	1742.92	1847.35	1976.1	1444.48	1462.62	1651.7	1613.76	1753.43	1857.54	16501.5	95692.4	34034.6	3050.98	2214.3	1955.44	1780.23	1747.35	1682.61	1457.98	1599.71	1807	1894.17	1837.69	1479.26
A0A0M3HEQ0	1486.75	1456.35	1655.36	1872.94	1818.73	1955.04	1500.5	1376.62	1442.43	1676.86	1761.31	1928.52	1624.96	1533.45	1495.17	1430.78	1889.95	1955.57	1775.13	1664.34	1655.39	1474.23	1684.72	1742.92	1847.35	1976.1	1444.48	1462.62	1651.7	1613.76	1753.43	1857.54	16501.5	95692.4	34034.6	3050.98	2214.3	1955.44	1780.23	1747.35	1682.61	1457.98	1599.71	1807	1894.17	1837.69	1479.26
A0A0M3HEQ0	1486.75	1456.35	1655.36	1872.94	1818.73	1955.04	1500.5	1376.62	1442.43	1676.86	1761.31	1928.52	1624.96	1533.45	1495.17	1430.78	1889.95	1955.57	1775.13	1664.34	1655.39	1474.23	1684.72	1742.92	1847.35	1976.1	1444.48	1462.62	1651.7	1613.76	1753.43	1857.54	16501.5	95692.4	34034.6	3050.98	2214.3	1955.44	1780.23	1747.35	1682.61	1457.98	1599.71	1807	1894.17	1837.69	1479.26
A0A0M3HEQ0	1486.75	1456.35	1655.36	1872.94	1818.73	1955.04	1500.5	1376.62	1442.43	1676.86	1761.31	1928.52	1624.96	1533.45	1495.17	1430.78	1889.95	1955.57	1775.13	1664.34	1655.39	1474.23	1684.72	1742.92	1847.35	1976.1	1444.48	1462.62	1651.7	1613.76	1753.43	1857.54	16501.5	95692.4	34034.6	3050.98	2214.3	1955.44	1780.23	1747.35	1682.61	1457.98	1599.71	1807	1894.17	1837.69	1479.26
A0A0M3HEQ0	1486.75	1456.35	1655.36	1872.94	1818.73	1955.04	1500.5	1376.62	1442.43	1676.86	1761.31	1928.52	1624.96	1533.45	1495.17	1430.78	1889.95	1955.57	1775.13	1664.34	1655.39	1474.23	1684.72	1742.92	1847.35	1976.1	1444.48	1462.62	1651.7	1613.76	1753.43	1857.54	16501.5	95692.4	34034.6	3050.98	2214.3	1955.44	1780.23	1747.35	1682.61	1457.98	1599.71	1807	1894.17	1837.69	1479.26
A0A0M3HEQ0	1486.75	1456.35	1655.36	1872.94	1818.73	1955.04	1500.5	1376.62	1442.43	1676.86	1761.31	1928.52	1624.96	1533.45	1495.17	1430.78	1889.95	1955.57	1775.13	1664.34	1655.39	1474.23	1684.72	1742.92	1847.35	1976.1	1444.48	1462.62	1651.7	1613.76	1753.43	1857.54	16501.5	95692.4	34034.6	3050.98	2214.3	1955.44	1780.23	1747.35	1682.61	1457.98	1599.71	1807	1894.17	1837.69	1479.26
A0A0M3HEQ0	1486.75	1456.35	1655.36	1872.94	1818.73	1955.04	1500.5	1376.62	1442.43	1676.86	1761.31	1928.52	1624.96	1533.45	1495.17	1430.78	1889.95	1955.57	1775.13	1664.34	1655.39	1474.23	1684.72	1742.92	1847.35	1976.1	1444.48	1462.62	1651.7	1613.76	1753.43	1857.54	16501.5	95692.4	34034.6	3050.98	2214.3	1955.44	1780.23	1747.35	1682.61	1457.98	1599.71	1807	1894.17	1837.69	1479.26
A0A0N4SUH8	1445.59	1521.35	1604.15	1529.44	1499.94	1439.28	1518.08	1585.69	1515.83	1579.81	1428.42	1487.53	1543.95	1523.78	1657.99	1573.55	1657.51	1429.87	1449.72	1568.32	1864.57	1464.21	1627.39	1485.24	1442.73	1405.2	1458.59	1522.99	1485.31	1539.23	1545.27	2311.5	31066.2	78151.8	120497	31240	4736.99	3356.48	1806.76	1331.21	1229.81	1479.81	1412.62	1324.97	1444.03	1425.93	1699.81
A0A0N4SUH8	1445.59	1521.35	1604.15	1529.44	1499.94	1439.28	1518.08	1585.69	1515.83	1579.81	1428.42	1487.53	1543.95	1523.78	1657.99	1573.55	1657.51	1429.87	1449.72	1568.32	1864.57	1464.21	1627.39	1485.24	1442.73	1405.2	1458.59	1522.99	1485.31	1539.23	1545.27	2311.5	31066.2	78151.8	120497	31240	4736.99	3356.48	1806.76	1331.21	1229.81	1479.81	1412.62	1324.97	1444.03	1425.93	1699.81
A0A0N4SUH8	1445.59	1521.35	1604.15	1529.44	1499.94	1439.28	1518.08	1585.69	1515.83	1579.81	1428.42	1487.53	1543.95	1523.78	1657.99	1573.55	1657.51	1429.87	1449.72	1568.32	1864.57	1464.21	1627.39	1485.24	1442.73	1405.2	1458.59	1522.99	1485.31	1539.23	1545.27	2311.5	31066.2	78151.8	120497	31240	4736.99	3356.48	1806.76	1331.21	1229.81	1479.81	1412.62	1324.97	1444.03	1425.93	1699.81
A0A0N4SUH8	1445.59	1521.35	1604.15	1529.44	1499.94	1439.28	1518.08	1585.69	1515.83	1579.81	1428.42	1487.53	1543.95	1523.78	1657.99	1573.55	1657.51	1429.87	1449.72	1568.32	1864.57	1464.21	1627.39	1485.24	1442.73	1405.2	1458.59	1522.99	1485.31	1539.23	1545.27	2311.5	31066.2	78151.8	120497	31240	4736.99	3356.48	1806.76	1331.21	1229.81	1479.81	1412.62	1324.97	1444.03	1425.93	1699.81
A0A0N4SUN3	1742.83	1789.75	1834.59	1791.34	2032.66	2345.3	2929.14	3911.57	4973.14	5797.01	7342.71	9326.18	11547	11050.4	12810.4	15316.3	7568.19	8282.29	10244.9	11010.6	10640.9	8283.54	4130.86	2665.03	2227.71	1774.61	1751.83	1794.82	1805.53	1726.95	1759.37	1794.67	1789	1692.88	1755.36	1776.86	1779.02	1712.25	1796.26	1678.04	1748.41	1668.74	1742	1676.46	1684.04	1743.44	1717.24
A0A0N4SUN3	1742.83	1789.75	1834.59	1791.34	2032.66	2345.3	2929.14	3911.57	4973.14	5797.01	7342.71	9326.18	11547	11050.4	12810.4	15316.3	7568.19	8282.29	10244.9	11010.6	10640.9	8283.54	4130.86	2665.03	2227.71	1774.61	1751.83	1794.82	1805.53	1726.95	1759.37	1794.67	1789	1692.88	1755.36	1776.86	1779.02	1712.25	1796.26	1678.04	1748.41	1668.74	1742	1676.46	1684.04	1743.44	1717.24
A0A0N4SUN3	1742.83	1789.75	1834.59	1791.34	2032.66	2345.3	2929.14	3911.57	4973.14	5797.01	7342.71	9326.18	11547	11050.4	12810.4	15316.3	7568.19	8282.29	10244.9	11010.6	10640.9	8283.54	4130.86	2665.03	2227.71	1774.61	1751.83	1794.82	1805.53	1726.95	1759.37	1794.67	1789	1692.88	1755.36	1776.86	1779.02	1712.25	1796.26	1678.04	1748.41	1668.74	1742	1676.46	1684.04	1743.44	1717.24
A0A0N4SUN3	1742.83	1789.75	1834.59	1791.34	2032.66	2345.3	2929.14	3911.57	4973.14	5797.01	7342.71	9326.18	11547	11050.4	12810.4	15316.3	7568.19	8282.29	10244.9	11010.6	10640.9	8283.54	4130.86	2665.03	2227.71	1774.61	1751.83	1794.82	1805.53	1726.95	1759.37	1794.67	1789	1692.88	1755.36	1776.86	1779.02	1712.25	1796.26	1678.04	1748.41	1668.74	1742	1676.46	1684.04	1743.44	1717.24
A0A0N4SUN3	1742.83	1789.75	1834.59	1791.34	2032.66	2345.3	2929.14	3911.57	4973.14	5797.01	7342.71	9326.18	11547	11050.4	12810.4	15316.3	7568.19	8282.29	10244.9	11010.6	10640.9	8283.54	4130.86	2665.03	2227.71	1774.61	1751.83	1794.82	1805.53	1726.95	1759.37	1794.67	1789	1692.88	1755.36	1776.86	1779.02	1712.25	1796.26	1678.04	1748.41	1668.74	1742	1676.46	1684.04	1743.44	1717.24
A0A0N4SUN3	1742.83	1789.75	1834.59	1791.34	2032.66	2345.3	2929.14	3911.57	4973.14	5797.01	7342.71	9326.18	11547	11050.4	12810.4	15316.3	7568.19	8282.29	10244.9	11010.6	10640.9	8283.54	4130.86	2665.03	2227.71	1774.61	1751.83	1794.82	1805.53	1726.95	1759.37	1794.67	1789	1692.88	1755.36	1776.86	1779.02	1712.25	1796.26	1678.04	1748.41	1668.74	1742	1676.46	1684.04	1743.44	1717.24
A0A0N4SUN3	1742.83	1789.75	1834.59	1791.34	2032.66	2345.3	2929.14	3911.57	4973.14	5797.01	7342.71	9326.18	11547	11050.4	12810.4	15316.3	7568.19	8282.29	10244.9	11010.6	10640.9	8283.54	4130.86	2665.03	2227.71	1774.61	1751.83	1794.82	1805.53	1726.95	1759.37	1794.67	1789	1692.88	1755.36	1776.86	1779.02	1712.25	1796.26	1678.04	1748.41	1668.74	1742	1676.46	1684.04	1743.44	1717.24
A0A0N4SUN3	1742.83	1789.75	1834.59	1791.34	2032.66	2345.3	2929.14	3911.57	4973.14	5797.01	7342.71	9326.18	11547	11050.4	12810.4	15316.3	7568.19	8282.29	10244.9	11010.6	10640.9	8283.54	4130.86	2665.03	2227.71	1774.61	1751.83	1794.82	1805.53	1726.95	1759.37	1794.67	1789	1692.88	1755.36	1776.86	1779.02	1712.25	1796.26	1678.04	1748.41	1668.74	1742	1676.46	1684.04	1743.44	1717.24
A0A0N4SUN3	1742.83	1789.75	1834.59	1791.34	2032.66	2345.3	2929.14	3911.57	4973.14	5797.01	7342.71	9326.18	11547	11050.4	12810.4	15316.3	7568.19	8282.29	10244.9	11010.6	10640.9	8283.54	4130.86	2665.03	2227.71	1774.61	1751.83	1794.82	1805.53	1726.95	1759.37	1794.67	1789	1692.88	1755.36	1776.86	1779.02	1712.25	1796.26	1678.04	1748.41	1668.74	1742	1676.46	1684.04	1743.44	1717.24
A0A0N4SUN3	1742.83	1789.75	1834.59	1791.34	2032.66	2345.3	2929.14	3911.57	4973.14	5797.01	7342.71	9326.18	11547	11050.4	12810.4	15316.3	7568.19	8282.29	10244.9	11010.6	10640.9	8283.54	4130.86	2665.03	2227.71	1774.61	1751.83	1794.82	1805.53	1726.95	1759.37	1794.67	1789	1692.88	1755.36	1776.86	1779.02	1712.25	1796.26	1678.04	1748.41	1668.74	1742	1676.46	1684.04	1743.44	1717.24
A0A0N4SUN3	1742.83	1789.75	1834.59	1791.34	2032.66	2345.3	2929.14	3911.57	4973.14	5797.01	7342.71	9326.18	11547	11050.4	12810.4	15316.3	7568.19	8282.29	10244.9	11010.6	10640.9	8283.54	4130.86	2665.03	2227.71	1774.61	1751.83	1794.82	1805.53	1726.95	1759.37	1794.67	1789	1692.88	1755.36	1776.86	1779.02	1712.25	1796.26	1678.04	1748.41	1668.74	1742	1676.46	1684.04	1743.44	1717.24
A0A0N4SUN3	1742.83	1789.75	1834.59	1791.34	2032.66	2345.3	2929.14	3911.57	4973.14	5797.01	7342.71	9326.18	11547	11050.4	12810.4	15316.3	7568.19	8282.29	10244.9	11010.6	10640.9	8283.54	4130.86	2665.03	2227.71	1774.61	1751.83	1794.82	1805.53	1726.95	1759.37	1794.67	1789	1692.88	1755.36	1776.86	1779.02	1712.25	1796.26	1678.04	1748.41	1668.74	1742	1676.46	1684.04	1743.44	1717.24
A0A0N4SUN3	1742.83	1789.75	1834.59	1791.34	2032.66	2345.3	2929.14	3911.57	4973.14	5797.01	7342.71	9326.18	11547	11050.4	12810.4	15316.3	7568.19	8282.29	10244.9	11010.6	10640.9	8283.54	4130.86	2665.03	2227.71	1774.61	1751.83	1794.82	1805.53	1726.95	1759.37	1794.67	1789	1692.88	1755.36	1776.86	1779.02	1712.25	1796.26	1678.04	1748.41	1668.74	1742	1676.46	1684.04	1743.44	1717.24
A0A0N4SUN3	1742.83	1789.75	1834.59	1791.34	2032.66	2345.3	2929.14	3911.57	4973.14	5797.01	7342.71	9326.18	11547	11050.4	12810.4	15316.3	7568.19	8282.29	10244.9	11010.6	10640.9	8283.54	4130.86	2665.03	2227.71	1774.61	1751.83	1794.82	1805.53	1726.95	1759.37	1794.67	1789	1692.88	1755.36	1776.86	1779.02	1712.25	1796.26	1678.04	1748.41	1668.74	1742	1676.46	1684.04	1743.44	1717.24
A0A0N4SUN3	1742.83	1789.75	1834.59	1791.34	2032.66	2345.3	2929.14	3911.57	4973.14	5797.01	7342.71	9326.18	11547	11050.4	12810.4	15316.3	7568.19	8282.29	10244.9	11010.6	10640.9	8283.54	4130.86	2665.03	2227.71	1774.61	1751.83	1794.82	1805.53	1726.95	1759.37	1794.67	1789	1692.88	1755.36	1776.86	1779.02	1712.25	1796.26	1678.04	1748.41	1668.74	1742	1676.46	1684.04	1743.44	1717.24
A0A0N4SUN3	1742.83	1789.75	1834.59	1791.34	2032.66	2345.3	2929.14	3911.57	4973.14	5797.01	7342.71	9326.18	11547	11050.4	12810.4	15316.3	7568.19	8282.29	10244.9	11010.6	10640.9	8283.54	4130.86	2665.03	2227.71	1774.61	1751.83	1794.82	1805.53	1726.95	1759.37	1794.67	1789	1692.88	1755.36	1776.86	1779.02	1712.25	1796.26	1678.04	1748.41	1668.74	1742	1676.46	1684.04	1743.44	1717.24
A0A0N4SUN3	1742.83	1789.75	1834.59	1791.34	2032.66	2345.3	2929.14	3911.57	4973.14	5797.01	7342.71	9326.18	11547	11050.4	12810.4	15316.3	7568.19	8282.29	10244.9	11010.6	10640.9	8283.54	4130.86	2665.03	2227.71	1774.61	1751.83	1794.82	1805.53	1726.95	1759.37	1794.67	1789	1692.88	1755.36	1776.86	1779.02	1712.25	1796.26	1678.04	1748.41	1668.74	1742	1676.46	1684.04	1743.44	1717.24
A0A0N4SUN3	1742.83	1789.75	1834.59	1791.34	2032.66	2345.3	2929.14	3911.57	4973.14	5797.01	7342.71	9326.18	11547	11050.4	12810.4	15316.3	7568.19	8282.29	10244.9	11010.6	10640.9	8283.54	4130.86	2665.03	2227.71	1774.61	1751.83	1794.82	1805.53	1726.95	1759.37	1794.67	1789	1692.88	1755.36	1776.86	1779.02	1712.25	1796.26	1678.04	1748.41	1668.74	1742	1676.46	1684.04	1743.44	1717.24
A0A0N4SUN3	1742.83	1789.75	1834.59	1791.34	2032.66	2345.3	2929.14	3911.57	4973.14	5797.01	7342.71	9326.18	11547	11050.4	12810.4	15316.3	7568.19	8282.29	10244.9	11010.6	10640.9	8283.54	4130.86	2665.03	2227.71	1774.61	1751.83	1794.82	1805.53	1726.95	1759.37	1794.67	1789	1692.88	1755.36	1776.86	1779.02	1712.25	1796.26	1678.04	1748.41	1668.74	1742	1676.46	1684.04	1743.44	1717.24
A0A0N4SUN3	1742.83	1789.75	1834.59	1791.34	2032.66	2345.3	2929.14	3911.57	4973.14	5797.01	7342.71	9326.18	11547	11050.4	12810.4	15316.3	7568.19	8282.29	10244.9	11010.6	10640.9	8283.54	4130.86	2665.03	2227.71	1774.61	1751.83	1794.82	1805.53	1726.95	1759.37	1794.67	1789	1692.88	1755.36	1776.86	1779.02	1712.25	1796.26	1678.04	1748.41	1668.74	1742	1676.46	1684.04	1743.44	1717.24
A0A0N4SUN3	1742.83	1789.75	1834.59	1791.34	2032.66	2345.3	2929.14	3911.57	4973.14	5797.01	7342.71	9326.18	11547	11050.4	12810.4	15316.3	7568.19	8282.29	10244.9	11010.6	10640.9	8283.54	4130.86	2665.03	2227.71	1774.61	1751.83	1794.82	1805.53	1726.95	1759.37	1794.67	1789	1692.88	1755.36	1776.86	1779.02	1712.25	1796.26	1678.04	1748.41	1668.74	1742	1676.46	1684.04	1743.44	1717.24
A0A0N4SUN3	1742.83	1789.75	1834.59	1791.34	2032.66	2345.3	2929.14	3911.57	4973.14	5797.01	7342.71	9326.18	11547	11050.4	12810.4	15316.3	7568.19	8282.29	10244.9	11010.6	10640.9	8283.54	4130.86	2665.03	2227.71	1774.61	1751.83	1794.82	1805.53	1726.95	1759.37	1794.67	1789	1692.88	1755.36	1776.86	1779.02	1712.25	1796.26	1678.04	1748.41	1668.74	1742	1676.46	1684.04	1743.44	1717.24
A0A0N4SUN3	1742.83	1789.75	1834.59	1791.34	2032.66	2345.3	2929.14	3911.57	4973.14	5797.01	7342.71	9326.18	11547	11050.4	12810.4	15316.3	7568.19	8282.29	10244.9	11010.6	10640.9	8283.54	4130.86	2665.03	2227.71	1774.61	1751.83	1794.82	1805.53	1726.95	1759.37	1794.67	1789	1692.88	1755.36	1776.86	1779.02	1712.25	1796.26	1678.04	1748.41	1668.74	1742	1676.46	1684.04	1743.44	1717.24
A0A0N4SUN3	1742.83	1789.75	1834.59	1791.34	2032.66	2345.3	2929.14	3911.57	4973.14	5797.01	7342.71	9326.18	11547	11050.4	12810.4	15316.3	7568.19	8282.29	10244.9	11010.6	10640.9	8283.54	4130.86	2665.03	2227.71	1774.61	1751.83	1794.82	1805.53	1726.95	1759.37	1794.67	1789	1692.88	1755.36	1776.86	1779.02	1712.25	1796.26	1678.04	1748.41	1668.74	1742	1676.46	1684.04	1743.44	1717.24
A0A0N4SUN3	1742.83	1789.75	1834.59	1791.34	2032.66	2345.3	2929.14	3911.57	4973.14	5797.01	7342.71	9326.18	11547	11050.4	12810.4	15316.3	7568.19	8282.29	10244.9	11010.6	10640.9	8283.54	4130.86	2665.03	2227.71	1774.61	1751.83	1794.82	1805.53	1726.95	1759.37	1794.67	1789	1692.88	1755.36	1776.86	1779.02	1712.25	1796.26	1678.04	1748.41	1668.74	1742	1676.46	1684.04	1743.44	1717.24
A0A0N4SUN3	1742.83	1789.75	1834.59	1791.34	2032.66	2345.3	2929.14	3911.57	4973.14	5797.01	7342.71	9326.18	11547	11050.4	12810.4	15316.3	7568.19	8282.29	10244.9	11010.6	10640.9	8283.54	4130.86	2665.03	2227.71	1774.61	1751.83	1794.82	1805.53	1726.95	1759.37	1794.67	1789	1692.88	1755.36	1776.86	1779.02	1712.25	1796.26	1678.04	1748.41	1668.74	1742	1676.46	1684.04	1743.44	1717.24
A0A0N4SUN8	2789.9	3224.62	4184.86	2600.2	3204.3	5174.18	4747.9	4090.09	7440	5353.16	4996.85	5170.75	5448.58	3887.72	8392.38	4334.9	4743.87	9102.95	6194.71	4425.79	5688.96	5803.21	3087.05	3136.85	6479.18	4043.02	3285.03	2424.63	2446.26	2827.05	9199.39	14980.6	3291.46	2829.51	3795	38484	58096.5	18157.5	5008.96	4096.57	3023	2968.21	2135.28	2794.84	2715.03	3916.62	2849.97
A0A0N4SUN8	2789.9	3224.62	4184.86	2600.2	3204.3	5174.18	4747.9	4090.09	7440	5353.16	4996.85	5170.75	5448.58	3887.72	8392.38	4334.9	4743.87	9102.95	6194.71	4425.79	5688.96	5803.21	3087.05	3136.85	6479.18	4043.02	3285.03	2424.63	2446.26	2827.05	9199.39	14980.6	3291.46	2829.51	3795	38484	58096.5	18157.5	5008.96	4096.57	3023	2968.21	2135.28	2794.84	2715.03	3916.62	2849.97
A0A0N4SUN8	2789.9	3224.62	4184.86	2600.2	3204.3	5174.18	4747.9	4090.09	7440	5353.16	4996.85	5170.75	5448.58	3887.72	8392.38	4334.9	4743.87	9102.95	6194.71	4425.79	5688.96	5803.21	3087.05	3136.85	6479.18	4043.02	3285.03	2424.63	2446.26	2827.05	9199.39	14980.6	3291.46	2829.51	3795	38484	58096.5	18157.5	5008.96	4096.57	3023	2968.21	2135.28	2794.84	2715.03	3916.62	2849.97
A0A0N4SUZ3	1168.62	1073.09	1893.19	1978.24	2360.36	1613.34	1098.65	1394.36	1613.83	1831.24	2035.37	1868.99	1081.79	1130.38	1348.73	1468.8	1913.5	2428.54	1466.71	1971.65	1176.41	1080.25	1905.82	1991.43	4557.59	4970.73	4322.03	1651.1	1580.25	1841.18	2046.42	2331.57	30674.5	25958.3	5874.73	2148.39	1923.89	1512.32	1610.18	1820.09	1291.49	1185.92	1713.08	2186.23	2135.8	2325.94	1214.16
A0A0N4SV15	1191.32	1699.6	982.584	1351.53	1603.85	2128.61	2797.35	2617.68	2088.67	2616.93	2372.7	2938	3310.21	2779.82	3529.85	3376.47	2434.84	2189.26	2275.26	4007.9	1460.08	3832.78	2274.91	1030.02	1100.16	984.723	1345.42	974.342	1323.53	1115.69	1060.86	1005.69	861.818	823.007	1081.23	975.195	993.484	917.333	940.999	987.025	823.288	819.974	992.99	980.139	910.127	876.172	812.124
A0A0N4SV15	1191.32	1699.6	982.584	1351.53	1603.85	2128.61	2797.35	2617.68	2088.67	2616.93	2372.7	2938	3310.21	2779.82	3529.85	3376.47	2434.84	2189.26	2275.26	4007.9	1460.08	3832.78	2274.91	1030.02	1100.16	984.723	1345.42	974.342	1323.53	1115.69	1060.86	1005.69	861.818	823.007	1081.23	975.195	993.484	917.333	940.999	987.025	823.288	819.974	992.99	980.139	910.127	876.172	812.124
A0A0N4SV57	1690.64	1543.57	1726.43	1738.76	1587.6	1546.83	1613.07	1664.54	1628.2	1656.42	1712.25	1544.39	1545.26	1641.79	1582.67	1691.64	1635.43	1423.44	1442.28	1466.05	1609.53	1519.7	1607.36	1455.16	1752.43	1594.77	1564.35	1626.31	1744.93	1733.73	1570.65	1458.49	1441.15	1620.89	10168.7	23730.7	3899.13	1750.58	1408.4	1412.06	1460.96	1478.41	1760.89	1600.29	1474.91	1451.71	1553.51
A0A0N4SV57	1690.64	1543.57	1726.43	1738.76	1587.6	1546.83	1613.07	1664.54	1628.2	1656.42	1712.25	1544.39	1545.26	1641.79	1582.67	1691.64	1635.43	1423.44	1442.28	1466.05	1609.53	1519.7	1607.36	1455.16	1752.43	1594.77	1564.35	1626.31	1744.93	1733.73	1570.65	1458.49	1441.15	1620.89	10168.7	23730.7	3899.13	1750.58	1408.4	1412.06	1460.96	1478.41	1760.89	1600.29	1474.91	1451.71	1553.51
A0A0N4SV57	1690.64	1543.57	1726.43	1738.76	1587.6	1546.83	1613.07	1664.54	1628.2	1656.42	1712.25	1544.39	1545.26	1641.79	1582.67	1691.64	1635.43	1423.44	1442.28	1466.05	1609.53	1519.7	1607.36	1455.16	1752.43	1594.77	1564.35	1626.31	1744.93	1733.73	1570.65	1458.49	1441.15	1620.89	10168.7	23730.7	3899.13	1750.58	1408.4	1412.06	1460.96	1478.41	1760.89	1600.29	1474.91	1451.71	1553.51
A0A0N4SV57	1690.64	1543.57	1726.43	1738.76	1587.6	1546.83	1613.07	1664.54	1628.2	1656.42	1712.25	1544.39	1545.26	1641.79	1582.67	1691.64	1635.43	1423.44	1442.28	1466.05	1609.53	1519.7	1607.36	1455.16	1752.43	1594.77	1564.35	1626.31	1744.93	1733.73	1570.65	1458.49	1441.15	1620.89	10168.7	23730.7	3899.13	1750.58	1408.4	1412.06	1460.96	1478.41	1760.89	1600.29	1474.91	1451.71	1553.51
A0A0N4SV57	1690.64	1543.57	1726.43	1738.76	1587.6	1546.83	1613.07	1664.54	1628.2	1656.42	1712.25	1544.39	1545.26	1641.79	1582.67	1691.64	1635.43	1423.44	1442.28	1466.05	1609.53	1519.7	1607.36	1455.16	1752.43	1594.77	1564.35	1626.31	1744.93	1733.73	1570.65	1458.49	1441.15	1620.89	10168.7	23730.7	3899.13	1750.58	1408.4	1412.06	1460.96	1478.41	1760.89	1600.29	1474.91	1451.71	1553.51
A0A0N4SV57	1690.64	1543.57	1726.43	1738.76	1587.6	1546.83	1613.07	1664.54	1628.2	1656.42	1712.25	1544.39	1545.26	1641.79	1582.67	1691.64	1635.43	1423.44	1442.28	1466.05	1609.53	1519.7	1607.36	1455.16	1752.43	1594.77	1564.35	1626.31	1744.93	1733.73	1570.65	1458.49	1441.15	1620.89	10168.7	23730.7	3899.13	1750.58	1408.4	1412.06	1460.96	1478.41	1760.89	1600.29	1474.91	1451.71	1553.51
A0A0N4SV57	1690.64	1543.57	1726.43	1738.76	1587.6	1546.83	1613.07	1664.54	1628.2	1656.42	1712.25	1544.39	1545.26	1641.79	1582.67	1691.64	1635.43	1423.44	1442.28	1466.05	1609.53	1519.7	1607.36	1455.16	1752.43	1594.77	1564.35	1626.31	1744.93	1733.73	1570.65	1458.49	1441.15	1620.89	10168.7	23730.7	3899.13	1750.58	1408.4	1412.06	1460.96	1478.41	1760.89	1600.29	1474.91	1451.71	1553.51
A0A0N4SV57	1690.64	1543.57	1726.43	1738.76	1587.6	1546.83	1613.07	1664.54	1628.2	1656.42	1712.25	1544.39	1545.26	1641.79	1582.67	1691.64	1635.43	1423.44	1442.28	1466.05	1609.53	1519.7	1607.36	1455.16	1752.43	1594.77	1564.35	1626.31	1744.93	1733.73	1570.65	1458.49	1441.15	1620.89	10168.7	23730.7	3899.13	1750.58	1408.4	1412.06	1460.96	1478.41	1760.89	1600.29	1474.91	1451.71	1553.51
A0A0N4SVB8	6508.6	6176.65	4641.72	5601.98	6005.16	6995.35	7233.86	5702.31	5573.58	5435.22	6326.72	6231.83	6851.28	7781.44	6210.9	6391.27	6271.45	7751.26	7292.65	7265.45	6907.29	7277.4	6831.83	7132.7	7108.62	7125.88	6971.77	6362.97	5761.96	5109.63	5542.84	5398.9	6426.33	6623.44	6069.24	5676.39	5337.23	6309.41	5845.76	6813.76	6653.89	8672.03	30935.3	13189.5	10400.4	4939.18	6572.6
A0A0N4SVB8	6508.6	6176.65	4641.72	5601.98	6005.16	6995.35	7233.86	5702.31	5573.58	5435.22	6326.72	6231.83	6851.28	7781.44	6210.9	6391.27	6271.45	7751.26	7292.65	7265.45	6907.29	7277.4	6831.83	7132.7	7108.62	7125.88	6971.77	6362.97	5761.96	5109.63	5542.84	5398.9	6426.33	6623.44	6069.24	5676.39	5337.23	6309.41	5845.76	6813.76	6653.89	8672.03	30935.3	13189.5	10400.4	4939.18	6572.6
A0A0N4SVB8	6508.6	6176.65	4641.72	5601.98	6005.16	6995.35	7233.86	5702.31	5573.58	5435.22	6326.72	6231.83	6851.28	7781.44	6210.9	6391.27	6271.45	7751.26	7292.65	7265.45	6907.29	7277.4	6831.83	7132.7	7108.62	7125.88	6971.77	6362.97	5761.96	5109.63	5542.84	5398.9	6426.33	6623.44	6069.24	5676.39	5337.23	6309.41	5845.76	6813.76	6653.89	8672.03	30935.3	13189.5	10400.4	4939.18	6572.6
A0A0N4SVK3	1468.13	1351.79	1478.36	1795.06	1620.28	859.065	1321.85	1393.06	1305.17	1655.28	1391.64	1746.23	1037.87	1355.9	1201.33	1385.72	1712.48	1406.78	1228.27	1166.09	1346.82	1275.3	1499.69	1403.49	5944.75	1716.32	2108.7	1530.95	1195.47	1427.48	1275.19	6447.02	23210.6	13341.3	1128.5	1253.98	1581.66	1291.65	1108.45	1279.14	835.473	1178.07	1272.55	1306.71	1257.21	1284.7	1160.69
A0A0N4SVK8	3487.95	3784.75	7458.21	10723.4	7949.62	13305.5	12496.9	13234.2	13867.4	10657.5	14033	13698.4	6782.42	5251.65	6391.28	4734.9	3847.35	3980.06	4268.33	4061.99	3302.46	3336.32	3639.45	3206.99	3099.3	3423.15	2941.41	3101.5	2612.99	2599.61	3019.73	3636.38	4249.41	5505.21	144659	112565	16439	5560.53	3640.22	3569.91	3649.35	3391.62	2700.69	2772.46	2846.1	2936.98	3387.79
A0A0N4SVK8	3487.95	3784.75	7458.21	10723.4	7949.62	13305.5	12496.9	13234.2	13867.4	10657.5	14033	13698.4	6782.42	5251.65	6391.28	4734.9	3847.35	3980.06	4268.33	4061.99	3302.46	3336.32	3639.45	3206.99	3099.3	3423.15	2941.41	3101.5	2612.99	2599.61	3019.73	3636.38	4249.41	5505.21	144659	112565	16439	5560.53	3640.22	3569.91	3649.35	3391.62	2700.69	2772.46	2846.1	2936.98	3387.79
A0A0N4SVK8	3487.95	3784.75	7458.21	10723.4	7949.62	13305.5	12496.9	13234.2	13867.4	10657.5	14033	13698.4	6782.42	5251.65	6391.28	4734.9	3847.35	3980.06	4268.33	4061.99	3302.46	3336.32	3639.45	3206.99	3099.3	3423.15	2941.41	3101.5	2612.99	2599.61	3019.73	3636.38	4249.41	5505.21	144659	112565	16439	5560.53	3640.22	3569.91	3649.35	3391.62	2700.69	2772.46	2846.1	2936.98	3387.79
A0A0N4SVK8	3487.95	3784.75	7458.21	10723.4	7949.62	13305.5	12496.9	13234.2	13867.4	10657.5	14033	13698.4	6782.42	5251.65	6391.28	4734.9	3847.35	3980.06	4268.33	4061.99	3302.46	3336.32	3639.45	3206.99	3099.3	3423.15	2941.41	3101.5	2612.99	2599.61	3019.73	3636.38	4249.41	5505.21	144659	112565	16439	5560.53	3640.22	3569.91	3649.35	3391.62	2700.69	2772.46	2846.1	2936.98	3387.79
A0A0N4SVK8	3487.95	3784.75	7458.21	10723.4	7949.62	13305.5	12496.9	13234.2	13867.4	10657.5	14033	13698.4	6782.42	5251.65	6391.28	4734.9	3847.35	3980.06	4268.33	4061.99	3302.46	3336.32	3639.45	3206.99	3099.3	3423.15	2941.41	3101.5	2612.99	2599.61	3019.73	3636.38	4249.41	5505.21	144659	112565	16439	5560.53	3640.22	3569.91	3649.35	3391.62	2700.69	2772.46	2846.1	2936.98	3387.79
A0A0N4SVK8	3487.95	3784.75	7458.21	10723.4	7949.62	13305.5	12496.9	13234.2	13867.4	10657.5	14033	13698.4	6782.42	5251.65	6391.28	4734.9	3847.35	3980.06	4268.33	4061.99	3302.46	3336.32	3639.45	3206.99	3099.3	3423.15	2941.41	3101.5	2612.99	2599.61	3019.73	3636.38	4249.41	5505.21	144659	112565	16439	5560.53	3640.22	3569.91	3649.35	3391.62	2700.69	2772.46	2846.1	2936.98	3387.79
A0A0N4SVK8	3487.95	3784.75	7458.21	10723.4	7949.62	13305.5	12496.9	13234.2	13867.4	10657.5	14033	13698.4	6782.42	5251.65	6391.28	4734.9	3847.35	3980.06	4268.33	4061.99	3302.46	3336.32	3639.45	3206.99	3099.3	3423.15	2941.41	3101.5	2612.99	2599.61	3019.73	3636.38	4249.41	5505.21	144659	112565	16439	5560.53	3640.22	3569.91	3649.35	3391.62	2700.69	2772.46	2846.1	2936.98	3387.79
A0A0N4SVK8	3487.95	3784.75	7458.21	10723.4	7949.62	13305.5	12496.9	13234.2	13867.4	10657.5	14033	13698.4	6782.42	5251.65	6391.28	4734.9	3847.35	3980.06	4268.33	4061.99	3302.46	3336.32	3639.45	3206.99	3099.3	3423.15	2941.41	3101.5	2612.99	2599.61	3019.73	3636.38	4249.41	5505.21	144659	112565	16439	5560.53	3640.22	3569.91	3649.35	3391.62	2700.69	2772.46	2846.1	2936.98	3387.79
A0A0N4SVK8	3487.95	3784.75	7458.21	10723.4	7949.62	13305.5	12496.9	13234.2	13867.4	10657.5	14033	13698.4	6782.42	5251.65	6391.28	4734.9	3847.35	3980.06	4268.33	4061.99	3302.46	3336.32	3639.45	3206.99	3099.3	3423.15	2941.41	3101.5	2612.99	2599.61	3019.73	3636.38	4249.41	5505.21	144659	112565	16439	5560.53	3640.22	3569.91	3649.35	3391.62	2700.69	2772.46	2846.1	2936.98	3387.79
A0A0N4SVT3	2044.39	2226.39	1234.08	1990.95	2319.11	3062.39	3457.07	4035.06	8537.31	9921.32	10130.9	11631.4	13244.8	13902.5	16561.8	20915.3	11820.5	16674.8	26681.4	24676.7	32902.1	29983.1	22595.6	23616.4	16342.2	13311.1	10030.4	7687.23	3647.95	1919.24	1174.53	1279.09	2221.23	2114.86	1781.6	1633.1	1249.33	1867.93	1483.76	1584.24	1849.89	2014.58	1401.81	754.595	1124.36	1362.47	1967.72
A0A0N4SW07	1772.23	1465.97	1446.85	1827.25	1882.77	1982.82	1644.59	1411.17	1267.4	1520.78	1802.14	2006.77	2327.8	1947.34	1535.91	1332.45	1809.33	1852.04	2130.47	1883.34	1726.66	1591.26	1449.17	1685.23	2389.97	2026.23	1712.15	1886.19	2307.57	11284.8	8040.96	2354.49	2011.11	1598.03	1479.39	1287.44	1799.29	1809.06	1889.75	2213.56	1931.24	1737.04	1388.81	1545.42	1727.37	1795.01	1740.27
A0A0N4SW07	1772.23	1465.97	1446.85	1827.25	1882.77	1982.82	1644.59	1411.17	1267.4	1520.78	1802.14	2006.77	2327.8	1947.34	1535.91	1332.45	1809.33	1852.04	2130.47	1883.34	1726.66	1591.26	1449.17	1685.23	2389.97	2026.23	1712.15	1886.19	2307.57	11284.8	8040.96	2354.49	2011.11	1598.03	1479.39	1287.44	1799.29	1809.06	1889.75	2213.56	1931.24	1737.04	1388.81	1545.42	1727.37	1795.01	1740.27
A0A0N4SW07	1772.23	1465.97	1446.85	1827.25	1882.77	1982.82	1644.59	1411.17	1267.4	1520.78	1802.14	2006.77	2327.8	1947.34	1535.91	1332.45	1809.33	1852.04	2130.47	1883.34	1726.66	1591.26	1449.17	1685.23	2389.97	2026.23	1712.15	1886.19	2307.57	11284.8	8040.96	2354.49	2011.11	1598.03	1479.39	1287.44	1799.29	1809.06	1889.75	2213.56	1931.24	1737.04	1388.81	1545.42	1727.37	1795.01	1740.27
A0A0N4SW94	1139.28	1243.13	1408.52	1644.36	1639.7	1328.85	1980.29	1716.43	2630.15	2168.85	1990.82	2113.89	2568.15	3462.29	3472.29	2001.85	2657.02	1752.38	2166.81	1564.02	2432.3	2575.02	2742.91	2058.14	1693.11	1764.38	1119.78	1247.68	1548.43	1398.85	1776.47	1580.96	1250.4	1042.35	1089.7	1240.97	1569.14	1643.11	1472.16	1256.38	1189.55	1110.81	1445.76	1605.25	1688.99	1604.13	1109.11
Q9DC69	2260.04	2467.08	5765.39	6162.3	9668.08	9959.96	10189.7	8852.69	9708.12	8568.99	6186.65	5337.66	7148.78	4623.75	3956.63	3782.68	2727.9	2465.49	3362.66	3251.47	2767.09	2979.54	2491.18	2484.05	2403.75	2237.78	2183.35	2426.75	2273.35	2475.96	2295.31	2259.99	2197.5	2130.29	2270.42	2102.76	2368.47	2197.91	2303.59	2140.38	2214.25	2112.86	2381.77	2364.53	2377.54	2242.8	2173.17
Q9DC69	2260.04	2467.08	5765.39	6162.3	9668.08	9959.96	10189.7	8852.69	9708.12	8568.99	6186.65	5337.66	7148.78	4623.75	3956.63	3782.68	2727.9	2465.49	3362.66	3251.47	2767.09	2979.54	2491.18	2484.05	2403.75	2237.78	2183.35	2426.75	2273.35	2475.96	2295.31	2259.99	2197.5	2130.29	2270.42	2102.76	2368.47	2197.91	2303.59	2140.38	2214.25	2112.86	2381.77	2364.53	2377.54	2242.8	2173.17
Q9DC69	2260.04	2467.08	5765.39	6162.3	9668.08	9959.96	10189.7	8852.69	9708.12	8568.99	6186.65	5337.66	7148.78	4623.75	3956.63	3782.68	2727.9	2465.49	3362.66	3251.47	2767.09	2979.54	2491.18	2484.05	2403.75	2237.78	2183.35	2426.75	2273.35	2475.96	2295.31	2259.99	2197.5	2130.29	2270.42	2102.76	2368.47	2197.91	2303.59	2140.38	2214.25	2112.86	2381.77	2364.53	2377.54	2242.8	2173.17
Q9DC69	2260.04	2467.08	5765.39	6162.3	9668.08	9959.96	10189.7	8852.69	9708.12	8568.99	6186.65	5337.66	7148.78	4623.75	3956.63	3782.68	2727.9	2465.49	3362.66	3251.47	2767.09	2979.54	2491.18	2484.05	2403.75	2237.78	2183.35	2426.75	2273.35	2475.96	2295.31	2259.99	2197.5	2130.29	2270.42	2102.76	2368.47	2197.91	2303.59	2140.38	2214.25	2112.86	2381.77	2364.53	2377.54	2242.8	2173.17
Q9DC69	2260.04	2467.08	5765.39	6162.3	9668.08	9959.96	10189.7	8852.69	9708.12	8568.99	6186.65	5337.66	7148.78	4623.75	3956.63	3782.68	2727.9	2465.49	3362.66	3251.47	2767.09	2979.54	2491.18	2484.05	2403.75	2237.78	2183.35	2426.75	2273.35	2475.96	2295.31	2259.99	2197.5	2130.29	2270.42	2102.76	2368.47	2197.91	2303.59	2140.38	2214.25	2112.86	2381.77	2364.53	2377.54	2242.8	2173.17
Q9DC69	2260.04	2467.08	5765.39	6162.3	9668.08	9959.96	10189.7	8852.69	9708.12	8568.99	6186.65	5337.66	7148.78	4623.75	3956.63	3782.68	2727.9	2465.49	3362.66	3251.47	2767.09	2979.54	2491.18	2484.05	2403.75	2237.78	2183.35	2426.75	2273.35	2475.96	2295.31	2259.99	2197.5	2130.29	2270.42	2102.76	2368.47	2197.91	2303.59	2140.38	2214.25	2112.86	2381.77	2364.53	2377.54	2242.8	2173.17
Q9DC69	2260.04	2467.08	5765.39	6162.3	9668.08	9959.96	10189.7	8852.69	9708.12	8568.99	6186.65	5337.66	7148.78	4623.75	3956.63	3782.68	2727.9	2465.49	3362.66	3251.47	2767.09	2979.54	2491.18	2484.05	2403.75	2237.78	2183.35	2426.75	2273.35	2475.96	2295.31	2259.99	2197.5	2130.29	2270.42	2102.76	2368.47	2197.91	2303.59	2140.38	2214.25	2112.86	2381.77	2364.53	2377.54	2242.8	2173.17
Q9DC69	2260.04	2467.08	5765.39	6162.3	9668.08	9959.96	10189.7	8852.69	9708.12	8568.99	6186.65	5337.66	7148.78	4623.75	3956.63	3782.68	2727.9	2465.49	3362.66	3251.47	2767.09	2979.54	2491.18	2484.05	2403.75	2237.78	2183.35	2426.75	2273.35	2475.96	2295.31	2259.99	2197.5	2130.29	2270.42	2102.76	2368.47	2197.91	2303.59	2140.38	2214.25	2112.86	2381.77	2364.53	2377.54	2242.8	2173.17
Q9DC69	2260.04	2467.08	5765.39	6162.3	9668.08	9959.96	10189.7	8852.69	9708.12	8568.99	6186.65	5337.66	7148.78	4623.75	3956.63	3782.68	2727.9	2465.49	3362.66	3251.47	2767.09	2979.54	2491.18	2484.05	2403.75	2237.78	2183.35	2426.75	2273.35	2475.96	2295.31	2259.99	2197.5	2130.29	2270.42	2102.76	2368.47	2197.91	2303.59	2140.38	2214.25	2112.86	2381.77	2364.53	2377.54	2242.8	2173.17
Q9DC69	2260.04	2467.08	5765.39	6162.3	9668.08	9959.96	10189.7	8852.69	9708.12	8568.99	6186.65	5337.66	7148.78	4623.75	3956.63	3782.68	2727.9	2465.49	3362.66	3251.47	2767.09	2979.54	2491.18	2484.05	2403.75	2237.78	2183.35	2426.75	2273.35	2475.96	2295.31	2259.99	2197.5	2130.29	2270.42	2102.76	2368.47	2197.91	2303.59	2140.38	2214.25	2112.86	2381.77	2364.53	2377.54	2242.8	2173.17
Q9DC69	2260.04	2467.08	5765.39	6162.3	9668.08	9959.96	10189.7	8852.69	9708.12	8568.99	6186.65	5337.66	7148.78	4623.75	3956.63	3782.68	2727.9	2465.49	3362.66	3251.47	2767.09	2979.54	2491.18	2484.05	2403.75	2237.78	2183.35	2426.75	2273.35	2475.96	2295.31	2259.99	2197.5	2130.29	2270.42	2102.76	2368.47	2197.91	2303.59	2140.38	2214.25	2112.86	2381.77	2364.53	2377.54	2242.8	2173.17
Q9DC69	2260.04	2467.08	5765.39	6162.3	9668.08	9959.96	10189.7	8852.69	9708.12	8568.99	6186.65	5337.66	7148.78	4623.75	3956.63	3782.68	2727.9	2465.49	3362.66	3251.47	2767.09	2979.54	2491.18	2484.05	2403.75	2237.78	2183.35	2426.75	2273.35	2475.96	2295.31	2259.99	2197.5	2130.29	2270.42	2102.76	2368.47	2197.91	2303.59	2140.38	2214.25	2112.86	2381.77	2364.53	2377.54	2242.8	2173.17
Q9DC69	2260.04	2467.08	5765.39	6162.3	9668.08	9959.96	10189.7	8852.69	9708.12	8568.99	6186.65	5337.66	7148.78	4623.75	3956.63	3782.68	2727.9	2465.49	3362.66	3251.47	2767.09	2979.54	2491.18	2484.05	2403.75	2237.78	2183.35	2426.75	2273.35	2475.96	2295.31	2259.99	2197.5	2130.29	2270.42	2102.76	2368.47	2197.91	2303.59	2140.38	2214.25	2112.86	2381.77	2364.53	2377.54	2242.8	2173.17
Q9DC69	2260.04	2467.08	5765.39	6162.3	9668.08	9959.96	10189.7	8852.69	9708.12	8568.99	6186.65	5337.66	7148.78	4623.75	3956.63	3782.68	2727.9	2465.49	3362.66	3251.47	2767.09	2979.54	2491.18	2484.05	2403.75	2237.78	2183.35	2426.75	2273.35	2475.96	2295.31	2259.99	2197.5	2130.29	2270.42	2102.76	2368.47	2197.91	2303.59	2140.38	2214.25	2112.86	2381.77	2364.53	2377.54	2242.8	2173.17
Q9DC69	2260.04	2467.08	5765.39	6162.3	9668.08	9959.96	10189.7	8852.69	9708.12	8568.99	6186.65	5337.66	7148.78	4623.75	3956.63	3782.68	2727.9	2465.49	3362.66	3251.47	2767.09	2979.54	2491.18	2484.05	2403.75	2237.78	2183.35	2426.75	2273.35	2475.96	2295.31	2259.99	2197.5	2130.29	2270.42	2102.76	2368.47	2197.91	2303.59	2140.38	2214.25	2112.86	2381.77	2364.53	2377.54	2242.8	2173.17
Q9DC69	2260.04	2467.08	5765.39	6162.3	9668.08	9959.96	10189.7	8852.69	9708.12	8568.99	6186.65	5337.66	7148.78	4623.75	3956.63	3782.68	2727.9	2465.49	3362.66	3251.47	2767.09	2979.54	2491.18	2484.05	2403.75	2237.78	2183.35	2426.75	2273.35	2475.96	2295.31	2259.99	2197.5	2130.29	2270.42	2102.76	2368.47	2197.91	2303.59	2140.38	2214.25	2112.86	2381.77	2364.53	2377.54	2242.8	2173.17
Q9DC69	2260.04	2467.08	5765.39	6162.3	9668.08	9959.96	10189.7	8852.69	9708.12	8568.99	6186.65	5337.66	7148.78	4623.75	3956.63	3782.68	2727.9	2465.49	3362.66	3251.47	2767.09	2979.54	2491.18	2484.05	2403.75	2237.78	2183.35	2426.75	2273.35	2475.96	2295.31	2259.99	2197.5	2130.29	2270.42	2102.76	2368.47	2197.91	2303.59	2140.38	2214.25	2112.86	2381.77	2364.53	2377.54	2242.8	2173.17
Q9DC69	2260.04	2467.08	5765.39	6162.3	9668.08	9959.96	10189.7	8852.69	9708.12	8568.99	6186.65	5337.66	7148.78	4623.75	3956.63	3782.68	2727.9	2465.49	3362.66	3251.47	2767.09	2979.54	2491.18	2484.05	2403.75	2237.78	2183.35	2426.75	2273.35	2475.96	2295.31	2259.99	2197.5	2130.29	2270.42	2102.76	2368.47	2197.91	2303.59	2140.38	2214.25	2112.86	2381.77	2364.53	2377.54	2242.8	2173.17
Q9DC69	2260.04	2467.08	5765.39	6162.3	9668.08	9959.96	10189.7	8852.69	9708.12	8568.99	6186.65	5337.66	7148.78	4623.75	3956.63	3782.68	2727.9	2465.49	3362.66	3251.47	2767.09	2979.54	2491.18	2484.05	2403.75	2237.78	2183.35	2426.75	2273.35	2475.96	2295.31	2259.99	2197.5	2130.29	2270.42	2102.76	2368.47	2197.91	2303.59	2140.38	2214.25	2112.86	2381.77	2364.53	2377.54	2242.8	2173.17
Q9DC69	2260.04	2467.08	5765.39	6162.3	9668.08	9959.96	10189.7	8852.69	9708.12	8568.99	6186.65	5337.66	7148.78	4623.75	3956.63	3782.68	2727.9	2465.49	3362.66	3251.47	2767.09	2979.54	2491.18	2484.05	2403.75	2237.78	2183.35	2426.75	2273.35	2475.96	2295.31	2259.99	2197.5	2130.29	2270.42	2102.76	2368.47	2197.91	2303.59	2140.38	2214.25	2112.86	2381.77	2364.53	2377.54	2242.8	2173.17
Q9DC69	2260.04	2467.08	5765.39	6162.3	9668.08	9959.96	10189.7	8852.69	9708.12	8568.99	6186.65	5337.66	7148.78	4623.75	3956.63	3782.68	2727.9	2465.49	3362.66	3251.47	2767.09	2979.54	2491.18	2484.05	2403.75	2237.78	2183.35	2426.75	2273.35	2475.96	2295.31	2259.99	2197.5	2130.29	2270.42	2102.76	2368.47	2197.91	2303.59	2140.38	2214.25	2112.86	2381.77	2364.53	2377.54	2242.8	2173.17
Q9DC69	2260.04	2467.08	5765.39	6162.3	9668.08	9959.96	10189.7	8852.69	9708.12	8568.99	6186.65	5337.66	7148.78	4623.75	3956.63	3782.68	2727.9	2465.49	3362.66	3251.47	2767.09	2979.54	2491.18	2484.05	2403.75	2237.78	2183.35	2426.75	2273.35	2475.96	2295.31	2259.99	2197.5	2130.29	2270.42	2102.76	2368.47	2197.91	2303.59	2140.38	2214.25	2112.86	2381.77	2364.53	2377.54	2242.8	2173.17
A0A0R4IZW8	2043.75	1838.75	1240.21	1312.7	1431.71	1540.54	1732.28	1739.99	1327.02	1257.04	1322.55	1357.89	1772.04	1942.52	1991.23	1649.19	1316	1462.51	1706.73	1717.63	1764.18	1827.43	1402.75	1348.18	1685.89	1630.57	1815.09	1905.76	1625.12	1439.91	1544.02	2877.69	16952	11787.2	3296.36	3593.04	1237.9	1356.66	1538.11	1637.38	1895.43	1765.59	1212.1	1344.98	1233.73	1312.98	1908.35
A0A0R4IZW8	2043.75	1838.75	1240.21	1312.7	1431.71	1540.54	1732.28	1739.99	1327.02	1257.04	1322.55	1357.89	1772.04	1942.52	1991.23	1649.19	1316	1462.51	1706.73	1717.63	1764.18	1827.43	1402.75	1348.18	1685.89	1630.57	1815.09	1905.76	1625.12	1439.91	1544.02	2877.69	16952	11787.2	3296.36	3593.04	1237.9	1356.66	1538.11	1637.38	1895.43	1765.59	1212.1	1344.98	1233.73	1312.98	1908.35
A0A0R4IZW8	2043.75	1838.75	1240.21	1312.7	1431.71	1540.54	1732.28	1739.99	1327.02	1257.04	1322.55	1357.89	1772.04	1942.52	1991.23	1649.19	1316	1462.51	1706.73	1717.63	1764.18	1827.43	1402.75	1348.18	1685.89	1630.57	1815.09	1905.76	1625.12	1439.91	1544.02	2877.69	16952	11787.2	3296.36	3593.04	1237.9	1356.66	1538.11	1637.38	1895.43	1765.59	1212.1	1344.98	1233.73	1312.98	1908.35
A0A0R4IZW8	2043.75	1838.75	1240.21	1312.7	1431.71	1540.54	1732.28	1739.99	1327.02	1257.04	1322.55	1357.89	1772.04	1942.52	1991.23	1649.19	1316	1462.51	1706.73	1717.63	1764.18	1827.43	1402.75	1348.18	1685.89	1630.57	1815.09	1905.76	1625.12	1439.91	1544.02	2877.69	16952	11787.2	3296.36	3593.04	1237.9	1356.66	1538.11	1637.38	1895.43	1765.59	1212.1	1344.98	1233.73	1312.98	1908.35
A0A0R4IZX2	1357.83	1310.77	1252.54	1544.94	1534.42	1250.39	1286	1342.52	1561.48	1959.18	1128.9	1454.85	1100.52	1251.6	1125.91	1291.27	1494.7	1190.63	1125.95	1465.87	1284.66	1232.92	1159.25	1145.86	1449.99	1161.26	1728.8	1594.35	1404.63	1358.05	1615.42	1429.35	1224.13	1167.44	2137.51	1952.35	10735.8	2969.87	2577.26	1719.55	1193.7	2084.43	1477.92	1114.95	1280.73	1531.79	1101.43
A0A0R4IZX2	1357.83	1310.77	1252.54	1544.94	1534.42	1250.39	1286	1342.52	1561.48	1959.18	1128.9	1454.85	1100.52	1251.6	1125.91	1291.27	1494.7	1190.63	1125.95	1465.87	1284.66	1232.92	1159.25	1145.86	1449.99	1161.26	1728.8	1594.35	1404.63	1358.05	1615.42	1429.35	1224.13	1167.44	2137.51	1952.35	10735.8	2969.87	2577.26	1719.55	1193.7	2084.43	1477.92	1114.95	1280.73	1531.79	1101.43
A0A0R4J023	12858.1	15321.8	17301.3	15217.3	15689.9	17621.1	15490.3	14862.8	16506.9	16318.7	16554.8	15941.3	13388.7	13797.2	15820.9	14060.1	14279.3	15814.5	15527	13537	14018.2	16569.6	17317.8	16596.7	16157.7	15527.6	16745.9	15190.8	16721.2	17067.2	17379.4	52258.1	895723	1.08185e+06	455352	293141	175944	44490.4	20862.1	15806	15993.6	15523.7	19932	20145	18300.8	14702.4	12223.7
A0A0R4J023	12858.1	15321.8	17301.3	15217.3	15689.9	17621.1	15490.3	14862.8	16506.9	16318.7	16554.8	15941.3	13388.7	13797.2	15820.9	14060.1	14279.3	15814.5	15527	13537	14018.2	16569.6	17317.8	16596.7	16157.7	15527.6	16745.9	15190.8	16721.2	17067.2	17379.4	52258.1	895723	1.08185e+06	455352	293141	175944	44490.4	20862.1	15806	15993.6	15523.7	19932	20145	18300.8	14702.4	12223.7
A0A0R4J023	12858.1	15321.8	17301.3	15217.3	15689.9	17621.1	15490.3	14862.8	16506.9	16318.7	16554.8	15941.3	13388.7	13797.2	15820.9	14060.1	14279.3	15814.5	15527	13537	14018.2	16569.6	17317.8	16596.7	16157.7	15527.6	16745.9	15190.8	16721.2	17067.2	17379.4	52258.1	895723	1.08185e+06	455352	293141	175944	44490.4	20862.1	15806	15993.6	15523.7	19932	20145	18300.8	14702.4	12223.7
A0A0R4J023	12858.1	15321.8	17301.3	15217.3	15689.9	17621.1	15490.3	14862.8	16506.9	16318.7	16554.8	15941.3	13388.7	13797.2	15820.9	14060.1	14279.3	15814.5	15527	13537	14018.2	16569.6	17317.8	16596.7	16157.7	15527.6	16745.9	15190.8	16721.2	17067.2	17379.4	52258.1	895723	1.08185e+06	455352	293141	175944	44490.4	20862.1	15806	15993.6	15523.7	19932	20145	18300.8	14702.4	12223.7
A0A0R4J023	12858.1	15321.8	17301.3	15217.3	15689.9	17621.1	15490.3	14862.8	16506.9	16318.7	16554.8	15941.3	13388.7	13797.2	15820.9	14060.1	14279.3	15814.5	15527	13537	14018.2	16569.6	17317.8	16596.7	16157.7	15527.6	16745.9	15190.8	16721.2	17067.2	17379.4	52258.1	895723	1.08185e+06	455352	293141	175944	44490.4	20862.1	15806	15993.6	15523.7	19932	20145	18300.8	14702.4	12223.7
A0A0R4J023	12858.1	15321.8	17301.3	15217.3	15689.9	17621.1	15490.3	14862.8	16506.9	16318.7	16554.8	15941.3	13388.7	13797.2	15820.9	14060.1	14279.3	15814.5	15527	13537	14018.2	16569.6	17317.8	16596.7	16157.7	15527.6	16745.9	15190.8	16721.2	17067.2	17379.4	52258.1	895723	1.08185e+06	455352	293141	175944	44490.4	20862.1	15806	15993.6	15523.7	19932	20145	18300.8	14702.4	12223.7
A0A0R4J023	12858.1	15321.8	17301.3	15217.3	15689.9	17621.1	15490.3	14862.8	16506.9	16318.7	16554.8	15941.3	13388.7	13797.2	15820.9	14060.1	14279.3	15814.5	15527	13537	14018.2	16569.6	17317.8	16596.7	16157.7	15527.6	16745.9	15190.8	16721.2	17067.2	17379.4	52258.1	895723	1.08185e+06	455352	293141	175944	44490.4	20862.1	15806	15993.6	15523.7	19932	20145	18300.8	14702.4	12223.7
A0A0R4J023	12858.1	15321.8	17301.3	15217.3	15689.9	17621.1	15490.3	14862.8	16506.9	16318.7	16554.8	15941.3	13388.7	13797.2	15820.9	14060.1	14279.3	15814.5	15527	13537	14018.2	16569.6	17317.8	16596.7	16157.7	15527.6	16745.9	15190.8	16721.2	17067.2	17379.4	52258.1	895723	1.08185e+06	455352	293141	175944	44490.4	20862.1	15806	15993.6	15523.7	19932	20145	18300.8	14702.4	12223.7
A0A0R4J023	12858.1	15321.8	17301.3	15217.3	15689.9	17621.1	15490.3	14862.8	16506.9	16318.7	16554.8	15941.3	13388.7	13797.2	15820.9	14060.1	14279.3	15814.5	15527	13537	14018.2	16569.6	17317.8	16596.7	16157.7	15527.6	16745.9	15190.8	16721.2	17067.2	17379.4	52258.1	895723	1.08185e+06	455352	293141	175944	44490.4	20862.1	15806	15993.6	15523.7	19932	20145	18300.8	14702.4	12223.7
A0A0R4J023	12858.1	15321.8	17301.3	15217.3	15689.9	17621.1	15490.3	14862.8	16506.9	16318.7	16554.8	15941.3	13388.7	13797.2	15820.9	14060.1	14279.3	15814.5	15527	13537	14018.2	16569.6	17317.8	16596.7	16157.7	15527.6	16745.9	15190.8	16721.2	17067.2	17379.4	52258.1	895723	1.08185e+06	455352	293141	175944	44490.4	20862.1	15806	15993.6	15523.7	19932	20145	18300.8	14702.4	12223.7
A0A0R4J023	12858.1	15321.8	17301.3	15217.3	15689.9	17621.1	15490.3	14862.8	16506.9	16318.7	16554.8	15941.3	13388.7	13797.2	15820.9	14060.1	14279.3	15814.5	15527	13537	14018.2	16569.6	17317.8	16596.7	16157.7	15527.6	16745.9	15190.8	16721.2	17067.2	17379.4	52258.1	895723	1.08185e+06	455352	293141	175944	44490.4	20862.1	15806	15993.6	15523.7	19932	20145	18300.8	14702.4	12223.7
A0A0R4J036	1348.97	1624.86	1898.44	1688.22	2270.87	1920.6	1264.48	1574.27	1916.59	1859.76	1979.39	2020.04	1259.78	1301.07	1547.6	1634.74	1872.06	2390.13	1540.92	1272.68	1328.22	1755.78	1860.14	1788.54	1660.79	1550.14	1423.8	1510.98	1509.11	1831.86	1937.45	1806.99	1236.28	1254.79	1508.2	1579.64	1545.29	1445.51	1539.73	1250.04	1169.5	1215.47	1627.49	1751.36	1662.14	1599.55	1239.11
A0A0R4J036	1348.97	1624.86	1898.44	1688.22	2270.87	1920.6	1264.48	1574.27	1916.59	1859.76	1979.39	2020.04	1259.78	1301.07	1547.6	1634.74	1872.06	2390.13	1540.92	1272.68	1328.22	1755.78	1860.14	1788.54	1660.79	1550.14	1423.8	1510.98	1509.11	1831.86	1937.45	1806.99	1236.28	1254.79	1508.2	1579.64	1545.29	1445.51	1539.73	1250.04	1169.5	1215.47	1627.49	1751.36	1662.14	1599.55	1239.11
A0A0R4J036	1348.97	1624.86	1898.44	1688.22	2270.87	1920.6	1264.48	1574.27	1916.59	1859.76	1979.39	2020.04	1259.78	1301.07	1547.6	1634.74	1872.06	2390.13	1540.92	1272.68	1328.22	1755.78	1860.14	1788.54	1660.79	1550.14	1423.8	1510.98	1509.11	1831.86	1937.45	1806.99	1236.28	1254.79	1508.2	1579.64	1545.29	1445.51	1539.73	1250.04	1169.5	1215.47	1627.49	1751.36	1662.14	1599.55	1239.11
A0A0R4J036	1348.97	1624.86	1898.44	1688.22	2270.87	1920.6	1264.48	1574.27	1916.59	1859.76	1979.39	2020.04	1259.78	1301.07	1547.6	1634.74	1872.06	2390.13	1540.92	1272.68	1328.22	1755.78	1860.14	1788.54	1660.79	1550.14	1423.8	1510.98	1509.11	1831.86	1937.45	1806.99	1236.28	1254.79	1508.2	1579.64	1545.29	1445.51	1539.73	1250.04	1169.5	1215.47	1627.49	1751.36	1662.14	1599.55	1239.11
A0A0R4J039	1551.84	1888.51	1795.56	1632.17	1777.48	2107.02	1844.58	1274.34	1266.29	1871.91	1718.89	1719.31	1634.69	1807.87	1015.66	1203.97	1679.32	2219.51	2230.86	1701.26	1562.19	1851.14	1760.03	1643.06	1789.33	2121.07	1808.08	1282.84	1273.17	1832.97	1683.13	1728.64	1643.57	1770.26	1927.85	1210.51	1688.44	2231.56	2005.26	1867.68	1715.01	1708.84	1037.25	1476.89	1608.37	2328.55	1669.09
A0A0R4J049	1403.41	1539.6	2008.15	1745.52	1536.9	1429.58	1367.85	1599.91	2151.7	1832.22	1965.76	1621.23	1418.46	1554.34	1626.98	1678.75	1531.31	1374.23	1491.82	1317.49	1370.08	1641.26	1956.17	1685.9	2292.85	1756.15	1796.3	2977.97	27534.6	24924.8	2810.25	1387.59	1371.9	1331.43	1513.13	1598.64	1722.04	1465.43	1460.05	1384.79	1308.63	1476.39	1855.09	1880.76	1873.57	1652.34	1393.32
A0A0R4J049	1403.41	1539.6	2008.15	1745.52	1536.9	1429.58	1367.85	1599.91	2151.7	1832.22	1965.76	1621.23	1418.46	1554.34	1626.98	1678.75	1531.31	1374.23	1491.82	1317.49	1370.08	1641.26	1956.17	1685.9	2292.85	1756.15	1796.3	2977.97	27534.6	24924.8	2810.25	1387.59	1371.9	1331.43	1513.13	1598.64	1722.04	1465.43	1460.05	1384.79	1308.63	1476.39	1855.09	1880.76	1873.57	1652.34	1393.32
A0A0R4J049	1403.41	1539.6	2008.15	1745.52	1536.9	1429.58	1367.85	1599.91	2151.7	1832.22	1965.76	1621.23	1418.46	1554.34	1626.98	1678.75	1531.31	1374.23	1491.82	1317.49	1370.08	1641.26	1956.17	1685.9	2292.85	1756.15	1796.3	2977.97	27534.6	24924.8	2810.25	1387.59	1371.9	1331.43	1513.13	1598.64	1722.04	1465.43	1460.05	1384.79	1308.63	1476.39	1855.09	1880.76	1873.57	1652.34	1393.32
A0A0R4J049	1403.41	1539.6	2008.15	1745.52	1536.9	1429.58	1367.85	1599.91	2151.7	1832.22	1965.76	1621.23	1418.46	1554.34	1626.98	1678.75	1531.31	1374.23	1491.82	1317.49	1370.08	1641.26	1956.17	1685.9	2292.85	1756.15	1796.3	2977.97	27534.6	24924.8	2810.25	1387.59	1371.9	1331.43	1513.13	1598.64	1722.04	1465.43	1460.05	1384.79	1308.63	1476.39	1855.09	1880.76	1873.57	1652.34	1393.32
A0A0R4J050	1341.86	1518.65	1604.36	1405.14	1528.39	1903.86	1468.57	1225.49	1148.86	1446.77	1377.75	1506.36	1542.68	1289.61	1418.53	1340.34	1489.07	1608.9	1424.83	1462.09	1231.64	1399.96	1166.85	1300.09	1423.85	1226.98	1381.58	1159.34	1431.89	1143.59	1272.66	1387.31	6041.7	12588.5	1318.01	1256.54	1394.42	1480.49	1647.66	1390.22	1668.43	1343.45	1206.48	1231.67	1304.79	1697.21	1147.23
A0A0R4J050	1341.86	1518.65	1604.36	1405.14	1528.39	1903.86	1468.57	1225.49	1148.86	1446.77	1377.75	1506.36	1542.68	1289.61	1418.53	1340.34	1489.07	1608.9	1424.83	1462.09	1231.64	1399.96	1166.85	1300.09	1423.85	1226.98	1381.58	1159.34	1431.89	1143.59	1272.66	1387.31	6041.7	12588.5	1318.01	1256.54	1394.42	1480.49	1647.66	1390.22	1668.43	1343.45	1206.48	1231.67	1304.79	1697.21	1147.23
A0A0R4J052	1559.38	1923.94	1719.51	1706.63	1473.43	1390.33	1941.97	1820.88	1812.91	1710.29	1806.94	1527.82	1522.74	1804.13	1902.23	1951.65	1698.79	1401.05	1539.16	1807.99	1639.84	1772.31	1697.83	1704.22	1466.62	1411.71	1490.3	1884.03	1798.29	1663.59	1796.93	1501.7	1559.11	1842.98	8124.13	74290.8	26328.4	4427.29	1725.77	1486.67	1554.08	1617.61	2121.94	1654.73	1607.1	1369.69	1571.2
A0A0R4J052	1559.38	1923.94	1719.51	1706.63	1473.43	1390.33	1941.97	1820.88	1812.91	1710.29	1806.94	1527.82	1522.74	1804.13	1902.23	1951.65	1698.79	1401.05	1539.16	1807.99	1639.84	1772.31	1697.83	1704.22	1466.62	1411.71	1490.3	1884.03	1798.29	1663.59	1796.93	1501.7	1559.11	1842.98	8124.13	74290.8	26328.4	4427.29	1725.77	1486.67	1554.08	1617.61	2121.94	1654.73	1607.1	1369.69	1571.2
A0A0R4J052	1559.38	1923.94	1719.51	1706.63	1473.43	1390.33	1941.97	1820.88	1812.91	1710.29	1806.94	1527.82	1522.74	1804.13	1902.23	1951.65	1698.79	1401.05	1539.16	1807.99	1639.84	1772.31	1697.83	1704.22	1466.62	1411.71	1490.3	1884.03	1798.29	1663.59	1796.93	1501.7	1559.11	1842.98	8124.13	74290.8	26328.4	4427.29	1725.77	1486.67	1554.08	1617.61	2121.94	1654.73	1607.1	1369.69	1571.2
A0A0R4J052	1559.38	1923.94	1719.51	1706.63	1473.43	1390.33	1941.97	1820.88	1812.91	1710.29	1806.94	1527.82	1522.74	1804.13	1902.23	1951.65	1698.79	1401.05	1539.16	1807.99	1639.84	1772.31	1697.83	1704.22	1466.62	1411.71	1490.3	1884.03	1798.29	1663.59	1796.93	1501.7	1559.11	1842.98	8124.13	74290.8	26328.4	4427.29	1725.77	1486.67	1554.08	1617.61	2121.94	1654.73	1607.1	1369.69	1571.2
A0A0R4J052	1559.38	1923.94	1719.51	1706.63	1473.43	1390.33	1941.97	1820.88	1812.91	1710.29	1806.94	1527.82	1522.74	1804.13	1902.23	1951.65	1698.79	1401.05	1539.16	1807.99	1639.84	1772.31	1697.83	1704.22	1466.62	1411.71	1490.3	1884.03	1798.29	1663.59	1796.93	1501.7	1559.11	1842.98	8124.13	74290.8	26328.4	4427.29	1725.77	1486.67	1554.08	1617.61	2121.94	1654.73	1607.1	1369.69	1571.2
A0A0R4J066	1621.83	1807.01	1562.83	1435.07	1067.47	1151.04	1764.98	2121.94	2317.99	1605.38	1476.52	1032.54	1508.73	2014.17	2757.13	2584.27	1008.53	1212.49	3968.04	6027.61	6928.95	4037.12	3984.64	4144.38	3791.84	2483.83	1953.09	2904.76	2198.18	1063.08	1229.11	1038.15	1695.04	1556.48	1869.3	2015.64	1914.3	1219.07	1204.27	1311.48	1792.35	1635.1	1727.15	1585.96	1847.89	1272.06	1597.07
A0A0R4J083	10407.5	10495	10335.4	10428.6	10325.2	9519.44	10004.2	10238.5	10279.4	10952.9	12583.9	17716.6	17737.2	12961.3	12375.4	12047.7	11056.3	10343.1	10620.1	11724.7	11815.4	12906.6	12504.2	11298.6	10825.3	10891	11592.5	11691.4	12131.1	14357.7	17103.8	407071	2.78063e+06	2.01545e+06	232341	49135.3	41513.2	23894	16269.8	14380.6	14129.7	14280.3	14119.7	13997.5	12632.2	10365.1	10787.8
A0A0R4J083	10407.5	10495	10335.4	10428.6	10325.2	9519.44	10004.2	10238.5	10279.4	10952.9	12583.9	17716.6	17737.2	12961.3	12375.4	12047.7	11056.3	10343.1	10620.1	11724.7	11815.4	12906.6	12504.2	11298.6	10825.3	10891	11592.5	11691.4	12131.1	14357.7	17103.8	407071	2.78063e+06	2.01545e+06	232341	49135.3	41513.2	23894	16269.8	14380.6	14129.7	14280.3	14119.7	13997.5	12632.2	10365.1	10787.8
A0A0R4J083	10407.5	10495	10335.4	10428.6	10325.2	9519.44	10004.2	10238.5	10279.4	10952.9	12583.9	17716.6	17737.2	12961.3	12375.4	12047.7	11056.3	10343.1	10620.1	11724.7	11815.4	12906.6	12504.2	11298.6	10825.3	10891	11592.5	11691.4	12131.1	14357.7	17103.8	407071	2.78063e+06	2.01545e+06	232341	49135.3	41513.2	23894	16269.8	14380.6	14129.7	14280.3	14119.7	13997.5	12632.2	10365.1	10787.8
A0A0R4J083	10407.5	10495	10335.4	10428.6	10325.2	9519.44	10004.2	10238.5	10279.4	10952.9	12583.9	17716.6	17737.2	12961.3	12375.4	12047.7	11056.3	10343.1	10620.1	11724.7	11815.4	12906.6	12504.2	11298.6	10825.3	10891	11592.5	11691.4	12131.1	14357.7	17103.8	407071	2.78063e+06	2.01545e+06	232341	49135.3	41513.2	23894	16269.8	14380.6	14129.7	14280.3	14119.7	13997.5	12632.2	10365.1	10787.8
A0A0R4J083	10407.5	10495	10335.4	10428.6	10325.2	9519.44	10004.2	10238.5	10279.4	10952.9	12583.9	17716.6	17737.2	12961.3	12375.4	12047.7	11056.3	10343.1	10620.1	11724.7	11815.4	12906.6	12504.2	11298.6	10825.3	10891	11592.5	11691.4	12131.1	14357.7	17103.8	407071	2.78063e+06	2.01545e+06	232341	49135.3	41513.2	23894	16269.8	14380.6	14129.7	14280.3	14119.7	13997.5	12632.2	10365.1	10787.8
A0A0R4J083	10407.5	10495	10335.4	10428.6	10325.2	9519.44	10004.2	10238.5	10279.4	10952.9	12583.9	17716.6	17737.2	12961.3	12375.4	12047.7	11056.3	10343.1	10620.1	11724.7	11815.4	12906.6	12504.2	11298.6	10825.3	10891	11592.5	11691.4	12131.1	14357.7	17103.8	407071	2.78063e+06	2.01545e+06	232341	49135.3	41513.2	23894	16269.8	14380.6	14129.7	14280.3	14119.7	13997.5	12632.2	10365.1	10787.8
A0A0R4J083	10407.5	10495	10335.4	10428.6	10325.2	9519.44	10004.2	10238.5	10279.4	10952.9	12583.9	17716.6	17737.2	12961.3	12375.4	12047.7	11056.3	10343.1	10620.1	11724.7	11815.4	12906.6	12504.2	11298.6	10825.3	10891	11592.5	11691.4	12131.1	14357.7	17103.8	407071	2.78063e+06	2.01545e+06	232341	49135.3	41513.2	23894	16269.8	14380.6	14129.7	14280.3	14119.7	13997.5	12632.2	10365.1	10787.8
A0A0R4J083	10407.5	10495	10335.4	10428.6	10325.2	9519.44	10004.2	10238.5	10279.4	10952.9	12583.9	17716.6	17737.2	12961.3	12375.4	12047.7	11056.3	10343.1	10620.1	11724.7	11815.4	12906.6	12504.2	11298.6	10825.3	10891	11592.5	11691.4	12131.1	14357.7	17103.8	407071	2.78063e+06	2.01545e+06	232341	49135.3	41513.2	23894	16269.8	14380.6	14129.7	14280.3	14119.7	13997.5	12632.2	10365.1	10787.8
A0A0R4J083	10407.5	10495	10335.4	10428.6	10325.2	9519.44	10004.2	10238.5	10279.4	10952.9	12583.9	17716.6	17737.2	12961.3	12375.4	12047.7	11056.3	10343.1	10620.1	11724.7	11815.4	12906.6	12504.2	11298.6	10825.3	10891	11592.5	11691.4	12131.1	14357.7	17103.8	407071	2.78063e+06	2.01545e+06	232341	49135.3	41513.2	23894	16269.8	14380.6	14129.7	14280.3	14119.7	13997.5	12632.2	10365.1	10787.8
A0A0R4J083	10407.5	10495	10335.4	10428.6	10325.2	9519.44	10004.2	10238.5	10279.4	10952.9	12583.9	17716.6	17737.2	12961.3	12375.4	12047.7	11056.3	10343.1	10620.1	11724.7	11815.4	12906.6	12504.2	11298.6	10825.3	10891	11592.5	11691.4	12131.1	14357.7	17103.8	407071	2.78063e+06	2.01545e+06	232341	49135.3	41513.2	23894	16269.8	14380.6	14129.7	14280.3	14119.7	13997.5	12632.2	10365.1	10787.8
A0A0R4J083	10407.5	10495	10335.4	10428.6	10325.2	9519.44	10004.2	10238.5	10279.4	10952.9	12583.9	17716.6	17737.2	12961.3	12375.4	12047.7	11056.3	10343.1	10620.1	11724.7	11815.4	12906.6	12504.2	11298.6	10825.3	10891	11592.5	11691.4	12131.1	14357.7	17103.8	407071	2.78063e+06	2.01545e+06	232341	49135.3	41513.2	23894	16269.8	14380.6	14129.7	14280.3	14119.7	13997.5	12632.2	10365.1	10787.8
A0A0R4J083	10407.5	10495	10335.4	10428.6	10325.2	9519.44	10004.2	10238.5	10279.4	10952.9	12583.9	17716.6	17737.2	12961.3	12375.4	12047.7	11056.3	10343.1	10620.1	11724.7	11815.4	12906.6	12504.2	11298.6	10825.3	10891	11592.5	11691.4	12131.1	14357.7	17103.8	407071	2.78063e+06	2.01545e+06	232341	49135.3	41513.2	23894	16269.8	14380.6	14129.7	14280.3	14119.7	13997.5	12632.2	10365.1	10787.8
A0A0R4J083	10407.5	10495	10335.4	10428.6	10325.2	9519.44	10004.2	10238.5	10279.4	10952.9	12583.9	17716.6	17737.2	12961.3	12375.4	12047.7	11056.3	10343.1	10620.1	11724.7	11815.4	12906.6	12504.2	11298.6	10825.3	10891	11592.5	11691.4	12131.1	14357.7	17103.8	407071	2.78063e+06	2.01545e+06	232341	49135.3	41513.2	23894	16269.8	14380.6	14129.7	14280.3	14119.7	13997.5	12632.2	10365.1	10787.8
A0A0R4J083	10407.5	10495	10335.4	10428.6	10325.2	9519.44	10004.2	10238.5	10279.4	10952.9	12583.9	17716.6	17737.2	12961.3	12375.4	12047.7	11056.3	10343.1	10620.1	11724.7	11815.4	12906.6	12504.2	11298.6	10825.3	10891	11592.5	11691.4	12131.1	14357.7	17103.8	407071	2.78063e+06	2.01545e+06	232341	49135.3	41513.2	23894	16269.8	14380.6	14129.7	14280.3	14119.7	13997.5	12632.2	10365.1	10787.8
A0A0R4J083	10407.5	10495	10335.4	10428.6	10325.2	9519.44	10004.2	10238.5	10279.4	10952.9	12583.9	17716.6	17737.2	12961.3	12375.4	12047.7	11056.3	10343.1	10620.1	11724.7	11815.4	12906.6	12504.2	11298.6	10825.3	10891	11592.5	11691.4	12131.1	14357.7	17103.8	407071	2.78063e+06	2.01545e+06	232341	49135.3	41513.2	23894	16269.8	14380.6	14129.7	14280.3	14119.7	13997.5	12632.2	10365.1	10787.8
A0A0R4J083	10407.5	10495	10335.4	10428.6	10325.2	9519.44	10004.2	10238.5	10279.4	10952.9	12583.9	17716.6	17737.2	12961.3	12375.4	12047.7	11056.3	10343.1	10620.1	11724.7	11815.4	12906.6	12504.2	11298.6	10825.3	10891	11592.5	11691.4	12131.1	14357.7	17103.8	407071	2.78063e+06	2.01545e+06	232341	49135.3	41513.2	23894	16269.8	14380.6	14129.7	14280.3	14119.7	13997.5	12632.2	10365.1	10787.8
A0A0R4J083	10407.5	10495	10335.4	10428.6	10325.2	9519.44	10004.2	10238.5	10279.4	10952.9	12583.9	17716.6	17737.2	12961.3	12375.4	12047.7	11056.3	10343.1	10620.1	11724.7	11815.4	12906.6	12504.2	11298.6	10825.3	10891	11592.5	11691.4	12131.1	14357.7	17103.8	407071	2.78063e+06	2.01545e+06	232341	49135.3	41513.2	23894	16269.8	14380.6	14129.7	14280.3	14119.7	13997.5	12632.2	10365.1	10787.8
A0A0R4J083	10407.5	10495	10335.4	10428.6	10325.2	9519.44	10004.2	10238.5	10279.4	10952.9	12583.9	17716.6	17737.2	12961.3	12375.4	12047.7	11056.3	10343.1	10620.1	11724.7	11815.4	12906.6	12504.2	11298.6	10825.3	10891	11592.5	11691.4	12131.1	14357.7	17103.8	407071	2.78063e+06	2.01545e+06	232341	49135.3	41513.2	23894	16269.8	14380.6	14129.7	14280.3	14119.7	13997.5	12632.2	10365.1	10787.8
A0A0R4J083	10407.5	10495	10335.4	10428.6	10325.2	9519.44	10004.2	10238.5	10279.4	10952.9	12583.9	17716.6	17737.2	12961.3	12375.4	12047.7	11056.3	10343.1	10620.1	11724.7	11815.4	12906.6	12504.2	11298.6	10825.3	10891	11592.5	11691.4	12131.1	14357.7	17103.8	407071	2.78063e+06	2.01545e+06	232341	49135.3	41513.2	23894	16269.8	14380.6	14129.7	14280.3	14119.7	13997.5	12632.2	10365.1	10787.8
A0A0R4J083	10407.5	10495	10335.4	10428.6	10325.2	9519.44	10004.2	10238.5	10279.4	10952.9	12583.9	17716.6	17737.2	12961.3	12375.4	12047.7	11056.3	10343.1	10620.1	11724.7	11815.4	12906.6	12504.2	11298.6	10825.3	10891	11592.5	11691.4	12131.1	14357.7	17103.8	407071	2.78063e+06	2.01545e+06	232341	49135.3	41513.2	23894	16269.8	14380.6	14129.7	14280.3	14119.7	13997.5	12632.2	10365.1	10787.8
A0A0R4J083	10407.5	10495	10335.4	10428.6	10325.2	9519.44	10004.2	10238.5	10279.4	10952.9	12583.9	17716.6	17737.2	12961.3	12375.4	12047.7	11056.3	10343.1	10620.1	11724.7	11815.4	12906.6	12504.2	11298.6	10825.3	10891	11592.5	11691.4	12131.1	14357.7	17103.8	407071	2.78063e+06	2.01545e+06	232341	49135.3	41513.2	23894	16269.8	14380.6	14129.7	14280.3	14119.7	13997.5	12632.2	10365.1	10787.8
A0A0R4J083	10407.5	10495	10335.4	10428.6	10325.2	9519.44	10004.2	10238.5	10279.4	10952.9	12583.9	17716.6	17737.2	12961.3	12375.4	12047.7	11056.3	10343.1	10620.1	11724.7	11815.4	12906.6	12504.2	11298.6	10825.3	10891	11592.5	11691.4	12131.1	14357.7	17103.8	407071	2.78063e+06	2.01545e+06	232341	49135.3	41513.2	23894	16269.8	14380.6	14129.7	14280.3	14119.7	13997.5	12632.2	10365.1	10787.8
A0A0R4J083	10407.5	10495	10335.4	10428.6	10325.2	9519.44	10004.2	10238.5	10279.4	10952.9	12583.9	17716.6	17737.2	12961.3	12375.4	12047.7	11056.3	10343.1	10620.1	11724.7	11815.4	12906.6	12504.2	11298.6	10825.3	10891	11592.5	11691.4	12131.1	14357.7	17103.8	407071	2.78063e+06	2.01545e+06	232341	49135.3	41513.2	23894	16269.8	14380.6	14129.7	14280.3	14119.7	13997.5	12632.2	10365.1	10787.8
A0A0R4J083	10407.5	10495	10335.4	10428.6	10325.2	9519.44	10004.2	10238.5	10279.4	10952.9	12583.9	17716.6	17737.2	12961.3	12375.4	12047.7	11056.3	10343.1	10620.1	11724.7	11815.4	12906.6	12504.2	11298.6	10825.3	10891	11592.5	11691.4	12131.1	14357.7	17103.8	407071	2.78063e+06	2.01545e+06	232341	49135.3	41513.2	23894	16269.8	14380.6	14129.7	14280.3	14119.7	13997.5	12632.2	10365.1	10787.8
A0A0R4J083	10407.5	10495	10335.4	10428.6	10325.2	9519.44	10004.2	10238.5	10279.4	10952.9	12583.9	17716.6	17737.2	12961.3	12375.4	12047.7	11056.3	10343.1	10620.1	11724.7	11815.4	12906.6	12504.2	11298.6	10825.3	10891	11592.5	11691.4	12131.1	14357.7	17103.8	407071	2.78063e+06	2.01545e+06	232341	49135.3	41513.2	23894	16269.8	14380.6	14129.7	14280.3	14119.7	13997.5	12632.2	10365.1	10787.8
A0A0R4J083	10407.5	10495	10335.4	10428.6	10325.2	9519.44	10004.2	10238.5	10279.4	10952.9	12583.9	17716.6	17737.2	12961.3	12375.4	12047.7	11056.3	10343.1	10620.1	11724.7	11815.4	12906.6	12504.2	11298.6	10825.3	10891	11592.5	11691.4	12131.1	14357.7	17103.8	407071	2.78063e+06	2.01545e+06	232341	49135.3	41513.2	23894	16269.8	14380.6	14129.7	14280.3	14119.7	13997.5	12632.2	10365.1	10787.8
A0A0R4J083	10407.5	10495	10335.4	10428.6	10325.2	9519.44	10004.2	10238.5	10279.4	10952.9	12583.9	17716.6	17737.2	12961.3	12375.4	12047.7	11056.3	10343.1	10620.1	11724.7	11815.4	12906.6	12504.2	11298.6	10825.3	10891	11592.5	11691.4	12131.1	14357.7	17103.8	407071	2.78063e+06	2.01545e+06	232341	49135.3	41513.2	23894	16269.8	14380.6	14129.7	14280.3	14119.7	13997.5	12632.2	10365.1	10787.8
A0A0R4J083	10407.5	10495	10335.4	10428.6	10325.2	9519.44	10004.2	10238.5	10279.4	10952.9	12583.9	17716.6	17737.2	12961.3	12375.4	12047.7	11056.3	10343.1	10620.1	11724.7	11815.4	12906.6	12504.2	11298.6	10825.3	10891	11592.5	11691.4	12131.1	14357.7	17103.8	407071	2.78063e+06	2.01545e+06	232341	49135.3	41513.2	23894	16269.8	14380.6	14129.7	14280.3	14119.7	13997.5	12632.2	10365.1	10787.8
A0A0R4J085	1478.48	1589.89	2444.55	1532.05	1406.81	1088.92	1627.75	1800.44	1965.28	2364.55	1637.63	1447.45	1396.84	1696.97	2450.23	1896.56	1481.92	1028.79	1135.9	1366.67	1488.34	1558.43	1503.94	1542.27	1416.19	1096.18	1595.55	1812.44	1975.95	2377.39	1603.56	1455.31	1404.42	2164.04	2178.14	1906.85	1489.96	1034.37	1247.01	1228.46	1337.82	1757.05	2211.98	1693.13	1554.73	1885.01	1798.9
A0A0R4J092	1334.77	1147.69	1657.53	2259.5	2066.54	1812.29	1120.99	1220.79	1843.28	1603.29	2324.76	1998.92	1835.95	1291.09	2483.26	1035.56	1952.42	2126.23	1675.24	1726.22	1343.67	1155.34	1668.58	2274.56	2080.32	1824.38	1128.47	1228.93	1804.93	1611.99	2337.38	2009.77	1797.76	1298.1	1187.25	1041.18	1963.02	2137.78	1839.11	1593.52	1475.11	1038.5	1499.84	1567.26	1869.94	2002.84	1014.35
A0A0R4J094	1518.74	1453.22	1789.38	1767.16	1893.89	1938.18	1376.92	1364.44	1584.3	1639.08	1813.72	1803.42	1613.53	1499.79	1365.66	1335.21	1702.64	1993.93	1775.38	1681.16	1517.26	1546.65	1709.38	1897	1840.47	1837.08	1507.46	1415.92	1506.04	1659.09	1789.32	1912.34	1697.09	2201.14	41082.2	22614.6	18653.8	7725.88	4051.58	2340.78	1937.34	2030.89	1591.02	1867.47	1882.68	1974.15	1401.09
A0A0R4J094	1518.74	1453.22	1789.38	1767.16	1893.89	1938.18	1376.92	1364.44	1584.3	1639.08	1813.72	1803.42	1613.53	1499.79	1365.66	1335.21	1702.64	1993.93	1775.38	1681.16	1517.26	1546.65	1709.38	1897	1840.47	1837.08	1507.46	1415.92	1506.04	1659.09	1789.32	1912.34	1697.09	2201.14	41082.2	22614.6	18653.8	7725.88	4051.58	2340.78	1937.34	2030.89	1591.02	1867.47	1882.68	1974.15	1401.09
A0A0R4J094	1518.74	1453.22	1789.38	1767.16	1893.89	1938.18	1376.92	1364.44	1584.3	1639.08	1813.72	1803.42	1613.53	1499.79	1365.66	1335.21	1702.64	1993.93	1775.38	1681.16	1517.26	1546.65	1709.38	1897	1840.47	1837.08	1507.46	1415.92	1506.04	1659.09	1789.32	1912.34	1697.09	2201.14	41082.2	22614.6	18653.8	7725.88	4051.58	2340.78	1937.34	2030.89	1591.02	1867.47	1882.68	1974.15	1401.09
A0A0R4J094	1518.74	1453.22	1789.38	1767.16	1893.89	1938.18	1376.92	1364.44	1584.3	1639.08	1813.72	1803.42	1613.53	1499.79	1365.66	1335.21	1702.64	1993.93	1775.38	1681.16	1517.26	1546.65	1709.38	1897	1840.47	1837.08	1507.46	1415.92	1506.04	1659.09	1789.32	1912.34	1697.09	2201.14	41082.2	22614.6	18653.8	7725.88	4051.58	2340.78	1937.34	2030.89	1591.02	1867.47	1882.68	1974.15	1401.09
A0A0R4J094	1518.74	1453.22	1789.38	1767.16	1893.89	1938.18	1376.92	1364.44	1584.3	1639.08	1813.72	1803.42	1613.53	1499.79	1365.66	1335.21	1702.64	1993.93	1775.38	1681.16	1517.26	1546.65	1709.38	1897	1840.47	1837.08	1507.46	1415.92	1506.04	1659.09	1789.32	1912.34	1697.09	2201.14	41082.2	22614.6	18653.8	7725.88	4051.58	2340.78	1937.34	2030.89	1591.02	1867.47	1882.68	1974.15	1401.09
A0A0R4J094	1518.74	1453.22	1789.38	1767.16	1893.89	1938.18	1376.92	1364.44	1584.3	1639.08	1813.72	1803.42	1613.53	1499.79	1365.66	1335.21	1702.64	1993.93	1775.38	1681.16	1517.26	1546.65	1709.38	1897	1840.47	1837.08	1507.46	1415.92	1506.04	1659.09	1789.32	1912.34	1697.09	2201.14	41082.2	22614.6	18653.8	7725.88	4051.58	2340.78	1937.34	2030.89	1591.02	1867.47	1882.68	1974.15	1401.09
A0A0R4J094	1518.74	1453.22	1789.38	1767.16	1893.89	1938.18	1376.92	1364.44	1584.3	1639.08	1813.72	1803.42	1613.53	1499.79	1365.66	1335.21	1702.64	1993.93	1775.38	1681.16	1517.26	1546.65	1709.38	1897	1840.47	1837.08	1507.46	1415.92	1506.04	1659.09	1789.32	1912.34	1697.09	2201.14	41082.2	22614.6	18653.8	7725.88	4051.58	2340.78	1937.34	2030.89	1591.02	1867.47	1882.68	1974.15	1401.09
A0A0R4J094	1518.74	1453.22	1789.38	1767.16	1893.89	1938.18	1376.92	1364.44	1584.3	1639.08	1813.72	1803.42	1613.53	1499.79	1365.66	1335.21	1702.64	1993.93	1775.38	1681.16	1517.26	1546.65	1709.38	1897	1840.47	1837.08	1507.46	1415.92	1506.04	1659.09	1789.32	1912.34	1697.09	2201.14	41082.2	22614.6	18653.8	7725.88	4051.58	2340.78	1937.34	2030.89	1591.02	1867.47	1882.68	1974.15	1401.09
A0A0R4J094	1518.74	1453.22	1789.38	1767.16	1893.89	1938.18	1376.92	1364.44	1584.3	1639.08	1813.72	1803.42	1613.53	1499.79	1365.66	1335.21	1702.64	1993.93	1775.38	1681.16	1517.26	1546.65	1709.38	1897	1840.47	1837.08	1507.46	1415.92	1506.04	1659.09	1789.32	1912.34	1697.09	2201.14	41082.2	22614.6	18653.8	7725.88	4051.58	2340.78	1937.34	2030.89	1591.02	1867.47	1882.68	1974.15	1401.09
A0A0R4J0B2	1856.85	1578.3	1123.04	1364.07	1485.51	1582.37	2456.17	1524.81	1058.29	1226.36	1061.02	1436.9	2475.36	2375.79	2811.66	1341.98	1403.47	1688.94	1864.42	2030.4	1869.23	1547.07	1130.52	1373.17	27706.9	1551.06	1511.09	1534.97	1064.04	1158.76	1066.78	1444.7	16005.4	34719.3	1611.18	6988.46	1411.09	1653.8	1675.87	1825.07	1154.81	2275.42	1241.11	3332.33	1344.18	1748.74	2222.49
A0A0R4J0G0	1494.85	1094.21	1532.8	1616.35	1676.92	1738.48	1422.58	1268.97	1295.1	1413.7	1437.64	1753.37	1564.25	1582.1	1114.05	1229.34	1706.5	1763.29	2055.21	1461.9	1483.26	1629.01	1456.25	1424.91	1640.19	1684.72	1586.43	1234.76	1285.92	1404.14	1367.07	1577.74	1548.43	6938.99	27331.7	1273.39	1592.29	1857.77	1809.94	1902.19	1600.02	1549.47	1574.21	1464.75	1592.24	1797.88	1507.14
A0A0R4J0G0	1494.85	1094.21	1532.8	1616.35	1676.92	1738.48	1422.58	1268.97	1295.1	1413.7	1437.64	1753.37	1564.25	1582.1	1114.05	1229.34	1706.5	1763.29	2055.21	1461.9	1483.26	1629.01	1456.25	1424.91	1640.19	1684.72	1586.43	1234.76	1285.92	1404.14	1367.07	1577.74	1548.43	6938.99	27331.7	1273.39	1592.29	1857.77	1809.94	1902.19	1600.02	1549.47	1574.21	1464.75	1592.24	1797.88	1507.14
A0A0R4J0G0	1494.85	1094.21	1532.8	1616.35	1676.92	1738.48	1422.58	1268.97	1295.1	1413.7	1437.64	1753.37	1564.25	1582.1	1114.05	1229.34	1706.5	1763.29	2055.21	1461.9	1483.26	1629.01	1456.25	1424.91	1640.19	1684.72	1586.43	1234.76	1285.92	1404.14	1367.07	1577.74	1548.43	6938.99	27331.7	1273.39	1592.29	1857.77	1809.94	1902.19	1600.02	1549.47	1574.21	1464.75	1592.24	1797.88	1507.14
A0A0R4J0G0	1494.85	1094.21	1532.8	1616.35	1676.92	1738.48	1422.58	1268.97	1295.1	1413.7	1437.64	1753.37	1564.25	1582.1	1114.05	1229.34	1706.5	1763.29	2055.21	1461.9	1483.26	1629.01	1456.25	1424.91	1640.19	1684.72	1586.43	1234.76	1285.92	1404.14	1367.07	1577.74	1548.43	6938.99	27331.7	1273.39	1592.29	1857.77	1809.94	1902.19	1600.02	1549.47	1574.21	1464.75	1592.24	1797.88	1507.14
A0A0R4J0I1	1591.36	1479.54	1607.2	1654.74	1927.7	1863.82	1500.93	1543.27	1449.93	1509.08	1635.24	1893.52	1626.23	1607.87	1543.25	1410.5	1878.46	1883.97	1722.6	1559.7	1493.58	1554.1	1616.17	1641.39	1797.36	1704.12	1515.69	1447.92	1404.33	1605.16	1621.56	1743.45	16684	61028.1	13530.9	1659.99	1597.95	1886.51	1777.79	1869.58	1633.27	1495.27	1489.18	1632.3	1641.13	1923.23	1513.7
A0A0R4J0I1	1591.36	1479.54	1607.2	1654.74	1927.7	1863.82	1500.93	1543.27	1449.93	1509.08	1635.24	1893.52	1626.23	1607.87	1543.25	1410.5	1878.46	1883.97	1722.6	1559.7	1493.58	1554.1	1616.17	1641.39	1797.36	1704.12	1515.69	1447.92	1404.33	1605.16	1621.56	1743.45	16684	61028.1	13530.9	1659.99	1597.95	1886.51	1777.79	1869.58	1633.27	1495.27	1489.18	1632.3	1641.13	1923.23	1513.7
A0A0R4J0I1	1591.36	1479.54	1607.2	1654.74	1927.7	1863.82	1500.93	1543.27	1449.93	1509.08	1635.24	1893.52	1626.23	1607.87	1543.25	1410.5	1878.46	1883.97	1722.6	1559.7	1493.58	1554.1	1616.17	1641.39	1797.36	1704.12	1515.69	1447.92	1404.33	1605.16	1621.56	1743.45	16684	61028.1	13530.9	1659.99	1597.95	1886.51	1777.79	1869.58	1633.27	1495.27	1489.18	1632.3	1641.13	1923.23	1513.7
A0A0R4J0I1	1591.36	1479.54	1607.2	1654.74	1927.7	1863.82	1500.93	1543.27	1449.93	1509.08	1635.24	1893.52	1626.23	1607.87	1543.25	1410.5	1878.46	1883.97	1722.6	1559.7	1493.58	1554.1	1616.17	1641.39	1797.36	1704.12	1515.69	1447.92	1404.33	1605.16	1621.56	1743.45	16684	61028.1	13530.9	1659.99	1597.95	1886.51	1777.79	1869.58	1633.27	1495.27	1489.18	1632.3	1641.13	1923.23	1513.7
A0A0R4J0I1	1591.36	1479.54	1607.2	1654.74	1927.7	1863.82	1500.93	1543.27	1449.93	1509.08	1635.24	1893.52	1626.23	1607.87	1543.25	1410.5	1878.46	1883.97	1722.6	1559.7	1493.58	1554.1	1616.17	1641.39	1797.36	1704.12	1515.69	1447.92	1404.33	1605.16	1621.56	1743.45	16684	61028.1	13530.9	1659.99	1597.95	1886.51	1777.79	1869.58	1633.27	1495.27	1489.18	1632.3	1641.13	1923.23	1513.7
A0A0R4J0I1	1591.36	1479.54	1607.2	1654.74	1927.7	1863.82	1500.93	1543.27	1449.93	1509.08	1635.24	1893.52	1626.23	1607.87	1543.25	1410.5	1878.46	1883.97	1722.6	1559.7	1493.58	1554.1	1616.17	1641.39	1797.36	1704.12	1515.69	1447.92	1404.33	1605.16	1621.56	1743.45	16684	61028.1	13530.9	1659.99	1597.95	1886.51	1777.79	1869.58	1633.27	1495.27	1489.18	1632.3	1641.13	1923.23	1513.7
A0A0R4J0I1	1591.36	1479.54	1607.2	1654.74	1927.7	1863.82	1500.93	1543.27	1449.93	1509.08	1635.24	1893.52	1626.23	1607.87	1543.25	1410.5	1878.46	1883.97	1722.6	1559.7	1493.58	1554.1	1616.17	1641.39	1797.36	1704.12	1515.69	1447.92	1404.33	1605.16	1621.56	1743.45	16684	61028.1	13530.9	1659.99	1597.95	1886.51	1777.79	1869.58	1633.27	1495.27	1489.18	1632.3	1641.13	1923.23	1513.7
A0A0R4J0I1	1591.36	1479.54	1607.2	1654.74	1927.7	1863.82	1500.93	1543.27	1449.93	1509.08	1635.24	1893.52	1626.23	1607.87	1543.25	1410.5	1878.46	1883.97	1722.6	1559.7	1493.58	1554.1	1616.17	1641.39	1797.36	1704.12	1515.69	1447.92	1404.33	1605.16	1621.56	1743.45	16684	61028.1	13530.9	1659.99	1597.95	1886.51	1777.79	1869.58	1633.27	1495.27	1489.18	1632.3	1641.13	1923.23	1513.7
Q91ZX7	1416.26	1300.48	1420.83	1749.45	1324.24	1298.48	1554.78	1411.26	1709.05	2306.97	2863.17	4210.11	4651.67	2669.91	4190.87	4595.61	1895.99	1446.81	1583.63	1446.51	1148.37	2071.11	1628.34	1638.84	1627.04	1093.32	1212.94	1311.2	1564.7	1249.94	1683.71	1546.07	1266.9	1227.78	1238.09	1184.38	1558.63	1219.92	1304.58	1094.51	1380.93	1268.04	1523.5	1282.28	1378.85	1606.67	1272.68
Q91ZX7	1416.26	1300.48	1420.83	1749.45	1324.24	1298.48	1554.78	1411.26	1709.05	2306.97	2863.17	4210.11	4651.67	2669.91	4190.87	4595.61	1895.99	1446.81	1583.63	1446.51	1148.37	2071.11	1628.34	1638.84	1627.04	1093.32	1212.94	1311.2	1564.7	1249.94	1683.71	1546.07	1266.9	1227.78	1238.09	1184.38	1558.63	1219.92	1304.58	1094.51	1380.93	1268.04	1523.5	1282.28	1378.85	1606.67	1272.68
A0A0R4J0J1	2441.3	2241.73	1733.73	1355.82	1129.88	1087.47	2295.12	2034.47	1739.2	1699.23	1394.98	1280.94	1578.4	2361.41	1967.89	1894.04	1311.45	1162.51	1872.56	1544.32	1501.94	2256.68	1699.43	1364.86	8313.64	1094.72	2310.42	2048.03	1748.65	1663.88	1402.55	1287.9	1586.97	20410.4	44902.4	15231.9	1318.57	1889.76	1103.57	1388.14	1693.36	1346.73	1568.79	1498.37	1022.38	1201.81	1591.96
A0A0R4J0K1	1802.2	1304.31	1557.58	2404.49	2207.93	2114.81	1335.37	1147.17	1011.93	1801.21	1640.73	2271.71	1725.24	1373.94	1261.63	1208.42	2325.8	1998.02	1782.74	1637.01	1766.54	1313.01	1567.96	1479.29	2222.65	2128.91	1344.28	1154.82	1920.75	1763.74	1649.64	8384.95	20011.7	19182.9	1268.48	1214.98	2338.43	2008.87	1957.13	1797.14	1630.74	1441.45	1409.39	1667.83	2440.08	1913.61	1475.78
A0A0R4J0L6	1852.03	1656.96	1689.52	1854.95	2118.7	2254.79	1537.38	1801.86	1898.35	1900.25	2218.18	2485.22	3109.62	2621.96	2458.06	2605.24	2542.41	2652.29	4818.64	10474.8	17236.8	14655.6	15463.6	21225.3	4962.86	3109.96	1853.42	1660.39	1678.3	1640.25	1758	2050.79	1882.71	1831.45	1644.58	1620.77	1891.02	1828	1870.37	2071.56	1878.79	1840.15	1620.07	1780.5	1854.62	1914.18	1941.72
A0A0R4J0L6	1852.03	1656.96	1689.52	1854.95	2118.7	2254.79	1537.38	1801.86	1898.35	1900.25	2218.18	2485.22	3109.62	2621.96	2458.06	2605.24	2542.41	2652.29	4818.64	10474.8	17236.8	14655.6	15463.6	21225.3	4962.86	3109.96	1853.42	1660.39	1678.3	1640.25	1758	2050.79	1882.71	1831.45	1644.58	1620.77	1891.02	1828	1870.37	2071.56	1878.79	1840.15	1620.07	1780.5	1854.62	1914.18	1941.72
A0A0R4J0L6	1852.03	1656.96	1689.52	1854.95	2118.7	2254.79	1537.38	1801.86	1898.35	1900.25	2218.18	2485.22	3109.62	2621.96	2458.06	2605.24	2542.41	2652.29	4818.64	10474.8	17236.8	14655.6	15463.6	21225.3	4962.86	3109.96	1853.42	1660.39	1678.3	1640.25	1758	2050.79	1882.71	1831.45	1644.58	1620.77	1891.02	1828	1870.37	2071.56	1878.79	1840.15	1620.07	1780.5	1854.62	1914.18	1941.72
A0A0R4J0L6	1852.03	1656.96	1689.52	1854.95	2118.7	2254.79	1537.38	1801.86	1898.35	1900.25	2218.18	2485.22	3109.62	2621.96	2458.06	2605.24	2542.41	2652.29	4818.64	10474.8	17236.8	14655.6	15463.6	21225.3	4962.86	3109.96	1853.42	1660.39	1678.3	1640.25	1758	2050.79	1882.71	1831.45	1644.58	1620.77	1891.02	1828	1870.37	2071.56	1878.79	1840.15	1620.07	1780.5	1854.62	1914.18	1941.72
A0A0R4J0L6	1852.03	1656.96	1689.52	1854.95	2118.7	2254.79	1537.38	1801.86	1898.35	1900.25	2218.18	2485.22	3109.62	2621.96	2458.06	2605.24	2542.41	2652.29	4818.64	10474.8	17236.8	14655.6	15463.6	21225.3	4962.86	3109.96	1853.42	1660.39	1678.3	1640.25	1758	2050.79	1882.71	1831.45	1644.58	1620.77	1891.02	1828	1870.37	2071.56	1878.79	1840.15	1620.07	1780.5	1854.62	1914.18	1941.72
A0A0R4J0L6	1852.03	1656.96	1689.52	1854.95	2118.7	2254.79	1537.38	1801.86	1898.35	1900.25	2218.18	2485.22	3109.62	2621.96	2458.06	2605.24	2542.41	2652.29	4818.64	10474.8	17236.8	14655.6	15463.6	21225.3	4962.86	3109.96	1853.42	1660.39	1678.3	1640.25	1758	2050.79	1882.71	1831.45	1644.58	1620.77	1891.02	1828	1870.37	2071.56	1878.79	1840.15	1620.07	1780.5	1854.62	1914.18	1941.72
A0A0R4J0P1	2868.06	2777.15	2540.74	2422.35	3506.8	3121.33	3668.47	3014.21	4293.32	3679.38	4408.51	5272.24	4736.71	4279.71	5999.25	14481.6	4179.68	8141.72	6731.71	12408.5	9859.31	10479.2	11279.4	5154.05	3524.4	11240.8	8999.58	5886.19	7668.78	39159.4	44274.8	57392.4	103448	14140.2	7771.74	68641.5	39324.6	6825.15	5361.43	6024.01	4272.24	3324.97	4485.93	3865.3	2322.85	2314.15	2377.74
A0A0R4J0P1	2868.06	2777.15	2540.74	2422.35	3506.8	3121.33	3668.47	3014.21	4293.32	3679.38	4408.51	5272.24	4736.71	4279.71	5999.25	14481.6	4179.68	8141.72	6731.71	12408.5	9859.31	10479.2	11279.4	5154.05	3524.4	11240.8	8999.58	5886.19	7668.78	39159.4	44274.8	57392.4	103448	14140.2	7771.74	68641.5	39324.6	6825.15	5361.43	6024.01	4272.24	3324.97	4485.93	3865.3	2322.85	2314.15	2377.74
A0A0R4J0P1	2868.06	2777.15	2540.74	2422.35	3506.8	3121.33	3668.47	3014.21	4293.32	3679.38	4408.51	5272.24	4736.71	4279.71	5999.25	14481.6	4179.68	8141.72	6731.71	12408.5	9859.31	10479.2	11279.4	5154.05	3524.4	11240.8	8999.58	5886.19	7668.78	39159.4	44274.8	57392.4	103448	14140.2	7771.74	68641.5	39324.6	6825.15	5361.43	6024.01	4272.24	3324.97	4485.93	3865.3	2322.85	2314.15	2377.74
A0A0R4J0P1	2868.06	2777.15	2540.74	2422.35	3506.8	3121.33	3668.47	3014.21	4293.32	3679.38	4408.51	5272.24	4736.71	4279.71	5999.25	14481.6	4179.68	8141.72	6731.71	12408.5	9859.31	10479.2	11279.4	5154.05	3524.4	11240.8	8999.58	5886.19	7668.78	39159.4	44274.8	57392.4	103448	14140.2	7771.74	68641.5	39324.6	6825.15	5361.43	6024.01	4272.24	3324.97	4485.93	3865.3	2322.85	2314.15	2377.74
A0A0R4J0S3	12026.2	12027.3	12544.6	12369.6	12550.6	11940.2	12255.6	12132.7	12438.5	12229.6	12354.6	13039.5	13482.4	13578.7	14492.3	14083.4	13367	12832.6	16090.4	16752.1	18592.1	20067.6	18375.7	19626.3	17709.8	19469.2	18659.8	20945.7	18727.5	18521.1	16264.5	15878.2	13042.5	13489.4	13224.9	14791.7	15769	15607	14535.1	14753	17765.2	20593.5	24364.9	22411.7	25677.3	14977.1	20616.5
A0A0R4J0S3	12026.2	12027.3	12544.6	12369.6	12550.6	11940.2	12255.6	12132.7	12438.5	12229.6	12354.6	13039.5	13482.4	13578.7	14492.3	14083.4	13367	12832.6	16090.4	16752.1	18592.1	20067.6	18375.7	19626.3	17709.8	19469.2	18659.8	20945.7	18727.5	18521.1	16264.5	15878.2	13042.5	13489.4	13224.9	14791.7	15769	15607	14535.1	14753	17765.2	20593.5	24364.9	22411.7	25677.3	14977.1	20616.5
A0A0R4J0S3	12026.2	12027.3	12544.6	12369.6	12550.6	11940.2	12255.6	12132.7	12438.5	12229.6	12354.6	13039.5	13482.4	13578.7	14492.3	14083.4	13367	12832.6	16090.4	16752.1	18592.1	20067.6	18375.7	19626.3	17709.8	19469.2	18659.8	20945.7	18727.5	18521.1	16264.5	15878.2	13042.5	13489.4	13224.9	14791.7	15769	15607	14535.1	14753	17765.2	20593.5	24364.9	22411.7	25677.3	14977.1	20616.5
A0A0R4J0S3	12026.2	12027.3	12544.6	12369.6	12550.6	11940.2	12255.6	12132.7	12438.5	12229.6	12354.6	13039.5	13482.4	13578.7	14492.3	14083.4	13367	12832.6	16090.4	16752.1	18592.1	20067.6	18375.7	19626.3	17709.8	19469.2	18659.8	20945.7	18727.5	18521.1	16264.5	15878.2	13042.5	13489.4	13224.9	14791.7	15769	15607	14535.1	14753	17765.2	20593.5	24364.9	22411.7	25677.3	14977.1	20616.5
A0A0R4J0S3	12026.2	12027.3	12544.6	12369.6	12550.6	11940.2	12255.6	12132.7	12438.5	12229.6	12354.6	13039.5	13482.4	13578.7	14492.3	14083.4	13367	12832.6	16090.4	16752.1	18592.1	20067.6	18375.7	19626.3	17709.8	19469.2	18659.8	20945.7	18727.5	18521.1	16264.5	15878.2	13042.5	13489.4	13224.9	14791.7	15769	15607	14535.1	14753	17765.2	20593.5	24364.9	22411.7	25677.3	14977.1	20616.5
A0A0R4J0S3	12026.2	12027.3	12544.6	12369.6	12550.6	11940.2	12255.6	12132.7	12438.5	12229.6	12354.6	13039.5	13482.4	13578.7	14492.3	14083.4	13367	12832.6	16090.4	16752.1	18592.1	20067.6	18375.7	19626.3	17709.8	19469.2	18659.8	20945.7	18727.5	18521.1	16264.5	15878.2	13042.5	13489.4	13224.9	14791.7	15769	15607	14535.1	14753	17765.2	20593.5	24364.9	22411.7	25677.3	14977.1	20616.5
A0A0R4J0S3	12026.2	12027.3	12544.6	12369.6	12550.6	11940.2	12255.6	12132.7	12438.5	12229.6	12354.6	13039.5	13482.4	13578.7	14492.3	14083.4	13367	12832.6	16090.4	16752.1	18592.1	20067.6	18375.7	19626.3	17709.8	19469.2	18659.8	20945.7	18727.5	18521.1	16264.5	15878.2	13042.5	13489.4	13224.9	14791.7	15769	15607	14535.1	14753	17765.2	20593.5	24364.9	22411.7	25677.3	14977.1	20616.5
A0A0R4J0S3	12026.2	12027.3	12544.6	12369.6	12550.6	11940.2	12255.6	12132.7	12438.5	12229.6	12354.6	13039.5	13482.4	13578.7	14492.3	14083.4	13367	12832.6	16090.4	16752.1	18592.1	20067.6	18375.7	19626.3	17709.8	19469.2	18659.8	20945.7	18727.5	18521.1	16264.5	15878.2	13042.5	13489.4	13224.9	14791.7	15769	15607	14535.1	14753	17765.2	20593.5	24364.9	22411.7	25677.3	14977.1	20616.5
A0A0R4J0S3	12026.2	12027.3	12544.6	12369.6	12550.6	11940.2	12255.6	12132.7	12438.5	12229.6	12354.6	13039.5	13482.4	13578.7	14492.3	14083.4	13367	12832.6	16090.4	16752.1	18592.1	20067.6	18375.7	19626.3	17709.8	19469.2	18659.8	20945.7	18727.5	18521.1	16264.5	15878.2	13042.5	13489.4	13224.9	14791.7	15769	15607	14535.1	14753	17765.2	20593.5	24364.9	22411.7	25677.3	14977.1	20616.5
A0A0R4J0S3	12026.2	12027.3	12544.6	12369.6	12550.6	11940.2	12255.6	12132.7	12438.5	12229.6	12354.6	13039.5	13482.4	13578.7	14492.3	14083.4	13367	12832.6	16090.4	16752.1	18592.1	20067.6	18375.7	19626.3	17709.8	19469.2	18659.8	20945.7	18727.5	18521.1	16264.5	15878.2	13042.5	13489.4	13224.9	14791.7	15769	15607	14535.1	14753	17765.2	20593.5	24364.9	22411.7	25677.3	14977.1	20616.5
A0A0R4J0S3	12026.2	12027.3	12544.6	12369.6	12550.6	11940.2	12255.6	12132.7	12438.5	12229.6	12354.6	13039.5	13482.4	13578.7	14492.3	14083.4	13367	12832.6	16090.4	16752.1	18592.1	20067.6	18375.7	19626.3	17709.8	19469.2	18659.8	20945.7	18727.5	18521.1	16264.5	15878.2	13042.5	13489.4	13224.9	14791.7	15769	15607	14535.1	14753	17765.2	20593.5	24364.9	22411.7	25677.3	14977.1	20616.5
A0A0R4J0S3	12026.2	12027.3	12544.6	12369.6	12550.6	11940.2	12255.6	12132.7	12438.5	12229.6	12354.6	13039.5	13482.4	13578.7	14492.3	14083.4	13367	12832.6	16090.4	16752.1	18592.1	20067.6	18375.7	19626.3	17709.8	19469.2	18659.8	20945.7	18727.5	18521.1	16264.5	15878.2	13042.5	13489.4	13224.9	14791.7	15769	15607	14535.1	14753	17765.2	20593.5	24364.9	22411.7	25677.3	14977.1	20616.5
A0A0R4J0S3	12026.2	12027.3	12544.6	12369.6	12550.6	11940.2	12255.6	12132.7	12438.5	12229.6	12354.6	13039.5	13482.4	13578.7	14492.3	14083.4	13367	12832.6	16090.4	16752.1	18592.1	20067.6	18375.7	19626.3	17709.8	19469.2	18659.8	20945.7	18727.5	18521.1	16264.5	15878.2	13042.5	13489.4	13224.9	14791.7	15769	15607	14535.1	14753	17765.2	20593.5	24364.9	22411.7	25677.3	14977.1	20616.5
A0A0R4J0S3	12026.2	12027.3	12544.6	12369.6	12550.6	11940.2	12255.6	12132.7	12438.5	12229.6	12354.6	13039.5	13482.4	13578.7	14492.3	14083.4	13367	12832.6	16090.4	16752.1	18592.1	20067.6	18375.7	19626.3	17709.8	19469.2	18659.8	20945.7	18727.5	18521.1	16264.5	15878.2	13042.5	13489.4	13224.9	14791.7	15769	15607	14535.1	14753	17765.2	20593.5	24364.9	22411.7	25677.3	14977.1	20616.5
A0A0R4J0S3	12026.2	12027.3	12544.6	12369.6	12550.6	11940.2	12255.6	12132.7	12438.5	12229.6	12354.6	13039.5	13482.4	13578.7	14492.3	14083.4	13367	12832.6	16090.4	16752.1	18592.1	20067.6	18375.7	19626.3	17709.8	19469.2	18659.8	20945.7	18727.5	18521.1	16264.5	15878.2	13042.5	13489.4	13224.9	14791.7	15769	15607	14535.1	14753	17765.2	20593.5	24364.9	22411.7	25677.3	14977.1	20616.5
A0A0R4J0S3	12026.2	12027.3	12544.6	12369.6	12550.6	11940.2	12255.6	12132.7	12438.5	12229.6	12354.6	13039.5	13482.4	13578.7	14492.3	14083.4	13367	12832.6	16090.4	16752.1	18592.1	20067.6	18375.7	19626.3	17709.8	19469.2	18659.8	20945.7	18727.5	18521.1	16264.5	15878.2	13042.5	13489.4	13224.9	14791.7	15769	15607	14535.1	14753	17765.2	20593.5	24364.9	22411.7	25677.3	14977.1	20616.5
A0A0R4J0S3	12026.2	12027.3	12544.6	12369.6	12550.6	11940.2	12255.6	12132.7	12438.5	12229.6	12354.6	13039.5	13482.4	13578.7	14492.3	14083.4	13367	12832.6	16090.4	16752.1	18592.1	20067.6	18375.7	19626.3	17709.8	19469.2	18659.8	20945.7	18727.5	18521.1	16264.5	15878.2	13042.5	13489.4	13224.9	14791.7	15769	15607	14535.1	14753	17765.2	20593.5	24364.9	22411.7	25677.3	14977.1	20616.5
A0A0R4J0S3	12026.2	12027.3	12544.6	12369.6	12550.6	11940.2	12255.6	12132.7	12438.5	12229.6	12354.6	13039.5	13482.4	13578.7	14492.3	14083.4	13367	12832.6	16090.4	16752.1	18592.1	20067.6	18375.7	19626.3	17709.8	19469.2	18659.8	20945.7	18727.5	18521.1	16264.5	15878.2	13042.5	13489.4	13224.9	14791.7	15769	15607	14535.1	14753	17765.2	20593.5	24364.9	22411.7	25677.3	14977.1	20616.5
A0A0R4J0S3	12026.2	12027.3	12544.6	12369.6	12550.6	11940.2	12255.6	12132.7	12438.5	12229.6	12354.6	13039.5	13482.4	13578.7	14492.3	14083.4	13367	12832.6	16090.4	16752.1	18592.1	20067.6	18375.7	19626.3	17709.8	19469.2	18659.8	20945.7	18727.5	18521.1	16264.5	15878.2	13042.5	13489.4	13224.9	14791.7	15769	15607	14535.1	14753	17765.2	20593.5	24364.9	22411.7	25677.3	14977.1	20616.5
A0A0R4J0S3	12026.2	12027.3	12544.6	12369.6	12550.6	11940.2	12255.6	12132.7	12438.5	12229.6	12354.6	13039.5	13482.4	13578.7	14492.3	14083.4	13367	12832.6	16090.4	16752.1	18592.1	20067.6	18375.7	19626.3	17709.8	19469.2	18659.8	20945.7	18727.5	18521.1	16264.5	15878.2	13042.5	13489.4	13224.9	14791.7	15769	15607	14535.1	14753	17765.2	20593.5	24364.9	22411.7	25677.3	14977.1	20616.5
A0A0R4J0S3	12026.2	12027.3	12544.6	12369.6	12550.6	11940.2	12255.6	12132.7	12438.5	12229.6	12354.6	13039.5	13482.4	13578.7	14492.3	14083.4	13367	12832.6	16090.4	16752.1	18592.1	20067.6	18375.7	19626.3	17709.8	19469.2	18659.8	20945.7	18727.5	18521.1	16264.5	15878.2	13042.5	13489.4	13224.9	14791.7	15769	15607	14535.1	14753	17765.2	20593.5	24364.9	22411.7	25677.3	14977.1	20616.5
A0A0R4J0U7	1927.45	1943.08	1045.54	1138.62	1079.12	1419.59	1989.35	2347.17	1507.5	1384.27	1101.36	1110.29	704.737	356.903	1269.11	723.573	1136.73	1341.19	832.192	1060.4	1940.3	1865.52	1960.64	1146.21	1086.32	1185.1	1414.42	3580.77	14234.8	9728.39	1349.48	1116.32	1830.89	1993.89	1889.7	1539.68	1142.9	1348.47	1829.95	1680.36	1744.07	2147.38	1809.92	1030.29	1192.58	1284.53	2198.51
P08003	1288.02	1442.45	1793.85	1727.7	1658.93	1476.59	1434.17	1551.48	1736.73	1918.7	1892.63	1732.7	1286.22	1328.49	1549.72	1718.66	1803.9	1533.88	1520.43	1315.81	1419.19	1538.2	1774	1741.08	1557.41	1510.28	1534.95	1575.23	1733.9	1888.85	1878.01	2167.58	52316.2	17172.8	1522.02	1716.26	1783.04	1501.31	1413.1	1434.5	1238.07	1323.28	1881.8	1839.59	1685.7	1532.76	1318.35
P08003	1288.02	1442.45	1793.85	1727.7	1658.93	1476.59	1434.17	1551.48	1736.73	1918.7	1892.63	1732.7	1286.22	1328.49	1549.72	1718.66	1803.9	1533.88	1520.43	1315.81	1419.19	1538.2	1774	1741.08	1557.41	1510.28	1534.95	1575.23	1733.9	1888.85	1878.01	2167.58	52316.2	17172.8	1522.02	1716.26	1783.04	1501.31	1413.1	1434.5	1238.07	1323.28	1881.8	1839.59	1685.7	1532.76	1318.35
P08003	1288.02	1442.45	1793.85	1727.7	1658.93	1476.59	1434.17	1551.48	1736.73	1918.7	1892.63	1732.7	1286.22	1328.49	1549.72	1718.66	1803.9	1533.88	1520.43	1315.81	1419.19	1538.2	1774	1741.08	1557.41	1510.28	1534.95	1575.23	1733.9	1888.85	1878.01	2167.58	52316.2	17172.8	1522.02	1716.26	1783.04	1501.31	1413.1	1434.5	1238.07	1323.28	1881.8	1839.59	1685.7	1532.76	1318.35
P08003	1288.02	1442.45	1793.85	1727.7	1658.93	1476.59	1434.17	1551.48	1736.73	1918.7	1892.63	1732.7	1286.22	1328.49	1549.72	1718.66	1803.9	1533.88	1520.43	1315.81	1419.19	1538.2	1774	1741.08	1557.41	1510.28	1534.95	1575.23	1733.9	1888.85	1878.01	2167.58	52316.2	17172.8	1522.02	1716.26	1783.04	1501.31	1413.1	1434.5	1238.07	1323.28	1881.8	1839.59	1685.7	1532.76	1318.35
P08003	1288.02	1442.45	1793.85	1727.7	1658.93	1476.59	1434.17	1551.48	1736.73	1918.7	1892.63	1732.7	1286.22	1328.49	1549.72	1718.66	1803.9	1533.88	1520.43	1315.81	1419.19	1538.2	1774	1741.08	1557.41	1510.28	1534.95	1575.23	1733.9	1888.85	1878.01	2167.58	52316.2	17172.8	1522.02	1716.26	1783.04	1501.31	1413.1	1434.5	1238.07	1323.28	1881.8	1839.59	1685.7	1532.76	1318.35
P08003	1288.02	1442.45	1793.85	1727.7	1658.93	1476.59	1434.17	1551.48	1736.73	1918.7	1892.63	1732.7	1286.22	1328.49	1549.72	1718.66	1803.9	1533.88	1520.43	1315.81	1419.19	1538.2	1774	1741.08	1557.41	1510.28	1534.95	1575.23	1733.9	1888.85	1878.01	2167.58	52316.2	17172.8	1522.02	1716.26	1783.04	1501.31	1413.1	1434.5	1238.07	1323.28	1881.8	1839.59	1685.7	1532.76	1318.35
P08003	1288.02	1442.45	1793.85	1727.7	1658.93	1476.59	1434.17	1551.48	1736.73	1918.7	1892.63	1732.7	1286.22	1328.49	1549.72	1718.66	1803.9	1533.88	1520.43	1315.81	1419.19	1538.2	1774	1741.08	1557.41	1510.28	1534.95	1575.23	1733.9	1888.85	1878.01	2167.58	52316.2	17172.8	1522.02	1716.26	1783.04	1501.31	1413.1	1434.5	1238.07	1323.28	1881.8	1839.59	1685.7	1532.76	1318.35
P08003	1288.02	1442.45	1793.85	1727.7	1658.93	1476.59	1434.17	1551.48	1736.73	1918.7	1892.63	1732.7	1286.22	1328.49	1549.72	1718.66	1803.9	1533.88	1520.43	1315.81	1419.19	1538.2	1774	1741.08	1557.41	1510.28	1534.95	1575.23	1733.9	1888.85	1878.01	2167.58	52316.2	17172.8	1522.02	1716.26	1783.04	1501.31	1413.1	1434.5	1238.07	1323.28	1881.8	1839.59	1685.7	1532.76	1318.35
P08003	1288.02	1442.45	1793.85	1727.7	1658.93	1476.59	1434.17	1551.48	1736.73	1918.7	1892.63	1732.7	1286.22	1328.49	1549.72	1718.66	1803.9	1533.88	1520.43	1315.81	1419.19	1538.2	1774	1741.08	1557.41	1510.28	1534.95	1575.23	1733.9	1888.85	1878.01	2167.58	52316.2	17172.8	1522.02	1716.26	1783.04	1501.31	1413.1	1434.5	1238.07	1323.28	1881.8	1839.59	1685.7	1532.76	1318.35
P08003	1288.02	1442.45	1793.85	1727.7	1658.93	1476.59	1434.17	1551.48	1736.73	1918.7	1892.63	1732.7	1286.22	1328.49	1549.72	1718.66	1803.9	1533.88	1520.43	1315.81	1419.19	1538.2	1774	1741.08	1557.41	1510.28	1534.95	1575.23	1733.9	1888.85	1878.01	2167.58	52316.2	17172.8	1522.02	1716.26	1783.04	1501.31	1413.1	1434.5	1238.07	1323.28	1881.8	1839.59	1685.7	1532.76	1318.35
P08003	1288.02	1442.45	1793.85	1727.7	1658.93	1476.59	1434.17	1551.48	1736.73	1918.7	1892.63	1732.7	1286.22	1328.49	1549.72	1718.66	1803.9	1533.88	1520.43	1315.81	1419.19	1538.2	1774	1741.08	1557.41	1510.28	1534.95	1575.23	1733.9	1888.85	1878.01	2167.58	52316.2	17172.8	1522.02	1716.26	1783.04	1501.31	1413.1	1434.5	1238.07	1323.28	1881.8	1839.59	1685.7	1532.76	1318.35
P08003	1288.02	1442.45	1793.85	1727.7	1658.93	1476.59	1434.17	1551.48	1736.73	1918.7	1892.63	1732.7	1286.22	1328.49	1549.72	1718.66	1803.9	1533.88	1520.43	1315.81	1419.19	1538.2	1774	1741.08	1557.41	1510.28	1534.95	1575.23	1733.9	1888.85	1878.01	2167.58	52316.2	17172.8	1522.02	1716.26	1783.04	1501.31	1413.1	1434.5	1238.07	1323.28	1881.8	1839.59	1685.7	1532.76	1318.35
P08003	1288.02	1442.45	1793.85	1727.7	1658.93	1476.59	1434.17	1551.48	1736.73	1918.7	1892.63	1732.7	1286.22	1328.49	1549.72	1718.66	1803.9	1533.88	1520.43	1315.81	1419.19	1538.2	1774	1741.08	1557.41	1510.28	1534.95	1575.23	1733.9	1888.85	1878.01	2167.58	52316.2	17172.8	1522.02	1716.26	1783.04	1501.31	1413.1	1434.5	1238.07	1323.28	1881.8	1839.59	1685.7	1532.76	1318.35
P08003	1288.02	1442.45	1793.85	1727.7	1658.93	1476.59	1434.17	1551.48	1736.73	1918.7	1892.63	1732.7	1286.22	1328.49	1549.72	1718.66	1803.9	1533.88	1520.43	1315.81	1419.19	1538.2	1774	1741.08	1557.41	1510.28	1534.95	1575.23	1733.9	1888.85	1878.01	2167.58	52316.2	17172.8	1522.02	1716.26	1783.04	1501.31	1413.1	1434.5	1238.07	1323.28	1881.8	1839.59	1685.7	1532.76	1318.35
A0A0R4J107	1773.53	1816.37	1543.44	1535.12	1546.37	1605.96	1782.6	1706.25	1543.4	1412.9	1476.42	1553.77	1753.56	1744.43	1737.67	1555.91	1524.51	1573.69	1705.15	1818.33	1618.79	1777.09	1525.65	1436.6	1648.1	1575.77	1652.74	1580.57	1472.45	1482.65	22918.6	47482.5	1748.62	1718.59	1727.8	1529.48	1401.68	1666.73	1584.48	1608.57	1612.51	1639.8	1497.59	1486.61	1414.8	1563.73	1577.89
A0A0R4J107	1773.53	1816.37	1543.44	1535.12	1546.37	1605.96	1782.6	1706.25	1543.4	1412.9	1476.42	1553.77	1753.56	1744.43	1737.67	1555.91	1524.51	1573.69	1705.15	1818.33	1618.79	1777.09	1525.65	1436.6	1648.1	1575.77	1652.74	1580.57	1472.45	1482.65	22918.6	47482.5	1748.62	1718.59	1727.8	1529.48	1401.68	1666.73	1584.48	1608.57	1612.51	1639.8	1497.59	1486.61	1414.8	1563.73	1577.89
A0A0R4J107	1773.53	1816.37	1543.44	1535.12	1546.37	1605.96	1782.6	1706.25	1543.4	1412.9	1476.42	1553.77	1753.56	1744.43	1737.67	1555.91	1524.51	1573.69	1705.15	1818.33	1618.79	1777.09	1525.65	1436.6	1648.1	1575.77	1652.74	1580.57	1472.45	1482.65	22918.6	47482.5	1748.62	1718.59	1727.8	1529.48	1401.68	1666.73	1584.48	1608.57	1612.51	1639.8	1497.59	1486.61	1414.8	1563.73	1577.89
A0A0R4J107	1773.53	1816.37	1543.44	1535.12	1546.37	1605.96	1782.6	1706.25	1543.4	1412.9	1476.42	1553.77	1753.56	1744.43	1737.67	1555.91	1524.51	1573.69	1705.15	1818.33	1618.79	1777.09	1525.65	1436.6	1648.1	1575.77	1652.74	1580.57	1472.45	1482.65	22918.6	47482.5	1748.62	1718.59	1727.8	1529.48	1401.68	1666.73	1584.48	1608.57	1612.51	1639.8	1497.59	1486.61	1414.8	1563.73	1577.89
A0A0R4J107	1773.53	1816.37	1543.44	1535.12	1546.37	1605.96	1782.6	1706.25	1543.4	1412.9	1476.42	1553.77	1753.56	1744.43	1737.67	1555.91	1524.51	1573.69	1705.15	1818.33	1618.79	1777.09	1525.65	1436.6	1648.1	1575.77	1652.74	1580.57	1472.45	1482.65	22918.6	47482.5	1748.62	1718.59	1727.8	1529.48	1401.68	1666.73	1584.48	1608.57	1612.51	1639.8	1497.59	1486.61	1414.8	1563.73	1577.89
A0A0R4J107	1773.53	1816.37	1543.44	1535.12	1546.37	1605.96	1782.6	1706.25	1543.4	1412.9	1476.42	1553.77	1753.56	1744.43	1737.67	1555.91	1524.51	1573.69	1705.15	1818.33	1618.79	1777.09	1525.65	1436.6	1648.1	1575.77	1652.74	1580.57	1472.45	1482.65	22918.6	47482.5	1748.62	1718.59	1727.8	1529.48	1401.68	1666.73	1584.48	1608.57	1612.51	1639.8	1497.59	1486.61	1414.8	1563.73	1577.89
A0A0R4J107	1773.53	1816.37	1543.44	1535.12	1546.37	1605.96	1782.6	1706.25	1543.4	1412.9	1476.42	1553.77	1753.56	1744.43	1737.67	1555.91	1524.51	1573.69	1705.15	1818.33	1618.79	1777.09	1525.65	1436.6	1648.1	1575.77	1652.74	1580.57	1472.45	1482.65	22918.6	47482.5	1748.62	1718.59	1727.8	1529.48	1401.68	1666.73	1584.48	1608.57	1612.51	1639.8	1497.59	1486.61	1414.8	1563.73	1577.89
A0A0R4J107	1773.53	1816.37	1543.44	1535.12	1546.37	1605.96	1782.6	1706.25	1543.4	1412.9	1476.42	1553.77	1753.56	1744.43	1737.67	1555.91	1524.51	1573.69	1705.15	1818.33	1618.79	1777.09	1525.65	1436.6	1648.1	1575.77	1652.74	1580.57	1472.45	1482.65	22918.6	47482.5	1748.62	1718.59	1727.8	1529.48	1401.68	1666.73	1584.48	1608.57	1612.51	1639.8	1497.59	1486.61	1414.8	1563.73	1577.89
A0A0R4J107	1773.53	1816.37	1543.44	1535.12	1546.37	1605.96	1782.6	1706.25	1543.4	1412.9	1476.42	1553.77	1753.56	1744.43	1737.67	1555.91	1524.51	1573.69	1705.15	1818.33	1618.79	1777.09	1525.65	1436.6	1648.1	1575.77	1652.74	1580.57	1472.45	1482.65	22918.6	47482.5	1748.62	1718.59	1727.8	1529.48	1401.68	1666.73	1584.48	1608.57	1612.51	1639.8	1497.59	1486.61	1414.8	1563.73	1577.89
A0A0R4J107	1773.53	1816.37	1543.44	1535.12	1546.37	1605.96	1782.6	1706.25	1543.4	1412.9	1476.42	1553.77	1753.56	1744.43	1737.67	1555.91	1524.51	1573.69	1705.15	1818.33	1618.79	1777.09	1525.65	1436.6	1648.1	1575.77	1652.74	1580.57	1472.45	1482.65	22918.6	47482.5	1748.62	1718.59	1727.8	1529.48	1401.68	1666.73	1584.48	1608.57	1612.51	1639.8	1497.59	1486.61	1414.8	1563.73	1577.89
A0A0R4J107	1773.53	1816.37	1543.44	1535.12	1546.37	1605.96	1782.6	1706.25	1543.4	1412.9	1476.42	1553.77	1753.56	1744.43	1737.67	1555.91	1524.51	1573.69	1705.15	1818.33	1618.79	1777.09	1525.65	1436.6	1648.1	1575.77	1652.74	1580.57	1472.45	1482.65	22918.6	47482.5	1748.62	1718.59	1727.8	1529.48	1401.68	1666.73	1584.48	1608.57	1612.51	1639.8	1497.59	1486.61	1414.8	1563.73	1577.89
A0A0R4J107	1773.53	1816.37	1543.44	1535.12	1546.37	1605.96	1782.6	1706.25	1543.4	1412.9	1476.42	1553.77	1753.56	1744.43	1737.67	1555.91	1524.51	1573.69	1705.15	1818.33	1618.79	1777.09	1525.65	1436.6	1648.1	1575.77	1652.74	1580.57	1472.45	1482.65	22918.6	47482.5	1748.62	1718.59	1727.8	1529.48	1401.68	1666.73	1584.48	1608.57	1612.51	1639.8	1497.59	1486.61	1414.8	1563.73	1577.89
A0A0R4J107	1773.53	1816.37	1543.44	1535.12	1546.37	1605.96	1782.6	1706.25	1543.4	1412.9	1476.42	1553.77	1753.56	1744.43	1737.67	1555.91	1524.51	1573.69	1705.15	1818.33	1618.79	1777.09	1525.65	1436.6	1648.1	1575.77	1652.74	1580.57	1472.45	1482.65	22918.6	47482.5	1748.62	1718.59	1727.8	1529.48	1401.68	1666.73	1584.48	1608.57	1612.51	1639.8	1497.59	1486.61	1414.8	1563.73	1577.89
Q7TMB8	2240.15	1787.29	1086.51	1341.87	1342.42	1636.79	1813.29	1836.9	1274.78	1074.06	1255.06	1361.18	1868.68	2308.42	1194.21	1417.29	1373.38	1444.8	1791.5	1790.93	1555.6	1721.15	1268.96	1270.53	3743.64	1566.89	1508.29	3985.09	1835.46	2254.89	1190.39	1251.9	1726.96	1624.61	1588.67	1598.48	1260.9	1370.11	1657.14	1681.58	1838.74	1781.37	1204.65	1204.85	1295.5	1341.53	1808.84
Q7TMB8	2240.15	1787.29	1086.51	1341.87	1342.42	1636.79	1813.29	1836.9	1274.78	1074.06	1255.06	1361.18	1868.68	2308.42	1194.21	1417.29	1373.38	1444.8	1791.5	1790.93	1555.6	1721.15	1268.96	1270.53	3743.64	1566.89	1508.29	3985.09	1835.46	2254.89	1190.39	1251.9	1726.96	1624.61	1588.67	1598.48	1260.9	1370.11	1657.14	1681.58	1838.74	1781.37	1204.65	1204.85	1295.5	1341.53	1808.84
A0A0R4J139	1846.65	2028.09	1916.37	1090.89	1126.34	1360.08	2076.39	2248.78	1573.46	1444.83	1055.19	1158.87	1744.67	1899.99	1961.73	2368.83	1186.47	1284.97	829.784	1555.62	1858.96	2041.62	1878.45	1098.16	1133.85	1369.15	2090.24	2263.77	1582	899.211	964.31	1523.56	3469.65	3381.4	7544.32	41219.5	36026.8	12478.3	4164.64	2273.5	1275.13	2241.33	1734.05	1888.42	1244.76	1230.68	2294.7
A0A0R4J140	2030.95	1893.62	2170.71	2327.22	2445.14	2341.56	2018.47	2079.17	2254.19	2297.7	2467.98	2673.75	2401.23	2113.44	2183.55	2243.02	2464.56	2572.6	2643.49	2263.67	2390.12	2522.76	2458.56	2355.13	2379.14	3192.93	4270.46	11292.1	50128	35621.4	7441.92	2764.63	2068.79	1938.06	1945.68	1886.66	2371.85	2301.23	2268.5	2159.54	2044.97	1991.28	2153.91	2086.62	2327.6	2338.42	2004.85
A0A0R4J140	2030.95	1893.62	2170.71	2327.22	2445.14	2341.56	2018.47	2079.17	2254.19	2297.7	2467.98	2673.75	2401.23	2113.44	2183.55	2243.02	2464.56	2572.6	2643.49	2263.67	2390.12	2522.76	2458.56	2355.13	2379.14	3192.93	4270.46	11292.1	50128	35621.4	7441.92	2764.63	2068.79	1938.06	1945.68	1886.66	2371.85	2301.23	2268.5	2159.54	2044.97	1991.28	2153.91	2086.62	2327.6	2338.42	2004.85
A0A0R4J140	2030.95	1893.62	2170.71	2327.22	2445.14	2341.56	2018.47	2079.17	2254.19	2297.7	2467.98	2673.75	2401.23	2113.44	2183.55	2243.02	2464.56	2572.6	2643.49	2263.67	2390.12	2522.76	2458.56	2355.13	2379.14	3192.93	4270.46	11292.1	50128	35621.4	7441.92	2764.63	2068.79	1938.06	1945.68	1886.66	2371.85	2301.23	2268.5	2159.54	2044.97	1991.28	2153.91	2086.62	2327.6	2338.42	2004.85
A0A0R4J140	2030.95	1893.62	2170.71	2327.22	2445.14	2341.56	2018.47	2079.17	2254.19	2297.7	2467.98	2673.75	2401.23	2113.44	2183.55	2243.02	2464.56	2572.6	2643.49	2263.67	2390.12	2522.76	2458.56	2355.13	2379.14	3192.93	4270.46	11292.1	50128	35621.4	7441.92	2764.63	2068.79	1938.06	1945.68	1886.66	2371.85	2301.23	2268.5	2159.54	2044.97	1991.28	2153.91	2086.62	2327.6	2338.42	2004.85
A0A0R4J140	2030.95	1893.62	2170.71	2327.22	2445.14	2341.56	2018.47	2079.17	2254.19	2297.7	2467.98	2673.75	2401.23	2113.44	2183.55	2243.02	2464.56	2572.6	2643.49	2263.67	2390.12	2522.76	2458.56	2355.13	2379.14	3192.93	4270.46	11292.1	50128	35621.4	7441.92	2764.63	2068.79	1938.06	1945.68	1886.66	2371.85	2301.23	2268.5	2159.54	2044.97	1991.28	2153.91	2086.62	2327.6	2338.42	2004.85
A0A0R4J140	2030.95	1893.62	2170.71	2327.22	2445.14	2341.56	2018.47	2079.17	2254.19	2297.7	2467.98	2673.75	2401.23	2113.44	2183.55	2243.02	2464.56	2572.6	2643.49	2263.67	2390.12	2522.76	2458.56	2355.13	2379.14	3192.93	4270.46	11292.1	50128	35621.4	7441.92	2764.63	2068.79	1938.06	1945.68	1886.66	2371.85	2301.23	2268.5	2159.54	2044.97	1991.28	2153.91	2086.62	2327.6	2338.42	2004.85
A0A0R4J140	2030.95	1893.62	2170.71	2327.22	2445.14	2341.56	2018.47	2079.17	2254.19	2297.7	2467.98	2673.75	2401.23	2113.44	2183.55	2243.02	2464.56	2572.6	2643.49	2263.67	2390.12	2522.76	2458.56	2355.13	2379.14	3192.93	4270.46	11292.1	50128	35621.4	7441.92	2764.63	2068.79	1938.06	1945.68	1886.66	2371.85	2301.23	2268.5	2159.54	2044.97	1991.28	2153.91	2086.62	2327.6	2338.42	2004.85
A0A0R4J140	2030.95	1893.62	2170.71	2327.22	2445.14	2341.56	2018.47	2079.17	2254.19	2297.7	2467.98	2673.75	2401.23	2113.44	2183.55	2243.02	2464.56	2572.6	2643.49	2263.67	2390.12	2522.76	2458.56	2355.13	2379.14	3192.93	4270.46	11292.1	50128	35621.4	7441.92	2764.63	2068.79	1938.06	1945.68	1886.66	2371.85	2301.23	2268.5	2159.54	2044.97	1991.28	2153.91	2086.62	2327.6	2338.42	2004.85
A0A0R4J140	2030.95	1893.62	2170.71	2327.22	2445.14	2341.56	2018.47	2079.17	2254.19	2297.7	2467.98	2673.75	2401.23	2113.44	2183.55	2243.02	2464.56	2572.6	2643.49	2263.67	2390.12	2522.76	2458.56	2355.13	2379.14	3192.93	4270.46	11292.1	50128	35621.4	7441.92	2764.63	2068.79	1938.06	1945.68	1886.66	2371.85	2301.23	2268.5	2159.54	2044.97	1991.28	2153.91	2086.62	2327.6	2338.42	2004.85
A0A0R4J140	2030.95	1893.62	2170.71	2327.22	2445.14	2341.56	2018.47	2079.17	2254.19	2297.7	2467.98	2673.75	2401.23	2113.44	2183.55	2243.02	2464.56	2572.6	2643.49	2263.67	2390.12	2522.76	2458.56	2355.13	2379.14	3192.93	4270.46	11292.1	50128	35621.4	7441.92	2764.63	2068.79	1938.06	1945.68	1886.66	2371.85	2301.23	2268.5	2159.54	2044.97	1991.28	2153.91	2086.62	2327.6	2338.42	2004.85
A0A0R4J140	2030.95	1893.62	2170.71	2327.22	2445.14	2341.56	2018.47	2079.17	2254.19	2297.7	2467.98	2673.75	2401.23	2113.44	2183.55	2243.02	2464.56	2572.6	2643.49	2263.67	2390.12	2522.76	2458.56	2355.13	2379.14	3192.93	4270.46	11292.1	50128	35621.4	7441.92	2764.63	2068.79	1938.06	1945.68	1886.66	2371.85	2301.23	2268.5	2159.54	2044.97	1991.28	2153.91	2086.62	2327.6	2338.42	2004.85
A0A0R4J140	2030.95	1893.62	2170.71	2327.22	2445.14	2341.56	2018.47	2079.17	2254.19	2297.7	2467.98	2673.75	2401.23	2113.44	2183.55	2243.02	2464.56	2572.6	2643.49	2263.67	2390.12	2522.76	2458.56	2355.13	2379.14	3192.93	4270.46	11292.1	50128	35621.4	7441.92	2764.63	2068.79	1938.06	1945.68	1886.66	2371.85	2301.23	2268.5	2159.54	2044.97	1991.28	2153.91	2086.62	2327.6	2338.42	2004.85
A0A0R4J140	2030.95	1893.62	2170.71	2327.22	2445.14	2341.56	2018.47	2079.17	2254.19	2297.7	2467.98	2673.75	2401.23	2113.44	2183.55	2243.02	2464.56	2572.6	2643.49	2263.67	2390.12	2522.76	2458.56	2355.13	2379.14	3192.93	4270.46	11292.1	50128	35621.4	7441.92	2764.63	2068.79	1938.06	1945.68	1886.66	2371.85	2301.23	2268.5	2159.54	2044.97	1991.28	2153.91	2086.62	2327.6	2338.42	2004.85
A0A0R4J140	2030.95	1893.62	2170.71	2327.22	2445.14	2341.56	2018.47	2079.17	2254.19	2297.7	2467.98	2673.75	2401.23	2113.44	2183.55	2243.02	2464.56	2572.6	2643.49	2263.67	2390.12	2522.76	2458.56	2355.13	2379.14	3192.93	4270.46	11292.1	50128	35621.4	7441.92	2764.63	2068.79	1938.06	1945.68	1886.66	2371.85	2301.23	2268.5	2159.54	2044.97	1991.28	2153.91	2086.62	2327.6	2338.42	2004.85
A0A0R4J140	2030.95	1893.62	2170.71	2327.22	2445.14	2341.56	2018.47	2079.17	2254.19	2297.7	2467.98	2673.75	2401.23	2113.44	2183.55	2243.02	2464.56	2572.6	2643.49	2263.67	2390.12	2522.76	2458.56	2355.13	2379.14	3192.93	4270.46	11292.1	50128	35621.4	7441.92	2764.63	2068.79	1938.06	1945.68	1886.66	2371.85	2301.23	2268.5	2159.54	2044.97	1991.28	2153.91	2086.62	2327.6	2338.42	2004.85
A0A0R4J140	2030.95	1893.62	2170.71	2327.22	2445.14	2341.56	2018.47	2079.17	2254.19	2297.7	2467.98	2673.75	2401.23	2113.44	2183.55	2243.02	2464.56	2572.6	2643.49	2263.67	2390.12	2522.76	2458.56	2355.13	2379.14	3192.93	4270.46	11292.1	50128	35621.4	7441.92	2764.63	2068.79	1938.06	1945.68	1886.66	2371.85	2301.23	2268.5	2159.54	2044.97	1991.28	2153.91	2086.62	2327.6	2338.42	2004.85
A0A0R4J140	2030.95	1893.62	2170.71	2327.22	2445.14	2341.56	2018.47	2079.17	2254.19	2297.7	2467.98	2673.75	2401.23	2113.44	2183.55	2243.02	2464.56	2572.6	2643.49	2263.67	2390.12	2522.76	2458.56	2355.13	2379.14	3192.93	4270.46	11292.1	50128	35621.4	7441.92	2764.63	2068.79	1938.06	1945.68	1886.66	2371.85	2301.23	2268.5	2159.54	2044.97	1991.28	2153.91	2086.62	2327.6	2338.42	2004.85
A0A0R4J140	2030.95	1893.62	2170.71	2327.22	2445.14	2341.56	2018.47	2079.17	2254.19	2297.7	2467.98	2673.75	2401.23	2113.44	2183.55	2243.02	2464.56	2572.6	2643.49	2263.67	2390.12	2522.76	2458.56	2355.13	2379.14	3192.93	4270.46	11292.1	50128	35621.4	7441.92	2764.63	2068.79	1938.06	1945.68	1886.66	2371.85	2301.23	2268.5	2159.54	2044.97	1991.28	2153.91	2086.62	2327.6	2338.42	2004.85
A0A0R4J140	2030.95	1893.62	2170.71	2327.22	2445.14	2341.56	2018.47	2079.17	2254.19	2297.7	2467.98	2673.75	2401.23	2113.44	2183.55	2243.02	2464.56	2572.6	2643.49	2263.67	2390.12	2522.76	2458.56	2355.13	2379.14	3192.93	4270.46	11292.1	50128	35621.4	7441.92	2764.63	2068.79	1938.06	1945.68	1886.66	2371.85	2301.23	2268.5	2159.54	2044.97	1991.28	2153.91	2086.62	2327.6	2338.42	2004.85
Q9QZH6	1668.26	1509.41	1385.73	1170.65	1507.16	2355.77	1531.48	2548.77	1974.7	2424.19	2668.03	2050	3613.23	3609.06	5372.27	7341.27	1543.37	4672.86	9101.92	11325.5	10472.9	15136.5	7378.75	5153.36	7984.17	4491.84	1347.67	1691.42	1389.34	2578.64	1097.72	1471.03	1812.94	1313.86	1216.59	1021.84	1495.93	1271.93	1317.7	1516.21	1703.8	1361.47	923.583	987.596	972.103	1248.23	1433.62
Q9QZH6	1668.26	1509.41	1385.73	1170.65	1507.16	2355.77	1531.48	2548.77	1974.7	2424.19	2668.03	2050	3613.23	3609.06	5372.27	7341.27	1543.37	4672.86	9101.92	11325.5	10472.9	15136.5	7378.75	5153.36	7984.17	4491.84	1347.67	1691.42	1389.34	2578.64	1097.72	1471.03	1812.94	1313.86	1216.59	1021.84	1495.93	1271.93	1317.7	1516.21	1703.8	1361.47	923.583	987.596	972.103	1248.23	1433.62
A0A0R4J1A8	2056.37	1499.83	1481.08	1774.29	1875.49	2004.28	1517.59	1314.41	1147.92	1369.32	1540.14	1885.06	1885.34	1768.35	1313.42	1352.35	1900.95	1840.29	1969.97	1802.39	1926.88	1444.87	1432.88	1421.45	1810.05	1941.02	1466.48	1228.58	1417.2	1294.25	1488.25	1750.16	1759.79	1666.57	1231.67	1261.75	1763.37	1778.38	2079.85	2230.37	1646.84	1524.89	1234.49	1326.61	1731.61	1669.86	1547.2
A0A0R4J1A8	2056.37	1499.83	1481.08	1774.29	1875.49	2004.28	1517.59	1314.41	1147.92	1369.32	1540.14	1885.06	1885.34	1768.35	1313.42	1352.35	1900.95	1840.29	1969.97	1802.39	1926.88	1444.87	1432.88	1421.45	1810.05	1941.02	1466.48	1228.58	1417.2	1294.25	1488.25	1750.16	1759.79	1666.57	1231.67	1261.75	1763.37	1778.38	2079.85	2230.37	1646.84	1524.89	1234.49	1326.61	1731.61	1669.86	1547.2
A0A0R4J1C5	1677.92	1643.68	1639.44	1615.32	1600.66	1438.78	1625.13	1894.08	1838.33	1849.28	1605.7	1594.29	1522.32	1676.64	1670.78	1855.41	1615.67	1433.34	1452.77	1414.69	1648.02	1647.6	1642.13	1612.34	1651.48	1378.81	1654.39	1628.36	1769.12	1833.29	1605.49	11925.2	43170.5	11413.7	1747.01	2018.48	1819.49	1531.99	1462.54	1412.03	1358.95	1566.35	1811.81	1609.81	1676.29	1503.86	1528.9
A0A0R4J1C5	1677.92	1643.68	1639.44	1615.32	1600.66	1438.78	1625.13	1894.08	1838.33	1849.28	1605.7	1594.29	1522.32	1676.64	1670.78	1855.41	1615.67	1433.34	1452.77	1414.69	1648.02	1647.6	1642.13	1612.34	1651.48	1378.81	1654.39	1628.36	1769.12	1833.29	1605.49	11925.2	43170.5	11413.7	1747.01	2018.48	1819.49	1531.99	1462.54	1412.03	1358.95	1566.35	1811.81	1609.81	1676.29	1503.86	1528.9
A0A0R4J1C5	1677.92	1643.68	1639.44	1615.32	1600.66	1438.78	1625.13	1894.08	1838.33	1849.28	1605.7	1594.29	1522.32	1676.64	1670.78	1855.41	1615.67	1433.34	1452.77	1414.69	1648.02	1647.6	1642.13	1612.34	1651.48	1378.81	1654.39	1628.36	1769.12	1833.29	1605.49	11925.2	43170.5	11413.7	1747.01	2018.48	1819.49	1531.99	1462.54	1412.03	1358.95	1566.35	1811.81	1609.81	1676.29	1503.86	1528.9
A0A0R4J1C5	1677.92	1643.68	1639.44	1615.32	1600.66	1438.78	1625.13	1894.08	1838.33	1849.28	1605.7	1594.29	1522.32	1676.64	1670.78	1855.41	1615.67	1433.34	1452.77	1414.69	1648.02	1647.6	1642.13	1612.34	1651.48	1378.81	1654.39	1628.36	1769.12	1833.29	1605.49	11925.2	43170.5	11413.7	1747.01	2018.48	1819.49	1531.99	1462.54	1412.03	1358.95	1566.35	1811.81	1609.81	1676.29	1503.86	1528.9
A0A0R4J1C5	1677.92	1643.68	1639.44	1615.32	1600.66	1438.78	1625.13	1894.08	1838.33	1849.28	1605.7	1594.29	1522.32	1676.64	1670.78	1855.41	1615.67	1433.34	1452.77	1414.69	1648.02	1647.6	1642.13	1612.34	1651.48	1378.81	1654.39	1628.36	1769.12	1833.29	1605.49	11925.2	43170.5	11413.7	1747.01	2018.48	1819.49	1531.99	1462.54	1412.03	1358.95	1566.35	1811.81	1609.81	1676.29	1503.86	1528.9
A0A0R4J1C5	1677.92	1643.68	1639.44	1615.32	1600.66	1438.78	1625.13	1894.08	1838.33	1849.28	1605.7	1594.29	1522.32	1676.64	1670.78	1855.41	1615.67	1433.34	1452.77	1414.69	1648.02	1647.6	1642.13	1612.34	1651.48	1378.81	1654.39	1628.36	1769.12	1833.29	1605.49	11925.2	43170.5	11413.7	1747.01	2018.48	1819.49	1531.99	1462.54	1412.03	1358.95	1566.35	1811.81	1609.81	1676.29	1503.86	1528.9
A0A0R4J1C5	1677.92	1643.68	1639.44	1615.32	1600.66	1438.78	1625.13	1894.08	1838.33	1849.28	1605.7	1594.29	1522.32	1676.64	1670.78	1855.41	1615.67	1433.34	1452.77	1414.69	1648.02	1647.6	1642.13	1612.34	1651.48	1378.81	1654.39	1628.36	1769.12	1833.29	1605.49	11925.2	43170.5	11413.7	1747.01	2018.48	1819.49	1531.99	1462.54	1412.03	1358.95	1566.35	1811.81	1609.81	1676.29	1503.86	1528.9
A0A0R4J1J1	1552.47	1690.68	1040.16	2123.56	2658.31	3939.2	3940.34	4012.77	8201.85	8433.57	8172.47	9110.49	11484.9	15693	22785.6	19996.9	16638.2	19271.7	27803.3	41221	29547.5	38267.7	31952.7	18007.3	7845.58	7142.63	2193.31	28786.4	13549.2	14463.6	33319.2	18372.8	1811.68	1605.98	2346.13	2154.34	1791.05	1302.96	1126.74	1090.5	1404.77	1529.83	1845.99	832.745	1480.63	1359.6	1494.24
A0A0R4J1L2	1558.76	907207	198170	151517	102893	147243	154419	358754	279942	406091	442463	151410	2346.38	1625.04	1458.66	211675	125980	139940	2061.15	1892.66	1527.92	1518.06	36603.5	242840	89443.4	401702	483443	213571	288720	86419.7	391947	1635.58	2359.12	1591.24	1466.58	1050.86	140520	1537.65	48264.6	393827	219670	112214	1219.02	912432	218866	119426	13481.2
A0A0R4J1N3	1216.31	1044.87	1683.58	1722.66	9159.05	1620.4	2222.37	10456.7	1278.32	1666.32	8321.2	1704.79	1205.26	1102.88	1097.25	1151.83	1650.24	1620.48	1590.46	1229.42	1957.53	1132.84	4728.8	1947.35	15226.1	3566.58	10935.5	13079.4	2165.29	7462.95	2357.57	1552.58	1081.38	976.717	981.947	1013.38	1502.82	1454.11	1260.47	1216.12	1023.53	912.879	986.973	1291.04	1296.28	1491.48	876.829
A0A0R4J1N7	1289.29	1823.2	2131.73	6061.56	15227.1	25130	1866.62	1570.04	34106	21616.8	16268.3	33833.2	16041.9	1003.89	1786.91	19512.2	10935.4	7119.3	11880.3	1191.79	1297.88	1787.13	14683.2	8854.33	1624.01	4618.09	1829.68	1580.51	2265.91	2073.17	2257.73	1668.86	1224.7	1905.5	1749.74	1662.84	1708.61	1702.87	1430	2978.03	1977.84	1053.21	1928.92	1941.59	1782.87	1643.79	1078.3
A0A0R4J1N9	1974.1	1731.06	1378.4	1439.99	1439.5	1590.98	1907.65	1809	1400.29	1393.46	1378.91	1468.28	1913.44	2047.79	1653.25	1459.75	1483.27	1559.04	1653.42	1961.7	1888.03	1712.69	1369.07	1408.31	1670.2	1651.84	1729.09	1625.76	1384.08	1373.38	1373.03	1425.83	16307.1	27774.5	2209.71	1632.26	1525.41	1540.07	1645.55	1676.41	1579.87	1823.47	1363.81	1281.54	1258.36	1487.66	1739.09
A0A0R4J1N9	1974.1	1731.06	1378.4	1439.99	1439.5	1590.98	1907.65	1809	1400.29	1393.46	1378.91	1468.28	1913.44	2047.79	1653.25	1459.75	1483.27	1559.04	1653.42	1961.7	1888.03	1712.69	1369.07	1408.31	1670.2	1651.84	1729.09	1625.76	1384.08	1373.38	1373.03	1425.83	16307.1	27774.5	2209.71	1632.26	1525.41	1540.07	1645.55	1676.41	1579.87	1823.47	1363.81	1281.54	1258.36	1487.66	1739.09
A0A0R4J1N9	1974.1	1731.06	1378.4	1439.99	1439.5	1590.98	1907.65	1809	1400.29	1393.46	1378.91	1468.28	1913.44	2047.79	1653.25	1459.75	1483.27	1559.04	1653.42	1961.7	1888.03	1712.69	1369.07	1408.31	1670.2	1651.84	1729.09	1625.76	1384.08	1373.38	1373.03	1425.83	16307.1	27774.5	2209.71	1632.26	1525.41	1540.07	1645.55	1676.41	1579.87	1823.47	1363.81	1281.54	1258.36	1487.66	1739.09
A0A0R4J1N9	1974.1	1731.06	1378.4	1439.99	1439.5	1590.98	1907.65	1809	1400.29	1393.46	1378.91	1468.28	1913.44	2047.79	1653.25	1459.75	1483.27	1559.04	1653.42	1961.7	1888.03	1712.69	1369.07	1408.31	1670.2	1651.84	1729.09	1625.76	1384.08	1373.38	1373.03	1425.83	16307.1	27774.5	2209.71	1632.26	1525.41	1540.07	1645.55	1676.41	1579.87	1823.47	1363.81	1281.54	1258.36	1487.66	1739.09
A0A0R4J1N9	1974.1	1731.06	1378.4	1439.99	1439.5	1590.98	1907.65	1809	1400.29	1393.46	1378.91	1468.28	1913.44	2047.79	1653.25	1459.75	1483.27	1559.04	1653.42	1961.7	1888.03	1712.69	1369.07	1408.31	1670.2	1651.84	1729.09	1625.76	1384.08	1373.38	1373.03	1425.83	16307.1	27774.5	2209.71	1632.26	1525.41	1540.07	1645.55	1676.41	1579.87	1823.47	1363.81	1281.54	1258.36	1487.66	1739.09
A0A0R4J1N9	1974.1	1731.06	1378.4	1439.99	1439.5	1590.98	1907.65	1809	1400.29	1393.46	1378.91	1468.28	1913.44	2047.79	1653.25	1459.75	1483.27	1559.04	1653.42	1961.7	1888.03	1712.69	1369.07	1408.31	1670.2	1651.84	1729.09	1625.76	1384.08	1373.38	1373.03	1425.83	16307.1	27774.5	2209.71	1632.26	1525.41	1540.07	1645.55	1676.41	1579.87	1823.47	1363.81	1281.54	1258.36	1487.66	1739.09
A0A0R4J1R7	1451.24	1399.24	1923.9	1650.99	1795.36	1398.8	1379.52	1381.34	1599.09	1974.57	1709.56	1596.16	1317.27	1358.53	1459.66	1634.77	1587.46	1292.98	1328.83	1360.45	1400.05	1364.44	1576.02	1594.39	1728.19	1380.27	1340.79	1576.84	1523.22	1920.83	1671.98	1541.96	1280.17	1443.61	1915.11	10749.7	12699.3	5683.93	1618.12	1532.84	1246.9	1297.11	1533.3	1607.3	1459.57	1385.83	1235.75
A0A0R4J1R7	1451.24	1399.24	1923.9	1650.99	1795.36	1398.8	1379.52	1381.34	1599.09	1974.57	1709.56	1596.16	1317.27	1358.53	1459.66	1634.77	1587.46	1292.98	1328.83	1360.45	1400.05	1364.44	1576.02	1594.39	1728.19	1380.27	1340.79	1576.84	1523.22	1920.83	1671.98	1541.96	1280.17	1443.61	1915.11	10749.7	12699.3	5683.93	1618.12	1532.84	1246.9	1297.11	1533.3	1607.3	1459.57	1385.83	1235.75
A0A0R4J1R7	1451.24	1399.24	1923.9	1650.99	1795.36	1398.8	1379.52	1381.34	1599.09	1974.57	1709.56	1596.16	1317.27	1358.53	1459.66	1634.77	1587.46	1292.98	1328.83	1360.45	1400.05	1364.44	1576.02	1594.39	1728.19	1380.27	1340.79	1576.84	1523.22	1920.83	1671.98	1541.96	1280.17	1443.61	1915.11	10749.7	12699.3	5683.93	1618.12	1532.84	1246.9	1297.11	1533.3	1607.3	1459.57	1385.83	1235.75
A0A0R4J1R7	1451.24	1399.24	1923.9	1650.99	1795.36	1398.8	1379.52	1381.34	1599.09	1974.57	1709.56	1596.16	1317.27	1358.53	1459.66	1634.77	1587.46	1292.98	1328.83	1360.45	1400.05	1364.44	1576.02	1594.39	1728.19	1380.27	1340.79	1576.84	1523.22	1920.83	1671.98	1541.96	1280.17	1443.61	1915.11	10749.7	12699.3	5683.93	1618.12	1532.84	1246.9	1297.11	1533.3	1607.3	1459.57	1385.83	1235.75
A0A0R4J1Y7	1438.08	1624.07	1725.9	1455.62	1250.15	1508.42	1633.11	1617.08	1791.98	1742.43	1475.6	1279.8	1440.5	1405.06	1889.09	1600.27	1293.76	1460.29	1211.91	1429.73	1616.07	1584.66	1538.55	1444.55	1779.85	1351.42	1580.59	1650.28	3409.17	5001.43	5226.69	2774.3	9641.14	26657	10677.5	2685.73	1292.64	1372.07	1257.8	1207.32	1383.5	1278.43	1684.82	1560.63	1525.49	1354.29	1285.39
A0A0R4J1Y7	1438.08	1624.07	1725.9	1455.62	1250.15	1508.42	1633.11	1617.08	1791.98	1742.43	1475.6	1279.8	1440.5	1405.06	1889.09	1600.27	1293.76	1460.29	1211.91	1429.73	1616.07	1584.66	1538.55	1444.55	1779.85	1351.42	1580.59	1650.28	3409.17	5001.43	5226.69	2774.3	9641.14	26657	10677.5	2685.73	1292.64	1372.07	1257.8	1207.32	1383.5	1278.43	1684.82	1560.63	1525.49	1354.29	1285.39
A0A0R4J1Y7	1438.08	1624.07	1725.9	1455.62	1250.15	1508.42	1633.11	1617.08	1791.98	1742.43	1475.6	1279.8	1440.5	1405.06	1889.09	1600.27	1293.76	1460.29	1211.91	1429.73	1616.07	1584.66	1538.55	1444.55	1779.85	1351.42	1580.59	1650.28	3409.17	5001.43	5226.69	2774.3	9641.14	26657	10677.5	2685.73	1292.64	1372.07	1257.8	1207.32	1383.5	1278.43	1684.82	1560.63	1525.49	1354.29	1285.39
A0A0R4J1Y7	1438.08	1624.07	1725.9	1455.62	1250.15	1508.42	1633.11	1617.08	1791.98	1742.43	1475.6	1279.8	1440.5	1405.06	1889.09	1600.27	1293.76	1460.29	1211.91	1429.73	1616.07	1584.66	1538.55	1444.55	1779.85	1351.42	1580.59	1650.28	3409.17	5001.43	5226.69	2774.3	9641.14	26657	10677.5	2685.73	1292.64	1372.07	1257.8	1207.32	1383.5	1278.43	1684.82	1560.63	1525.49	1354.29	1285.39
A0A0R4J1Y7	1438.08	1624.07	1725.9	1455.62	1250.15	1508.42	1633.11	1617.08	1791.98	1742.43	1475.6	1279.8	1440.5	1405.06	1889.09	1600.27	1293.76	1460.29	1211.91	1429.73	1616.07	1584.66	1538.55	1444.55	1779.85	1351.42	1580.59	1650.28	3409.17	5001.43	5226.69	2774.3	9641.14	26657	10677.5	2685.73	1292.64	1372.07	1257.8	1207.32	1383.5	1278.43	1684.82	1560.63	1525.49	1354.29	1285.39
A0A0R4J1Y7	1438.08	1624.07	1725.9	1455.62	1250.15	1508.42	1633.11	1617.08	1791.98	1742.43	1475.6	1279.8	1440.5	1405.06	1889.09	1600.27	1293.76	1460.29	1211.91	1429.73	1616.07	1584.66	1538.55	1444.55	1779.85	1351.42	1580.59	1650.28	3409.17	5001.43	5226.69	2774.3	9641.14	26657	10677.5	2685.73	1292.64	1372.07	1257.8	1207.32	1383.5	1278.43	1684.82	1560.63	1525.49	1354.29	1285.39
P28076	1256.95	1247.43	1672.15	1951.7	1781.65	1668.62	1232.94	1356.07	1725.2	1697.87	1912.78	1847.15	1305.79	1256.77	1272.14	1282.6	1837.74	1711.48	1464.27	1519.34	1728.35	4925.15	4275.72	2232.98	2033.85	2941.57	12643.6	38085.1	12821.2	2026.56	1841.5	1739.36	1227.53	1199.85	1293.71	1235.89	1728.23	1622.67	1650.78	1397.69	1132.69	1119.82	1565.87	1695.96	1790.06	1809.37	1108.27
P28076	1256.95	1247.43	1672.15	1951.7	1781.65	1668.62	1232.94	1356.07	1725.2	1697.87	1912.78	1847.15	1305.79	1256.77	1272.14	1282.6	1837.74	1711.48	1464.27	1519.34	1728.35	4925.15	4275.72	2232.98	2033.85	2941.57	12643.6	38085.1	12821.2	2026.56	1841.5	1739.36	1227.53	1199.85	1293.71	1235.89	1728.23	1622.67	1650.78	1397.69	1132.69	1119.82	1565.87	1695.96	1790.06	1809.37	1108.27
P28076	1256.95	1247.43	1672.15	1951.7	1781.65	1668.62	1232.94	1356.07	1725.2	1697.87	1912.78	1847.15	1305.79	1256.77	1272.14	1282.6	1837.74	1711.48	1464.27	1519.34	1728.35	4925.15	4275.72	2232.98	2033.85	2941.57	12643.6	38085.1	12821.2	2026.56	1841.5	1739.36	1227.53	1199.85	1293.71	1235.89	1728.23	1622.67	1650.78	1397.69	1132.69	1119.82	1565.87	1695.96	1790.06	1809.37	1108.27
A0A0R4J259	1748.87	1824.69	1735.64	1612.93	1588.14	1450.97	1784.64	1816.46	2044.94	1759.42	1716.95	1612.34	1601.43	1838.13	2114.73	1859.56	1663.79	1733.94	1680.12	1923.23	1949.01	2975.86	3256.1	4435.68	2635.77	6356.41	8734.61	14264.2	14018.1	13885.4	9276.84	3980.64	2726.65	2006.07	1779.95	1974.94	1548.68	1499.62	1381.96	1428.09	1424.36	1662	1736.37	1652.08	1484.22	1504.33	1588.43
A0A0R4J259	1748.87	1824.69	1735.64	1612.93	1588.14	1450.97	1784.64	1816.46	2044.94	1759.42	1716.95	1612.34	1601.43	1838.13	2114.73	1859.56	1663.79	1733.94	1680.12	1923.23	1949.01	2975.86	3256.1	4435.68	2635.77	6356.41	8734.61	14264.2	14018.1	13885.4	9276.84	3980.64	2726.65	2006.07	1779.95	1974.94	1548.68	1499.62	1381.96	1428.09	1424.36	1662	1736.37	1652.08	1484.22	1504.33	1588.43
A0A0R4J259	1748.87	1824.69	1735.64	1612.93	1588.14	1450.97	1784.64	1816.46	2044.94	1759.42	1716.95	1612.34	1601.43	1838.13	2114.73	1859.56	1663.79	1733.94	1680.12	1923.23	1949.01	2975.86	3256.1	4435.68	2635.77	6356.41	8734.61	14264.2	14018.1	13885.4	9276.84	3980.64	2726.65	2006.07	1779.95	1974.94	1548.68	1499.62	1381.96	1428.09	1424.36	1662	1736.37	1652.08	1484.22	1504.33	1588.43
A0A0R4J259	1748.87	1824.69	1735.64	1612.93	1588.14	1450.97	1784.64	1816.46	2044.94	1759.42	1716.95	1612.34	1601.43	1838.13	2114.73	1859.56	1663.79	1733.94	1680.12	1923.23	1949.01	2975.86	3256.1	4435.68	2635.77	6356.41	8734.61	14264.2	14018.1	13885.4	9276.84	3980.64	2726.65	2006.07	1779.95	1974.94	1548.68	1499.62	1381.96	1428.09	1424.36	1662	1736.37	1652.08	1484.22	1504.33	1588.43
A0A0R4J259	1748.87	1824.69	1735.64	1612.93	1588.14	1450.97	1784.64	1816.46	2044.94	1759.42	1716.95	1612.34	1601.43	1838.13	2114.73	1859.56	1663.79	1733.94	1680.12	1923.23	1949.01	2975.86	3256.1	4435.68	2635.77	6356.41	8734.61	14264.2	14018.1	13885.4	9276.84	3980.64	2726.65	2006.07	1779.95	1974.94	1548.68	1499.62	1381.96	1428.09	1424.36	1662	1736.37	1652.08	1484.22	1504.33	1588.43
A0A0R4J259	1748.87	1824.69	1735.64	1612.93	1588.14	1450.97	1784.64	1816.46	2044.94	1759.42	1716.95	1612.34	1601.43	1838.13	2114.73	1859.56	1663.79	1733.94	1680.12	1923.23	1949.01	2975.86	3256.1	4435.68	2635.77	6356.41	8734.61	14264.2	14018.1	13885.4	9276.84	3980.64	2726.65	2006.07	1779.95	1974.94	1548.68	1499.62	1381.96	1428.09	1424.36	1662	1736.37	1652.08	1484.22	1504.33	1588.43
A0A0R4J259	1748.87	1824.69	1735.64	1612.93	1588.14	1450.97	1784.64	1816.46	2044.94	1759.42	1716.95	1612.34	1601.43	1838.13	2114.73	1859.56	1663.79	1733.94	1680.12	1923.23	1949.01	2975.86	3256.1	4435.68	2635.77	6356.41	8734.61	14264.2	14018.1	13885.4	9276.84	3980.64	2726.65	2006.07	1779.95	1974.94	1548.68	1499.62	1381.96	1428.09	1424.36	1662	1736.37	1652.08	1484.22	1504.33	1588.43
A0A0R4J259	1748.87	1824.69	1735.64	1612.93	1588.14	1450.97	1784.64	1816.46	2044.94	1759.42	1716.95	1612.34	1601.43	1838.13	2114.73	1859.56	1663.79	1733.94	1680.12	1923.23	1949.01	2975.86	3256.1	4435.68	2635.77	6356.41	8734.61	14264.2	14018.1	13885.4	9276.84	3980.64	2726.65	2006.07	1779.95	1974.94	1548.68	1499.62	1381.96	1428.09	1424.36	1662	1736.37	1652.08	1484.22	1504.33	1588.43
A0A0R4J259	1748.87	1824.69	1735.64	1612.93	1588.14	1450.97	1784.64	1816.46	2044.94	1759.42	1716.95	1612.34	1601.43	1838.13	2114.73	1859.56	1663.79	1733.94	1680.12	1923.23	1949.01	2975.86	3256.1	4435.68	2635.77	6356.41	8734.61	14264.2	14018.1	13885.4	9276.84	3980.64	2726.65	2006.07	1779.95	1974.94	1548.68	1499.62	1381.96	1428.09	1424.36	1662	1736.37	1652.08	1484.22	1504.33	1588.43
A0A0R4J259	1748.87	1824.69	1735.64	1612.93	1588.14	1450.97	1784.64	1816.46	2044.94	1759.42	1716.95	1612.34	1601.43	1838.13	2114.73	1859.56	1663.79	1733.94	1680.12	1923.23	1949.01	2975.86	3256.1	4435.68	2635.77	6356.41	8734.61	14264.2	14018.1	13885.4	9276.84	3980.64	2726.65	2006.07	1779.95	1974.94	1548.68	1499.62	1381.96	1428.09	1424.36	1662	1736.37	1652.08	1484.22	1504.33	1588.43
A0A0R4J259	1748.87	1824.69	1735.64	1612.93	1588.14	1450.97	1784.64	1816.46	2044.94	1759.42	1716.95	1612.34	1601.43	1838.13	2114.73	1859.56	1663.79	1733.94	1680.12	1923.23	1949.01	2975.86	3256.1	4435.68	2635.77	6356.41	8734.61	14264.2	14018.1	13885.4	9276.84	3980.64	2726.65	2006.07	1779.95	1974.94	1548.68	1499.62	1381.96	1428.09	1424.36	1662	1736.37	1652.08	1484.22	1504.33	1588.43
A0A0R4J259	1748.87	1824.69	1735.64	1612.93	1588.14	1450.97	1784.64	1816.46	2044.94	1759.42	1716.95	1612.34	1601.43	1838.13	2114.73	1859.56	1663.79	1733.94	1680.12	1923.23	1949.01	2975.86	3256.1	4435.68	2635.77	6356.41	8734.61	14264.2	14018.1	13885.4	9276.84	3980.64	2726.65	2006.07	1779.95	1974.94	1548.68	1499.62	1381.96	1428.09	1424.36	1662	1736.37	1652.08	1484.22	1504.33	1588.43
A0A0R4J259	1748.87	1824.69	1735.64	1612.93	1588.14	1450.97	1784.64	1816.46	2044.94	1759.42	1716.95	1612.34	1601.43	1838.13	2114.73	1859.56	1663.79	1733.94	1680.12	1923.23	1949.01	2975.86	3256.1	4435.68	2635.77	6356.41	8734.61	14264.2	14018.1	13885.4	9276.84	3980.64	2726.65	2006.07	1779.95	1974.94	1548.68	1499.62	1381.96	1428.09	1424.36	1662	1736.37	1652.08	1484.22	1504.33	1588.43
A0A0R4J259	1748.87	1824.69	1735.64	1612.93	1588.14	1450.97	1784.64	1816.46	2044.94	1759.42	1716.95	1612.34	1601.43	1838.13	2114.73	1859.56	1663.79	1733.94	1680.12	1923.23	1949.01	2975.86	3256.1	4435.68	2635.77	6356.41	8734.61	14264.2	14018.1	13885.4	9276.84	3980.64	2726.65	2006.07	1779.95	1974.94	1548.68	1499.62	1381.96	1428.09	1424.36	1662	1736.37	1652.08	1484.22	1504.33	1588.43
A0A0R4J259	1748.87	1824.69	1735.64	1612.93	1588.14	1450.97	1784.64	1816.46	2044.94	1759.42	1716.95	1612.34	1601.43	1838.13	2114.73	1859.56	1663.79	1733.94	1680.12	1923.23	1949.01	2975.86	3256.1	4435.68	2635.77	6356.41	8734.61	14264.2	14018.1	13885.4	9276.84	3980.64	2726.65	2006.07	1779.95	1974.94	1548.68	1499.62	1381.96	1428.09	1424.36	1662	1736.37	1652.08	1484.22	1504.33	1588.43
A0A0R4J263	1280.37	1394.35	2025.36	2305.44	1624.5	1804.05	1361.91	1725.97	1788.63	2083.86	2230	2428.52	1157.31	1317.35	1799.36	1642.42	2372.03	1571.34	1925.78	1204.44	1288.9	853.474	2038.86	2320.81	1635.33	1768.35	1371	1691.82	1798.34	2095.17	2242.1	1512.31	1163.59	1324.5	1761.93	1651.33	2384.91	1579.87	1777.74	1322.26	1158.55	1261.69	2238.31	2086.11	1795.3	1632.42	1232.35
Q7TMF3	3346.37	5521.37	16523.4	22426	26887.1	29222.2	25009.6	19743	24459.3	23434.1	18710.9	17534.1	11883.6	9485.32	6933.88	7074.99	4965.49	4976.63	4794	5079.88	4789.15	5009.33	5014.9	4783.43	3660.9	3740.68	3557.86	3922.56	3771.39	3654.12	3780.61	3608.24	3548.59	3270.12	3590.41	3578.79	3603.02	3622.28	3689.23	3387.84	3650.12	3619.91	3953.54	3975.44	3886.32	3467.04	3470.37
Q7TMF3	3346.37	5521.37	16523.4	22426	26887.1	29222.2	25009.6	19743	24459.3	23434.1	18710.9	17534.1	11883.6	9485.32	6933.88	7074.99	4965.49	4976.63	4794	5079.88	4789.15	5009.33	5014.9	4783.43	3660.9	3740.68	3557.86	3922.56	3771.39	3654.12	3780.61	3608.24	3548.59	3270.12	3590.41	3578.79	3603.02	3622.28	3689.23	3387.84	3650.12	3619.91	3953.54	3975.44	3886.32	3467.04	3470.37
Q7TMF3	3346.37	5521.37	16523.4	22426	26887.1	29222.2	25009.6	19743	24459.3	23434.1	18710.9	17534.1	11883.6	9485.32	6933.88	7074.99	4965.49	4976.63	4794	5079.88	4789.15	5009.33	5014.9	4783.43	3660.9	3740.68	3557.86	3922.56	3771.39	3654.12	3780.61	3608.24	3548.59	3270.12	3590.41	3578.79	3603.02	3622.28	3689.23	3387.84	3650.12	3619.91	3953.54	3975.44	3886.32	3467.04	3470.37
Q7TMF3	3346.37	5521.37	16523.4	22426	26887.1	29222.2	25009.6	19743	24459.3	23434.1	18710.9	17534.1	11883.6	9485.32	6933.88	7074.99	4965.49	4976.63	4794	5079.88	4789.15	5009.33	5014.9	4783.43	3660.9	3740.68	3557.86	3922.56	3771.39	3654.12	3780.61	3608.24	3548.59	3270.12	3590.41	3578.79	3603.02	3622.28	3689.23	3387.84	3650.12	3619.91	3953.54	3975.44	3886.32	3467.04	3470.37
Q7TMF3	3346.37	5521.37	16523.4	22426	26887.1	29222.2	25009.6	19743	24459.3	23434.1	18710.9	17534.1	11883.6	9485.32	6933.88	7074.99	4965.49	4976.63	4794	5079.88	4789.15	5009.33	5014.9	4783.43	3660.9	3740.68	3557.86	3922.56	3771.39	3654.12	3780.61	3608.24	3548.59	3270.12	3590.41	3578.79	3603.02	3622.28	3689.23	3387.84	3650.12	3619.91	3953.54	3975.44	3886.32	3467.04	3470.37
Q7TMF3	3346.37	5521.37	16523.4	22426	26887.1	29222.2	25009.6	19743	24459.3	23434.1	18710.9	17534.1	11883.6	9485.32	6933.88	7074.99	4965.49	4976.63	4794	5079.88	4789.15	5009.33	5014.9	4783.43	3660.9	3740.68	3557.86	3922.56	3771.39	3654.12	3780.61	3608.24	3548.59	3270.12	3590.41	3578.79	3603.02	3622.28	3689.23	3387.84	3650.12	3619.91	3953.54	3975.44	3886.32	3467.04	3470.37
Q7TMF3	3346.37	5521.37	16523.4	22426	26887.1	29222.2	25009.6	19743	24459.3	23434.1	18710.9	17534.1	11883.6	9485.32	6933.88	7074.99	4965.49	4976.63	4794	5079.88	4789.15	5009.33	5014.9	4783.43	3660.9	3740.68	3557.86	3922.56	3771.39	3654.12	3780.61	3608.24	3548.59	3270.12	3590.41	3578.79	3603.02	3622.28	3689.23	3387.84	3650.12	3619.91	3953.54	3975.44	3886.32	3467.04	3470.37
Q7TMF3	3346.37	5521.37	16523.4	22426	26887.1	29222.2	25009.6	19743	24459.3	23434.1	18710.9	17534.1	11883.6	9485.32	6933.88	7074.99	4965.49	4976.63	4794	5079.88	4789.15	5009.33	5014.9	4783.43	3660.9	3740.68	3557.86	3922.56	3771.39	3654.12	3780.61	3608.24	3548.59	3270.12	3590.41	3578.79	3603.02	3622.28	3689.23	3387.84	3650.12	3619.91	3953.54	3975.44	3886.32	3467.04	3470.37
Q7TMF3	3346.37	5521.37	16523.4	22426	26887.1	29222.2	25009.6	19743	24459.3	23434.1	18710.9	17534.1	11883.6	9485.32	6933.88	7074.99	4965.49	4976.63	4794	5079.88	4789.15	5009.33	5014.9	4783.43	3660.9	3740.68	3557.86	3922.56	3771.39	3654.12	3780.61	3608.24	3548.59	3270.12	3590.41	3578.79	3603.02	3622.28	3689.23	3387.84	3650.12	3619.91	3953.54	3975.44	3886.32	3467.04	3470.37
Q7TMF3	3346.37	5521.37	16523.4	22426	26887.1	29222.2	25009.6	19743	24459.3	23434.1	18710.9	17534.1	11883.6	9485.32	6933.88	7074.99	4965.49	4976.63	4794	5079.88	4789.15	5009.33	5014.9	4783.43	3660.9	3740.68	3557.86	3922.56	3771.39	3654.12	3780.61	3608.24	3548.59	3270.12	3590.41	3578.79	3603.02	3622.28	3689.23	3387.84	3650.12	3619.91	3953.54	3975.44	3886.32	3467.04	3470.37
Q7TMF3	3346.37	5521.37	16523.4	22426	26887.1	29222.2	25009.6	19743	24459.3	23434.1	18710.9	17534.1	11883.6	9485.32	6933.88	7074.99	4965.49	4976.63	4794	5079.88	4789.15	5009.33	5014.9	4783.43	3660.9	3740.68	3557.86	3922.56	3771.39	3654.12	3780.61	3608.24	3548.59	3270.12	3590.41	3578.79	3603.02	3622.28	3689.23	3387.84	3650.12	3619.91	3953.54	3975.44	3886.32	3467.04	3470.37
Q7TMF3	3346.37	5521.37	16523.4	22426	26887.1	29222.2	25009.6	19743	24459.3	23434.1	18710.9	17534.1	11883.6	9485.32	6933.88	7074.99	4965.49	4976.63	4794	5079.88	4789.15	5009.33	5014.9	4783.43	3660.9	3740.68	3557.86	3922.56	3771.39	3654.12	3780.61	3608.24	3548.59	3270.12	3590.41	3578.79	3603.02	3622.28	3689.23	3387.84	3650.12	3619.91	3953.54	3975.44	3886.32	3467.04	3470.37
Q7TMF3	3346.37	5521.37	16523.4	22426	26887.1	29222.2	25009.6	19743	24459.3	23434.1	18710.9	17534.1	11883.6	9485.32	6933.88	7074.99	4965.49	4976.63	4794	5079.88	4789.15	5009.33	5014.9	4783.43	3660.9	3740.68	3557.86	3922.56	3771.39	3654.12	3780.61	3608.24	3548.59	3270.12	3590.41	3578.79	3603.02	3622.28	3689.23	3387.84	3650.12	3619.91	3953.54	3975.44	3886.32	3467.04	3470.37
A0A0R4J284	6095.35	14710.8	36488.2	43121.5	51189.8	59027	50282.2	52442.9	86338.5	72400.8	75883.4	152013	100233	88562	147816	111723	80887	93172	147412	207123	186325	195006	571103	167299	108233	117254	132024	155976	188072	240399	399536	564957	975044	11331761	19661664	15519332	7.37976e+06	3.262e+06	1.11083e+06	395427	343299	376803	310333	219996	156529	5626.18	48291.2
A0A0R4J293	1793.06	1960.71	1519.95	1256.21	1175.02	1503.51	1912.18	1908.46	2074.78	2161.27	1325.61	1447.95	2153.63	1797.81	4015.46	1871.8	1285.05	1111.51	1407.86	1738.95	1743.29	1888.36	1380.91	1201.68	32878	1411.8	1852.33	1630.93	1736.58	1443.3	1139.85	1409.54	1735.01	1751.51	1433.66	1750.74	1230.06	1435.84	1282.28	1191.47	1511.84	1554.03	1522.23	1199.54	1203.65	1125.05	1700.07
A0A0R4J293	1793.06	1960.71	1519.95	1256.21	1175.02	1503.51	1912.18	1908.46	2074.78	2161.27	1325.61	1447.95	2153.63	1797.81	4015.46	1871.8	1285.05	1111.51	1407.86	1738.95	1743.29	1888.36	1380.91	1201.68	32878	1411.8	1852.33	1630.93	1736.58	1443.3	1139.85	1409.54	1735.01	1751.51	1433.66	1750.74	1230.06	1435.84	1282.28	1191.47	1511.84	1554.03	1522.23	1199.54	1203.65	1125.05	1700.07
A0A0R4J293	1793.06	1960.71	1519.95	1256.21	1175.02	1503.51	1912.18	1908.46	2074.78	2161.27	1325.61	1447.95	2153.63	1797.81	4015.46	1871.8	1285.05	1111.51	1407.86	1738.95	1743.29	1888.36	1380.91	1201.68	32878	1411.8	1852.33	1630.93	1736.58	1443.3	1139.85	1409.54	1735.01	1751.51	1433.66	1750.74	1230.06	1435.84	1282.28	1191.47	1511.84	1554.03	1522.23	1199.54	1203.65	1125.05	1700.07
A0A0R4J293	1793.06	1960.71	1519.95	1256.21	1175.02	1503.51	1912.18	1908.46	2074.78	2161.27	1325.61	1447.95	2153.63	1797.81	4015.46	1871.8	1285.05	1111.51	1407.86	1738.95	1743.29	1888.36	1380.91	1201.68	32878	1411.8	1852.33	1630.93	1736.58	1443.3	1139.85	1409.54	1735.01	1751.51	1433.66	1750.74	1230.06	1435.84	1282.28	1191.47	1511.84	1554.03	1522.23	1199.54	1203.65	1125.05	1700.07
A0A0R4J2B2	1732.14	1701.77	1665.04	1405.85	1419.77	1314.22	1676.23	1888.98	1597.37	1655.99	1648.62	1337.76	1722.91	1772.22	1909.19	1890.42	1394.39	1247.18	1483.21	1938.56	1607.47	1917.06	1441.07	1607.96	1426.73	1415.27	1672.74	2277.96	2247.05	2049.97	31444.6	24911.3	2424.46	1680.59	1907.07	1874.83	1390.27	1473.54	1371.99	1622.52	1600.48	1709.04	1660.05	1483.73	1443.49	1405.49	1808.72
A0A0R4J2B2	1732.14	1701.77	1665.04	1405.85	1419.77	1314.22	1676.23	1888.98	1597.37	1655.99	1648.62	1337.76	1722.91	1772.22	1909.19	1890.42	1394.39	1247.18	1483.21	1938.56	1607.47	1917.06	1441.07	1607.96	1426.73	1415.27	1672.74	2277.96	2247.05	2049.97	31444.6	24911.3	2424.46	1680.59	1907.07	1874.83	1390.27	1473.54	1371.99	1622.52	1600.48	1709.04	1660.05	1483.73	1443.49	1405.49	1808.72
A0A0R4J2B2	1732.14	1701.77	1665.04	1405.85	1419.77	1314.22	1676.23	1888.98	1597.37	1655.99	1648.62	1337.76	1722.91	1772.22	1909.19	1890.42	1394.39	1247.18	1483.21	1938.56	1607.47	1917.06	1441.07	1607.96	1426.73	1415.27	1672.74	2277.96	2247.05	2049.97	31444.6	24911.3	2424.46	1680.59	1907.07	1874.83	1390.27	1473.54	1371.99	1622.52	1600.48	1709.04	1660.05	1483.73	1443.49	1405.49	1808.72
A0A0R4J2B2	1732.14	1701.77	1665.04	1405.85	1419.77	1314.22	1676.23	1888.98	1597.37	1655.99	1648.62	1337.76	1722.91	1772.22	1909.19	1890.42	1394.39	1247.18	1483.21	1938.56	1607.47	1917.06	1441.07	1607.96	1426.73	1415.27	1672.74	2277.96	2247.05	2049.97	31444.6	24911.3	2424.46	1680.59	1907.07	1874.83	1390.27	1473.54	1371.99	1622.52	1600.48	1709.04	1660.05	1483.73	1443.49	1405.49	1808.72
A0A0R4J2B2	1732.14	1701.77	1665.04	1405.85	1419.77	1314.22	1676.23	1888.98	1597.37	1655.99	1648.62	1337.76	1722.91	1772.22	1909.19	1890.42	1394.39	1247.18	1483.21	1938.56	1607.47	1917.06	1441.07	1607.96	1426.73	1415.27	1672.74	2277.96	2247.05	2049.97	31444.6	24911.3	2424.46	1680.59	1907.07	1874.83	1390.27	1473.54	1371.99	1622.52	1600.48	1709.04	1660.05	1483.73	1443.49	1405.49	1808.72
A0A0R4J2B2	1732.14	1701.77	1665.04	1405.85	1419.77	1314.22	1676.23	1888.98	1597.37	1655.99	1648.62	1337.76	1722.91	1772.22	1909.19	1890.42	1394.39	1247.18	1483.21	1938.56	1607.47	1917.06	1441.07	1607.96	1426.73	1415.27	1672.74	2277.96	2247.05	2049.97	31444.6	24911.3	2424.46	1680.59	1907.07	1874.83	1390.27	1473.54	1371.99	1622.52	1600.48	1709.04	1660.05	1483.73	1443.49	1405.49	1808.72
A0A0U1RNJ1	1216.74	1535.45	1871.42	1900.5	1757.62	1531.58	1518.58	1577.29	2136.35	2071.5	1857.99	1744.48	1175.8	1219.43	1547.63	1824.29	1738.53	1503.39	1210.29	1275.17	1461	1537.35	1819.44	1706.65	4139.07	1392.78	1518.36	1957.09	10047.3	5355.81	1833.61	1700.32	1250.83	1458.29	1509.61	1745.1	1691.25	1682.25	1364.13	1171.38	1133.94	1226.45	1783.14	1941.49	1666.22	1518.73	1223.09
A0A0U1RNJ1	1216.74	1535.45	1871.42	1900.5	1757.62	1531.58	1518.58	1577.29	2136.35	2071.5	1857.99	1744.48	1175.8	1219.43	1547.63	1824.29	1738.53	1503.39	1210.29	1275.17	1461	1537.35	1819.44	1706.65	4139.07	1392.78	1518.36	1957.09	10047.3	5355.81	1833.61	1700.32	1250.83	1458.29	1509.61	1745.1	1691.25	1682.25	1364.13	1171.38	1133.94	1226.45	1783.14	1941.49	1666.22	1518.73	1223.09
A0A0U1RNJ1	1216.74	1535.45	1871.42	1900.5	1757.62	1531.58	1518.58	1577.29	2136.35	2071.5	1857.99	1744.48	1175.8	1219.43	1547.63	1824.29	1738.53	1503.39	1210.29	1275.17	1461	1537.35	1819.44	1706.65	4139.07	1392.78	1518.36	1957.09	10047.3	5355.81	1833.61	1700.32	1250.83	1458.29	1509.61	1745.1	1691.25	1682.25	1364.13	1171.38	1133.94	1226.45	1783.14	1941.49	1666.22	1518.73	1223.09
A0A0U1RNJ1	1216.74	1535.45	1871.42	1900.5	1757.62	1531.58	1518.58	1577.29	2136.35	2071.5	1857.99	1744.48	1175.8	1219.43	1547.63	1824.29	1738.53	1503.39	1210.29	1275.17	1461	1537.35	1819.44	1706.65	4139.07	1392.78	1518.36	1957.09	10047.3	5355.81	1833.61	1700.32	1250.83	1458.29	1509.61	1745.1	1691.25	1682.25	1364.13	1171.38	1133.94	1226.45	1783.14	1941.49	1666.22	1518.73	1223.09
A0A0U1RNK6	1685.16	1479.08	1384.31	1498.7	1488.94	1638.48	1536.92	1859.43	1529.82	1358.76	1215.3	1416.72	1311.85	1507.55	1459.91	1624.3	1394.56	1343.99	1389.32	1865.4	1558.38	1378.07	1293.52	1390.79	1389.24	1199.37	1445.98	1198.58	1426.91	1267.17	1144.92	1339.36	5762.37	2861.96	1345.87	1527.76	1284.43	1249.5	1092.02	1207.92	1149.91	1547.67	1187.97	1292.53	1177.56	1243.99	1333.14
A0A0U1RNK6	1685.16	1479.08	1384.31	1498.7	1488.94	1638.48	1536.92	1859.43	1529.82	1358.76	1215.3	1416.72	1311.85	1507.55	1459.91	1624.3	1394.56	1343.99	1389.32	1865.4	1558.38	1378.07	1293.52	1390.79	1389.24	1199.37	1445.98	1198.58	1426.91	1267.17	1144.92	1339.36	5762.37	2861.96	1345.87	1527.76	1284.43	1249.5	1092.02	1207.92	1149.91	1547.67	1187.97	1292.53	1177.56	1243.99	1333.14
A0A0U1RNL7	1797.3	1756.98	1966.33	2132.58	1849.85	1670.33	1727.28	1734.73	2072.05	2010	2167.01	1950.33	1527.1	1708.02	1767.78	1974.96	1948.86	1913.86	1512.16	3226.77	25945.8	31415.2	9704.55	7688.89	4758.23	6591.84	7609.79	9490.67	10858.7	15365.1	15373	12185.8	3327.57	2245.48	2282.78	2646.91	2373.84	2261.37	1570.1	1488.81	2104.05	2516.67	2233.97	2877.17	2281.76	1712.17	1584.9
A0A0U1RNL7	1797.3	1756.98	1966.33	2132.58	1849.85	1670.33	1727.28	1734.73	2072.05	2010	2167.01	1950.33	1527.1	1708.02	1767.78	1974.96	1948.86	1913.86	1512.16	3226.77	25945.8	31415.2	9704.55	7688.89	4758.23	6591.84	7609.79	9490.67	10858.7	15365.1	15373	12185.8	3327.57	2245.48	2282.78	2646.91	2373.84	2261.37	1570.1	1488.81	2104.05	2516.67	2233.97	2877.17	2281.76	1712.17	1584.9
A0A0U1RNL7	1797.3	1756.98	1966.33	2132.58	1849.85	1670.33	1727.28	1734.73	2072.05	2010	2167.01	1950.33	1527.1	1708.02	1767.78	1974.96	1948.86	1913.86	1512.16	3226.77	25945.8	31415.2	9704.55	7688.89	4758.23	6591.84	7609.79	9490.67	10858.7	15365.1	15373	12185.8	3327.57	2245.48	2282.78	2646.91	2373.84	2261.37	1570.1	1488.81	2104.05	2516.67	2233.97	2877.17	2281.76	1712.17	1584.9
A0A0U1RNL7	1797.3	1756.98	1966.33	2132.58	1849.85	1670.33	1727.28	1734.73	2072.05	2010	2167.01	1950.33	1527.1	1708.02	1767.78	1974.96	1948.86	1913.86	1512.16	3226.77	25945.8	31415.2	9704.55	7688.89	4758.23	6591.84	7609.79	9490.67	10858.7	15365.1	15373	12185.8	3327.57	2245.48	2282.78	2646.91	2373.84	2261.37	1570.1	1488.81	2104.05	2516.67	2233.97	2877.17	2281.76	1712.17	1584.9
A0A0U1RP68	1766.99	1622.54	2395.36	1563.52	1874.41	2530.33	1661.18	3586.51	4240.75	2316.97	1608.68	24464.7	7570.21	16214.5	1706.48	13137.9	1512.35	1008.08	1159.23	1339.17	1732.03	1590.44	38870.1	1573.94	1837.32	4828.13	1628.31	1775.97	6037.2	2329.55	6515.05	1485.19	1376.16	2.09292e+06	2.85252e+06	798279	250244	99307.5	25723.2	17754.6	21400	17774.3	13686.4	10654.7	6663.58	1847.07	2463.25
A0A0U1RP93	1429.28	1509.11	1859.88	1754.69	1511.23	1418.32	1491.3	1665.6	1761.54	2063.54	1783.37	1672.14	1406.35	1421.05	1522.89	1854.55	1936.32	1742.23	1401.2	1484.98	1421.13	1483.67	1784.88	1722.04	1784.38	1416.13	1467.61	1749.54	1711.63	1774.58	1743.32	1744.68	1400.6	1401.97	1488.71	1789.23	1739.42	1367.68	1351.24	1347.03	1328.98	1508.54	1818.25	1797.6	1764.47	1528.36	1492.44
A0A0U1RP93	1429.28	1509.11	1859.88	1754.69	1511.23	1418.32	1491.3	1665.6	1761.54	2063.54	1783.37	1672.14	1406.35	1421.05	1522.89	1854.55	1936.32	1742.23	1401.2	1484.98	1421.13	1483.67	1784.88	1722.04	1784.38	1416.13	1467.61	1749.54	1711.63	1774.58	1743.32	1744.68	1400.6	1401.97	1488.71	1789.23	1739.42	1367.68	1351.24	1347.03	1328.98	1508.54	1818.25	1797.6	1764.47	1528.36	1492.44
A0A0U1RP93	1429.28	1509.11	1859.88	1754.69	1511.23	1418.32	1491.3	1665.6	1761.54	2063.54	1783.37	1672.14	1406.35	1421.05	1522.89	1854.55	1936.32	1742.23	1401.2	1484.98	1421.13	1483.67	1784.88	1722.04	1784.38	1416.13	1467.61	1749.54	1711.63	1774.58	1743.32	1744.68	1400.6	1401.97	1488.71	1789.23	1739.42	1367.68	1351.24	1347.03	1328.98	1508.54	1818.25	1797.6	1764.47	1528.36	1492.44
A0A0U1RP93	1429.28	1509.11	1859.88	1754.69	1511.23	1418.32	1491.3	1665.6	1761.54	2063.54	1783.37	1672.14	1406.35	1421.05	1522.89	1854.55	1936.32	1742.23	1401.2	1484.98	1421.13	1483.67	1784.88	1722.04	1784.38	1416.13	1467.61	1749.54	1711.63	1774.58	1743.32	1744.68	1400.6	1401.97	1488.71	1789.23	1739.42	1367.68	1351.24	1347.03	1328.98	1508.54	1818.25	1797.6	1764.47	1528.36	1492.44
A0A0U1RP93	1429.28	1509.11	1859.88	1754.69	1511.23	1418.32	1491.3	1665.6	1761.54	2063.54	1783.37	1672.14	1406.35	1421.05	1522.89	1854.55	1936.32	1742.23	1401.2	1484.98	1421.13	1483.67	1784.88	1722.04	1784.38	1416.13	1467.61	1749.54	1711.63	1774.58	1743.32	1744.68	1400.6	1401.97	1488.71	1789.23	1739.42	1367.68	1351.24	1347.03	1328.98	1508.54	1818.25	1797.6	1764.47	1528.36	1492.44
A0A0U1RP93	1429.28	1509.11	1859.88	1754.69	1511.23	1418.32	1491.3	1665.6	1761.54	2063.54	1783.37	1672.14	1406.35	1421.05	1522.89	1854.55	1936.32	1742.23	1401.2	1484.98	1421.13	1483.67	1784.88	1722.04	1784.38	1416.13	1467.61	1749.54	1711.63	1774.58	1743.32	1744.68	1400.6	1401.97	1488.71	1789.23	1739.42	1367.68	1351.24	1347.03	1328.98	1508.54	1818.25	1797.6	1764.47	1528.36	1492.44
A0A0U1RPI1	8458.26	46762.5	72958.9	73921.1	78939.7	75904.5	124185	126882	140483	196527	116864	160426	240213	244014	260858	445030	112395	119796	411044	326228	469004	393684	406018	310769	98318.2	128036	121433	106565	62204.1	50543.2	34711	23519.8	10355.4	7749.05	4058.3	21918.8	20522.8	17603.9	13717.4	18025.9	16297.7	21534.4	19039.7	16838	14189.5	5074.56	12431.3
A0A0U1RPI1	8458.26	46762.5	72958.9	73921.1	78939.7	75904.5	124185	126882	140483	196527	116864	160426	240213	244014	260858	445030	112395	119796	411044	326228	469004	393684	406018	310769	98318.2	128036	121433	106565	62204.1	50543.2	34711	23519.8	10355.4	7749.05	4058.3	21918.8	20522.8	17603.9	13717.4	18025.9	16297.7	21534.4	19039.7	16838	14189.5	5074.56	12431.3
A0A0U1RPK1	16580.4	1426.11	1400.48	1325.87	1278.24	1393.73	1402.95	1310.66	1382.18	1377.99	1300.74	1266.57	1298.68	1368.39	1598.61	1300.28	1246.06	1339.48	1285.18	1288.49	1260.56	1335.75	1310.92	1240.89	1183.98	1298.88	1310.27	1767.12	1279.34	1290.08	1215.74	1185.48	4086.99	1274.71	1141.72	1181.59	1158.17	1252.76	1154.2	1196.95	1420.71	1242.99	1214.42	1688.8	1236.79	1234.98	1300.44
Q9JIF0	1630.7	1441.48	1409.36	1667.86	1757.14	1913.57	1475.81	1038.01	1118.34	1363.24	1484.6	2510.61	2454.67	1518.43	1004.04	1093.43	1634.67	1807.89	1970.22	1467.77	1598.44	5762.53	1418.76	1634.86	1768.86	1926.33	25308.8	11854.1	182127	71762.9	55777.4	97209.7	1528.6	1526.68	1905.79	1099.36	1600.66	1817.71	2162.95	2158.79	2350.97	1593.04	1275.28	1843.22	1589.97	1731.51	1630.97
A0A140LHL5	1577.22	1437.65	1455.91	1635.59	1761.78	1733.25	1435	1412.07	1257.54	1480.77	1604.25	1774.4	1689.63	1423.01	1470.03	1387.36	1751.68	1847.95	1792	1709.7	1580.51	1270.93	1600.53	1718.97	1755.1	1817	1426.06	1521.12	1386.27	1474.67	1602.8	1768.58	1694.38	1573.15	1479.79	1521.43	1747.75	2181.31	1849.93	2047.42	2115.87	4365.06	5240.74	6116.25	5428.57	2000.98	2194.25
A0A140LHL5	1577.22	1437.65	1455.91	1635.59	1761.78	1733.25	1435	1412.07	1257.54	1480.77	1604.25	1774.4	1689.63	1423.01	1470.03	1387.36	1751.68	1847.95	1792	1709.7	1580.51	1270.93	1600.53	1718.97	1755.1	1817	1426.06	1521.12	1386.27	1474.67	1602.8	1768.58	1694.38	1573.15	1479.79	1521.43	1747.75	2181.31	1849.93	2047.42	2115.87	4365.06	5240.74	6116.25	5428.57	2000.98	2194.25
A0A140LHL5	1577.22	1437.65	1455.91	1635.59	1761.78	1733.25	1435	1412.07	1257.54	1480.77	1604.25	1774.4	1689.63	1423.01	1470.03	1387.36	1751.68	1847.95	1792	1709.7	1580.51	1270.93	1600.53	1718.97	1755.1	1817	1426.06	1521.12	1386.27	1474.67	1602.8	1768.58	1694.38	1573.15	1479.79	1521.43	1747.75	2181.31	1849.93	2047.42	2115.87	4365.06	5240.74	6116.25	5428.57	2000.98	2194.25
A0A140LHL5	1577.22	1437.65	1455.91	1635.59	1761.78	1733.25	1435	1412.07	1257.54	1480.77	1604.25	1774.4	1689.63	1423.01	1470.03	1387.36	1751.68	1847.95	1792	1709.7	1580.51	1270.93	1600.53	1718.97	1755.1	1817	1426.06	1521.12	1386.27	1474.67	1602.8	1768.58	1694.38	1573.15	1479.79	1521.43	1747.75	2181.31	1849.93	2047.42	2115.87	4365.06	5240.74	6116.25	5428.57	2000.98	2194.25
A0A140LHL5	1577.22	1437.65	1455.91	1635.59	1761.78	1733.25	1435	1412.07	1257.54	1480.77	1604.25	1774.4	1689.63	1423.01	1470.03	1387.36	1751.68	1847.95	1792	1709.7	1580.51	1270.93	1600.53	1718.97	1755.1	1817	1426.06	1521.12	1386.27	1474.67	1602.8	1768.58	1694.38	1573.15	1479.79	1521.43	1747.75	2181.31	1849.93	2047.42	2115.87	4365.06	5240.74	6116.25	5428.57	2000.98	2194.25
A0A140LHL5	1577.22	1437.65	1455.91	1635.59	1761.78	1733.25	1435	1412.07	1257.54	1480.77	1604.25	1774.4	1689.63	1423.01	1470.03	1387.36	1751.68	1847.95	1792	1709.7	1580.51	1270.93	1600.53	1718.97	1755.1	1817	1426.06	1521.12	1386.27	1474.67	1602.8	1768.58	1694.38	1573.15	1479.79	1521.43	1747.75	2181.31	1849.93	2047.42	2115.87	4365.06	5240.74	6116.25	5428.57	2000.98	2194.25
A0A140LHL5	1577.22	1437.65	1455.91	1635.59	1761.78	1733.25	1435	1412.07	1257.54	1480.77	1604.25	1774.4	1689.63	1423.01	1470.03	1387.36	1751.68	1847.95	1792	1709.7	1580.51	1270.93	1600.53	1718.97	1755.1	1817	1426.06	1521.12	1386.27	1474.67	1602.8	1768.58	1694.38	1573.15	1479.79	1521.43	1747.75	2181.31	1849.93	2047.42	2115.87	4365.06	5240.74	6116.25	5428.57	2000.98	2194.25
A0A140LHT6	1596.56	1873.48	1866.84	1452.98	1563.51	1586.08	1839.1	2028.58	2661.51	2059.07	2140.25	1877.34	2055.94	2393.48	2574.88	2096.34	1889.68	2537.59	4870.66	12349	14683.2	12621.6	6037.83	2918.81	2004.29	1591.37	1845.99	1715.57	1719.69	1797.73	1851.45	1521.97	1482.33	1837.16	1722.67	1916.35	1455.55	1566.18	1661.99	1759.9	1518.81	1616.65	1789.83	2000.65	1484.15	1540.74	1512.05
A0A140LHT6	1596.56	1873.48	1866.84	1452.98	1563.51	1586.08	1839.1	2028.58	2661.51	2059.07	2140.25	1877.34	2055.94	2393.48	2574.88	2096.34	1889.68	2537.59	4870.66	12349	14683.2	12621.6	6037.83	2918.81	2004.29	1591.37	1845.99	1715.57	1719.69	1797.73	1851.45	1521.97	1482.33	1837.16	1722.67	1916.35	1455.55	1566.18	1661.99	1759.9	1518.81	1616.65	1789.83	2000.65	1484.15	1540.74	1512.05
A0A140LHT6	1596.56	1873.48	1866.84	1452.98	1563.51	1586.08	1839.1	2028.58	2661.51	2059.07	2140.25	1877.34	2055.94	2393.48	2574.88	2096.34	1889.68	2537.59	4870.66	12349	14683.2	12621.6	6037.83	2918.81	2004.29	1591.37	1845.99	1715.57	1719.69	1797.73	1851.45	1521.97	1482.33	1837.16	1722.67	1916.35	1455.55	1566.18	1661.99	1759.9	1518.81	1616.65	1789.83	2000.65	1484.15	1540.74	1512.05
A0A140LI59	1331.21	1903.23	8231.88	1730.76	1536.43	1131.21	1438.77	1726.98	1783.66	2814.45	1966.01	1736.84	1233.34	1399.05	1156.57	1629.45	1724.04	1137.95	1268.82	1102.89	1272.43	1400.43	1738.63	1947.82	1487.65	1660.52	1382.54	1673.4	1693.08	1896.69	1538.96	2035.05	2272.76	1259.67	1624.72	1567.74	2346.64	2450.64	2008.36	1134.01	1963.83	2298.38	2598.03	1860.44	1617.7	1616.61	1211.06
A0A140LIS7	2011.92	2191.03	1288.92	1188.52	1033.81	1816.1	2140.07	1750.03	1787.43	1326.14	1149.63	1251.97	2244.89	1989.06	1800.58	2656.4	2953.51	5847.62	5433.49	4781.86	8072.44	10085.1	6277.27	11172.8	1938.64	7035.84	5532.92	3763.91	1808.49	1355.15	1155.87	1258.77	2257.08	2081.27	1810.35	1662.36	1229.49	1898.08	1460.19	1609.8	1820.51	1982.58	1424.43	1075.45	1142.51	1049.11	1936.47
A0A140LIU4	5638.07	17526.3	30642.7	35796.1	58414.4	65482.7	43008.6	31384.7	40602.9	38273.4	24402.9	29494.6	24437.6	17721.9	17506.6	18020.3	9499.71	9901.97	14797.1	11279.4	16477.6	12724.5	10065.5	13117.2	7569.45	10475.8	10186.6	12150.4	11639.6	11068.4	7864.53	8895.8	7602.59	4039.06	3982.94	3653.9	5078.16	6209.15	5293.09	4924.53	4586.74	5892.96	8222.48	6812.25	4399.29	4172.38	4117.02
A0A140LIU4	5638.07	17526.3	30642.7	35796.1	58414.4	65482.7	43008.6	31384.7	40602.9	38273.4	24402.9	29494.6	24437.6	17721.9	17506.6	18020.3	9499.71	9901.97	14797.1	11279.4	16477.6	12724.5	10065.5	13117.2	7569.45	10475.8	10186.6	12150.4	11639.6	11068.4	7864.53	8895.8	7602.59	4039.06	3982.94	3653.9	5078.16	6209.15	5293.09	4924.53	4586.74	5892.96	8222.48	6812.25	4399.29	4172.38	4117.02
A0A140LIU4	5638.07	17526.3	30642.7	35796.1	58414.4	65482.7	43008.6	31384.7	40602.9	38273.4	24402.9	29494.6	24437.6	17721.9	17506.6	18020.3	9499.71	9901.97	14797.1	11279.4	16477.6	12724.5	10065.5	13117.2	7569.45	10475.8	10186.6	12150.4	11639.6	11068.4	7864.53	8895.8	7602.59	4039.06	3982.94	3653.9	5078.16	6209.15	5293.09	4924.53	4586.74	5892.96	8222.48	6812.25	4399.29	4172.38	4117.02
A0A140LJ04	1159.16	1064.68	1246.15	1534.44	1186.19	1124.89	1020.22	1192.61	1335.26	1177.89	1104.42	1004.88	1174.04	1121.74	1483.17	1105.5	962.261	1140.36	921.225	1068.31	1094.64	1017.09	1147.37	2185.57	1103.51	1047.5	1187.26	1105.66	1261.31	1100.91	1008.38	1248	1080.97	1050.85	1026.17	1028.14	2387.19	3622.41	5094.18	5083.2	3270.73	3154.78	3383.66	2551.12	2255.98	925.067	1499.47
A0A140LJ04	1159.16	1064.68	1246.15	1534.44	1186.19	1124.89	1020.22	1192.61	1335.26	1177.89	1104.42	1004.88	1174.04	1121.74	1483.17	1105.5	962.261	1140.36	921.225	1068.31	1094.64	1017.09	1147.37	2185.57	1103.51	1047.5	1187.26	1105.66	1261.31	1100.91	1008.38	1248	1080.97	1050.85	1026.17	1028.14	2387.19	3622.41	5094.18	5083.2	3270.73	3154.78	3383.66	2551.12	2255.98	925.067	1499.47
A0A140T8J4	1761.48	1811.69	1509.4	1389.33	1321.78	1391.76	1816.5	1802.79	1541.53	1603.81	1366.78	1308.28	1700.51	1854.99	1849.89	1839.36	1470.65	1380.64	1656.03	1646.58	1761.93	1791.36	1600.05	1360.9	1385.96	1463.16	1678.91	1794.7	1541.63	1543.59	1458.89	1320.64	1605.86	1748.22	1840.79	2113.16	14383.7	13100.6	7055.64	8032.4	11465.8	18462.9	15490	18107.8	9926.48	2086.12	2548.05
A0A140T8J4	1761.48	1811.69	1509.4	1389.33	1321.78	1391.76	1816.5	1802.79	1541.53	1603.81	1366.78	1308.28	1700.51	1854.99	1849.89	1839.36	1470.65	1380.64	1656.03	1646.58	1761.93	1791.36	1600.05	1360.9	1385.96	1463.16	1678.91	1794.7	1541.63	1543.59	1458.89	1320.64	1605.86	1748.22	1840.79	2113.16	14383.7	13100.6	7055.64	8032.4	11465.8	18462.9	15490	18107.8	9926.48	2086.12	2548.05
A0A140T8J4	1761.48	1811.69	1509.4	1389.33	1321.78	1391.76	1816.5	1802.79	1541.53	1603.81	1366.78	1308.28	1700.51	1854.99	1849.89	1839.36	1470.65	1380.64	1656.03	1646.58	1761.93	1791.36	1600.05	1360.9	1385.96	1463.16	1678.91	1794.7	1541.63	1543.59	1458.89	1320.64	1605.86	1748.22	1840.79	2113.16	14383.7	13100.6	7055.64	8032.4	11465.8	18462.9	15490	18107.8	9926.48	2086.12	2548.05
A0A140T8J4	1761.48	1811.69	1509.4	1389.33	1321.78	1391.76	1816.5	1802.79	1541.53	1603.81	1366.78	1308.28	1700.51	1854.99	1849.89	1839.36	1470.65	1380.64	1656.03	1646.58	1761.93	1791.36	1600.05	1360.9	1385.96	1463.16	1678.91	1794.7	1541.63	1543.59	1458.89	1320.64	1605.86	1748.22	1840.79	2113.16	14383.7	13100.6	7055.64	8032.4	11465.8	18462.9	15490	18107.8	9926.48	2086.12	2548.05
A0A140T8J4	1761.48	1811.69	1509.4	1389.33	1321.78	1391.76	1816.5	1802.79	1541.53	1603.81	1366.78	1308.28	1700.51	1854.99	1849.89	1839.36	1470.65	1380.64	1656.03	1646.58	1761.93	1791.36	1600.05	1360.9	1385.96	1463.16	1678.91	1794.7	1541.63	1543.59	1458.89	1320.64	1605.86	1748.22	1840.79	2113.16	14383.7	13100.6	7055.64	8032.4	11465.8	18462.9	15490	18107.8	9926.48	2086.12	2548.05
A0A140T8J4	1761.48	1811.69	1509.4	1389.33	1321.78	1391.76	1816.5	1802.79	1541.53	1603.81	1366.78	1308.28	1700.51	1854.99	1849.89	1839.36	1470.65	1380.64	1656.03	1646.58	1761.93	1791.36	1600.05	1360.9	1385.96	1463.16	1678.91	1794.7	1541.63	1543.59	1458.89	1320.64	1605.86	1748.22	1840.79	2113.16	14383.7	13100.6	7055.64	8032.4	11465.8	18462.9	15490	18107.8	9926.48	2086.12	2548.05
A0A140T8J4	1761.48	1811.69	1509.4	1389.33	1321.78	1391.76	1816.5	1802.79	1541.53	1603.81	1366.78	1308.28	1700.51	1854.99	1849.89	1839.36	1470.65	1380.64	1656.03	1646.58	1761.93	1791.36	1600.05	1360.9	1385.96	1463.16	1678.91	1794.7	1541.63	1543.59	1458.89	1320.64	1605.86	1748.22	1840.79	2113.16	14383.7	13100.6	7055.64	8032.4	11465.8	18462.9	15490	18107.8	9926.48	2086.12	2548.05
A0A1B0GR11	10308.9	11295.6	10331	11021.3	12007.5	11642.3	12956.7	11029.3	12460.8	11419.7	12613.6	12326.2	13642.3	18115.6	16050.4	12068	13277.6	14895	16009.8	18275.4	15366.1	16849	14054.2	14045.9	13934.5	14269.1	17277.5	16868.9	15765.4	16151.8	18143	16101.4	21472.7	151232	49525.3	13633.4	12994.9	11317.7	9444.13	8393.98	10069.9	9101.68	9116.69	10470.1	9101.66	9620.44	8848.28
A0A1B0GR11	10308.9	11295.6	10331	11021.3	12007.5	11642.3	12956.7	11029.3	12460.8	11419.7	12613.6	12326.2	13642.3	18115.6	16050.4	12068	13277.6	14895	16009.8	18275.4	15366.1	16849	14054.2	14045.9	13934.5	14269.1	17277.5	16868.9	15765.4	16151.8	18143	16101.4	21472.7	151232	49525.3	13633.4	12994.9	11317.7	9444.13	8393.98	10069.9	9101.68	9116.69	10470.1	9101.66	9620.44	8848.28
A0A1B0GR11	10308.9	11295.6	10331	11021.3	12007.5	11642.3	12956.7	11029.3	12460.8	11419.7	12613.6	12326.2	13642.3	18115.6	16050.4	12068	13277.6	14895	16009.8	18275.4	15366.1	16849	14054.2	14045.9	13934.5	14269.1	17277.5	16868.9	15765.4	16151.8	18143	16101.4	21472.7	151232	49525.3	13633.4	12994.9	11317.7	9444.13	8393.98	10069.9	9101.68	9116.69	10470.1	9101.66	9620.44	8848.28
A0A1B0GR11	10308.9	11295.6	10331	11021.3	12007.5	11642.3	12956.7	11029.3	12460.8	11419.7	12613.6	12326.2	13642.3	18115.6	16050.4	12068	13277.6	14895	16009.8	18275.4	15366.1	16849	14054.2	14045.9	13934.5	14269.1	17277.5	16868.9	15765.4	16151.8	18143	16101.4	21472.7	151232	49525.3	13633.4	12994.9	11317.7	9444.13	8393.98	10069.9	9101.68	9116.69	10470.1	9101.66	9620.44	8848.28
A0A1B0GR11	10308.9	11295.6	10331	11021.3	12007.5	11642.3	12956.7	11029.3	12460.8	11419.7	12613.6	12326.2	13642.3	18115.6	16050.4	12068	13277.6	14895	16009.8	18275.4	15366.1	16849	14054.2	14045.9	13934.5	14269.1	17277.5	16868.9	15765.4	16151.8	18143	16101.4	21472.7	151232	49525.3	13633.4	12994.9	11317.7	9444.13	8393.98	10069.9	9101.68	9116.69	10470.1	9101.66	9620.44	8848.28
A0A1B0GRP7	1901.38	1697.99	1449.44	1490.49	1598.12	1702.75	1734.47	1843.75	1452.41	1433.74	1483.23	1572.49	2032.45	1975.19	1933.94	1787.53	1524.41	1905.77	1797.79	2072.8	1841.79	1699.85	1938.12	1801.17	1609.58	1813.75	1713.7	1765.49	1458.66	1437.9	1481.04	1587.41	1788.25	70614.3	282580	190327	42335.3	8965.51	3554.2	2164.44	2246.49	2267.3	1812.67	1633.37	1895.01	1681.76	1957.41
A0A1B0GRP7	1901.38	1697.99	1449.44	1490.49	1598.12	1702.75	1734.47	1843.75	1452.41	1433.74	1483.23	1572.49	2032.45	1975.19	1933.94	1787.53	1524.41	1905.77	1797.79	2072.8	1841.79	1699.85	1938.12	1801.17	1609.58	1813.75	1713.7	1765.49	1458.66	1437.9	1481.04	1587.41	1788.25	70614.3	282580	190327	42335.3	8965.51	3554.2	2164.44	2246.49	2267.3	1812.67	1633.37	1895.01	1681.76	1957.41
A0A1B0GRP7	1901.38	1697.99	1449.44	1490.49	1598.12	1702.75	1734.47	1843.75	1452.41	1433.74	1483.23	1572.49	2032.45	1975.19	1933.94	1787.53	1524.41	1905.77	1797.79	2072.8	1841.79	1699.85	1938.12	1801.17	1609.58	1813.75	1713.7	1765.49	1458.66	1437.9	1481.04	1587.41	1788.25	70614.3	282580	190327	42335.3	8965.51	3554.2	2164.44	2246.49	2267.3	1812.67	1633.37	1895.01	1681.76	1957.41
A0A1B0GRP7	1901.38	1697.99	1449.44	1490.49	1598.12	1702.75	1734.47	1843.75	1452.41	1433.74	1483.23	1572.49	2032.45	1975.19	1933.94	1787.53	1524.41	1905.77	1797.79	2072.8	1841.79	1699.85	1938.12	1801.17	1609.58	1813.75	1713.7	1765.49	1458.66	1437.9	1481.04	1587.41	1788.25	70614.3	282580	190327	42335.3	8965.51	3554.2	2164.44	2246.49	2267.3	1812.67	1633.37	1895.01	1681.76	1957.41
A0A1B0GRP7	1901.38	1697.99	1449.44	1490.49	1598.12	1702.75	1734.47	1843.75	1452.41	1433.74	1483.23	1572.49	2032.45	1975.19	1933.94	1787.53	1524.41	1905.77	1797.79	2072.8	1841.79	1699.85	1938.12	1801.17	1609.58	1813.75	1713.7	1765.49	1458.66	1437.9	1481.04	1587.41	1788.25	70614.3	282580	190327	42335.3	8965.51	3554.2	2164.44	2246.49	2267.3	1812.67	1633.37	1895.01	1681.76	1957.41
A0A1B0GRP7	1901.38	1697.99	1449.44	1490.49	1598.12	1702.75	1734.47	1843.75	1452.41	1433.74	1483.23	1572.49	2032.45	1975.19	1933.94	1787.53	1524.41	1905.77	1797.79	2072.8	1841.79	1699.85	1938.12	1801.17	1609.58	1813.75	1713.7	1765.49	1458.66	1437.9	1481.04	1587.41	1788.25	70614.3	282580	190327	42335.3	8965.51	3554.2	2164.44	2246.49	2267.3	1812.67	1633.37	1895.01	1681.76	1957.41
A0A1B0GRP7	1901.38	1697.99	1449.44	1490.49	1598.12	1702.75	1734.47	1843.75	1452.41	1433.74	1483.23	1572.49	2032.45	1975.19	1933.94	1787.53	1524.41	1905.77	1797.79	2072.8	1841.79	1699.85	1938.12	1801.17	1609.58	1813.75	1713.7	1765.49	1458.66	1437.9	1481.04	1587.41	1788.25	70614.3	282580	190327	42335.3	8965.51	3554.2	2164.44	2246.49	2267.3	1812.67	1633.37	1895.01	1681.76	1957.41
A0A1B0GRP7	1901.38	1697.99	1449.44	1490.49	1598.12	1702.75	1734.47	1843.75	1452.41	1433.74	1483.23	1572.49	2032.45	1975.19	1933.94	1787.53	1524.41	1905.77	1797.79	2072.8	1841.79	1699.85	1938.12	1801.17	1609.58	1813.75	1713.7	1765.49	1458.66	1437.9	1481.04	1587.41	1788.25	70614.3	282580	190327	42335.3	8965.51	3554.2	2164.44	2246.49	2267.3	1812.67	1633.37	1895.01	1681.76	1957.41
A0A1B0GRV0	1860.28	1609.04	1398.76	1444.54	1724.56	1735.53	1618.53	1477.75	1305.77	1334.78	1499.91	1803.85	1811.76	1682.51	1522.96	1250.27	1627.06	1698.43	1868.57	1825.97	1578.74	1625.94	1397.18	1669.89	1718.47	1715.16	1635.8	1506.74	1306.67	1343.37	1513.45	1995.26	1806.15	1506.54	35612.6	33442.3	2619.53	1682	1766.8	1898.23	1827.91	1642.46	1260.08	1376.92	1611.5	1651.22	1784.67
A0A1B0GRV0	1860.28	1609.04	1398.76	1444.54	1724.56	1735.53	1618.53	1477.75	1305.77	1334.78	1499.91	1803.85	1811.76	1682.51	1522.96	1250.27	1627.06	1698.43	1868.57	1825.97	1578.74	1625.94	1397.18	1669.89	1718.47	1715.16	1635.8	1506.74	1306.67	1343.37	1513.45	1995.26	1806.15	1506.54	35612.6	33442.3	2619.53	1682	1766.8	1898.23	1827.91	1642.46	1260.08	1376.92	1611.5	1651.22	1784.67
A0A1B0GRV0	1860.28	1609.04	1398.76	1444.54	1724.56	1735.53	1618.53	1477.75	1305.77	1334.78	1499.91	1803.85	1811.76	1682.51	1522.96	1250.27	1627.06	1698.43	1868.57	1825.97	1578.74	1625.94	1397.18	1669.89	1718.47	1715.16	1635.8	1506.74	1306.67	1343.37	1513.45	1995.26	1806.15	1506.54	35612.6	33442.3	2619.53	1682	1766.8	1898.23	1827.91	1642.46	1260.08	1376.92	1611.5	1651.22	1784.67
A0A1B0GSG5	1736.38	1429.91	1523.6	1870.37	1729.23	2059.54	1451.37	1115.58	1099.17	1461.77	2456.13	1752.74	1955.58	1475.63	1241.08	1156.3	1773.76	1906.52	1896.28	1839.99	1656.21	1390.74	1489.95	1594.37	1672.7	2017.84	1416.1	1224.7	1331.11	1424.55	1551.37	1639.05	1847.72	73944.2	82663.9	1130.54	1658.16	1864.21	2010.55	2208.72	1706.51	1474.42	1298.48	1742.88	1622.62	1757.25	1502.31
A0A1B0GSG5	1736.38	1429.91	1523.6	1870.37	1729.23	2059.54	1451.37	1115.58	1099.17	1461.77	2456.13	1752.74	1955.58	1475.63	1241.08	1156.3	1773.76	1906.52	1896.28	1839.99	1656.21	1390.74	1489.95	1594.37	1672.7	2017.84	1416.1	1224.7	1331.11	1424.55	1551.37	1639.05	1847.72	73944.2	82663.9	1130.54	1658.16	1864.21	2010.55	2208.72	1706.51	1474.42	1298.48	1742.88	1622.62	1757.25	1502.31
A0A1B0GSH8	2638.84	3190.67	3071.26	2587.12	2741.1	2818.03	3500.64	3747.77	4971.09	3737.18	2910.82	2885.31	3175.68	3796.28	4307.07	5393.66	3661.2	3185.24	3404.58	3647.41	4466.46	4252.4	3968.36	4366.04	3218.55	3154.37	3839.75	3981.65	4101.85	3633.23	3496.28	2794.47	2568.82	31083.1	17592.1	14840.5	2969.11	2709.15	2510.09	2394.3	2436.86	2887.11	3632.93	3512.91	3095.46	2601.73	2819.96
A0A1B0GSH8	2638.84	3190.67	3071.26	2587.12	2741.1	2818.03	3500.64	3747.77	4971.09	3737.18	2910.82	2885.31	3175.68	3796.28	4307.07	5393.66	3661.2	3185.24	3404.58	3647.41	4466.46	4252.4	3968.36	4366.04	3218.55	3154.37	3839.75	3981.65	4101.85	3633.23	3496.28	2794.47	2568.82	31083.1	17592.1	14840.5	2969.11	2709.15	2510.09	2394.3	2436.86	2887.11	3632.93	3512.91	3095.46	2601.73	2819.96
A0A1B0GSH8	2638.84	3190.67	3071.26	2587.12	2741.1	2818.03	3500.64	3747.77	4971.09	3737.18	2910.82	2885.31	3175.68	3796.28	4307.07	5393.66	3661.2	3185.24	3404.58	3647.41	4466.46	4252.4	3968.36	4366.04	3218.55	3154.37	3839.75	3981.65	4101.85	3633.23	3496.28	2794.47	2568.82	31083.1	17592.1	14840.5	2969.11	2709.15	2510.09	2394.3	2436.86	2887.11	3632.93	3512.91	3095.46	2601.73	2819.96
A0A1B0GSR7	1431.93	1641.58	2367.58	1581.86	1452.55	1054.63	1680.67	1743.75	2029.17	2290.1	2493.97	1494.51	1352.85	1011.94	13487.4	1836.84	1530.1	996.391	1172.83	1323.64	1441.48	1609.1	1456.58	1592.41	133118	1061.66	1647.42	1755.37	2040.19	2302.53	1553.07	1502.62	1360.2	1715.69	1575.44	1846.81	1538.4	1891.27	1287.55	871.612	1295.7	3159.62	2142.33	1748.18	1605.27	1825.65	1857.38
A0A1B0GSU0	1791.01	1950.45	1447.9	1058.02	1161.33	1066.39	1905.08	1965.89	2501.99	1489.72	1023.4	1114.5	1603.75	1842.74	1388.08	1857.32	1088.58	1123.32	1446.11	1603.95	1802.95	1963.46	1457.55	1065.07	4966.36	1073.5	1917.79	1375.78	2655.16	5344.53	10779.3	4432.85	1570.39	1852.75	2033.65	1867.41	1094.49	1129.42	1299.86	1808.37	1620.62	1764.89	1600.13	1831.52	1283.43	1178.51	1723.84
A0A1B0GT63	2567.88	2845.85	2481.06	2268.05	2374.54	3555.83	3336.8	3940.92	5716.14	5464.52	7664	8822.45	10392.3	8944.69	12289.7	12720.4	4411.51	4897.1	13790.2	14768.1	12673.3	10721.7	5594.81	5760.26	2755.33	3398.48	2941.74	2961.99	2760.94	2582.04	2570.68	2330.61	2301.59	2752.53	2762.72	2720.23	2211.14	1958.23	2167.07	2278.47	2380.46	2464.57	2488.25	2420.88	2047.16	2078.9	2474.26
A0A1B0GT63	2567.88	2845.85	2481.06	2268.05	2374.54	3555.83	3336.8	3940.92	5716.14	5464.52	7664	8822.45	10392.3	8944.69	12289.7	12720.4	4411.51	4897.1	13790.2	14768.1	12673.3	10721.7	5594.81	5760.26	2755.33	3398.48	2941.74	2961.99	2760.94	2582.04	2570.68	2330.61	2301.59	2752.53	2762.72	2720.23	2211.14	1958.23	2167.07	2278.47	2380.46	2464.57	2488.25	2420.88	2047.16	2078.9	2474.26
A0A1B0GT63	2567.88	2845.85	2481.06	2268.05	2374.54	3555.83	3336.8	3940.92	5716.14	5464.52	7664	8822.45	10392.3	8944.69	12289.7	12720.4	4411.51	4897.1	13790.2	14768.1	12673.3	10721.7	5594.81	5760.26	2755.33	3398.48	2941.74	2961.99	2760.94	2582.04	2570.68	2330.61	2301.59	2752.53	2762.72	2720.23	2211.14	1958.23	2167.07	2278.47	2380.46	2464.57	2488.25	2420.88	2047.16	2078.9	2474.26
A0A1B0GT63	2567.88	2845.85	2481.06	2268.05	2374.54	3555.83	3336.8	3940.92	5716.14	5464.52	7664	8822.45	10392.3	8944.69	12289.7	12720.4	4411.51	4897.1	13790.2	14768.1	12673.3	10721.7	5594.81	5760.26	2755.33	3398.48	2941.74	2961.99	2760.94	2582.04	2570.68	2330.61	2301.59	2752.53	2762.72	2720.23	2211.14	1958.23	2167.07	2278.47	2380.46	2464.57	2488.25	2420.88	2047.16	2078.9	2474.26
A0A1B0GT63	2567.88	2845.85	2481.06	2268.05	2374.54	3555.83	3336.8	3940.92	5716.14	5464.52	7664	8822.45	10392.3	8944.69	12289.7	12720.4	4411.51	4897.1	13790.2	14768.1	12673.3	10721.7	5594.81	5760.26	2755.33	3398.48	2941.74	2961.99	2760.94	2582.04	2570.68	2330.61	2301.59	2752.53	2762.72	2720.23	2211.14	1958.23	2167.07	2278.47	2380.46	2464.57	2488.25	2420.88	2047.16	2078.9	2474.26
A0A1B0GT63	2567.88	2845.85	2481.06	2268.05	2374.54	3555.83	3336.8	3940.92	5716.14	5464.52	7664	8822.45	10392.3	8944.69	12289.7	12720.4	4411.51	4897.1	13790.2	14768.1	12673.3	10721.7	5594.81	5760.26	2755.33	3398.48	2941.74	2961.99	2760.94	2582.04	2570.68	2330.61	2301.59	2752.53	2762.72	2720.23	2211.14	1958.23	2167.07	2278.47	2380.46	2464.57	2488.25	2420.88	2047.16	2078.9	2474.26
A0A1B0GT63	2567.88	2845.85	2481.06	2268.05	2374.54	3555.83	3336.8	3940.92	5716.14	5464.52	7664	8822.45	10392.3	8944.69	12289.7	12720.4	4411.51	4897.1	13790.2	14768.1	12673.3	10721.7	5594.81	5760.26	2755.33	3398.48	2941.74	2961.99	2760.94	2582.04	2570.68	2330.61	2301.59	2752.53	2762.72	2720.23	2211.14	1958.23	2167.07	2278.47	2380.46	2464.57	2488.25	2420.88	2047.16	2078.9	2474.26
A0A1B0GT63	2567.88	2845.85	2481.06	2268.05	2374.54	3555.83	3336.8	3940.92	5716.14	5464.52	7664	8822.45	10392.3	8944.69	12289.7	12720.4	4411.51	4897.1	13790.2	14768.1	12673.3	10721.7	5594.81	5760.26	2755.33	3398.48	2941.74	2961.99	2760.94	2582.04	2570.68	2330.61	2301.59	2752.53	2762.72	2720.23	2211.14	1958.23	2167.07	2278.47	2380.46	2464.57	2488.25	2420.88	2047.16	2078.9	2474.26
A0A1B0GT63	2567.88	2845.85	2481.06	2268.05	2374.54	3555.83	3336.8	3940.92	5716.14	5464.52	7664	8822.45	10392.3	8944.69	12289.7	12720.4	4411.51	4897.1	13790.2	14768.1	12673.3	10721.7	5594.81	5760.26	2755.33	3398.48	2941.74	2961.99	2760.94	2582.04	2570.68	2330.61	2301.59	2752.53	2762.72	2720.23	2211.14	1958.23	2167.07	2278.47	2380.46	2464.57	2488.25	2420.88	2047.16	2078.9	2474.26
A0A1B0GT63	2567.88	2845.85	2481.06	2268.05	2374.54	3555.83	3336.8	3940.92	5716.14	5464.52	7664	8822.45	10392.3	8944.69	12289.7	12720.4	4411.51	4897.1	13790.2	14768.1	12673.3	10721.7	5594.81	5760.26	2755.33	3398.48	2941.74	2961.99	2760.94	2582.04	2570.68	2330.61	2301.59	2752.53	2762.72	2720.23	2211.14	1958.23	2167.07	2278.47	2380.46	2464.57	2488.25	2420.88	2047.16	2078.9	2474.26
A0A1B0GT92	3068.94	3313.29	2717.31	2465.77	2626.95	3003.43	3123.96	3080.8	2736.71	2455.88	2601.09	2638.83	3318.17	3164.17	3196.95	2920.25	2305.58	2583.06	2776	3204.82	3225.67	3213.06	2619.67	3018.54	2847.04	5068.97	16844.6	88621.1	72015.6	22463.6	3886.34	2863.89	3098.1	2880.96	2744.69	2638.72	2365.48	2395.5	2641.44	2764.29	2899.85	2915.22	2321.45	2227.78	2243.37	2268.94	2987.61
A0A1B0GT92	3068.94	3313.29	2717.31	2465.77	2626.95	3003.43	3123.96	3080.8	2736.71	2455.88	2601.09	2638.83	3318.17	3164.17	3196.95	2920.25	2305.58	2583.06	2776	3204.82	3225.67	3213.06	2619.67	3018.54	2847.04	5068.97	16844.6	88621.1	72015.6	22463.6	3886.34	2863.89	3098.1	2880.96	2744.69	2638.72	2365.48	2395.5	2641.44	2764.29	2899.85	2915.22	2321.45	2227.78	2243.37	2268.94	2987.61
A0A1B0GT92	3068.94	3313.29	2717.31	2465.77	2626.95	3003.43	3123.96	3080.8	2736.71	2455.88	2601.09	2638.83	3318.17	3164.17	3196.95	2920.25	2305.58	2583.06	2776	3204.82	3225.67	3213.06	2619.67	3018.54	2847.04	5068.97	16844.6	88621.1	72015.6	22463.6	3886.34	2863.89	3098.1	2880.96	2744.69	2638.72	2365.48	2395.5	2641.44	2764.29	2899.85	2915.22	2321.45	2227.78	2243.37	2268.94	2987.61
A0A1B0GT92	3068.94	3313.29	2717.31	2465.77	2626.95	3003.43	3123.96	3080.8	2736.71	2455.88	2601.09	2638.83	3318.17	3164.17	3196.95	2920.25	2305.58	2583.06	2776	3204.82	3225.67	3213.06	2619.67	3018.54	2847.04	5068.97	16844.6	88621.1	72015.6	22463.6	3886.34	2863.89	3098.1	2880.96	2744.69	2638.72	2365.48	2395.5	2641.44	2764.29	2899.85	2915.22	2321.45	2227.78	2243.37	2268.94	2987.61
A0A1B0GT92	3068.94	3313.29	2717.31	2465.77	2626.95	3003.43	3123.96	3080.8	2736.71	2455.88	2601.09	2638.83	3318.17	3164.17	3196.95	2920.25	2305.58	2583.06	2776	3204.82	3225.67	3213.06	2619.67	3018.54	2847.04	5068.97	16844.6	88621.1	72015.6	22463.6	3886.34	2863.89	3098.1	2880.96	2744.69	2638.72	2365.48	2395.5	2641.44	2764.29	2899.85	2915.22	2321.45	2227.78	2243.37	2268.94	2987.61
A0A1B0GT92	3068.94	3313.29	2717.31	2465.77	2626.95	3003.43	3123.96	3080.8	2736.71	2455.88	2601.09	2638.83	3318.17	3164.17	3196.95	2920.25	2305.58	2583.06	2776	3204.82	3225.67	3213.06	2619.67	3018.54	2847.04	5068.97	16844.6	88621.1	72015.6	22463.6	3886.34	2863.89	3098.1	2880.96	2744.69	2638.72	2365.48	2395.5	2641.44	2764.29	2899.85	2915.22	2321.45	2227.78	2243.37	2268.94	2987.61
A0A1B0GT92	3068.94	3313.29	2717.31	2465.77	2626.95	3003.43	3123.96	3080.8	2736.71	2455.88	2601.09	2638.83	3318.17	3164.17	3196.95	2920.25	2305.58	2583.06	2776	3204.82	3225.67	3213.06	2619.67	3018.54	2847.04	5068.97	16844.6	88621.1	72015.6	22463.6	3886.34	2863.89	3098.1	2880.96	2744.69	2638.72	2365.48	2395.5	2641.44	2764.29	2899.85	2915.22	2321.45	2227.78	2243.37	2268.94	2987.61
A0A1B0GT92	3068.94	3313.29	2717.31	2465.77	2626.95	3003.43	3123.96	3080.8	2736.71	2455.88	2601.09	2638.83	3318.17	3164.17	3196.95	2920.25	2305.58	2583.06	2776	3204.82	3225.67	3213.06	2619.67	3018.54	2847.04	5068.97	16844.6	88621.1	72015.6	22463.6	3886.34	2863.89	3098.1	2880.96	2744.69	2638.72	2365.48	2395.5	2641.44	2764.29	2899.85	2915.22	2321.45	2227.78	2243.37	2268.94	2987.61
A0A1B0GT92	3068.94	3313.29	2717.31	2465.77	2626.95	3003.43	3123.96	3080.8	2736.71	2455.88	2601.09	2638.83	3318.17	3164.17	3196.95	2920.25	2305.58	2583.06	2776	3204.82	3225.67	3213.06	2619.67	3018.54	2847.04	5068.97	16844.6	88621.1	72015.6	22463.6	3886.34	2863.89	3098.1	2880.96	2744.69	2638.72	2365.48	2395.5	2641.44	2764.29	2899.85	2915.22	2321.45	2227.78	2243.37	2268.94	2987.61
A0A1B0GT92	3068.94	3313.29	2717.31	2465.77	2626.95	3003.43	3123.96	3080.8	2736.71	2455.88	2601.09	2638.83	3318.17	3164.17	3196.95	2920.25	2305.58	2583.06	2776	3204.82	3225.67	3213.06	2619.67	3018.54	2847.04	5068.97	16844.6	88621.1	72015.6	22463.6	3886.34	2863.89	3098.1	2880.96	2744.69	2638.72	2365.48	2395.5	2641.44	2764.29	2899.85	2915.22	2321.45	2227.78	2243.37	2268.94	2987.61
A0A1B0GT92	3068.94	3313.29	2717.31	2465.77	2626.95	3003.43	3123.96	3080.8	2736.71	2455.88	2601.09	2638.83	3318.17	3164.17	3196.95	2920.25	2305.58	2583.06	2776	3204.82	3225.67	3213.06	2619.67	3018.54	2847.04	5068.97	16844.6	88621.1	72015.6	22463.6	3886.34	2863.89	3098.1	2880.96	2744.69	2638.72	2365.48	2395.5	2641.44	2764.29	2899.85	2915.22	2321.45	2227.78	2243.37	2268.94	2987.61
A0A1B0GT92	3068.94	3313.29	2717.31	2465.77	2626.95	3003.43	3123.96	3080.8	2736.71	2455.88	2601.09	2638.83	3318.17	3164.17	3196.95	2920.25	2305.58	2583.06	2776	3204.82	3225.67	3213.06	2619.67	3018.54	2847.04	5068.97	16844.6	88621.1	72015.6	22463.6	3886.34	2863.89	3098.1	2880.96	2744.69	2638.72	2365.48	2395.5	2641.44	2764.29	2899.85	2915.22	2321.45	2227.78	2243.37	2268.94	2987.61
A0A1B0GT92	3068.94	3313.29	2717.31	2465.77	2626.95	3003.43	3123.96	3080.8	2736.71	2455.88	2601.09	2638.83	3318.17	3164.17	3196.95	2920.25	2305.58	2583.06	2776	3204.82	3225.67	3213.06	2619.67	3018.54	2847.04	5068.97	16844.6	88621.1	72015.6	22463.6	3886.34	2863.89	3098.1	2880.96	2744.69	2638.72	2365.48	2395.5	2641.44	2764.29	2899.85	2915.22	2321.45	2227.78	2243.37	2268.94	2987.61
A0A1B0GT92	3068.94	3313.29	2717.31	2465.77	2626.95	3003.43	3123.96	3080.8	2736.71	2455.88	2601.09	2638.83	3318.17	3164.17	3196.95	2920.25	2305.58	2583.06	2776	3204.82	3225.67	3213.06	2619.67	3018.54	2847.04	5068.97	16844.6	88621.1	72015.6	22463.6	3886.34	2863.89	3098.1	2880.96	2744.69	2638.72	2365.48	2395.5	2641.44	2764.29	2899.85	2915.22	2321.45	2227.78	2243.37	2268.94	2987.61
A0A1B0GT92	3068.94	3313.29	2717.31	2465.77	2626.95	3003.43	3123.96	3080.8	2736.71	2455.88	2601.09	2638.83	3318.17	3164.17	3196.95	2920.25	2305.58	2583.06	2776	3204.82	3225.67	3213.06	2619.67	3018.54	2847.04	5068.97	16844.6	88621.1	72015.6	22463.6	3886.34	2863.89	3098.1	2880.96	2744.69	2638.72	2365.48	2395.5	2641.44	2764.29	2899.85	2915.22	2321.45	2227.78	2243.37	2268.94	2987.61
A0A1B0GT92	3068.94	3313.29	2717.31	2465.77	2626.95	3003.43	3123.96	3080.8	2736.71	2455.88	2601.09	2638.83	3318.17	3164.17	3196.95	2920.25	2305.58	2583.06	2776	3204.82	3225.67	3213.06	2619.67	3018.54	2847.04	5068.97	16844.6	88621.1	72015.6	22463.6	3886.34	2863.89	3098.1	2880.96	2744.69	2638.72	2365.48	2395.5	2641.44	2764.29	2899.85	2915.22	2321.45	2227.78	2243.37	2268.94	2987.61
A0A1B0GT92	3068.94	3313.29	2717.31	2465.77	2626.95	3003.43	3123.96	3080.8	2736.71	2455.88	2601.09	2638.83	3318.17	3164.17	3196.95	2920.25	2305.58	2583.06	2776	3204.82	3225.67	3213.06	2619.67	3018.54	2847.04	5068.97	16844.6	88621.1	72015.6	22463.6	3886.34	2863.89	3098.1	2880.96	2744.69	2638.72	2365.48	2395.5	2641.44	2764.29	2899.85	2915.22	2321.45	2227.78	2243.37	2268.94	2987.61
A0A1B0GT92	3068.94	3313.29	2717.31	2465.77	2626.95	3003.43	3123.96	3080.8	2736.71	2455.88	2601.09	2638.83	3318.17	3164.17	3196.95	2920.25	2305.58	2583.06	2776	3204.82	3225.67	3213.06	2619.67	3018.54	2847.04	5068.97	16844.6	88621.1	72015.6	22463.6	3886.34	2863.89	3098.1	2880.96	2744.69	2638.72	2365.48	2395.5	2641.44	2764.29	2899.85	2915.22	2321.45	2227.78	2243.37	2268.94	2987.61
A0A1B0GT92	3068.94	3313.29	2717.31	2465.77	2626.95	3003.43	3123.96	3080.8	2736.71	2455.88	2601.09	2638.83	3318.17	3164.17	3196.95	2920.25	2305.58	2583.06	2776	3204.82	3225.67	3213.06	2619.67	3018.54	2847.04	5068.97	16844.6	88621.1	72015.6	22463.6	3886.34	2863.89	3098.1	2880.96	2744.69	2638.72	2365.48	2395.5	2641.44	2764.29	2899.85	2915.22	2321.45	2227.78	2243.37	2268.94	2987.61
A0A1B0GT92	3068.94	3313.29	2717.31	2465.77	2626.95	3003.43	3123.96	3080.8	2736.71	2455.88	2601.09	2638.83	3318.17	3164.17	3196.95	2920.25	2305.58	2583.06	2776	3204.82	3225.67	3213.06	2619.67	3018.54	2847.04	5068.97	16844.6	88621.1	72015.6	22463.6	3886.34	2863.89	3098.1	2880.96	2744.69	2638.72	2365.48	2395.5	2641.44	2764.29	2899.85	2915.22	2321.45	2227.78	2243.37	2268.94	2987.61
A0A1B0GT92	3068.94	3313.29	2717.31	2465.77	2626.95	3003.43	3123.96	3080.8	2736.71	2455.88	2601.09	2638.83	3318.17	3164.17	3196.95	2920.25	2305.58	2583.06	2776	3204.82	3225.67	3213.06	2619.67	3018.54	2847.04	5068.97	16844.6	88621.1	72015.6	22463.6	3886.34	2863.89	3098.1	2880.96	2744.69	2638.72	2365.48	2395.5	2641.44	2764.29	2899.85	2915.22	2321.45	2227.78	2243.37	2268.94	2987.61
A0A1B0GT92	3068.94	3313.29	2717.31	2465.77	2626.95	3003.43	3123.96	3080.8	2736.71	2455.88	2601.09	2638.83	3318.17	3164.17	3196.95	2920.25	2305.58	2583.06	2776	3204.82	3225.67	3213.06	2619.67	3018.54	2847.04	5068.97	16844.6	88621.1	72015.6	22463.6	3886.34	2863.89	3098.1	2880.96	2744.69	2638.72	2365.48	2395.5	2641.44	2764.29	2899.85	2915.22	2321.45	2227.78	2243.37	2268.94	2987.61
A0A1B0GT92	3068.94	3313.29	2717.31	2465.77	2626.95	3003.43	3123.96	3080.8	2736.71	2455.88	2601.09	2638.83	3318.17	3164.17	3196.95	2920.25	2305.58	2583.06	2776	3204.82	3225.67	3213.06	2619.67	3018.54	2847.04	5068.97	16844.6	88621.1	72015.6	22463.6	3886.34	2863.89	3098.1	2880.96	2744.69	2638.72	2365.48	2395.5	2641.44	2764.29	2899.85	2915.22	2321.45	2227.78	2243.37	2268.94	2987.61
A0A1B0GX25	2322.89	1587.73	1116.37	1372.22	1713.01	1572.97	1550.8	1515.75	1064.61	1148.61	1327.32	1445.48	1944.36	2301.77	1559.53	2036.61	1411.86	1678.91	1875.56	2023.55	2338.38	1556.32	1123.81	1381.37	2563.08	1541.85	1520.12	1886.7	1500.63	5332.21	13506.6	10837.6	3597.24	2402.96	1568	1439.82	1419.52	1643.98	1685.89	2221.49	2101.9	2289.01	1233.74	1241.67	1893.11	1738.36	2235.77
A0A1B0GX81	1336.11	1213.14	1638.28	1429.63	1744.62	1592.91	1923.97	3982.32	5253.13	5436.84	6010.75	5841.72	6626.14	6145.77	7311.04	7830.95	2722.16	2102.97	6588.38	4152.7	4210.18	1740.32	1426.15	2213.29	2566.83	1170.63	1501.92	1248.79	1148.7	1484.95	1275.8	1189.21	1044.08	1137.03	1411.88	1412.92	1197.92	1035.36	1003.34	1133.15	973.988	1028.32	1243.84	1354.57	1227.14	990.502	1032.42
A0A1B0GX81	1336.11	1213.14	1638.28	1429.63	1744.62	1592.91	1923.97	3982.32	5253.13	5436.84	6010.75	5841.72	6626.14	6145.77	7311.04	7830.95	2722.16	2102.97	6588.38	4152.7	4210.18	1740.32	1426.15	2213.29	2566.83	1170.63	1501.92	1248.79	1148.7	1484.95	1275.8	1189.21	1044.08	1137.03	1411.88	1412.92	1197.92	1035.36	1003.34	1133.15	973.988	1028.32	1243.84	1354.57	1227.14	990.502	1032.42
A0A1C7CYV0	1831.48	1932.61	1562.01	1336.43	1311.66	1266.84	2063.62	1829.65	1776.55	1712.88	1381.55	1284.94	1844.7	1816.45	2407.75	1968.38	1337.95	1222.33	1612.74	1535.25	1772.99	2021.78	1616.02	1442.17	26639.8	1742.47	2068.04	1895.8	1729.86	1526.47	1423.79	1341.16	2604.09	12848.7	2070.9	1950.65	1313.11	1271.62	1336.14	1549.85	1644.39	1887.49	1616.16	1295.09	1283.03	1240.62	1672.15
A0A1C7CYV0	1831.48	1932.61	1562.01	1336.43	1311.66	1266.84	2063.62	1829.65	1776.55	1712.88	1381.55	1284.94	1844.7	1816.45	2407.75	1968.38	1337.95	1222.33	1612.74	1535.25	1772.99	2021.78	1616.02	1442.17	26639.8	1742.47	2068.04	1895.8	1729.86	1526.47	1423.79	1341.16	2604.09	12848.7	2070.9	1950.65	1313.11	1271.62	1336.14	1549.85	1644.39	1887.49	1616.16	1295.09	1283.03	1240.62	1672.15
A0A1C7CYV0	1831.48	1932.61	1562.01	1336.43	1311.66	1266.84	2063.62	1829.65	1776.55	1712.88	1381.55	1284.94	1844.7	1816.45	2407.75	1968.38	1337.95	1222.33	1612.74	1535.25	1772.99	2021.78	1616.02	1442.17	26639.8	1742.47	2068.04	1895.8	1729.86	1526.47	1423.79	1341.16	2604.09	12848.7	2070.9	1950.65	1313.11	1271.62	1336.14	1549.85	1644.39	1887.49	1616.16	1295.09	1283.03	1240.62	1672.15
A0A1C7CYV0	1831.48	1932.61	1562.01	1336.43	1311.66	1266.84	2063.62	1829.65	1776.55	1712.88	1381.55	1284.94	1844.7	1816.45	2407.75	1968.38	1337.95	1222.33	1612.74	1535.25	1772.99	2021.78	1616.02	1442.17	26639.8	1742.47	2068.04	1895.8	1729.86	1526.47	1423.79	1341.16	2604.09	12848.7	2070.9	1950.65	1313.11	1271.62	1336.14	1549.85	1644.39	1887.49	1616.16	1295.09	1283.03	1240.62	1672.15
A0A1C7CYV0	1831.48	1932.61	1562.01	1336.43	1311.66	1266.84	2063.62	1829.65	1776.55	1712.88	1381.55	1284.94	1844.7	1816.45	2407.75	1968.38	1337.95	1222.33	1612.74	1535.25	1772.99	2021.78	1616.02	1442.17	26639.8	1742.47	2068.04	1895.8	1729.86	1526.47	1423.79	1341.16	2604.09	12848.7	2070.9	1950.65	1313.11	1271.62	1336.14	1549.85	1644.39	1887.49	1616.16	1295.09	1283.03	1240.62	1672.15
A0A1D5RLV4	2256.02	2071.6	1876.12	1252.92	1222.67	1004.94	1483.03	2661.12	2651.79	2020.57	1289.11	1183.73	1708.03	2182.19	2129.51	1750.29	1211.92	1257.99	1730.45	1671.15	2271.06	2085.41	1839	1261.27	1230.82	1884.5	2135.07	2216.23	1615.94	1800.53	1296.11	1190.15	1717.31	2194.04	2141.07	1759.79	1218.5	1264.82	1019.81	1502.15	1564.85	2289.41	1697.63	1384.65	1106.35	1110.6	2343.93
A0A1D5RMD4	1101.58	1390.65	2030.75	1864.74	1571.62	1495.67	1358.3	1479.22	2392.04	1942.69	1918.6	2422.08	1125.87	1162.07	2057.58	1451.41	2365.74	599.868	1421.74	1186.21	1317.08	1237.15	2044.29	1877.17	1217.87	1205.79	1367.36	3873.66	3693.38	2769.84	2339.82	1976.04	1166.68	1071.31	1438.58	1622.2	2378.58	1604.36	1517.8	1009.29	1217.4	1258.35	2244.26	2060.8	2265.79	1652.92	1229.08
A0A1L1SQA8	1284.74	1673.41	2441.86	2063.07	2100.46	1351.62	1663.21	1815.19	2938.49	3029.45	2986.55	5830.39	3569.82	3342.01	18350.2	12449.1	6560.65	9304.47	13298.2	16643.2	12940.2	14982.2	12205.3	10252	12430.1	4643.91	5161.91	3285.64	2723.42	2437.78	2619	4156.82	1402.87	1619.5	1721.03	2201.69	1959.01	2016.94	1677.47	1393.23	1386.62	1541.28	2209.55	2367.95	1896.76	1887.53	1547.78
A0A1L1SQA8	1284.74	1673.41	2441.86	2063.07	2100.46	1351.62	1663.21	1815.19	2938.49	3029.45	2986.55	5830.39	3569.82	3342.01	18350.2	12449.1	6560.65	9304.47	13298.2	16643.2	12940.2	14982.2	12205.3	10252	12430.1	4643.91	5161.91	3285.64	2723.42	2437.78	2619	4156.82	1402.87	1619.5	1721.03	2201.69	1959.01	2016.94	1677.47	1393.23	1386.62	1541.28	2209.55	2367.95	1896.76	1887.53	1547.78
A0A1L1SQA8	1284.74	1673.41	2441.86	2063.07	2100.46	1351.62	1663.21	1815.19	2938.49	3029.45	2986.55	5830.39	3569.82	3342.01	18350.2	12449.1	6560.65	9304.47	13298.2	16643.2	12940.2	14982.2	12205.3	10252	12430.1	4643.91	5161.91	3285.64	2723.42	2437.78	2619	4156.82	1402.87	1619.5	1721.03	2201.69	1959.01	2016.94	1677.47	1393.23	1386.62	1541.28	2209.55	2367.95	1896.76	1887.53	1547.78
A0A1L1SR69	1811.04	4536.48	15692.3	23823	28268.2	29778.6	25720.3	22503.4	28979.8	25216	21435.2	17426	6581.23	1775	2254.94	16027.8	8463.75	3983.22	1934.97	1306.59	1775.21	5495.66	2159.95	4997.71	1792.63	5909.06	2351.5	1732.77	2066.8	2272.88	1657.74	1522.22	1342.68	1738.07	1674	1823.03	1558.47	1866.91	1304.35	798.58	661.897	1805.97	2114.74	628.755	1654.82	1802.14	1617.12
A0A1L1SRM6	1861.67	1059.76	1672.55	1752.22	2137.39	1962.67	1035.11	1187.04	1359.43	1743.66	1694.88	1845.77	1522.7	1001.23	1221.32	1121.48	1802.83	2067.45	1463.66	1584.71	1824.84	1066.82	1639.45	1763.9	2151.64	1975.75	1941.07	2001.12	4745.37	4471.98	1704.08	1855.79	1530.96	1900.46	1227.95	1127.57	1812.62	2078.67	2152.74	1739.73	1684.56	1834.52	1848.4	1585.52	2362.12	2169.02	1791.85
A0A1L1SRZ2	1089.27	1913.52	2031.11	1843.91	1589.38	1730.87	1024.04	1495.94	2365.31	1964.64	1897.17	1742.08	1160.59	1053.62	1446.98	1575.8	1783.57	1656.96	1367.11	1135.53	1096.53	1875.66	2044.65	1856.2	1557.93	1696.63	1920.33	1505.91	2378.16	1975.31	1907.47	1751.54	1166.89	1059.34	34094.8	30638.5	16137.6	5332.63	3451.38	1860.54	1203.8	1105.39	1837.88	2037.78	2291.39	1566.2	1131.71
A0A1L1SSA8	1674.78	2984.98	5686.87	8746.97	10012.7	12832.5	14232.3	13773	22193.7	22850.7	18019.7	20516.7	21065.2	14140.7	20985.1	20631.2	16145.1	11946.9	17262.9	14942.8	14357.6	12621.5	14735.3	6414.1	1938.47	3812.58	1543.35	1873.74	1911.3	1522.28	1533.01	1407.69	1451.92	1607.3	1810.2	2081.45	1441.22	1069.35	1206.22	1270.01	1850.87	1699.57	2286.79	1637.74	1789.46	1313.6	1740.04
A0A1L1STE6	31135.4	37297	57377.4	70177.5	86080.9	106123	82553.3	89987.4	119171	114699	100975	106920	85416.1	73664.1	82227.2	89688.6	58381.4	56010.5	64395.3	71012.7	66521	67890.5	63182	61832.3	52503	48620	47030.8	48625.4	51334.9	135505	878516	571529	100585	365395	929649	3079457	1.12842e+06	289590	82077.6	57714.1	46236.8	46803.5	46120.2	40073.5	38362.7	34458.7	32428.6
A0A1L1STE6	31135.4	37297	57377.4	70177.5	86080.9	106123	82553.3	89987.4	119171	114699	100975	106920	85416.1	73664.1	82227.2	89688.6	58381.4	56010.5	64395.3	71012.7	66521	67890.5	63182	61832.3	52503	48620	47030.8	48625.4	51334.9	135505	878516	571529	100585	365395	929649	3079457	1.12842e+06	289590	82077.6	57714.1	46236.8	46803.5	46120.2	40073.5	38362.7	34458.7	32428.6
A0A1L1STE6	31135.4	37297	57377.4	70177.5	86080.9	106123	82553.3	89987.4	119171	114699	100975	106920	85416.1	73664.1	82227.2	89688.6	58381.4	56010.5	64395.3	71012.7	66521	67890.5	63182	61832.3	52503	48620	47030.8	48625.4	51334.9	135505	878516	571529	100585	365395	929649	3079457	1.12842e+06	289590	82077.6	57714.1	46236.8	46803.5	46120.2	40073.5	38362.7	34458.7	32428.6
A0A1L1STE6	31135.4	37297	57377.4	70177.5	86080.9	106123	82553.3	89987.4	119171	114699	100975	106920	85416.1	73664.1	82227.2	89688.6	58381.4	56010.5	64395.3	71012.7	66521	67890.5	63182	61832.3	52503	48620	47030.8	48625.4	51334.9	135505	878516	571529	100585	365395	929649	3079457	1.12842e+06	289590	82077.6	57714.1	46236.8	46803.5	46120.2	40073.5	38362.7	34458.7	32428.6
A0A1L1STE6	31135.4	37297	57377.4	70177.5	86080.9	106123	82553.3	89987.4	119171	114699	100975	106920	85416.1	73664.1	82227.2	89688.6	58381.4	56010.5	64395.3	71012.7	66521	67890.5	63182	61832.3	52503	48620	47030.8	48625.4	51334.9	135505	878516	571529	100585	365395	929649	3079457	1.12842e+06	289590	82077.6	57714.1	46236.8	46803.5	46120.2	40073.5	38362.7	34458.7	32428.6
A0A1L1STE6	31135.4	37297	57377.4	70177.5	86080.9	106123	82553.3	89987.4	119171	114699	100975	106920	85416.1	73664.1	82227.2	89688.6	58381.4	56010.5	64395.3	71012.7	66521	67890.5	63182	61832.3	52503	48620	47030.8	48625.4	51334.9	135505	878516	571529	100585	365395	929649	3079457	1.12842e+06	289590	82077.6	57714.1	46236.8	46803.5	46120.2	40073.5	38362.7	34458.7	32428.6
A0A1L1STE6	31135.4	37297	57377.4	70177.5	86080.9	106123	82553.3	89987.4	119171	114699	100975	106920	85416.1	73664.1	82227.2	89688.6	58381.4	56010.5	64395.3	71012.7	66521	67890.5	63182	61832.3	52503	48620	47030.8	48625.4	51334.9	135505	878516	571529	100585	365395	929649	3079457	1.12842e+06	289590	82077.6	57714.1	46236.8	46803.5	46120.2	40073.5	38362.7	34458.7	32428.6
A0A1L1STE6	31135.4	37297	57377.4	70177.5	86080.9	106123	82553.3	89987.4	119171	114699	100975	106920	85416.1	73664.1	82227.2	89688.6	58381.4	56010.5	64395.3	71012.7	66521	67890.5	63182	61832.3	52503	48620	47030.8	48625.4	51334.9	135505	878516	571529	100585	365395	929649	3079457	1.12842e+06	289590	82077.6	57714.1	46236.8	46803.5	46120.2	40073.5	38362.7	34458.7	32428.6
A0A1L1STE6	31135.4	37297	57377.4	70177.5	86080.9	106123	82553.3	89987.4	119171	114699	100975	106920	85416.1	73664.1	82227.2	89688.6	58381.4	56010.5	64395.3	71012.7	66521	67890.5	63182	61832.3	52503	48620	47030.8	48625.4	51334.9	135505	878516	571529	100585	365395	929649	3079457	1.12842e+06	289590	82077.6	57714.1	46236.8	46803.5	46120.2	40073.5	38362.7	34458.7	32428.6
A0A1L1STE6	31135.4	37297	57377.4	70177.5	86080.9	106123	82553.3	89987.4	119171	114699	100975	106920	85416.1	73664.1	82227.2	89688.6	58381.4	56010.5	64395.3	71012.7	66521	67890.5	63182	61832.3	52503	48620	47030.8	48625.4	51334.9	135505	878516	571529	100585	365395	929649	3079457	1.12842e+06	289590	82077.6	57714.1	46236.8	46803.5	46120.2	40073.5	38362.7	34458.7	32428.6
A0A1L1STE6	31135.4	37297	57377.4	70177.5	86080.9	106123	82553.3	89987.4	119171	114699	100975	106920	85416.1	73664.1	82227.2	89688.6	58381.4	56010.5	64395.3	71012.7	66521	67890.5	63182	61832.3	52503	48620	47030.8	48625.4	51334.9	135505	878516	571529	100585	365395	929649	3079457	1.12842e+06	289590	82077.6	57714.1	46236.8	46803.5	46120.2	40073.5	38362.7	34458.7	32428.6
A0A1L1STE6	31135.4	37297	57377.4	70177.5	86080.9	106123	82553.3	89987.4	119171	114699	100975	106920	85416.1	73664.1	82227.2	89688.6	58381.4	56010.5	64395.3	71012.7	66521	67890.5	63182	61832.3	52503	48620	47030.8	48625.4	51334.9	135505	878516	571529	100585	365395	929649	3079457	1.12842e+06	289590	82077.6	57714.1	46236.8	46803.5	46120.2	40073.5	38362.7	34458.7	32428.6
A0A1L1STE6	31135.4	37297	57377.4	70177.5	86080.9	106123	82553.3	89987.4	119171	114699	100975	106920	85416.1	73664.1	82227.2	89688.6	58381.4	56010.5	64395.3	71012.7	66521	67890.5	63182	61832.3	52503	48620	47030.8	48625.4	51334.9	135505	878516	571529	100585	365395	929649	3079457	1.12842e+06	289590	82077.6	57714.1	46236.8	46803.5	46120.2	40073.5	38362.7	34458.7	32428.6
A0A1L1STE6	31135.4	37297	57377.4	70177.5	86080.9	106123	82553.3	89987.4	119171	114699	100975	106920	85416.1	73664.1	82227.2	89688.6	58381.4	56010.5	64395.3	71012.7	66521	67890.5	63182	61832.3	52503	48620	47030.8	48625.4	51334.9	135505	878516	571529	100585	365395	929649	3079457	1.12842e+06	289590	82077.6	57714.1	46236.8	46803.5	46120.2	40073.5	38362.7	34458.7	32428.6
A0A1L1STE6	31135.4	37297	57377.4	70177.5	86080.9	106123	82553.3	89987.4	119171	114699	100975	106920	85416.1	73664.1	82227.2	89688.6	58381.4	56010.5	64395.3	71012.7	66521	67890.5	63182	61832.3	52503	48620	47030.8	48625.4	51334.9	135505	878516	571529	100585	365395	929649	3079457	1.12842e+06	289590	82077.6	57714.1	46236.8	46803.5	46120.2	40073.5	38362.7	34458.7	32428.6
A0A1L1STE6	31135.4	37297	57377.4	70177.5	86080.9	106123	82553.3	89987.4	119171	114699	100975	106920	85416.1	73664.1	82227.2	89688.6	58381.4	56010.5	64395.3	71012.7	66521	67890.5	63182	61832.3	52503	48620	47030.8	48625.4	51334.9	135505	878516	571529	100585	365395	929649	3079457	1.12842e+06	289590	82077.6	57714.1	46236.8	46803.5	46120.2	40073.5	38362.7	34458.7	32428.6
A0A1L1STE6	31135.4	37297	57377.4	70177.5	86080.9	106123	82553.3	89987.4	119171	114699	100975	106920	85416.1	73664.1	82227.2	89688.6	58381.4	56010.5	64395.3	71012.7	66521	67890.5	63182	61832.3	52503	48620	47030.8	48625.4	51334.9	135505	878516	571529	100585	365395	929649	3079457	1.12842e+06	289590	82077.6	57714.1	46236.8	46803.5	46120.2	40073.5	38362.7	34458.7	32428.6
A0A1L1STE6	31135.4	37297	57377.4	70177.5	86080.9	106123	82553.3	89987.4	119171	114699	100975	106920	85416.1	73664.1	82227.2	89688.6	58381.4	56010.5	64395.3	71012.7	66521	67890.5	63182	61832.3	52503	48620	47030.8	48625.4	51334.9	135505	878516	571529	100585	365395	929649	3079457	1.12842e+06	289590	82077.6	57714.1	46236.8	46803.5	46120.2	40073.5	38362.7	34458.7	32428.6
A0A1L1STE6	31135.4	37297	57377.4	70177.5	86080.9	106123	82553.3	89987.4	119171	114699	100975	106920	85416.1	73664.1	82227.2	89688.6	58381.4	56010.5	64395.3	71012.7	66521	67890.5	63182	61832.3	52503	48620	47030.8	48625.4	51334.9	135505	878516	571529	100585	365395	929649	3079457	1.12842e+06	289590	82077.6	57714.1	46236.8	46803.5	46120.2	40073.5	38362.7	34458.7	32428.6
A0A1L1STE6	31135.4	37297	57377.4	70177.5	86080.9	106123	82553.3	89987.4	119171	114699	100975	106920	85416.1	73664.1	82227.2	89688.6	58381.4	56010.5	64395.3	71012.7	66521	67890.5	63182	61832.3	52503	48620	47030.8	48625.4	51334.9	135505	878516	571529	100585	365395	929649	3079457	1.12842e+06	289590	82077.6	57714.1	46236.8	46803.5	46120.2	40073.5	38362.7	34458.7	32428.6
A0A1L1STE6	31135.4	37297	57377.4	70177.5	86080.9	106123	82553.3	89987.4	119171	114699	100975	106920	85416.1	73664.1	82227.2	89688.6	58381.4	56010.5	64395.3	71012.7	66521	67890.5	63182	61832.3	52503	48620	47030.8	48625.4	51334.9	135505	878516	571529	100585	365395	929649	3079457	1.12842e+06	289590	82077.6	57714.1	46236.8	46803.5	46120.2	40073.5	38362.7	34458.7	32428.6
A0A1L1STE6	31135.4	37297	57377.4	70177.5	86080.9	106123	82553.3	89987.4	119171	114699	100975	106920	85416.1	73664.1	82227.2	89688.6	58381.4	56010.5	64395.3	71012.7	66521	67890.5	63182	61832.3	52503	48620	47030.8	48625.4	51334.9	135505	878516	571529	100585	365395	929649	3079457	1.12842e+06	289590	82077.6	57714.1	46236.8	46803.5	46120.2	40073.5	38362.7	34458.7	32428.6
A0A1L1STE6	31135.4	37297	57377.4	70177.5	86080.9	106123	82553.3	89987.4	119171	114699	100975	106920	85416.1	73664.1	82227.2	89688.6	58381.4	56010.5	64395.3	71012.7	66521	67890.5	63182	61832.3	52503	48620	47030.8	48625.4	51334.9	135505	878516	571529	100585	365395	929649	3079457	1.12842e+06	289590	82077.6	57714.1	46236.8	46803.5	46120.2	40073.5	38362.7	34458.7	32428.6
A0A1L1STE6	31135.4	37297	57377.4	70177.5	86080.9	106123	82553.3	89987.4	119171	114699	100975	106920	85416.1	73664.1	82227.2	89688.6	58381.4	56010.5	64395.3	71012.7	66521	67890.5	63182	61832.3	52503	48620	47030.8	48625.4	51334.9	135505	878516	571529	100585	365395	929649	3079457	1.12842e+06	289590	82077.6	57714.1	46236.8	46803.5	46120.2	40073.5	38362.7	34458.7	32428.6
A0A1L1STE6	31135.4	37297	57377.4	70177.5	86080.9	106123	82553.3	89987.4	119171	114699	100975	106920	85416.1	73664.1	82227.2	89688.6	58381.4	56010.5	64395.3	71012.7	66521	67890.5	63182	61832.3	52503	48620	47030.8	48625.4	51334.9	135505	878516	571529	100585	365395	929649	3079457	1.12842e+06	289590	82077.6	57714.1	46236.8	46803.5	46120.2	40073.5	38362.7	34458.7	32428.6
A0A1L1STE6	31135.4	37297	57377.4	70177.5	86080.9	106123	82553.3	89987.4	119171	114699	100975	106920	85416.1	73664.1	82227.2	89688.6	58381.4	56010.5	64395.3	71012.7	66521	67890.5	63182	61832.3	52503	48620	47030.8	48625.4	51334.9	135505	878516	571529	100585	365395	929649	3079457	1.12842e+06	289590	82077.6	57714.1	46236.8	46803.5	46120.2	40073.5	38362.7	34458.7	32428.6
A0A1L1STE6	31135.4	37297	57377.4	70177.5	86080.9	106123	82553.3	89987.4	119171	114699	100975	106920	85416.1	73664.1	82227.2	89688.6	58381.4	56010.5	64395.3	71012.7	66521	67890.5	63182	61832.3	52503	48620	47030.8	48625.4	51334.9	135505	878516	571529	100585	365395	929649	3079457	1.12842e+06	289590	82077.6	57714.1	46236.8	46803.5	46120.2	40073.5	38362.7	34458.7	32428.6
A0A1L1STE6	31135.4	37297	57377.4	70177.5	86080.9	106123	82553.3	89987.4	119171	114699	100975	106920	85416.1	73664.1	82227.2	89688.6	58381.4	56010.5	64395.3	71012.7	66521	67890.5	63182	61832.3	52503	48620	47030.8	48625.4	51334.9	135505	878516	571529	100585	365395	929649	3079457	1.12842e+06	289590	82077.6	57714.1	46236.8	46803.5	46120.2	40073.5	38362.7	34458.7	32428.6
A0A1L1SUU4	1065.64	1377.69	1246.1	1119.93	1140.12	1112.95	2731.24	1490.81	2733.89	4515.31	4667.15	6000.63	4740.51	5768.28	8162.18	9065.66	4918.16	4206.41	10360.8	14900.1	10891.3	13057.3	11332.4	10365.1	1960.53	4894.98	1625.87	959.437	1189.72	1084.49	1011.49	928.801	938.344	1194.68	1165.98	857.683	935.372	970.809	961.587	803.84	861.722	791.279	1120.02	1039.12	1185.2	918.763	792.111
A0A1L1SUX8	2542.62	2324.07	1539.72	1483.77	1465.45	1784.31	2351.28	2071.75	1648.53	1563.51	1771.89	1337.89	2403.07	2593.02	2458.68	2106.82	1412.74	2109.84	2184.98	2449.64	6254.55	2647.24	2086.37	1870.09	2134.57	2033.24	2346.51	2144.61	2107.24	1584.74	1453.34	1549.73	2406.36	2585.57	2110.79	2067.16	1552.29	1960.63	1648.44	2023.19	2156.12	2446.44	1650.82	1395.39	1289.15	1453.03	2478.16
A0A1L1SUX8	2542.62	2324.07	1539.72	1483.77	1465.45	1784.31	2351.28	2071.75	1648.53	1563.51	1771.89	1337.89	2403.07	2593.02	2458.68	2106.82	1412.74	2109.84	2184.98	2449.64	6254.55	2647.24	2086.37	1870.09	2134.57	2033.24	2346.51	2144.61	2107.24	1584.74	1453.34	1549.73	2406.36	2585.57	2110.79	2067.16	1552.29	1960.63	1648.44	2023.19	2156.12	2446.44	1650.82	1395.39	1289.15	1453.03	2478.16
A0A1L1SUX8	2542.62	2324.07	1539.72	1483.77	1465.45	1784.31	2351.28	2071.75	1648.53	1563.51	1771.89	1337.89	2403.07	2593.02	2458.68	2106.82	1412.74	2109.84	2184.98	2449.64	6254.55	2647.24	2086.37	1870.09	2134.57	2033.24	2346.51	2144.61	2107.24	1584.74	1453.34	1549.73	2406.36	2585.57	2110.79	2067.16	1552.29	1960.63	1648.44	2023.19	2156.12	2446.44	1650.82	1395.39	1289.15	1453.03	2478.16
A0A1L1SVG6	2488.69	2535.05	1816.67	1674.44	1898.31	2456.79	2870.71	3604.24	4256.36	5968.64	6112.43	8360.75	10726	14389.5	23854.3	21755.3	9365.51	11196.2	27143.8	50220.3	37214.5	51508.1	26530.9	44075.5	15289.7	19903.8	14877.8	7749.12	5028.98	2133.5	1952.15	1803.15	2418.36	2414.35	2475.85	2118.01	1798.28	1822.92	1991.53	2250.26	2436.73	2630.44	2045.83	1622.84	1791.74	1730.86	2633.43
A0A1L1SVG6	2488.69	2535.05	1816.67	1674.44	1898.31	2456.79	2870.71	3604.24	4256.36	5968.64	6112.43	8360.75	10726	14389.5	23854.3	21755.3	9365.51	11196.2	27143.8	50220.3	37214.5	51508.1	26530.9	44075.5	15289.7	19903.8	14877.8	7749.12	5028.98	2133.5	1952.15	1803.15	2418.36	2414.35	2475.85	2118.01	1798.28	1822.92	1991.53	2250.26	2436.73	2630.44	2045.83	1622.84	1791.74	1730.86	2633.43
A0A1L1SVG6	2488.69	2535.05	1816.67	1674.44	1898.31	2456.79	2870.71	3604.24	4256.36	5968.64	6112.43	8360.75	10726	14389.5	23854.3	21755.3	9365.51	11196.2	27143.8	50220.3	37214.5	51508.1	26530.9	44075.5	15289.7	19903.8	14877.8	7749.12	5028.98	2133.5	1952.15	1803.15	2418.36	2414.35	2475.85	2118.01	1798.28	1822.92	1991.53	2250.26	2436.73	2630.44	2045.83	1622.84	1791.74	1730.86	2633.43
A0A1L1SVG6	2488.69	2535.05	1816.67	1674.44	1898.31	2456.79	2870.71	3604.24	4256.36	5968.64	6112.43	8360.75	10726	14389.5	23854.3	21755.3	9365.51	11196.2	27143.8	50220.3	37214.5	51508.1	26530.9	44075.5	15289.7	19903.8	14877.8	7749.12	5028.98	2133.5	1952.15	1803.15	2418.36	2414.35	2475.85	2118.01	1798.28	1822.92	1991.53	2250.26	2436.73	2630.44	2045.83	1622.84	1791.74	1730.86	2633.43
A0A1L1SVG6	2488.69	2535.05	1816.67	1674.44	1898.31	2456.79	2870.71	3604.24	4256.36	5968.64	6112.43	8360.75	10726	14389.5	23854.3	21755.3	9365.51	11196.2	27143.8	50220.3	37214.5	51508.1	26530.9	44075.5	15289.7	19903.8	14877.8	7749.12	5028.98	2133.5	1952.15	1803.15	2418.36	2414.35	2475.85	2118.01	1798.28	1822.92	1991.53	2250.26	2436.73	2630.44	2045.83	1622.84	1791.74	1730.86	2633.43
A0A1L1SVG6	2488.69	2535.05	1816.67	1674.44	1898.31	2456.79	2870.71	3604.24	4256.36	5968.64	6112.43	8360.75	10726	14389.5	23854.3	21755.3	9365.51	11196.2	27143.8	50220.3	37214.5	51508.1	26530.9	44075.5	15289.7	19903.8	14877.8	7749.12	5028.98	2133.5	1952.15	1803.15	2418.36	2414.35	2475.85	2118.01	1798.28	1822.92	1991.53	2250.26	2436.73	2630.44	2045.83	1622.84	1791.74	1730.86	2633.43
A0A1L1SVK0	1365.61	1696.29	2256.18	1534.8	1438.55	1227.67	1728.65	1819.45	1997.18	1903.25	2349.24	1470.99	1273.35	1565.82	3739.03	1741.89	1493.31	1397.16	1112.12	1056.53	1345.42	1617.83	1814.17	1493.93	3615.4	1140.79	1616.52	1454.48	1886.45	1794.39	1610.81	1406.99	1487.76	12789.6	82233.9	48033.7	11116.2	2885.9	1914.39	1397.41	1253.61	1158.75	1755.55	1689.33	1378.1	1429.97	1003.26
A0A1L1SVK0	1365.61	1696.29	2256.18	1534.8	1438.55	1227.67	1728.65	1819.45	1997.18	1903.25	2349.24	1470.99	1273.35	1565.82	3739.03	1741.89	1493.31	1397.16	1112.12	1056.53	1345.42	1617.83	1814.17	1493.93	3615.4	1140.79	1616.52	1454.48	1886.45	1794.39	1610.81	1406.99	1487.76	12789.6	82233.9	48033.7	11116.2	2885.9	1914.39	1397.41	1253.61	1158.75	1755.55	1689.33	1378.1	1429.97	1003.26
A0A1W2P6F6	1328.07	2189.75	1933.59	2002.42	1792.47	1664.18	2028.09	2264.4	2691.49	2147.35	2456.6	1678.08	1567.11	1262.62	9995.39	2768.9	2232.39	1917.43	1756.54	3186.46	2500.15	5339.77	3094.39	1904.94	54392.2	1505.36	1745.1	1844.78	2384.82	2028.58	1996.26	1702.04	1324.23	1813.39	2131.3	2101.75	1717.04	1573.43	1505.05	1339.42	1483.21	1627.54	2297.25	2024.23	2119.22	1496.35	1467.86
A0A1W2P6F6	1328.07	2189.75	1933.59	2002.42	1792.47	1664.18	2028.09	2264.4	2691.49	2147.35	2456.6	1678.08	1567.11	1262.62	9995.39	2768.9	2232.39	1917.43	1756.54	3186.46	2500.15	5339.77	3094.39	1904.94	54392.2	1505.36	1745.1	1844.78	2384.82	2028.58	1996.26	1702.04	1324.23	1813.39	2131.3	2101.75	1717.04	1573.43	1505.05	1339.42	1483.21	1627.54	2297.25	2024.23	2119.22	1496.35	1467.86
A0A1W2P6F6	1328.07	2189.75	1933.59	2002.42	1792.47	1664.18	2028.09	2264.4	2691.49	2147.35	2456.6	1678.08	1567.11	1262.62	9995.39	2768.9	2232.39	1917.43	1756.54	3186.46	2500.15	5339.77	3094.39	1904.94	54392.2	1505.36	1745.1	1844.78	2384.82	2028.58	1996.26	1702.04	1324.23	1813.39	2131.3	2101.75	1717.04	1573.43	1505.05	1339.42	1483.21	1627.54	2297.25	2024.23	2119.22	1496.35	1467.86
A0A1W2P6L9	2106.73	1934.51	1050.17	1170.01	1309.31	1425.87	1980.58	2357.56	1500.86	1015.8	1203.8	1105.4	1829.07	2037.79	2280.41	2483.42	1131.72	1347.13	1615.94	1789.57	3127.94	1947.41	2439.45	1701.87	5369.58	8939.34	5075.09	1703.55	1509	1928.11	1210.34	1111.4	1839	2048.85	2292.79	1546.5	1137.87	1354.44	1821.89	1608.59	2328.23	2137.91	1817.93	1293.02	1184.75	1290.22	2188.82
Q8BJU0	2332.11	1594.04	1111.95	1377.67	1706.23	1566.75	1556.96	1509.76	1068.84	1144.07	1332.59	1451.22	1936.67	2399.47	1553.36	1426.38	1417.46	1672.27	1883.01	2015.54	2347.66	1562.5	1119.37	1386.86	1672.47	1535.75	1526.15	1519.82	1074.64	1053.1	2907.66	1443.47	1119.12	1494.22	1561.8	1434.13	1425.16	1637.48	1692.58	2212.71	2110.24	2298.1	1228.86	1246.6	1885.63	1731.48	2244.65
A0A1W2P6R8	1274.57	1844.25	2107.4	1777.16	1631.88	1795.88	1888.17	1552.12	2279.69	2038.44	2219.9	1679.02	1204.18	1015.48	1807.54	1634.98	1719	1719.2	1317.62	1178.18	1283.07	1807.76	2121.45	1789.01	1642.76	1760.35	1850.81	1562.47	2292.07	2049.5	2231.96	14674	10065.7	1927.5	1769.94	1643.86	1728.33	1683.43	1446.51	1059.03	1153.31	1065.37	1906.91	1964.01	1803.46	1625.03	1090.75
A0A1W2P727	1098	1395.18	2024.15	1858.68	1576.75	1490.81	1362.73	1294.45	1915.72	2388.68	1947.28	3728.27	5447.13	3899.19	6006.62	6853.32	2793.32	2445.52	7998.78	8636.24	8340.81	8421.26	5175.55	3710.49	1545.55	2083.53	1371.82	1690.81	1799.42	1959.61	1922.75	1513.22	1162.89	1067.83	1443.28	1616.93	2386.34	1578.92	1778.8	1012.58	1213.44	1262.45	2236.97	2054.1	2273.18	1647.55	1233.08
A0A1W2P729	1124.05	1488.56	1934.24	2071.26	1779.38	1699.25	1485.62	1588.36	1895.48	1989.2	1959.35	1807.34	1232.01	1189.55	1478.24	1760.1	1829.15	1661.4	1552.89	1296.06	1497.74	1517.84	1933.55	2059.56	1781.55	1668.73	1513.42	1560.63	1888.07	1977.24	1969.23	1803.14	1246.08	1438.17	38401.2	62858.5	17870.3	4275.85	1883.33	1118	1239.78	1251.68	1877.46	2153.24	2160.41	1687.36	1261.24
A0A1W2P729	1124.05	1488.56	1934.24	2071.26	1779.38	1699.25	1485.62	1588.36	1895.48	1989.2	1959.35	1807.34	1232.01	1189.55	1478.24	1760.1	1829.15	1661.4	1552.89	1296.06	1497.74	1517.84	1933.55	2059.56	1781.55	1668.73	1513.42	1560.63	1888.07	1977.24	1969.23	1803.14	1246.08	1438.17	38401.2	62858.5	17870.3	4275.85	1883.33	1118	1239.78	1251.68	1877.46	2153.24	2160.41	1687.36	1261.24
A0A1W2P729	1124.05	1488.56	1934.24	2071.26	1779.38	1699.25	1485.62	1588.36	1895.48	1989.2	1959.35	1807.34	1232.01	1189.55	1478.24	1760.1	1829.15	1661.4	1552.89	1296.06	1497.74	1517.84	1933.55	2059.56	1781.55	1668.73	1513.42	1560.63	1888.07	1977.24	1969.23	1803.14	1246.08	1438.17	38401.2	62858.5	17870.3	4275.85	1883.33	1118	1239.78	1251.68	1877.46	2153.24	2160.41	1687.36	1261.24
A0A1W2P733	7609.42	6832.14	8438.19	8771.47	10050.3	9643.34	6773.89	6916.74	7428.28	7745.18	9192.82	9891.37	8362.7	6930.08	7315.25	7150.52	9105.43	10007.8	8046.05	8227.14	8127.06	7187.59	8644.98	8864.62	8744.04	9283.32	8601.02	7094.84	7566.97	8887.5	9163.61	134001	131059	16045	8054.74	7432.18	9788.67	10556.9	10345.8	9205.12	9525.24	8648.22	8064.8	8763.31	9617.96	9325.74	8139
A0A1W2P733	7609.42	6832.14	8438.19	8771.47	10050.3	9643.34	6773.89	6916.74	7428.28	7745.18	9192.82	9891.37	8362.7	6930.08	7315.25	7150.52	9105.43	10007.8	8046.05	8227.14	8127.06	7187.59	8644.98	8864.62	8744.04	9283.32	8601.02	7094.84	7566.97	8887.5	9163.61	134001	131059	16045	8054.74	7432.18	9788.67	10556.9	10345.8	9205.12	9525.24	8648.22	8064.8	8763.31	9617.96	9325.74	8139
A0A1W2P733	7609.42	6832.14	8438.19	8771.47	10050.3	9643.34	6773.89	6916.74	7428.28	7745.18	9192.82	9891.37	8362.7	6930.08	7315.25	7150.52	9105.43	10007.8	8046.05	8227.14	8127.06	7187.59	8644.98	8864.62	8744.04	9283.32	8601.02	7094.84	7566.97	8887.5	9163.61	134001	131059	16045	8054.74	7432.18	9788.67	10556.9	10345.8	9205.12	9525.24	8648.22	8064.8	8763.31	9617.96	9325.74	8139
A0A1W2P733	7609.42	6832.14	8438.19	8771.47	10050.3	9643.34	6773.89	6916.74	7428.28	7745.18	9192.82	9891.37	8362.7	6930.08	7315.25	7150.52	9105.43	10007.8	8046.05	8227.14	8127.06	7187.59	8644.98	8864.62	8744.04	9283.32	8601.02	7094.84	7566.97	8887.5	9163.61	134001	131059	16045	8054.74	7432.18	9788.67	10556.9	10345.8	9205.12	9525.24	8648.22	8064.8	8763.31	9617.96	9325.74	8139
A0A1W2P733	7609.42	6832.14	8438.19	8771.47	10050.3	9643.34	6773.89	6916.74	7428.28	7745.18	9192.82	9891.37	8362.7	6930.08	7315.25	7150.52	9105.43	10007.8	8046.05	8227.14	8127.06	7187.59	8644.98	8864.62	8744.04	9283.32	8601.02	7094.84	7566.97	8887.5	9163.61	134001	131059	16045	8054.74	7432.18	9788.67	10556.9	10345.8	9205.12	9525.24	8648.22	8064.8	8763.31	9617.96	9325.74	8139
A0A1W2P733	7609.42	6832.14	8438.19	8771.47	10050.3	9643.34	6773.89	6916.74	7428.28	7745.18	9192.82	9891.37	8362.7	6930.08	7315.25	7150.52	9105.43	10007.8	8046.05	8227.14	8127.06	7187.59	8644.98	8864.62	8744.04	9283.32	8601.02	7094.84	7566.97	8887.5	9163.61	134001	131059	16045	8054.74	7432.18	9788.67	10556.9	10345.8	9205.12	9525.24	8648.22	8064.8	8763.31	9617.96	9325.74	8139
A0A1W2P733	7609.42	6832.14	8438.19	8771.47	10050.3	9643.34	6773.89	6916.74	7428.28	7745.18	9192.82	9891.37	8362.7	6930.08	7315.25	7150.52	9105.43	10007.8	8046.05	8227.14	8127.06	7187.59	8644.98	8864.62	8744.04	9283.32	8601.02	7094.84	7566.97	8887.5	9163.61	134001	131059	16045	8054.74	7432.18	9788.67	10556.9	10345.8	9205.12	9525.24	8648.22	8064.8	8763.31	9617.96	9325.74	8139
A0A1W2P733	7609.42	6832.14	8438.19	8771.47	10050.3	9643.34	6773.89	6916.74	7428.28	7745.18	9192.82	9891.37	8362.7	6930.08	7315.25	7150.52	9105.43	10007.8	8046.05	8227.14	8127.06	7187.59	8644.98	8864.62	8744.04	9283.32	8601.02	7094.84	7566.97	8887.5	9163.61	134001	131059	16045	8054.74	7432.18	9788.67	10556.9	10345.8	9205.12	9525.24	8648.22	8064.8	8763.31	9617.96	9325.74	8139
A0A1W2P733	7609.42	6832.14	8438.19	8771.47	10050.3	9643.34	6773.89	6916.74	7428.28	7745.18	9192.82	9891.37	8362.7	6930.08	7315.25	7150.52	9105.43	10007.8	8046.05	8227.14	8127.06	7187.59	8644.98	8864.62	8744.04	9283.32	8601.02	7094.84	7566.97	8887.5	9163.61	134001	131059	16045	8054.74	7432.18	9788.67	10556.9	10345.8	9205.12	9525.24	8648.22	8064.8	8763.31	9617.96	9325.74	8139
A0A1W2P768	1930.46	1862.49	1632.46	1928.05	2353.91	2033.86	12683.9	2637.85	1772.74	1683.43	2358.76	7638.74	3243.07	2315.17	64284.9	2141.46	1629.68	1623.64	2455.38	2539.36	1700.77	2121.52	1427.4	2515.31	104165	1624.63	1685.37	1773.42	1444.43	1577.01	1416.57	1478.07	1928.86	1723.55	1658.98	1700.22	1481.7	1619.22	1595.13	1807.57	2362.51	1947.98	1317.54	1372.88	1476.55	1553.88	1959.95
A0A1W2P768	1930.46	1862.49	1632.46	1928.05	2353.91	2033.86	12683.9	2637.85	1772.74	1683.43	2358.76	7638.74	3243.07	2315.17	64284.9	2141.46	1629.68	1623.64	2455.38	2539.36	1700.77	2121.52	1427.4	2515.31	104165	1624.63	1685.37	1773.42	1444.43	1577.01	1416.57	1478.07	1928.86	1723.55	1658.98	1700.22	1481.7	1619.22	1595.13	1807.57	2362.51	1947.98	1317.54	1372.88	1476.55	1553.88	1959.95
A0A1W2P768	1930.46	1862.49	1632.46	1928.05	2353.91	2033.86	12683.9	2637.85	1772.74	1683.43	2358.76	7638.74	3243.07	2315.17	64284.9	2141.46	1629.68	1623.64	2455.38	2539.36	1700.77	2121.52	1427.4	2515.31	104165	1624.63	1685.37	1773.42	1444.43	1577.01	1416.57	1478.07	1928.86	1723.55	1658.98	1700.22	1481.7	1619.22	1595.13	1807.57	2362.51	1947.98	1317.54	1372.88	1476.55	1553.88	1959.95
A0A1W2P768	1930.46	1862.49	1632.46	1928.05	2353.91	2033.86	12683.9	2637.85	1772.74	1683.43	2358.76	7638.74	3243.07	2315.17	64284.9	2141.46	1629.68	1623.64	2455.38	2539.36	1700.77	2121.52	1427.4	2515.31	104165	1624.63	1685.37	1773.42	1444.43	1577.01	1416.57	1478.07	1928.86	1723.55	1658.98	1700.22	1481.7	1619.22	1595.13	1807.57	2362.51	1947.98	1317.54	1372.88	1476.55	1553.88	1959.95
A0A1W2P7X0	1501.59	1681.35	1215.19	1495.87	1440.79	1535.22	1425.45	1419.02	1445.74	1343.32	1646.04	1445.71	1540.46	1438.01	1596.91	1329.28	1433.25	1574.3	1391.53	1673.27	1467.12	1380.85	1352.83	1435.71	1578.94	1475.13	1363.6	1390.08	1388.91	1319.36	1575.63	1398.22	1495.21	1378.25	1547.76	5903.71	9781.73	2024.41	1732.64	1471.12	1526.03	1297.15	1396.55	1344.24	1346.19	1332.04	1306.8
A0A1W2P7X0	1501.59	1681.35	1215.19	1495.87	1440.79	1535.22	1425.45	1419.02	1445.74	1343.32	1646.04	1445.71	1540.46	1438.01	1596.91	1329.28	1433.25	1574.3	1391.53	1673.27	1467.12	1380.85	1352.83	1435.71	1578.94	1475.13	1363.6	1390.08	1388.91	1319.36	1575.63	1398.22	1495.21	1378.25	1547.76	5903.71	9781.73	2024.41	1732.64	1471.12	1526.03	1297.15	1396.55	1344.24	1346.19	1332.04	1306.8
A0A1W2P7X0	1501.59	1681.35	1215.19	1495.87	1440.79	1535.22	1425.45	1419.02	1445.74	1343.32	1646.04	1445.71	1540.46	1438.01	1596.91	1329.28	1433.25	1574.3	1391.53	1673.27	1467.12	1380.85	1352.83	1435.71	1578.94	1475.13	1363.6	1390.08	1388.91	1319.36	1575.63	1398.22	1495.21	1378.25	1547.76	5903.71	9781.73	2024.41	1732.64	1471.12	1526.03	1297.15	1396.55	1344.24	1346.19	1332.04	1306.8
A0A1W2P874	35751.9	364224	989563	1.35305e+06	1.56191e+06	1.78837e+06	1.44911e+06	1.42111e+06	1.55844e+06	1236929	969650	828969	603905	422683	468678	365228	152486	125975	254313	302274	232970	242864	198267	188835	133128	124194	119873	118633	99820	113300	103789	107673	77813.6	40221	1062.35	67946.4	95473	98530.1	72175.7	68022.9	57917.5	90306.6	83239.1	81915.1	67158.6	2238.31	43544.6
Q9D2N4	1741.79	1682.56	1053.45	1850.59	1583.64	1487.98	1643.42	1138.87	1389.93	1468.23	995.273	1531.82	1825.17	1604.35	1145.25	1374.37	1116.03	1686.08	1987.58	2164.53	1753.4	1649.27	1975.46	1790.02	1594.2	1454.95	1610.91	1439.86	1134.32	1235.31	1889.14	1540.13	1844.74	1693.94	1717.61	1358.67	1504.31	1551.33	1786.58	1945.63	1924.92	2425.73	1164.21	1069.04	1432.98	1640.38	2369.31
A0A1Y7VJZ2	1727.54	1853.46	2012.77	1789.11	1780.2	1484.82	1841.76	2064.31	2139.13	2148.39	1958.61	1687.64	1643.96	1650.6	2120.98	2482.01	1703.51	1459.52	2520.04	2423.66	2725.68	2922.5	2772.33	2387.59	2059.17	2270.04	2437.14	2821.09	2595.52	3012.32	1935.61	1847.68	1814.65	1971.79	17461.2	33440.5	26979	10923.4	2167.79	1615.05	2190.95	2371.88	2520.11	2068.74	1578.58	1539.22	1744.52
A0A1Y7VJZ2	1727.54	1853.46	2012.77	1789.11	1780.2	1484.82	1841.76	2064.31	2139.13	2148.39	1958.61	1687.64	1643.96	1650.6	2120.98	2482.01	1703.51	1459.52	2520.04	2423.66	2725.68	2922.5	2772.33	2387.59	2059.17	2270.04	2437.14	2821.09	2595.52	3012.32	1935.61	1847.68	1814.65	1971.79	17461.2	33440.5	26979	10923.4	2167.79	1615.05	2190.95	2371.88	2520.11	2068.74	1578.58	1539.22	1744.52
A0A1Y7VJZ2	1727.54	1853.46	2012.77	1789.11	1780.2	1484.82	1841.76	2064.31	2139.13	2148.39	1958.61	1687.64	1643.96	1650.6	2120.98	2482.01	1703.51	1459.52	2520.04	2423.66	2725.68	2922.5	2772.33	2387.59	2059.17	2270.04	2437.14	2821.09	2595.52	3012.32	1935.61	1847.68	1814.65	1971.79	17461.2	33440.5	26979	10923.4	2167.79	1615.05	2190.95	2371.88	2520.11	2068.74	1578.58	1539.22	1744.52
A0A1Y7VJZ2	1727.54	1853.46	2012.77	1789.11	1780.2	1484.82	1841.76	2064.31	2139.13	2148.39	1958.61	1687.64	1643.96	1650.6	2120.98	2482.01	1703.51	1459.52	2520.04	2423.66	2725.68	2922.5	2772.33	2387.59	2059.17	2270.04	2437.14	2821.09	2595.52	3012.32	1935.61	1847.68	1814.65	1971.79	17461.2	33440.5	26979	10923.4	2167.79	1615.05	2190.95	2371.88	2520.11	2068.74	1578.58	1539.22	1744.52
A0A1Y7VJZ2	1727.54	1853.46	2012.77	1789.11	1780.2	1484.82	1841.76	2064.31	2139.13	2148.39	1958.61	1687.64	1643.96	1650.6	2120.98	2482.01	1703.51	1459.52	2520.04	2423.66	2725.68	2922.5	2772.33	2387.59	2059.17	2270.04	2437.14	2821.09	2595.52	3012.32	1935.61	1847.68	1814.65	1971.79	17461.2	33440.5	26979	10923.4	2167.79	1615.05	2190.95	2371.88	2520.11	2068.74	1578.58	1539.22	1744.52
A0A1Y7VJZ2	1727.54	1853.46	2012.77	1789.11	1780.2	1484.82	1841.76	2064.31	2139.13	2148.39	1958.61	1687.64	1643.96	1650.6	2120.98	2482.01	1703.51	1459.52	2520.04	2423.66	2725.68	2922.5	2772.33	2387.59	2059.17	2270.04	2437.14	2821.09	2595.52	3012.32	1935.61	1847.68	1814.65	1971.79	17461.2	33440.5	26979	10923.4	2167.79	1615.05	2190.95	2371.88	2520.11	2068.74	1578.58	1539.22	1744.52
A0A1Y7VK19	1286.82	1356.19	1864.97	1963.95	1761.84	1853.03	1359.2	1528.28	1470.19	1815.84	1816.51	1943.33	1341.86	1317.69	1318.31	1536.14	1920.95	1785.12	2009.32	1577.4	1687.94	1594.85	2151.43	2181.18	1879.38	1651.82	1484.31	1709.1	1508.5	1791.8	2468.64	2604.1	7027.68	7431.02	69086.8	246266	84802.9	17598.5	4875.83	4050.81	2730.48	2246.48	1790.77	1795.86	1773.5	1697.04	1307.59
A0A1Y7VK19	1286.82	1356.19	1864.97	1963.95	1761.84	1853.03	1359.2	1528.28	1470.19	1815.84	1816.51	1943.33	1341.86	1317.69	1318.31	1536.14	1920.95	1785.12	2009.32	1577.4	1687.94	1594.85	2151.43	2181.18	1879.38	1651.82	1484.31	1709.1	1508.5	1791.8	2468.64	2604.1	7027.68	7431.02	69086.8	246266	84802.9	17598.5	4875.83	4050.81	2730.48	2246.48	1790.77	1795.86	1773.5	1697.04	1307.59
A0A1Y7VK19	1286.82	1356.19	1864.97	1963.95	1761.84	1853.03	1359.2	1528.28	1470.19	1815.84	1816.51	1943.33	1341.86	1317.69	1318.31	1536.14	1920.95	1785.12	2009.32	1577.4	1687.94	1594.85	2151.43	2181.18	1879.38	1651.82	1484.31	1709.1	1508.5	1791.8	2468.64	2604.1	7027.68	7431.02	69086.8	246266	84802.9	17598.5	4875.83	4050.81	2730.48	2246.48	1790.77	1795.86	1773.5	1697.04	1307.59
A0A1Y7VK19	1286.82	1356.19	1864.97	1963.95	1761.84	1853.03	1359.2	1528.28	1470.19	1815.84	1816.51	1943.33	1341.86	1317.69	1318.31	1536.14	1920.95	1785.12	2009.32	1577.4	1687.94	1594.85	2151.43	2181.18	1879.38	1651.82	1484.31	1709.1	1508.5	1791.8	2468.64	2604.1	7027.68	7431.02	69086.8	246266	84802.9	17598.5	4875.83	4050.81	2730.48	2246.48	1790.77	1795.86	1773.5	1697.04	1307.59
A0A1Y7VK19	1286.82	1356.19	1864.97	1963.95	1761.84	1853.03	1359.2	1528.28	1470.19	1815.84	1816.51	1943.33	1341.86	1317.69	1318.31	1536.14	1920.95	1785.12	2009.32	1577.4	1687.94	1594.85	2151.43	2181.18	1879.38	1651.82	1484.31	1709.1	1508.5	1791.8	2468.64	2604.1	7027.68	7431.02	69086.8	246266	84802.9	17598.5	4875.83	4050.81	2730.48	2246.48	1790.77	1795.86	1773.5	1697.04	1307.59
A0A1Y7VK19	1286.82	1356.19	1864.97	1963.95	1761.84	1853.03	1359.2	1528.28	1470.19	1815.84	1816.51	1943.33	1341.86	1317.69	1318.31	1536.14	1920.95	1785.12	2009.32	1577.4	1687.94	1594.85	2151.43	2181.18	1879.38	1651.82	1484.31	1709.1	1508.5	1791.8	2468.64	2604.1	7027.68	7431.02	69086.8	246266	84802.9	17598.5	4875.83	4050.81	2730.48	2246.48	1790.77	1795.86	1773.5	1697.04	1307.59
A0A1Y7VKT5	1631.31	1776.53	1589.65	1843.6	1275.02	1170.79	1735.21	2158.35	2278.89	1635.56	1806.9	1015.12	1760.76	1678.42	2016.94	2039.15	991.512	1233.3	1317.16	1760.97	1642.18	1788.38	1600.25	1807.12	3464.88	1178.6	1746.78	2172.74	2291.26	1644.44	1769.31	1926.82	9874.49	12868.2	4868.41	2050.23	1882.01	1239.99	1183.95	1037.8	1476.11	1607.52	1756.78	1668.2	1409.08	1293.89	1570.12
A0A1Y7VKT9	1014.27	1781.77	2181.3	1716.95	1706.91	1858.86	1824.2	1606.55	2202.45	2109.92	1766.54	1622.13	1246.41	981.078	1553.98	1692.32	1660.76	1779.49	1272.98	1219.5	1901.99	1746.51	2195.84	1728.4	1673.13	1822.08	1788.1	1617.26	2214.41	2121.37	1776.13	1630.94	1253.18	1862.2	1562.42	1701.51	1669.78	1742.47	1397.51	6274.81	38029.2	75491.2	32975.2	11064.8	1544.52	1682.01	1053.79
A0A1Y7VLW2	1033.84	1125.88	1574.32	1861.55	2011.86	1847.4	1099.69	1117.32	1444.25	1641.26	1800.63	1960.93	1433.27	1063.7	1149.59	1055.62	1915.32	1946.02	1554.99	1491.64	6902.14	1133.39	1543.17	1873.96	2025.28	4184.93	1107.02	1124.77	1452.09	1607.11	1810.41	1971.58	5404.61	15684	49763.6	25693.2	6057.18	2362.32	2287.06	1637.55	1789.67	1018.77	1739.84	1684.45	2223.39	2041.64	1903.65
A0A1Y7VMA0	1676.07	1747.91	1827.95	1692.18	1406.12	1346.05	1710.97	2091.72	2113.76	1976.7	1659.53	1779.73	1257.04	1583.66	2075.17	2332.28	1742.46	1391.18	1209.3	1659.55	1655.79	1657.81	1813.75	1658.41	1414.54	1340.92	1628.38	1653.74	2097.77	1846.82	1648.42	1733.53	1602.82	1578.83	52156.9	53426	1777.9	1378.72	1103.67	1202.39	1391.59	1508.9	2045.97	1948.38	1530.71	1417.1	1471.39
A0A1Y7VMA0	1676.07	1747.91	1827.95	1692.18	1406.12	1346.05	1710.97	2091.72	2113.76	1976.7	1659.53	1779.73	1257.04	1583.66	2075.17	2332.28	1742.46	1391.18	1209.3	1659.55	1655.79	1657.81	1813.75	1658.41	1414.54	1340.92	1628.38	1653.74	2097.77	1846.82	1648.42	1733.53	1602.82	1578.83	52156.9	53426	1777.9	1378.72	1103.67	1202.39	1391.59	1508.9	2045.97	1948.38	1530.71	1417.1	1471.39
A0A1Y7VMA0	1676.07	1747.91	1827.95	1692.18	1406.12	1346.05	1710.97	2091.72	2113.76	1976.7	1659.53	1779.73	1257.04	1583.66	2075.17	2332.28	1742.46	1391.18	1209.3	1659.55	1655.79	1657.81	1813.75	1658.41	1414.54	1340.92	1628.38	1653.74	2097.77	1846.82	1648.42	1733.53	1602.82	1578.83	52156.9	53426	1777.9	1378.72	1103.67	1202.39	1391.59	1508.9	2045.97	1948.38	1530.71	1417.1	1471.39
A0A1Y7VMC8	1390.72	1797.09	1585.4	1258.92	1174.6	1159.86	1231.24	1514.55	3084.98	5792.78	1408.33	4438.52	3359.47	1146.8	3204.88	1423.05	1173.07	1072.12	1172.42	1840.04	995.046	1627.39	3844.67	1603.21	143560	1290.67	1577.64	1302.81	1487.01	1354.58	1267.65	1510.88	1057.92	1019.6	1262.25	1295.34	1073.49	993.135	1092.59	996.171	1010.95	1013.72	1299.37	1397.64	1260.22	971.25	1005.59
A0A1Y7VMC8	1390.72	1797.09	1585.4	1258.92	1174.6	1159.86	1231.24	1514.55	3084.98	5792.78	1408.33	4438.52	3359.47	1146.8	3204.88	1423.05	1173.07	1072.12	1172.42	1840.04	995.046	1627.39	3844.67	1603.21	143560	1290.67	1577.64	1302.81	1487.01	1354.58	1267.65	1510.88	1057.92	1019.6	1262.25	1295.34	1073.49	993.135	1092.59	996.171	1010.95	1013.72	1299.37	1397.64	1260.22	971.25	1005.59
P70336	1490.2	1295.57	1693.4	1997.16	1917.61	2032.49	1286.07	1375.84	1367.57	1418.64	1546.97	1849.57	1734.5	1645.93	1360.5	1538.37	1814.33	1677.6	1864.78	1839.15	1816.63	1888.19	5639.62	15697.4	4092.17	2163.22	1435.19	1392.6	1849.71	1657.8	1841.42	1884.45	1684.03	1369.63	1368.22	1501.61	1865.75	1930.02	1803.32	1938.59	1602	1508.63	1556.19	1766.92	1916.72	1899.85	1499.28
P70336	1490.2	1295.57	1693.4	1997.16	1917.61	2032.49	1286.07	1375.84	1367.57	1418.64	1546.97	1849.57	1734.5	1645.93	1360.5	1538.37	1814.33	1677.6	1864.78	1839.15	1816.63	1888.19	5639.62	15697.4	4092.17	2163.22	1435.19	1392.6	1849.71	1657.8	1841.42	1884.45	1684.03	1369.63	1368.22	1501.61	1865.75	1930.02	1803.32	1938.59	1602	1508.63	1556.19	1766.92	1916.72	1899.85	1499.28
P70336	1490.2	1295.57	1693.4	1997.16	1917.61	2032.49	1286.07	1375.84	1367.57	1418.64	1546.97	1849.57	1734.5	1645.93	1360.5	1538.37	1814.33	1677.6	1864.78	1839.15	1816.63	1888.19	5639.62	15697.4	4092.17	2163.22	1435.19	1392.6	1849.71	1657.8	1841.42	1884.45	1684.03	1369.63	1368.22	1501.61	1865.75	1930.02	1803.32	1938.59	1602	1508.63	1556.19	1766.92	1916.72	1899.85	1499.28
P70336	1490.2	1295.57	1693.4	1997.16	1917.61	2032.49	1286.07	1375.84	1367.57	1418.64	1546.97	1849.57	1734.5	1645.93	1360.5	1538.37	1814.33	1677.6	1864.78	1839.15	1816.63	1888.19	5639.62	15697.4	4092.17	2163.22	1435.19	1392.6	1849.71	1657.8	1841.42	1884.45	1684.03	1369.63	1368.22	1501.61	1865.75	1930.02	1803.32	1938.59	1602	1508.63	1556.19	1766.92	1916.72	1899.85	1499.28
P70336	1490.2	1295.57	1693.4	1997.16	1917.61	2032.49	1286.07	1375.84	1367.57	1418.64	1546.97	1849.57	1734.5	1645.93	1360.5	1538.37	1814.33	1677.6	1864.78	1839.15	1816.63	1888.19	5639.62	15697.4	4092.17	2163.22	1435.19	1392.6	1849.71	1657.8	1841.42	1884.45	1684.03	1369.63	1368.22	1501.61	1865.75	1930.02	1803.32	1938.59	1602	1508.63	1556.19	1766.92	1916.72	1899.85	1499.28
P70336	1490.2	1295.57	1693.4	1997.16	1917.61	2032.49	1286.07	1375.84	1367.57	1418.64	1546.97	1849.57	1734.5	1645.93	1360.5	1538.37	1814.33	1677.6	1864.78	1839.15	1816.63	1888.19	5639.62	15697.4	4092.17	2163.22	1435.19	1392.6	1849.71	1657.8	1841.42	1884.45	1684.03	1369.63	1368.22	1501.61	1865.75	1930.02	1803.32	1938.59	1602	1508.63	1556.19	1766.92	1916.72	1899.85	1499.28
P70336	1490.2	1295.57	1693.4	1997.16	1917.61	2032.49	1286.07	1375.84	1367.57	1418.64	1546.97	1849.57	1734.5	1645.93	1360.5	1538.37	1814.33	1677.6	1864.78	1839.15	1816.63	1888.19	5639.62	15697.4	4092.17	2163.22	1435.19	1392.6	1849.71	1657.8	1841.42	1884.45	1684.03	1369.63	1368.22	1501.61	1865.75	1930.02	1803.32	1938.59	1602	1508.63	1556.19	1766.92	1916.72	1899.85	1499.28
A0A1Y7VN19	1389.74	1268.28	1937.01	1804.74	1876.83	1606.79	1259.15	1276.74	1974.05	2273.12	2500.74	4674.43	5982.29	6842.85	6476.58	10100.8	5206.38	6970.97	12086.2	13821.8	13745	15449	13945.4	11068.8	8837.22	8332.54	5841.02	5926.42	2641.29	1799.56	1863.77	1866.2	1424.27	1361.48	1288.54	1652.42	1858.07	1716.31	1586.48	1469.24	1412.05	1276.72	1652.01	1916.06	1864.54	1833.48	1270.1
A0A1Y7VN19	1389.74	1268.28	1937.01	1804.74	1876.83	1606.79	1259.15	1276.74	1974.05	2273.12	2500.74	4674.43	5982.29	6842.85	6476.58	10100.8	5206.38	6970.97	12086.2	13821.8	13745	15449	13945.4	11068.8	8837.22	8332.54	5841.02	5926.42	2641.29	1799.56	1863.77	1866.2	1424.27	1361.48	1288.54	1652.42	1858.07	1716.31	1586.48	1469.24	1412.05	1276.72	1652.01	1916.06	1864.54	1833.48	1270.1
A0A1Y7VN19	1389.74	1268.28	1937.01	1804.74	1876.83	1606.79	1259.15	1276.74	1974.05	2273.12	2500.74	4674.43	5982.29	6842.85	6476.58	10100.8	5206.38	6970.97	12086.2	13821.8	13745	15449	13945.4	11068.8	8837.22	8332.54	5841.02	5926.42	2641.29	1799.56	1863.77	1866.2	1424.27	1361.48	1288.54	1652.42	1858.07	1716.31	1586.48	1469.24	1412.05	1276.72	1652.01	1916.06	1864.54	1833.48	1270.1
A0A1Y7VN19	1389.74	1268.28	1937.01	1804.74	1876.83	1606.79	1259.15	1276.74	1974.05	2273.12	2500.74	4674.43	5982.29	6842.85	6476.58	10100.8	5206.38	6970.97	12086.2	13821.8	13745	15449	13945.4	11068.8	8837.22	8332.54	5841.02	5926.42	2641.29	1799.56	1863.77	1866.2	1424.27	1361.48	1288.54	1652.42	1858.07	1716.31	1586.48	1469.24	1412.05	1276.72	1652.01	1916.06	1864.54	1833.48	1270.1
A0A1Y7VN19	1389.74	1268.28	1937.01	1804.74	1876.83	1606.79	1259.15	1276.74	1974.05	2273.12	2500.74	4674.43	5982.29	6842.85	6476.58	10100.8	5206.38	6970.97	12086.2	13821.8	13745	15449	13945.4	11068.8	8837.22	8332.54	5841.02	5926.42	2641.29	1799.56	1863.77	1866.2	1424.27	1361.48	1288.54	1652.42	1858.07	1716.31	1586.48	1469.24	1412.05	1276.72	1652.01	1916.06	1864.54	1833.48	1270.1
A0A1Y7VNM3	1870.7	1566.62	1802.65	1655.29	1770.49	1327.67	1530.18	1666.4	2009.61	2188.52	1703.1	1735.25	1030.05	1833.47	1611.87	2312.39	1694.89	1845.77	1161.52	1264.93	1833.69	1577.06	1814.67	1666.32	1735.46	1336.52	1540.38	1677.51	2020.52	2200.4	1712.34	1699.15	1035.64	3194.49	5209.47	13993.9	4110.21	1807.37	1044.06	1137	1080.65	1417.57	1992.18	1829.32	1602.05	1467.26	1384.6
A0A286YCG8	1877.53	1724.05	2025.97	1941.78	2746.54	3042.08	2896.91	2406.35	1624.34	2180.55	1709.32	1565.42	1288.14	1840.16	3465.73	2320.83	1606.97	1839.06	1231.75	1260.32	1840.38	1689.94	2269.35	1672.41	11116.1	1341.4	1730.18	1671.4	2142.68	2192.39	1718.6	1578.11	1295.13	1801.88	1614.72	2333.43	1615.69	1800.8	1352.24	1132.87	1084.6	1905.32	2039.85	1836.01	1596.22	1472.62	1019.66
A0A286YCV5	1990.88	1868.71	1316.95	1453.2	1417.47	1961.23	1843.48	1939.06	1350.4	1354.29	1116.52	1405.94	2258.67	1882.92	1839.1	1505.79	1381.32	1412.39	1686.69	1879.55	1924.82	1775.91	1248.48	1346.26	1370.17	1621.01	1752.6	1812.54	1306.19	1264.92	1359.83	1339.37	2156	1557.31	1450.29	1451.6	1319.93	1371.29	1553.24	1624.67	2033.04	1701.15	1193.18	1126.41	1184.98	1125.4	1685.02
A0A286YCZ5	1121.44	1095.65	1854.21	2019.82	2311.76	1580.12	1121.74	1365.65	1647.75	1793.53	1953.2	1908.28	1059.51	1154.14	1320.96	1438.55	1953.73	2378.53	1497.54	1931.06	1128.92	1102.96	1866.58	2033.29	2327.17	1548.86	1129.22	1374.75	1613.47	1803.27	1963.81	1918.64	1065.26	1160.41	76096.6	34039.6	5681.69	2391.45	1644.03	1782.61	1014.75	1210.85	1677.81	2232.19	2091.82	2278.05	1239.68
A0A286YD12	1280.15	1196.67	2359.94	2167.02	2154.73	1738.12	1168.83	1051.23	1535.05	1671.71	2229.61	2084.22	1348.49	1238.25	1231.23	993.176	2035.74	1830.91	1652.75	1799.89	1288.68	1204.64	1451.89	2181.47	2169.1	1749.71	1176.62	1971.3	1543.38	1680.78	2241.72	2095.53	1355.81	11250.9	1237.91	1885.17	2046.79	1840.85	2430.85	1661.52	1414.74	1082.82	1636.93	2394.86	1949.73	1920.87	1057.63
A0A286YD22	1659.22	1416.71	1876.63	1561.67	2398.19	1947.03	1450.45	1331.88	1211.59	1009.28	1510.56	2467.46	1708.5	1729.77	1370.35	1112.55	1606.58	2319.72	2134.49	1778.07	1626.39	1426.15	1839.5	1572.08	1475.42	1960.01	1460.12	1340.76	1218.17	1915.73	1518.76	1536.56	1717.77	1693.78	1377.79	1118.59	3438.12	5335.13	4631.09	2218.17	1728.97	1565.66	1084.08	1413.09	1663.46	1761.79	1602.95
A0A286YDA2	2022.35	2654.59	2084.31	1831.54	1550.76	1489.16	9191.73	2432.55	2149.9	2155.98	2201.72	1587.75	1835.31	2211.7	2578.8	2944.84	1620.58	1389.98	2196.78	1868.59	2036.44	2668.67	2219.12	1858.8	1565.14	1494.59	2721.83	2448.77	2155.92	2111.01	2164.48	1573.92	1706.35	2154.33	2591.93	2603.78	1635.18	1438.64	1339.19	1448.9	1896.62	2964.35	1996.04	2252.97	1723.4	1347.78	1910.82
A0A286YDA2	2022.35	2654.59	2084.31	1831.54	1550.76	1489.16	9191.73	2432.55	2149.9	2155.98	2201.72	1587.75	1835.31	2211.7	2578.8	2944.84	1620.58	1389.98	2196.78	1868.59	2036.44	2668.67	2219.12	1858.8	1565.14	1494.59	2721.83	2448.77	2155.92	2111.01	2164.48	1573.92	1706.35	2154.33	2591.93	2603.78	1635.18	1438.64	1339.19	1448.9	1896.62	2964.35	1996.04	2252.97	1723.4	1347.78	1910.82
A0A286YDB8	1931.19	2417.86	1168	1311.57	1428.33	1645.72	2361.62	1585.85	1017.55	1201.73	1103.5	1381.59	2034.29	2284.34	2487.7	1419.87	1349.45	1756.56	1966.08	3114.67	3075.58	2713.62	1542.21	2714.74	6369.16	9962.6	12477.2	8646.68	4054.64	2117.15	1109.49	1389.09	2045.33	2296.74	1549.16	1506.41	1356.78	1720.01	1611.36	2324.23	2134.23	2187.83	1290.8	1186.79	1292.44	1818.75	2136.94
A0A286YDC5	1501.14	1633.79	1190.49	1159.93	1263.19	1425.92	1574.8	1589.79	1520.29	1204.73	1106.25	1192.18	1549.35	1504.82	1638.78	1483.04	1148.59	1426.27	1529.07	2053.82	1410.43	1550.47	1434.31	1345.36	1207.34	1051.2	1483.85	1515.62	1032.07	1146.22	2707.36	1239.64	2341.17	8578.74	70252.6	27553.7	1784.19	1507.15	1274.42	1565.95	1437.94	1719.62	1134.3	1106.97	1009.47	1075.22	1664.38
A0A286YDC5	1501.14	1633.79	1190.49	1159.93	1263.19	1425.92	1574.8	1589.79	1520.29	1204.73	1106.25	1192.18	1549.35	1504.82	1638.78	1483.04	1148.59	1426.27	1529.07	2053.82	1410.43	1550.47	1434.31	1345.36	1207.34	1051.2	1483.85	1515.62	1032.07	1146.22	2707.36	1239.64	2341.17	8578.74	70252.6	27553.7	1784.19	1507.15	1274.42	1565.95	1437.94	1719.62	1134.3	1106.97	1009.47	1075.22	1664.38
A0A286YDI8	1599.6	1525.96	1739.85	1594.78	1634.53	1615.16	1760.54	1792.46	1953.65	1973.62	1799.49	1699.88	1984.03	1683	2020.85	1724.91	1644.77	1532.94	1438.51	1611.46	1718.45	1604.05	1703.14	1711.42	1839.5	1514.12	1931.89	1966.98	2071.09	13999.1	41229.7	32782.4	5777.06	1803.75	1616.57	1680.58	1627.97	1563.36	1569.79	1821.67	1680.03	1643.66	1695.05	1696.22	1683.13	1930.17	1648.12
A0A286YDI8	1599.6	1525.96	1739.85	1594.78	1634.53	1615.16	1760.54	1792.46	1953.65	1973.62	1799.49	1699.88	1984.03	1683	2020.85	1724.91	1644.77	1532.94	1438.51	1611.46	1718.45	1604.05	1703.14	1711.42	1839.5	1514.12	1931.89	1966.98	2071.09	13999.1	41229.7	32782.4	5777.06	1803.75	1616.57	1680.58	1627.97	1563.36	1569.79	1821.67	1680.03	1643.66	1695.05	1696.22	1683.13	1930.17	1648.12
A0A286YDI8	1599.6	1525.96	1739.85	1594.78	1634.53	1615.16	1760.54	1792.46	1953.65	1973.62	1799.49	1699.88	1984.03	1683	2020.85	1724.91	1644.77	1532.94	1438.51	1611.46	1718.45	1604.05	1703.14	1711.42	1839.5	1514.12	1931.89	1966.98	2071.09	13999.1	41229.7	32782.4	5777.06	1803.75	1616.57	1680.58	1627.97	1563.36	1569.79	1821.67	1680.03	1643.66	1695.05	1696.22	1683.13	1930.17	1648.12
A0A286YDI8	1599.6	1525.96	1739.85	1594.78	1634.53	1615.16	1760.54	1792.46	1953.65	1973.62	1799.49	1699.88	1984.03	1683	2020.85	1724.91	1644.77	1532.94	1438.51	1611.46	1718.45	1604.05	1703.14	1711.42	1839.5	1514.12	1931.89	1966.98	2071.09	13999.1	41229.7	32782.4	5777.06	1803.75	1616.57	1680.58	1627.97	1563.36	1569.79	1821.67	1680.03	1643.66	1695.05	1696.22	1683.13	1930.17	1648.12
A0A286YDI8	1599.6	1525.96	1739.85	1594.78	1634.53	1615.16	1760.54	1792.46	1953.65	1973.62	1799.49	1699.88	1984.03	1683	2020.85	1724.91	1644.77	1532.94	1438.51	1611.46	1718.45	1604.05	1703.14	1711.42	1839.5	1514.12	1931.89	1966.98	2071.09	13999.1	41229.7	32782.4	5777.06	1803.75	1616.57	1680.58	1627.97	1563.36	1569.79	1821.67	1680.03	1643.66	1695.05	1696.22	1683.13	1930.17	1648.12
A0A286YDI8	1599.6	1525.96	1739.85	1594.78	1634.53	1615.16	1760.54	1792.46	1953.65	1973.62	1799.49	1699.88	1984.03	1683	2020.85	1724.91	1644.77	1532.94	1438.51	1611.46	1718.45	1604.05	1703.14	1711.42	1839.5	1514.12	1931.89	1966.98	2071.09	13999.1	41229.7	32782.4	5777.06	1803.75	1616.57	1680.58	1627.97	1563.36	1569.79	1821.67	1680.03	1643.66	1695.05	1696.22	1683.13	1930.17	1648.12
A0A286YDI8	1599.6	1525.96	1739.85	1594.78	1634.53	1615.16	1760.54	1792.46	1953.65	1973.62	1799.49	1699.88	1984.03	1683	2020.85	1724.91	1644.77	1532.94	1438.51	1611.46	1718.45	1604.05	1703.14	1711.42	1839.5	1514.12	1931.89	1966.98	2071.09	13999.1	41229.7	32782.4	5777.06	1803.75	1616.57	1680.58	1627.97	1563.36	1569.79	1821.67	1680.03	1643.66	1695.05	1696.22	1683.13	1930.17	1648.12
A0A286YDI8	1599.6	1525.96	1739.85	1594.78	1634.53	1615.16	1760.54	1792.46	1953.65	1973.62	1799.49	1699.88	1984.03	1683	2020.85	1724.91	1644.77	1532.94	1438.51	1611.46	1718.45	1604.05	1703.14	1711.42	1839.5	1514.12	1931.89	1966.98	2071.09	13999.1	41229.7	32782.4	5777.06	1803.75	1616.57	1680.58	1627.97	1563.36	1569.79	1821.67	1680.03	1643.66	1695.05	1696.22	1683.13	1930.17	1648.12
A0A286YDI8	1599.6	1525.96	1739.85	1594.78	1634.53	1615.16	1760.54	1792.46	1953.65	1973.62	1799.49	1699.88	1984.03	1683	2020.85	1724.91	1644.77	1532.94	1438.51	1611.46	1718.45	1604.05	1703.14	1711.42	1839.5	1514.12	1931.89	1966.98	2071.09	13999.1	41229.7	32782.4	5777.06	1803.75	1616.57	1680.58	1627.97	1563.36	1569.79	1821.67	1680.03	1643.66	1695.05	1696.22	1683.13	1930.17	1648.12
A0A286YEB7	4808.01	4225.86	4121.53	4006.45	5228.87	6257.05	5437.72	5012.39	7249.41	5673.75	5890.23	6793.31	6930.08	6076.62	6807.74	7757.15	5670.15	7096.67	6755.27	6840.86	6854.9	6790.3	4896.93	4935.71	5632.72	5195.62	4764.8	4538.39	4682.67	3920.99	4835.43	4809.12	5636.06	4877.75	4537.78	3750.45	3773.46	4318.37	4481.52	4290.84	4851.46	3677.59	3495.24	3507.34	3594.53	3299.79	4798.15
A0A286YEB7	4808.01	4225.86	4121.53	4006.45	5228.87	6257.05	5437.72	5012.39	7249.41	5673.75	5890.23	6793.31	6930.08	6076.62	6807.74	7757.15	5670.15	7096.67	6755.27	6840.86	6854.9	6790.3	4896.93	4935.71	5632.72	5195.62	4764.8	4538.39	4682.67	3920.99	4835.43	4809.12	5636.06	4877.75	4537.78	3750.45	3773.46	4318.37	4481.52	4290.84	4851.46	3677.59	3495.24	3507.34	3594.53	3299.79	4798.15
A0A2C9F2D2	1543.36	1868.88	1482.87	1314.21	1335.73	1258.78	1942	1655.94	1658.68	1621.57	1395.11	1250.64	1466.77	1701.91	1960.03	1731.06	1256.45	1173.22	1542.6	1490.09	1523.56	1809.52	1436.61	1363.97	6436.94	1204.43	1651.4	1648.05	1635.22	1411.93	1507.77	1241.78	1452.21	1656.46	2187.28	26597.8	58212.7	30068.8	8586.2	4717.43	2510.7	1765.31	1564.23	1276.59	1314.44	1098.71	1499.22
A0A2C9F2D2	1543.36	1868.88	1482.87	1314.21	1335.73	1258.78	1942	1655.94	1658.68	1621.57	1395.11	1250.64	1466.77	1701.91	1960.03	1731.06	1256.45	1173.22	1542.6	1490.09	1523.56	1809.52	1436.61	1363.97	6436.94	1204.43	1651.4	1648.05	1635.22	1411.93	1507.77	1241.78	1452.21	1656.46	2187.28	26597.8	58212.7	30068.8	8586.2	4717.43	2510.7	1765.31	1564.23	1276.59	1314.44	1098.71	1499.22
A0A2C9F2D2	1543.36	1868.88	1482.87	1314.21	1335.73	1258.78	1942	1655.94	1658.68	1621.57	1395.11	1250.64	1466.77	1701.91	1960.03	1731.06	1256.45	1173.22	1542.6	1490.09	1523.56	1809.52	1436.61	1363.97	6436.94	1204.43	1651.4	1648.05	1635.22	1411.93	1507.77	1241.78	1452.21	1656.46	2187.28	26597.8	58212.7	30068.8	8586.2	4717.43	2510.7	1765.31	1564.23	1276.59	1314.44	1098.71	1499.22
A0A2C9F2D2	1543.36	1868.88	1482.87	1314.21	1335.73	1258.78	1942	1655.94	1658.68	1621.57	1395.11	1250.64	1466.77	1701.91	1960.03	1731.06	1256.45	1173.22	1542.6	1490.09	1523.56	1809.52	1436.61	1363.97	6436.94	1204.43	1651.4	1648.05	1635.22	1411.93	1507.77	1241.78	1452.21	1656.46	2187.28	26597.8	58212.7	30068.8	8586.2	4717.43	2510.7	1765.31	1564.23	1276.59	1314.44	1098.71	1499.22
A0A2C9F2D2	1543.36	1868.88	1482.87	1314.21	1335.73	1258.78	1942	1655.94	1658.68	1621.57	1395.11	1250.64	1466.77	1701.91	1960.03	1731.06	1256.45	1173.22	1542.6	1490.09	1523.56	1809.52	1436.61	1363.97	6436.94	1204.43	1651.4	1648.05	1635.22	1411.93	1507.77	1241.78	1452.21	1656.46	2187.28	26597.8	58212.7	30068.8	8586.2	4717.43	2510.7	1765.31	1564.23	1276.59	1314.44	1098.71	1499.22
A0A2C9F2D2	1543.36	1868.88	1482.87	1314.21	1335.73	1258.78	1942	1655.94	1658.68	1621.57	1395.11	1250.64	1466.77	1701.91	1960.03	1731.06	1256.45	1173.22	1542.6	1490.09	1523.56	1809.52	1436.61	1363.97	6436.94	1204.43	1651.4	1648.05	1635.22	1411.93	1507.77	1241.78	1452.21	1656.46	2187.28	26597.8	58212.7	30068.8	8586.2	4717.43	2510.7	1765.31	1564.23	1276.59	1314.44	1098.71	1499.22
A0A2C9F2D2	1543.36	1868.88	1482.87	1314.21	1335.73	1258.78	1942	1655.94	1658.68	1621.57	1395.11	1250.64	1466.77	1701.91	1960.03	1731.06	1256.45	1173.22	1542.6	1490.09	1523.56	1809.52	1436.61	1363.97	6436.94	1204.43	1651.4	1648.05	1635.22	1411.93	1507.77	1241.78	1452.21	1656.46	2187.28	26597.8	58212.7	30068.8	8586.2	4717.43	2510.7	1765.31	1564.23	1276.59	1314.44	1098.71	1499.22
A0A2C9F2D2	1543.36	1868.88	1482.87	1314.21	1335.73	1258.78	1942	1655.94	1658.68	1621.57	1395.11	1250.64	1466.77	1701.91	1960.03	1731.06	1256.45	1173.22	1542.6	1490.09	1523.56	1809.52	1436.61	1363.97	6436.94	1204.43	1651.4	1648.05	1635.22	1411.93	1507.77	1241.78	1452.21	1656.46	2187.28	26597.8	58212.7	30068.8	8586.2	4717.43	2510.7	1765.31	1564.23	1276.59	1314.44	1098.71	1499.22
A0A2I3BPD0	1346.59	1137.62	1642.99	2279.49	2048.42	1828.33	1111.16	1210.08	1859.59	1589.22	2345.33	1981.38	1819.85	1302.52	1170.48	1044.72	1935.3	2107.58	1690.06	1711.08	1355.56	1145.21	1653.94	2294.69	2062.07	1840.52	1118.57	1218.15	4142.07	5107.12	4136.02	5730.16	2769.5	12930.7	9798.57	2197.24	1945.8	2119.02	1855.39	1579.55	1488.17	1029.39	1486.68	1581.13	1853.53	2020.56	1005.45
A0A2I3BPG9	1900.66	2456.7	1075.55	1055.56	1451.27	2632.86	3401.6	6282.49	4589.34	10796	10698.4	12632.4	11817.6	18105.1	20691.2	19570.4	14407.5	22801.9	24867.4	25706.7	19658.4	15170.1	12512.5	15862.9	6067.64	1587.65	1476.26	3586.39	1039.51	10362.1	1091.95	1411.4	2012.99	1848.44	1574.05	1482.59	1378.57	1692.82	1637.25	1783	2100.49	2222.98	1270.39	1166.54	1313.2	1790	2171.27
A0A2I3BPM1	1143.18	1340.04	1935.33	1935.16	2412.9	1552.15	1308.87	1425.39	2482.37	1872	1991.06	2333.94	1105.86	1105.77	1378.75	1719.23	2279.65	2482.59	1434.77	1081.99	1150.8	1348.98	1948.24	1948.06	1484.47	1562.5	1317.6	1434.9	1545.85	1882.16	2001.87	2346.61	4797.73	4805.22	3248.27	1180.87	2292.03	1545.98	1575.12	1860.6	1263.37	1212.55	1751.21	2138.63	2183.34	1715.34	1184.35
A0A2I3BPS1	1795.44	1022.05	1734.25	1689.88	2216.24	2035.07	1909.79	1230.83	1311.06	1807.99	9111.83	1780.09	1578.87	1871.78	1266.38	1162.86	2470.36	2143.72	2309.74	7885.68	1759.91	1916.59	1699.93	2663.55	2231.02	2048.64	1872.01	2368.17	1318.18	4917.62	1643.45	1789.76	1587.44	1832.84	1273.25	59394.3	19567.4	5086.81	2076.15	1803.91	1624.62	1769.25	1916.59	1529.11	2449.26	2249.04	1728.1
A0A2I3BQ34	1398.53	1095.37	1618.17	1811.1	1972.33	1898.86	1069.89	1148.44	1405.11	1686.97	2435.8	1907.79	1473.19	1034.88	1127.01	1085.02	1863.41	2000.23	1512.85	1533.19	1407.85	1102.67	1586.15	1823.18	1985.48	1911.52	1077.02	1156.1	1412.74	1651.88	1516.84	1918.15	1481.19	1040.5	5710.67	18915.5	10647.4	2730	2225.08	1683.16	824.53	1896.17	1788.3	1638.8	1784.69	2098.5	1852.07
A0A2I3BQE3	1234.43	1133.52	1792.26	2089.64	2234.52	1676.05	1160.52	1320.02	1704.71	1733.61	2150	1974.24	1024.11	1194.04	1276.82	1856.47	2021.26	2299.06	1549.3	1866.54	1242.66	1141.08	1804.21	2103.57	7214.13	1687.23	1168.25	1328.82	1669.24	1743.02	2161.67	1984.96	1943.89	1200.52	1283.76	1817.85	2032.23	2311.55	1700.86	1723.05	1364.22	1252.7	1621.75	2309.35	2021.94	1852.28	1282.53
A0A2I3BQF4	2422.48	1927.5	1931.03	2703.91	4409	2959.37	5450.93	4573.71	1725.8	5167.1	7668.03	8822.6	9079.39	7140.15	12875.7	3719.65	1075.77	1171.54	1858.13	1556.32	1490.37	1940.35	5624.99	1354.34	10133.3	4466.76	4218.93	24939.8	29281.9	18782.3	1391.74	1107.37	1599.3	2355.93	1993.94	1889.64	1081.61	1177.9	1095.06	1398.92	1680.31	1744.12	1580.98	1486.82	1030.32	1192.55	1703.56
A0A2K6EDJ7	1446.34	1207.78	1854.53	2085.65	2362.34	1858.84	1196.93	1361.35	1653.04	1834.12	2484.03	2091.85	1313.67	1183.46	1328.27	1339.11	2072.64	2343.72	1609.13	1765.5	1412.99	1161.49	1818.64	2002.59	2320.49	1790.55	1150.46	1299.17	1599.27	1799.45	1681.4	2014.37	2056.13	1475.8	1883.37	1250.46	1954.93	2188.81	1949.27	1698.28	1478.69	1373.47	1733.43	1857.46	1970.66	2173.8	1371.16
A0A2K6EDJ7	1446.34	1207.78	1854.53	2085.65	2362.34	1858.84	1196.93	1361.35	1653.04	1834.12	2484.03	2091.85	1313.67	1183.46	1328.27	1339.11	2072.64	2343.72	1609.13	1765.5	1412.99	1161.49	1818.64	2002.59	2320.49	1790.55	1150.46	1299.17	1599.27	1799.45	1681.4	2014.37	2056.13	1475.8	1883.37	1250.46	1954.93	2188.81	1949.27	1698.28	1478.69	1373.47	1733.43	1857.46	1970.66	2173.8	1371.16
A0A2K6EDL0	1016.04	1784.87	2177.5	1719.94	1703.93	1855.63	1827.38	1603.76	2206.3	2106.25	1769.62	1624.96	1244.24	982.789	1551.27	1689.37	1663.66	1776.39	1275.2	1217.38	1905.31	1749.56	2192.02	1731.41	1670.22	1818.91	1791.22	1614.45	2218.27	2117.68	4082.42	24737.7	106951	50863.8	5141.85	2711.68	1672.69	1739.43	1399.94	1094.26	1122.87	1031.08	1970.34	1900.78	2456.54	1679.08	1055.63
A0A2R8VHC0	2042.33	1811.72	1334.71	1130.11	1394.9	1715.88	1787.14	1862.02	1434.67	1312.06	1147.29	1313.23	1774.95	1934.11	1775.95	1742.42	1299.2	1393.08	1759.96	1851.75	1977.2	1736.18	1272.82	1405.01	1347.55	1385.52	1714.26	1747.81	1390.09	1222.48	1111.6	1246.84	1678.81	1873.96	1664.61	1665.89	1234.47	1342.89	1093.18	1588.38	1475.11	2167.05	1223.32	1160.46	1159.99	1284.81	2148.97
A0A2R8VHC0	2042.33	1811.72	1334.71	1130.11	1394.9	1715.88	1787.14	1862.02	1434.67	1312.06	1147.29	1313.23	1774.95	1934.11	1775.95	1742.42	1299.2	1393.08	1759.96	1851.75	1977.2	1736.18	1272.82	1405.01	1347.55	1385.52	1714.26	1747.81	1390.09	1222.48	1111.6	1246.84	1678.81	1873.96	1664.61	1665.89	1234.47	1342.89	1093.18	1588.38	1475.11	2167.05	1223.32	1160.46	1159.99	1284.81	2148.97
A0A2R8VHD0	1329.5	1152.24	2450.93	2250.57	2074.74	1805.13	1125.44	1091.76	1478.06	1609.65	2315.58	2006.84	1400.48	1285.99	1185.52	1031.47	1960.16	1901.5	1591.4	1733.07	1338.37	1159.92	1507.86	2265.58	2088.57	1817.17	1132.94	1099.04	1486.09	1618.38	2328.15	2017.74	1408.08	7547.53	1191.96	1037.07	1970.81	1911.83	2340.61	1599.84	1469.29	1042.62	1700.04	1561.07	1877.35	1994.93	1018.37
A0A2R8VHN2	2353.19	1591.54	1276.48	1390.12	1690.95	1733.15	1629.44	1496.24	2540.99	1133.83	2755.62	5244.17	6425.57	4331.21	4644.74	7131.54	3660.39	1657.3	1900.02	11637.3	13047.1	20307.4	7724.89	15205.1	6655.74	4073.28	5633.52	1506.21	1084.35	1139.98	1351.93	1726.18	2235.3	1507.72	1547.81	1879.77	1767.29	1622.82	1707.87	2192.89	2129.31	1758.87	1155.04	1257.87	1868.74	1568.26	1800.76
A0A2R8VHP3	23529.8	17207.8	5351.86	23426.3	24031.2	4221.74	32804.2	4211.58	4964.97	178531	27718.4	27899	4122.51	69700	25590.3	14158	37413.1	7437.38	4559.27	5562.06	7487.78	18090.8	3692.27	6908.25	948443	23254	38395.6	3695.62	19752.6	119751	3191.47	59614.6	17256.8	5540.56	2633.37	4411.9	10016.5	23309.1	2967.61	32617.5	15229.4	17638.4	12273.5	19985.2	20410	3232.52	4316.49
A0A2R8VHP3	23529.8	17207.8	5351.86	23426.3	24031.2	4221.74	32804.2	4211.58	4964.97	178531	27718.4	27899	4122.51	69700	25590.3	14158	37413.1	7437.38	4559.27	5562.06	7487.78	18090.8	3692.27	6908.25	948443	23254	38395.6	3695.62	19752.6	119751	3191.47	59614.6	17256.8	5540.56	2633.37	4411.9	10016.5	23309.1	2967.61	32617.5	15229.4	17638.4	12273.5	19985.2	20410	3232.52	4316.49
A0A2R8VHP3	23529.8	17207.8	5351.86	23426.3	24031.2	4221.74	32804.2	4211.58	4964.97	178531	27718.4	27899	4122.51	69700	25590.3	14158	37413.1	7437.38	4559.27	5562.06	7487.78	18090.8	3692.27	6908.25	948443	23254	38395.6	3695.62	19752.6	119751	3191.47	59614.6	17256.8	5540.56	2633.37	4411.9	10016.5	23309.1	2967.61	32617.5	15229.4	17638.4	12273.5	19985.2	20410	3232.52	4316.49
A0A2R8VHP3	23529.8	17207.8	5351.86	23426.3	24031.2	4221.74	32804.2	4211.58	4964.97	178531	27718.4	27899	4122.51	69700	25590.3	14158	37413.1	7437.38	4559.27	5562.06	7487.78	18090.8	3692.27	6908.25	948443	23254	38395.6	3695.62	19752.6	119751	3191.47	59614.6	17256.8	5540.56	2633.37	4411.9	10016.5	23309.1	2967.61	32617.5	15229.4	17638.4	12273.5	19985.2	20410	3232.52	4316.49
A0A2R8VHP9	8202.9	7914.04	10369.1	12337.7	13475	15129.3	12280.4	13143.6	15570.9	16602.1	16550.5	20441.4	14180.1	12036.2	22321.8	19069.1	19426.6	20102.7	20143.6	19546.7	16306	58849.9	29288.9	26966.7	74562.3	37459.5	29072	52185.5	49356.1	61448.5	75744.7	110062	113282	604539	1.13997e+06	871022	347802	146210	59474.2	24242	27630.7	26343.6	19711.2	12522	10204.3	10601.4	8465.73
A0A2R8VHP9	8202.9	7914.04	10369.1	12337.7	13475	15129.3	12280.4	13143.6	15570.9	16602.1	16550.5	20441.4	14180.1	12036.2	22321.8	19069.1	19426.6	20102.7	20143.6	19546.7	16306	58849.9	29288.9	26966.7	74562.3	37459.5	29072	52185.5	49356.1	61448.5	75744.7	110062	113282	604539	1.13997e+06	871022	347802	146210	59474.2	24242	27630.7	26343.6	19711.2	12522	10204.3	10601.4	8465.73
A0A2R8VHP9	8202.9	7914.04	10369.1	12337.7	13475	15129.3	12280.4	13143.6	15570.9	16602.1	16550.5	20441.4	14180.1	12036.2	22321.8	19069.1	19426.6	20102.7	20143.6	19546.7	16306	58849.9	29288.9	26966.7	74562.3	37459.5	29072	52185.5	49356.1	61448.5	75744.7	110062	113282	604539	1.13997e+06	871022	347802	146210	59474.2	24242	27630.7	26343.6	19711.2	12522	10204.3	10601.4	8465.73
A0A2R8VHP9	8202.9	7914.04	10369.1	12337.7	13475	15129.3	12280.4	13143.6	15570.9	16602.1	16550.5	20441.4	14180.1	12036.2	22321.8	19069.1	19426.6	20102.7	20143.6	19546.7	16306	58849.9	29288.9	26966.7	74562.3	37459.5	29072	52185.5	49356.1	61448.5	75744.7	110062	113282	604539	1.13997e+06	871022	347802	146210	59474.2	24242	27630.7	26343.6	19711.2	12522	10204.3	10601.4	8465.73
A0A2R8VHP9	8202.9	7914.04	10369.1	12337.7	13475	15129.3	12280.4	13143.6	15570.9	16602.1	16550.5	20441.4	14180.1	12036.2	22321.8	19069.1	19426.6	20102.7	20143.6	19546.7	16306	58849.9	29288.9	26966.7	74562.3	37459.5	29072	52185.5	49356.1	61448.5	75744.7	110062	113282	604539	1.13997e+06	871022	347802	146210	59474.2	24242	27630.7	26343.6	19711.2	12522	10204.3	10601.4	8465.73
A0A2R8VHR7	2029.19	1845.65	1100.73	1198.73	1025.01	1494.52	1889.6	1735.13	1431.91	1314.86	1159.5	1054.62	1917.14	2087.81	1785.25	1655.4	1079.73	991.469	1541.71	2316.43	2042.72	1857.95	1108.07	1206.72	1922.14	1504.49	1902.2	1746.7	1439.68	1322	1165.79	1060.34	1927.54	2099.14	1794.94	1620.96	1085.6	1881.93	1738.19	1596.1	1836.14	2039.7	1905.46	1084.68	1132.78	1352.34	2088.28
A0A2R8VI30	1652.59	1674.85	871.712	1094.5	1617.04	2180.18	2849.54	3946.76	3234.1	3055.02	2976.9	5699.87	8735.83	7956.9	11206	10586.5	6680.85	6414.26	13373.5	15410.2	26461.8	23954.8	15333.1	12594.9	10910.7	7066.79	6240.92	5068.89	3597.43	2201.03	2168.48	1764.04	1115.26	1866.73	1295.29	1509.41	1256.1	1177.33	901.277	962.229	1065.3	1381.88	1348.88	1211.73	1040.41	1099.26	1398.13
A0A338P6C7	1884.45	1247.38	1628.66	2299.54	2030.56	2211.32	1277.09	1199.53	1875.94	1575.37	1715.61	2172.55	1803.98	1313.98	1160.28	1263.57	2224.29	2089.21	1704.93	1696.16	1847.16	1255.7	1639.52	2314.87	2044.09	2226.07	1285.6	1207.53	1836.92	1583.92	1724.93	2184.35	1766.45	1321.11	1166.58	1270.43	2236.37	2100.55	1871.71	1565.77	1705.16	1378.53	1473.72	1595.03	1837.37	2000.94	1411.36
Q62108	1428.25	1359.66	1453.95	1489.28	1251.77	1437.79	1361.43	1819.65	1884.48	1632.09	1391.13	1385.44	1382.77	1367.6	1581.28	1873.38	1391.17	1315.64	1381.84	1255.56	1338.03	1742.09	1775.5	1411.01	1195.67	1349.54	1760.67	1739.88	1340.76	1538.77	1279.15	1309.78	1322.4	1279.12	1484.88	1333.62	1317.34	1222.94	1437.97	1140.41	1284.06	1307.34	1513.68	1464.91	1426.52	1143.14	1310.65
Q62108	1428.25	1359.66	1453.95	1489.28	1251.77	1437.79	1361.43	1819.65	1884.48	1632.09	1391.13	1385.44	1382.77	1367.6	1581.28	1873.38	1391.17	1315.64	1381.84	1255.56	1338.03	1742.09	1775.5	1411.01	1195.67	1349.54	1760.67	1739.88	1340.76	1538.77	1279.15	1309.78	1322.4	1279.12	1484.88	1333.62	1317.34	1222.94	1437.97	1140.41	1284.06	1307.34	1513.68	1464.91	1426.52	1143.14	1310.65
A0A338P6J9	1370.14	1531.87	1756.15	1661.8	1630.84	1609.88	1492.18	1513.06	1596.36	1762.89	1851.68	1702.94	1474.73	1241.19	1490.98	1561.34	1715.17	1610.42	1483.87	1574.84	1641.41	1669.29	1702	1622.47	1616.95	1806.81	1808.4	3129.98	3127.82	2431.35	1862	2254.21	1445.13	1463.86	1444.8	1381.27	1976.77	2027.35	1726.18	1398.23	1391.3	1433.93	1692.25	1550.06	1906.95	1689.61	1389.89
A0A338P6J9	1370.14	1531.87	1756.15	1661.8	1630.84	1609.88	1492.18	1513.06	1596.36	1762.89	1851.68	1702.94	1474.73	1241.19	1490.98	1561.34	1715.17	1610.42	1483.87	1574.84	1641.41	1669.29	1702	1622.47	1616.95	1806.81	1808.4	3129.98	3127.82	2431.35	1862	2254.21	1445.13	1463.86	1444.8	1381.27	1976.77	2027.35	1726.18	1398.23	1391.3	1433.93	1692.25	1550.06	1906.95	1689.61	1389.89
A0A338P6J9	1370.14	1531.87	1756.15	1661.8	1630.84	1609.88	1492.18	1513.06	1596.36	1762.89	1851.68	1702.94	1474.73	1241.19	1490.98	1561.34	1715.17	1610.42	1483.87	1574.84	1641.41	1669.29	1702	1622.47	1616.95	1806.81	1808.4	3129.98	3127.82	2431.35	1862	2254.21	1445.13	1463.86	1444.8	1381.27	1976.77	2027.35	1726.18	1398.23	1391.3	1433.93	1692.25	1550.06	1906.95	1689.61	1389.89
A0A338P6J9	1370.14	1531.87	1756.15	1661.8	1630.84	1609.88	1492.18	1513.06	1596.36	1762.89	1851.68	1702.94	1474.73	1241.19	1490.98	1561.34	1715.17	1610.42	1483.87	1574.84	1641.41	1669.29	1702	1622.47	1616.95	1806.81	1808.4	3129.98	3127.82	2431.35	1862	2254.21	1445.13	1463.86	1444.8	1381.27	1976.77	2027.35	1726.18	1398.23	1391.3	1433.93	1692.25	1550.06	1906.95	1689.61	1389.89
A0A338P711	1335.59	1634.33	2015.72	1897.75	1740.82	1530.61	1619.56	1654.91	2129.51	1986.69	2024.62	1900.96	1295.26	1183.34	1748.06	1781.51	1907.14	1722.43	1427.01	1258.11	1343.18	1662.98	1992.39	1901.7	1561.88	1557.88	1649.63	1645.37	2105.06	1986.12	1986.65	1874.3	1310.03	1177.58	28423.2	35939.9	16478.1	1884.44	1439.12	1372.32	1275.09	1270.21	2052.4	2016.76	1852.92	1589.57	1261.7
A0A338P711	1335.59	1634.33	2015.72	1897.75	1740.82	1530.61	1619.56	1654.91	2129.51	1986.69	2024.62	1900.96	1295.26	1183.34	1748.06	1781.51	1907.14	1722.43	1427.01	1258.11	1343.18	1662.98	1992.39	1901.7	1561.88	1557.88	1649.63	1645.37	2105.06	1986.12	1986.65	1874.3	1310.03	1177.58	28423.2	35939.9	16478.1	1884.44	1439.12	1372.32	1275.09	1270.21	2052.4	2016.76	1852.92	1589.57	1261.7
A0A338P711	1335.59	1634.33	2015.72	1897.75	1740.82	1530.61	1619.56	1654.91	2129.51	1986.69	2024.62	1900.96	1295.26	1183.34	1748.06	1781.51	1907.14	1722.43	1427.01	1258.11	1343.18	1662.98	1992.39	1901.7	1561.88	1557.88	1649.63	1645.37	2105.06	1986.12	1986.65	1874.3	1310.03	1177.58	28423.2	35939.9	16478.1	1884.44	1439.12	1372.32	1275.09	1270.21	2052.4	2016.76	1852.92	1589.57	1261.7
A0A338P7E5	1657.74	1576.41	1710.44	1791.01	1622.95	1683.11	1490.6	1609.87	1704.69	1623.08	1781.29	1738.23	1799.68	1690.28	1776.89	1402.2	1744.24	1813.75	1771.82	1615.33	1400.62	1546.86	1576.13	1695.72	1739.03	1633.98	1546.06	1569.86	1542.3	1583.85	1702.52	1850.95	1647.4	1481.08	1924.95	92729.8	56904.2	9059.09	1879.19	1887.31	1682.04	1602.63	1685.47	1632.52	1645.39	1665.47	1573.66
A0A338P7E5	1657.74	1576.41	1710.44	1791.01	1622.95	1683.11	1490.6	1609.87	1704.69	1623.08	1781.29	1738.23	1799.68	1690.28	1776.89	1402.2	1744.24	1813.75	1771.82	1615.33	1400.62	1546.86	1576.13	1695.72	1739.03	1633.98	1546.06	1569.86	1542.3	1583.85	1702.52	1850.95	1647.4	1481.08	1924.95	92729.8	56904.2	9059.09	1879.19	1887.31	1682.04	1602.63	1685.47	1632.52	1645.39	1665.47	1573.66
A0A338P7E5	1657.74	1576.41	1710.44	1791.01	1622.95	1683.11	1490.6	1609.87	1704.69	1623.08	1781.29	1738.23	1799.68	1690.28	1776.89	1402.2	1744.24	1813.75	1771.82	1615.33	1400.62	1546.86	1576.13	1695.72	1739.03	1633.98	1546.06	1569.86	1542.3	1583.85	1702.52	1850.95	1647.4	1481.08	1924.95	92729.8	56904.2	9059.09	1879.19	1887.31	1682.04	1602.63	1685.47	1632.52	1645.39	1665.47	1573.66
A0A338P7E5	1657.74	1576.41	1710.44	1791.01	1622.95	1683.11	1490.6	1609.87	1704.69	1623.08	1781.29	1738.23	1799.68	1690.28	1776.89	1402.2	1744.24	1813.75	1771.82	1615.33	1400.62	1546.86	1576.13	1695.72	1739.03	1633.98	1546.06	1569.86	1542.3	1583.85	1702.52	1850.95	1647.4	1481.08	1924.95	92729.8	56904.2	9059.09	1879.19	1887.31	1682.04	1602.63	1685.47	1632.52	1645.39	1665.47	1573.66
A0A338P7E5	1657.74	1576.41	1710.44	1791.01	1622.95	1683.11	1490.6	1609.87	1704.69	1623.08	1781.29	1738.23	1799.68	1690.28	1776.89	1402.2	1744.24	1813.75	1771.82	1615.33	1400.62	1546.86	1576.13	1695.72	1739.03	1633.98	1546.06	1569.86	1542.3	1583.85	1702.52	1850.95	1647.4	1481.08	1924.95	92729.8	56904.2	9059.09	1879.19	1887.31	1682.04	1602.63	1685.47	1632.52	1645.39	1665.47	1573.66
A0A338P7E5	1657.74	1576.41	1710.44	1791.01	1622.95	1683.11	1490.6	1609.87	1704.69	1623.08	1781.29	1738.23	1799.68	1690.28	1776.89	1402.2	1744.24	1813.75	1771.82	1615.33	1400.62	1546.86	1576.13	1695.72	1739.03	1633.98	1546.06	1569.86	1542.3	1583.85	1702.52	1850.95	1647.4	1481.08	1924.95	92729.8	56904.2	9059.09	1879.19	1887.31	1682.04	1602.63	1685.47	1632.52	1645.39	1665.47	1573.66
A0A338P7E5	1657.74	1576.41	1710.44	1791.01	1622.95	1683.11	1490.6	1609.87	1704.69	1623.08	1781.29	1738.23	1799.68	1690.28	1776.89	1402.2	1744.24	1813.75	1771.82	1615.33	1400.62	1546.86	1576.13	1695.72	1739.03	1633.98	1546.06	1569.86	1542.3	1583.85	1702.52	1850.95	1647.4	1481.08	1924.95	92729.8	56904.2	9059.09	1879.19	1887.31	1682.04	1602.63	1685.47	1632.52	1645.39	1665.47	1573.66
A0A338P7G4	1450.52	1322.35	1613.07	1498.19	1679.33	1567.75	1301.79	1516.81	1970.47	1653.97	1707.94	1570.41	1310.67	1428.89	1406.29	1724.45	1553.12	1751.39	1501.71	1188.66	1393.33	1691.95	1751.35	1444.89	1410.68	1530.75	1445.95	1481.93	1514.35	1601.66	1386.72	1514.54	1273.41	1382.14	42052.1	68854	25763.8	2051.87	1457.12	1493.53	1345.74	1386.07	1671.22	1720.43	1553.75	1708.39	1372.58
A0A338P7G4	1450.52	1322.35	1613.07	1498.19	1679.33	1567.75	1301.79	1516.81	1970.47	1653.97	1707.94	1570.41	1310.67	1428.89	1406.29	1724.45	1553.12	1751.39	1501.71	1188.66	1393.33	1691.95	1751.35	1444.89	1410.68	1530.75	1445.95	1481.93	1514.35	1601.66	1386.72	1514.54	1273.41	1382.14	42052.1	68854	25763.8	2051.87	1457.12	1493.53	1345.74	1386.07	1671.22	1720.43	1553.75	1708.39	1372.58
A0A338P7G4	1450.52	1322.35	1613.07	1498.19	1679.33	1567.75	1301.79	1516.81	1970.47	1653.97	1707.94	1570.41	1310.67	1428.89	1406.29	1724.45	1553.12	1751.39	1501.71	1188.66	1393.33	1691.95	1751.35	1444.89	1410.68	1530.75	1445.95	1481.93	1514.35	1601.66	1386.72	1514.54	1273.41	1382.14	42052.1	68854	25763.8	2051.87	1457.12	1493.53	1345.74	1386.07	1671.22	1720.43	1553.75	1708.39	1372.58
A0A384DVB1	2134.33	2466.36	1412.57	1355.03	1277.85	1599.38	2422.87	1911.7	1984.98	1367.49	1351.18	1413.72	2328.01	2368.1	2219.47	1900.65	1389.06	1096	1851.28	1981.83	2106.28	2473.03	1430.14	1351.77	1520.72	1635.43	2322.94	1907.39	1956.09	1401.93	1378.94	1413.93	2348.9	2263.92	2246.32	2097.96	1386.54	1953.78	1599.16	1677.1	2055.91	2183.63	1601.78	1247.29	1333.03	1283.04	2142.14
A0A384DVB1	2134.33	2466.36	1412.57	1355.03	1277.85	1599.38	2422.87	1911.7	1984.98	1367.49	1351.18	1413.72	2328.01	2368.1	2219.47	1900.65	1389.06	1096	1851.28	1981.83	2106.28	2473.03	1430.14	1351.77	1520.72	1635.43	2322.94	1907.39	1956.09	1401.93	1378.94	1413.93	2348.9	2263.92	2246.32	2097.96	1386.54	1953.78	1599.16	1677.1	2055.91	2183.63	1601.78	1247.29	1333.03	1283.04	2142.14
A0A384DVB1	2134.33	2466.36	1412.57	1355.03	1277.85	1599.38	2422.87	1911.7	1984.98	1367.49	1351.18	1413.72	2328.01	2368.1	2219.47	1900.65	1389.06	1096	1851.28	1981.83	2106.28	2473.03	1430.14	1351.77	1520.72	1635.43	2322.94	1907.39	1956.09	1401.93	1378.94	1413.93	2348.9	2263.92	2246.32	2097.96	1386.54	1953.78	1599.16	1677.1	2055.91	2183.63	1601.78	1247.29	1333.03	1283.04	2142.14
A0A3B2W3V4	1684.15	2223.78	1747.73	1344.96	1235.01	1240.4	2276.74	2050.89	1725.28	1712.95	1865.44	1270.68	1591.15	2342.5	2151.01	2160.38	1300.95	1171.9	1857.56	1556.79	1695.38	2238.61	1713.15	1353.93	1243.25	1248.67	5842.39	17305.4	5002.02	7458.69	16523.3	16056.8	15770.4	43776.6	43649.9	15859.9	3094.95	3513.69	1091.4	1399.35	1523.93	2457.59	1581.46	1486.37	1364.86	1122.39	1579.21
A0A3B2W864	2400.39	2601.63	2817.15	2368.64	2913.87	2645.5	3219.09	3491.26	3228.56	3501.88	3196.92	3517.05	3694.58	4236.67	4951.72	3954.78	4192.13	3681.93	4623.63	8288.35	4141.22	3971.31	3298.45	3332.04	4716.69	3159.94	3549.56	3196.48	2752.73	2781.86	2410.59	2364.44	2419.48	2756.31	2550.72	3050.6	2186.37	2287.32	2232.95	2201.57	2208.9	2566.64	2627.43	2719.29	2211.61	2316.17	2589.96
A0A3B2W864	2400.39	2601.63	2817.15	2368.64	2913.87	2645.5	3219.09	3491.26	3228.56	3501.88	3196.92	3517.05	3694.58	4236.67	4951.72	3954.78	4192.13	3681.93	4623.63	8288.35	4141.22	3971.31	3298.45	3332.04	4716.69	3159.94	3549.56	3196.48	2752.73	2781.86	2410.59	2364.44	2419.48	2756.31	2550.72	3050.6	2186.37	2287.32	2232.95	2201.57	2208.9	2566.64	2627.43	2719.29	2211.61	2316.17	2589.96
A0A3B2W864	2400.39	2601.63	2817.15	2368.64	2913.87	2645.5	3219.09	3491.26	3228.56	3501.88	3196.92	3517.05	3694.58	4236.67	4951.72	3954.78	4192.13	3681.93	4623.63	8288.35	4141.22	3971.31	3298.45	3332.04	4716.69	3159.94	3549.56	3196.48	2752.73	2781.86	2410.59	2364.44	2419.48	2756.31	2550.72	3050.6	2186.37	2287.32	2232.95	2201.57	2208.9	2566.64	2627.43	2719.29	2211.61	2316.17	2589.96
A0A3B2W864	2400.39	2601.63	2817.15	2368.64	2913.87	2645.5	3219.09	3491.26	3228.56	3501.88	3196.92	3517.05	3694.58	4236.67	4951.72	3954.78	4192.13	3681.93	4623.63	8288.35	4141.22	3971.31	3298.45	3332.04	4716.69	3159.94	3549.56	3196.48	2752.73	2781.86	2410.59	2364.44	2419.48	2756.31	2550.72	3050.6	2186.37	2287.32	2232.95	2201.57	2208.9	2566.64	2627.43	2719.29	2211.61	2316.17	2589.96
A0A3B2WAL8	1288.91	1183.55	1716.51	2181.86	2140.08	1750.02	1211.73	1264.23	1779.94	1660.34	2244.88	2061.37	980.826	1246.73	1222.86	999.977	2110.46	2201.89	1617.68	1787.65	1297.5	1191.44	1727.95	2196.41	8132.51	1761.69	1219.81	1272.66	1742.91	1669.35	2257.07	2072.56	1861.72	1253.5	1229.5	1898.07	2121.92	2213.84	1775.92	1650.22	1424.43	1307.99	1553.2	2411.26	1936.47	1934.02	1339.14
A0A3B2WB60	1512.32	1646.95	1714.71	1709.13	1375.33	1113.84	1608.65	2328.16	2112.67	1764.24	1675.11	1824.24	979.801	1556	2395.4	1939.97	1781.8	1330.33	1221.09	1899.52	1522.41	1657.94	1726.15	1675.31	1384.5	1121.27	1619.37	2343.68	2124.14	1773.82	1640.26	1786.29	1859.78	6486.51	11411	3602.66	1744.74	1337.55	1097.6	1119.45	1368.44	1490.27	1895	1546.53	1519.94	1007.87	1455.6
A0A3B2WDB3	3408.96	2659.18	3800.4	4176.74	4523.66	8105.89	8943.17	13400.2	19397.4	20999	22048.1	26906.6	31383.8	28149.9	37424.5	47148.3	23878.2	29096.3	49754.4	65219.2	59173.7	53614.3	51745.3	44090.6	6086.87	19570.4	12015.6	6661.13	2355.89	2820.46	2762.77	2919.14	3094.25	2734.2	2453.35	2684.33	2897.01	2700.29	2970.43	3516.48	3057.89	3180.49	2223.88	2625.29	2813.21	2934.05	3154.8
A0A3B2WDB3	3408.96	2659.18	3800.4	4176.74	4523.66	8105.89	8943.17	13400.2	19397.4	20999	22048.1	26906.6	31383.8	28149.9	37424.5	47148.3	23878.2	29096.3	49754.4	65219.2	59173.7	53614.3	51745.3	44090.6	6086.87	19570.4	12015.6	6661.13	2355.89	2820.46	2762.77	2919.14	3094.25	2734.2	2453.35	2684.33	2897.01	2700.29	2970.43	3516.48	3057.89	3180.49	2223.88	2625.29	2813.21	2934.05	3154.8
A0A3B2WDB3	3408.96	2659.18	3800.4	4176.74	4523.66	8105.89	8943.17	13400.2	19397.4	20999	22048.1	26906.6	31383.8	28149.9	37424.5	47148.3	23878.2	29096.3	49754.4	65219.2	59173.7	53614.3	51745.3	44090.6	6086.87	19570.4	12015.6	6661.13	2355.89	2820.46	2762.77	2919.14	3094.25	2734.2	2453.35	2684.33	2897.01	2700.29	2970.43	3516.48	3057.89	3180.49	2223.88	2625.29	2813.21	2934.05	3154.8
A0A3B2WDB3	3408.96	2659.18	3800.4	4176.74	4523.66	8105.89	8943.17	13400.2	19397.4	20999	22048.1	26906.6	31383.8	28149.9	37424.5	47148.3	23878.2	29096.3	49754.4	65219.2	59173.7	53614.3	51745.3	44090.6	6086.87	19570.4	12015.6	6661.13	2355.89	2820.46	2762.77	2919.14	3094.25	2734.2	2453.35	2684.33	2897.01	2700.29	2970.43	3516.48	3057.89	3180.49	2223.88	2625.29	2813.21	2934.05	3154.8
A0A3F2YNL8	1851.1	1712.08	1439.29	1479.04	1529.27	1788.67	1922.87	1498.34	1419.1	1241.57	1517.77	1581.13	1834.96	1774.76	1589.33	1476.82	1545.15	1408.57	1631.32	1772.77	1801.5	1677.4	1400.79	1345.06	1600.43	1724.93	1742.26	1481.19	1379.37	1436.08	1438.42	1416.4	1786.15	1828.86	1558.87	10134.4	31904.1	2156.52	1764.07	1512.93	1762.58	1639.08	1432.88	1273.56	1411.11	1359.44	1606.36
A0A3F2YNL8	1851.1	1712.08	1439.29	1479.04	1529.27	1788.67	1922.87	1498.34	1419.1	1241.57	1517.77	1581.13	1834.96	1774.76	1589.33	1476.82	1545.15	1408.57	1631.32	1772.77	1801.5	1677.4	1400.79	1345.06	1600.43	1724.93	1742.26	1481.19	1379.37	1436.08	1438.42	1416.4	1786.15	1828.86	1558.87	10134.4	31904.1	2156.52	1764.07	1512.93	1762.58	1639.08	1432.88	1273.56	1411.11	1359.44	1606.36
A0A3F2YNL8	1851.1	1712.08	1439.29	1479.04	1529.27	1788.67	1922.87	1498.34	1419.1	1241.57	1517.77	1581.13	1834.96	1774.76	1589.33	1476.82	1545.15	1408.57	1631.32	1772.77	1801.5	1677.4	1400.79	1345.06	1600.43	1724.93	1742.26	1481.19	1379.37	1436.08	1438.42	1416.4	1786.15	1828.86	1558.87	10134.4	31904.1	2156.52	1764.07	1512.93	1762.58	1639.08	1432.88	1273.56	1411.11	1359.44	1606.36
A0A3F2YNL8	1851.1	1712.08	1439.29	1479.04	1529.27	1788.67	1922.87	1498.34	1419.1	1241.57	1517.77	1581.13	1834.96	1774.76	1589.33	1476.82	1545.15	1408.57	1631.32	1772.77	1801.5	1677.4	1400.79	1345.06	1600.43	1724.93	1742.26	1481.19	1379.37	1436.08	1438.42	1416.4	1786.15	1828.86	1558.87	10134.4	31904.1	2156.52	1764.07	1512.93	1762.58	1639.08	1432.88	1273.56	1411.11	1359.44	1606.36
A0A3Q4EBT3	1482.44	1311.15	1223.09	999.933	956.407	1524.56	1569.42	4526.26	1248.64	1127.54	985.944	916.616	1744.15	1325.84	2077.54	1278.28	1980.85	833.488	1916.09	1108.11	1359.48	1174.25	1999.13	2132.84	13312.2	2067.43	3296.54	8588.55	1680.99	11245.6	61997.6	231843	255412	50387.4	24212	41120.9	14930.9	3811.41	1103.57	812.368	755.665	1061.25	1441.11	801.027	1012.91	750.72	1066.07
A0A3Q4EBT3	1482.44	1311.15	1223.09	999.933	956.407	1524.56	1569.42	4526.26	1248.64	1127.54	985.944	916.616	1744.15	1325.84	2077.54	1278.28	1980.85	833.488	1916.09	1108.11	1359.48	1174.25	1999.13	2132.84	13312.2	2067.43	3296.54	8588.55	1680.99	11245.6	61997.6	231843	255412	50387.4	24212	41120.9	14930.9	3811.41	1103.57	812.368	755.665	1061.25	1441.11	801.027	1012.91	750.72	1066.07
A0A3Q4EBU5	3453.5	3766.14	4331.28	4266.76	5934.46	6441.25	6229.97	9126.56	9207.29	10643.2	9633.53	15154.6	13263.3	11457.1	13616.1	18382.9	10510.2	10059.1	17173.4	19409.5	18986.7	18972.6	14750.6	13453.1	5523.85	7035.29	4793.2	4787.88	4515.04	5149.6	3484.53	3565.44	3439.77	3757.81	3846.41	3913.42	3530.28	3221.91	3326.5	3087.72	3439.95	3621.51	4267.18	3998.21	3571.67	3385.63	3685.88
A0A3Q4EBU5	3453.5	3766.14	4331.28	4266.76	5934.46	6441.25	6229.97	9126.56	9207.29	10643.2	9633.53	15154.6	13263.3	11457.1	13616.1	18382.9	10510.2	10059.1	17173.4	19409.5	18986.7	18972.6	14750.6	13453.1	5523.85	7035.29	4793.2	4787.88	4515.04	5149.6	3484.53	3565.44	3439.77	3757.81	3846.41	3913.42	3530.28	3221.91	3326.5	3087.72	3439.95	3621.51	4267.18	3998.21	3571.67	3385.63	3685.88
A0A3Q4EBU5	3453.5	3766.14	4331.28	4266.76	5934.46	6441.25	6229.97	9126.56	9207.29	10643.2	9633.53	15154.6	13263.3	11457.1	13616.1	18382.9	10510.2	10059.1	17173.4	19409.5	18986.7	18972.6	14750.6	13453.1	5523.85	7035.29	4793.2	4787.88	4515.04	5149.6	3484.53	3565.44	3439.77	3757.81	3846.41	3913.42	3530.28	3221.91	3326.5	3087.72	3439.95	3621.51	4267.18	3998.21	3571.67	3385.63	3685.88
A0A3Q4EBU5	3453.5	3766.14	4331.28	4266.76	5934.46	6441.25	6229.97	9126.56	9207.29	10643.2	9633.53	15154.6	13263.3	11457.1	13616.1	18382.9	10510.2	10059.1	17173.4	19409.5	18986.7	18972.6	14750.6	13453.1	5523.85	7035.29	4793.2	4787.88	4515.04	5149.6	3484.53	3565.44	3439.77	3757.81	3846.41	3913.42	3530.28	3221.91	3326.5	3087.72	3439.95	3621.51	4267.18	3998.21	3571.67	3385.63	3685.88
A0A3Q4EBU5	3453.5	3766.14	4331.28	4266.76	5934.46	6441.25	6229.97	9126.56	9207.29	10643.2	9633.53	15154.6	13263.3	11457.1	13616.1	18382.9	10510.2	10059.1	17173.4	19409.5	18986.7	18972.6	14750.6	13453.1	5523.85	7035.29	4793.2	4787.88	4515.04	5149.6	3484.53	3565.44	3439.77	3757.81	3846.41	3913.42	3530.28	3221.91	3326.5	3087.72	3439.95	3621.51	4267.18	3998.21	3571.67	3385.63	3685.88
A0A3Q4EBU5	3453.5	3766.14	4331.28	4266.76	5934.46	6441.25	6229.97	9126.56	9207.29	10643.2	9633.53	15154.6	13263.3	11457.1	13616.1	18382.9	10510.2	10059.1	17173.4	19409.5	18986.7	18972.6	14750.6	13453.1	5523.85	7035.29	4793.2	4787.88	4515.04	5149.6	3484.53	3565.44	3439.77	3757.81	3846.41	3913.42	3530.28	3221.91	3326.5	3087.72	3439.95	3621.51	4267.18	3998.21	3571.67	3385.63	3685.88
A0A3Q4EBU5	3453.5	3766.14	4331.28	4266.76	5934.46	6441.25	6229.97	9126.56	9207.29	10643.2	9633.53	15154.6	13263.3	11457.1	13616.1	18382.9	10510.2	10059.1	17173.4	19409.5	18986.7	18972.6	14750.6	13453.1	5523.85	7035.29	4793.2	4787.88	4515.04	5149.6	3484.53	3565.44	3439.77	3757.81	3846.41	3913.42	3530.28	3221.91	3326.5	3087.72	3439.95	3621.51	4267.18	3998.21	3571.67	3385.63	3685.88
A0A3Q4EBU5	3453.5	3766.14	4331.28	4266.76	5934.46	6441.25	6229.97	9126.56	9207.29	10643.2	9633.53	15154.6	13263.3	11457.1	13616.1	18382.9	10510.2	10059.1	17173.4	19409.5	18986.7	18972.6	14750.6	13453.1	5523.85	7035.29	4793.2	4787.88	4515.04	5149.6	3484.53	3565.44	3439.77	3757.81	3846.41	3913.42	3530.28	3221.91	3326.5	3087.72	3439.95	3621.51	4267.18	3998.21	3571.67	3385.63	3685.88
A0A3Q4EBU5	3453.5	3766.14	4331.28	4266.76	5934.46	6441.25	6229.97	9126.56	9207.29	10643.2	9633.53	15154.6	13263.3	11457.1	13616.1	18382.9	10510.2	10059.1	17173.4	19409.5	18986.7	18972.6	14750.6	13453.1	5523.85	7035.29	4793.2	4787.88	4515.04	5149.6	3484.53	3565.44	3439.77	3757.81	3846.41	3913.42	3530.28	3221.91	3326.5	3087.72	3439.95	3621.51	4267.18	3998.21	3571.67	3385.63	3685.88
A0A3Q4EBU5	3453.5	3766.14	4331.28	4266.76	5934.46	6441.25	6229.97	9126.56	9207.29	10643.2	9633.53	15154.6	13263.3	11457.1	13616.1	18382.9	10510.2	10059.1	17173.4	19409.5	18986.7	18972.6	14750.6	13453.1	5523.85	7035.29	4793.2	4787.88	4515.04	5149.6	3484.53	3565.44	3439.77	3757.81	3846.41	3913.42	3530.28	3221.91	3326.5	3087.72	3439.95	3621.51	4267.18	3998.21	3571.67	3385.63	3685.88
A0A3Q4EG41	1143.63	1245.44	2267.51	2059.24	1818.72	1670.05	1216.47	1010.06	1597.62	2333.01	1991.85	2169.17	1295.68	1176.66	1039.23	1849.82	2118.72	1759.21	1720.12	1348.44	1151.26	1253.75	2282.63	2072.97	1830.85	1681.18	1224.58	1894.1	1606.29	2345.67	2002.66	2180.95	932.275	4659.88	4898.57	1805.14	2130.22	1768.76	1587.89	1480.35	1034.83	1126.95	1572.82	1863.33	2009.94	1845.64	1100.74
A0A3Q4EGL6	1439.18	1854.11	1792.32	1766.61	1379.3	1405.61	1823.4	1966.72	2194.96	1817.11	1715.28	1629.17	1616.56	1536.76	1858.12	1816.47	1620.25	1374.46	1474.16	1556.95	1700.54	1859.27	1927.97	1788.37	1446.62	1410.01	1831.22	1964.88	2179.04	1803.96	1980.77	1591.79	3029.61	45156.2	74847.5	37441.9	14834.1	2986.37	1674.3	1406.25	1501.56	1649.17	1996.37	1810.09	1904.99	1454.17	1566.76
A0A3Q4EGL6	1439.18	1854.11	1792.32	1766.61	1379.3	1405.61	1823.4	1966.72	2194.96	1817.11	1715.28	1629.17	1616.56	1536.76	1858.12	1816.47	1620.25	1374.46	1474.16	1556.95	1700.54	1859.27	1927.97	1788.37	1446.62	1410.01	1831.22	1964.88	2179.04	1803.96	1980.77	1591.79	3029.61	45156.2	74847.5	37441.9	14834.1	2986.37	1674.3	1406.25	1501.56	1649.17	1996.37	1810.09	1904.99	1454.17	1566.76
A0A3Q4EGL6	1439.18	1854.11	1792.32	1766.61	1379.3	1405.61	1823.4	1966.72	2194.96	1817.11	1715.28	1629.17	1616.56	1536.76	1858.12	1816.47	1620.25	1374.46	1474.16	1556.95	1700.54	1859.27	1927.97	1788.37	1446.62	1410.01	1831.22	1964.88	2179.04	1803.96	1980.77	1591.79	3029.61	45156.2	74847.5	37441.9	14834.1	2986.37	1674.3	1406.25	1501.56	1649.17	1996.37	1810.09	1904.99	1454.17	1566.76
A0A3Q4EGL6	1439.18	1854.11	1792.32	1766.61	1379.3	1405.61	1823.4	1966.72	2194.96	1817.11	1715.28	1629.17	1616.56	1536.76	1858.12	1816.47	1620.25	1374.46	1474.16	1556.95	1700.54	1859.27	1927.97	1788.37	1446.62	1410.01	1831.22	1964.88	2179.04	1803.96	1980.77	1591.79	3029.61	45156.2	74847.5	37441.9	14834.1	2986.37	1674.3	1406.25	1501.56	1649.17	1996.37	1810.09	1904.99	1454.17	1566.76
A0A3Q4EGR2	1191.16	1286.06	2195.9	2126.39	2315.69	1617.31	1256.14	1871.3	1649.72	1796.58	2074.64	2239.91	1254.76	1215.04	1323.2	1791.4	2187.81	1703.65	1776.22	1934.34	1199.11	1294.63	2210.54	5388.04	3513.21	1628.09	1264.52	1834.28	1658.68	1806.34	2085.9	2252.07	1261.57	1221.63	1330.39	1754.13	2199.69	1712.9	1639.67	1785.64	1316.4	1163.7	2426.78	1924.09	2095.38	1787.35	1136.64
A0A494B952	1666.54	1699.45	1498.38	1705.21	1695.09	1758.47	1689.3	1626.04	1539.69	1505.83	1650.1	1589.22	1584.69	1677.83	1558.42	1587.45	1679.2	2306.11	1876.16	1860.76	1693.6	1896.84	1821.51	1878.4	1707.59	1450.26	1695.22	1635.8	1531.92	1512.93	1877.31	1717.7	8066.36	11744.7	1979.41	1742.08	1728.36	1741.72	1655.69	1932.31	1753.99	1915.69	1386.29	1663.78	1623.12	1762.3	1907.65
A0A494B952	1666.54	1699.45	1498.38	1705.21	1695.09	1758.47	1689.3	1626.04	1539.69	1505.83	1650.1	1589.22	1584.69	1677.83	1558.42	1587.45	1679.2	2306.11	1876.16	1860.76	1693.6	1896.84	1821.51	1878.4	1707.59	1450.26	1695.22	1635.8	1531.92	1512.93	1877.31	1717.7	8066.36	11744.7	1979.41	1742.08	1728.36	1741.72	1655.69	1932.31	1753.99	1915.69	1386.29	1663.78	1623.12	1762.3	1907.65
A0A494B952	1666.54	1699.45	1498.38	1705.21	1695.09	1758.47	1689.3	1626.04	1539.69	1505.83	1650.1	1589.22	1584.69	1677.83	1558.42	1587.45	1679.2	2306.11	1876.16	1860.76	1693.6	1896.84	1821.51	1878.4	1707.59	1450.26	1695.22	1635.8	1531.92	1512.93	1877.31	1717.7	8066.36	11744.7	1979.41	1742.08	1728.36	1741.72	1655.69	1932.31	1753.99	1915.69	1386.29	1663.78	1623.12	1762.3	1907.65
A0A494B952	1666.54	1699.45	1498.38	1705.21	1695.09	1758.47	1689.3	1626.04	1539.69	1505.83	1650.1	1589.22	1584.69	1677.83	1558.42	1587.45	1679.2	2306.11	1876.16	1860.76	1693.6	1896.84	1821.51	1878.4	1707.59	1450.26	1695.22	1635.8	1531.92	1512.93	1877.31	1717.7	8066.36	11744.7	1979.41	1742.08	1728.36	1741.72	1655.69	1932.31	1753.99	1915.69	1386.29	1663.78	1623.12	1762.3	1907.65
A0A494B9B1	1178.22	1300.19	2172.03	1994.48	2341.14	1599.73	1269.95	2342.41	1667.85	1816.33	1885.05	3962.24	4519.64	2951.78	6292.26	5214.86	2315.8	2527.53	2492.81	1955.6	1186.07	1308.86	2186.52	1374.23	1440.32	1746.82	1632.35	787.027	1676.9	1826.19	2063.23	2276.82	1247.86	1145.85	1345.01	1735.06	2223.86	1694.28	1657.69	1805.26	1302.1	1176.49	2400.4	2204.18	2118.41	1767.92	1149.13
A0A494B9B9	1614.04	1698.48	1716.36	1630.26	1741.75	1853.4	1689.64	1520.09	1351.28	1526.88	1639.2	1711.87	2076.09	1591.09	1753.97	1423.98	1690.51	1725.01	1788.81	1929.02	1616.46	1717.82	1575.82	1602.75	1749.08	1861.39	1706.48	1778.72	1368.09	1533.1	1617.58	1713.94	1643.44	53190.1	53328.6	2910.45	2327.1	2021.19	1897.25	1927.21	1685.73	1655.72	1487.36	2039.98	1650.9	2080.74	1643.29
A0A494B9B9	1614.04	1698.48	1716.36	1630.26	1741.75	1853.4	1689.64	1520.09	1351.28	1526.88	1639.2	1711.87	2076.09	1591.09	1753.97	1423.98	1690.51	1725.01	1788.81	1929.02	1616.46	1717.82	1575.82	1602.75	1749.08	1861.39	1706.48	1778.72	1368.09	1533.1	1617.58	1713.94	1643.44	53190.1	53328.6	2910.45	2327.1	2021.19	1897.25	1927.21	1685.73	1655.72	1487.36	2039.98	1650.9	2080.74	1643.29
A0A494B9B9	1614.04	1698.48	1716.36	1630.26	1741.75	1853.4	1689.64	1520.09	1351.28	1526.88	1639.2	1711.87	2076.09	1591.09	1753.97	1423.98	1690.51	1725.01	1788.81	1929.02	1616.46	1717.82	1575.82	1602.75	1749.08	1861.39	1706.48	1778.72	1368.09	1533.1	1617.58	1713.94	1643.44	53190.1	53328.6	2910.45	2327.1	2021.19	1897.25	1927.21	1685.73	1655.72	1487.36	2039.98	1650.9	2080.74	1643.29
A0A494B9B9	1614.04	1698.48	1716.36	1630.26	1741.75	1853.4	1689.64	1520.09	1351.28	1526.88	1639.2	1711.87	2076.09	1591.09	1753.97	1423.98	1690.51	1725.01	1788.81	1929.02	1616.46	1717.82	1575.82	1602.75	1749.08	1861.39	1706.48	1778.72	1368.09	1533.1	1617.58	1713.94	1643.44	53190.1	53328.6	2910.45	2327.1	2021.19	1897.25	1927.21	1685.73	1655.72	1487.36	2039.98	1650.9	2080.74	1643.29
A0A494B9H1	1876.14	2098.79	1324.24	1205.78	1556.23	1629.81	1853.85	1638.66	1438.99	1253.39	1281.98	1293.99	1940.9	1819.79	1729	1644.09	1298.63	1559.96	1640.09	1918.91	1850.05	1765.06	1340.51	1213.82	1573.77	1637.58	1781.44	1492.2	2093.78	2552.42	10832.8	17532.4	7533.68	1829.66	1670.86	1645.71	1302.19	1575.97	1659.63	1724.85	1938.54	1922.45	1285.86	1332.55	1422.35	1515.72	1940.89
A0A494B9H1	1876.14	2098.79	1324.24	1205.78	1556.23	1629.81	1853.85	1638.66	1438.99	1253.39	1281.98	1293.99	1940.9	1819.79	1729	1644.09	1298.63	1559.96	1640.09	1918.91	1850.05	1765.06	1340.51	1213.82	1573.77	1637.58	1781.44	1492.2	2093.78	2552.42	10832.8	17532.4	7533.68	1829.66	1670.86	1645.71	1302.19	1575.97	1659.63	1724.85	1938.54	1922.45	1285.86	1332.55	1422.35	1515.72	1940.89
A0A494B9H1	1876.14	2098.79	1324.24	1205.78	1556.23	1629.81	1853.85	1638.66	1438.99	1253.39	1281.98	1293.99	1940.9	1819.79	1729	1644.09	1298.63	1559.96	1640.09	1918.91	1850.05	1765.06	1340.51	1213.82	1573.77	1637.58	1781.44	1492.2	2093.78	2552.42	10832.8	17532.4	7533.68	1829.66	1670.86	1645.71	1302.19	1575.97	1659.63	1724.85	1938.54	1922.45	1285.86	1332.55	1422.35	1515.72	1940.89
A0A494B9Z0	2143.25	1747.43	8744.57	9910.1	14502.8	14346.2	14454.4	16773	21607.1	22028.8	22154.2	31702.1	26012.9	29982.8	41230.2	39389.6	34067.5	50038.6	60130.9	68003.2	73725	67652.2	49449.8	40610.1	36551.8	9005.64	7687.36	12997.3	7145.79	13969.1	17163.8	38162.8	69369.3	90695.7	21887.8	32583	1940.4	29907.3	1645.69	1780.81	3187.64	1931.16	1052	1167.98	1311.59	1428.35	1977.15
A0A494BA32	1027.34	1491.13	1893.9	1547.43	1685.19	1394.88	1456.45	1828.96	1627.15	1775.16	1866.85	2854.69	2884.86	2974.74	3877.36	4340.46	2378.38	2291.99	6038.7	6747.24	7174.4	7629.59	4213.47	4960.42	1651.84	3240.13	2246.52	2608.45	2116.66	2458.71	1799.02	1168.87	1088.06	1416.44	1542.53	1512.88	1579.66	1477.32	1901.14	1236.43	1135.36	1349.27	2093.02	2230.91	2429.51	1541.54	1317.89
A0A494BA97	1448.23	1057.78	1675.68	2451.56	1904.64	1966.34	1033.17	1125.15	1356.89	1477.68	1604.12	1842.32	1525.55	1400.84	1088.33	1123.58	1799.46	1959.66	1460.93	1590.99	1457.89	1064.83	1642.52	1508.25	1025.07	1979.45	1937.44	1132.65	1364.25	1485.7	1570.75	1852.32	1533.83	4419.96	30550.5	16266.8	2983.9	1970.3	2148.72	2340.01	1600.5	1831.1	1851.86	1700.48	1723.44	2173.08	1788.5
A0A494BAB5	2240.44	2310.46	2973.61	3675.74	4503.39	5187.19	4123.48	6970.83	8561.91	8988.15	9633.8	12303	12741.6	6688.83	13648.8	13885.8	7755.27	7242.93	14788.2	19418.4	16870.7	15592.2	15099.3	9634.1	4051.38	4437.47	3080.42	3215.59	2475.59	2853.66	2731.68	2817.53	2488.21	2237.47	2232.56	2517.51	2715.38	2833.85	2511.49	2572.54	2544.06	2358.38	2352.18	2774.99	2617.7	2784.23	2373.1
A0A494BAB5	2240.44	2310.46	2973.61	3675.74	4503.39	5187.19	4123.48	6970.83	8561.91	8988.15	9633.8	12303	12741.6	6688.83	13648.8	13885.8	7755.27	7242.93	14788.2	19418.4	16870.7	15592.2	15099.3	9634.1	4051.38	4437.47	3080.42	3215.59	2475.59	2853.66	2731.68	2817.53	2488.21	2237.47	2232.56	2517.51	2715.38	2833.85	2511.49	2572.54	2544.06	2358.38	2352.18	2774.99	2617.7	2784.23	2373.1
A0A494BAB5	2240.44	2310.46	2973.61	3675.74	4503.39	5187.19	4123.48	6970.83	8561.91	8988.15	9633.8	12303	12741.6	6688.83	13648.8	13885.8	7755.27	7242.93	14788.2	19418.4	16870.7	15592.2	15099.3	9634.1	4051.38	4437.47	3080.42	3215.59	2475.59	2853.66	2731.68	2817.53	2488.21	2237.47	2232.56	2517.51	2715.38	2833.85	2511.49	2572.54	2544.06	2358.38	2352.18	2774.99	2617.7	2784.23	2373.1
A0A494BAB5	2240.44	2310.46	2973.61	3675.74	4503.39	5187.19	4123.48	6970.83	8561.91	8988.15	9633.8	12303	12741.6	6688.83	13648.8	13885.8	7755.27	7242.93	14788.2	19418.4	16870.7	15592.2	15099.3	9634.1	4051.38	4437.47	3080.42	3215.59	2475.59	2853.66	2731.68	2817.53	2488.21	2237.47	2232.56	2517.51	2715.38	2833.85	2511.49	2572.54	2544.06	2358.38	2352.18	2774.99	2617.7	2784.23	2373.1
A0A494BAB5	2240.44	2310.46	2973.61	3675.74	4503.39	5187.19	4123.48	6970.83	8561.91	8988.15	9633.8	12303	12741.6	6688.83	13648.8	13885.8	7755.27	7242.93	14788.2	19418.4	16870.7	15592.2	15099.3	9634.1	4051.38	4437.47	3080.42	3215.59	2475.59	2853.66	2731.68	2817.53	2488.21	2237.47	2232.56	2517.51	2715.38	2833.85	2511.49	2572.54	2544.06	2358.38	2352.18	2774.99	2617.7	2784.23	2373.1
A0A494BAB5	2240.44	2310.46	2973.61	3675.74	4503.39	5187.19	4123.48	6970.83	8561.91	8988.15	9633.8	12303	12741.6	6688.83	13648.8	13885.8	7755.27	7242.93	14788.2	19418.4	16870.7	15592.2	15099.3	9634.1	4051.38	4437.47	3080.42	3215.59	2475.59	2853.66	2731.68	2817.53	2488.21	2237.47	2232.56	2517.51	2715.38	2833.85	2511.49	2572.54	2544.06	2358.38	2352.18	2774.99	2617.7	2784.23	2373.1
A0A494BAB5	2240.44	2310.46	2973.61	3675.74	4503.39	5187.19	4123.48	6970.83	8561.91	8988.15	9633.8	12303	12741.6	6688.83	13648.8	13885.8	7755.27	7242.93	14788.2	19418.4	16870.7	15592.2	15099.3	9634.1	4051.38	4437.47	3080.42	3215.59	2475.59	2853.66	2731.68	2817.53	2488.21	2237.47	2232.56	2517.51	2715.38	2833.85	2511.49	2572.54	2544.06	2358.38	2352.18	2774.99	2617.7	2784.23	2373.1
A0A494BAB5	2240.44	2310.46	2973.61	3675.74	4503.39	5187.19	4123.48	6970.83	8561.91	8988.15	9633.8	12303	12741.6	6688.83	13648.8	13885.8	7755.27	7242.93	14788.2	19418.4	16870.7	15592.2	15099.3	9634.1	4051.38	4437.47	3080.42	3215.59	2475.59	2853.66	2731.68	2817.53	2488.21	2237.47	2232.56	2517.51	2715.38	2833.85	2511.49	2572.54	2544.06	2358.38	2352.18	2774.99	2617.7	2784.23	2373.1
Q9CWG9	1608.34	2353.04	1651.72	1423.14	1076.43	1172.26	3624.68	1938.23	4032.51	7361.39	8451.97	5797.34	1503.74	2765.3	12008.7	11360.7	8195.65	10006.5	1965.54	17844.5	13605.8	5655.93	8113.19	10588.7	1083.61	13553.7	21102.3	49868.5	26136.1	6531.51	1472.19	1351.84	1511.9	1543.53	1884.98	2052.79	1384.04	1113.53	1158.36	1322.48	1777.44	1632.14	2381.27	1572.76	1863.39	1060.73	1671.01
A0A494BAI5	2345.29	2755.83	1928.86	2395.92	1618.26	2663.55	3748.9	3490.08	5978.95	6584.98	10097.9	16328.4	6292.87	9842.36	16056.4	21274.5	12695.4	8855.97	21894.7	29420.8	33738.5	34745.7	31842.7	34258.5	6189.84	22181.4	10172.2	16704.8	4162.4	2939.69	3913.28	5710.76	1922.33	1891.13	2256.11	2013.75	1667.55	2579.28	1431.67	1565.42	1983.23	2924.11	3199.01	2519.15	2141.21	1225.25	1838.57
A0A494BAI5	2345.29	2755.83	1928.86	2395.92	1618.26	2663.55	3748.9	3490.08	5978.95	6584.98	10097.9	16328.4	6292.87	9842.36	16056.4	21274.5	12695.4	8855.97	21894.7	29420.8	33738.5	34745.7	31842.7	34258.5	6189.84	22181.4	10172.2	16704.8	4162.4	2939.69	3913.28	5710.76	1922.33	1891.13	2256.11	2013.75	1667.55	2579.28	1431.67	1565.42	1983.23	2924.11	3199.01	2519.15	2141.21	1225.25	1838.57
A0A494BAJ6	2294.3	2035.2	1387.61	1103.99	1202.27	1021.99	1987.86	1884.03	1660.3	5897.75	5050.51	4003.57	2416.78	1922.81	2093.98	11714.8	11335.3	13891.2	44983.7	22423.2	33993.1	75296.4	80034.8	48117	25367.9	78324.6	89907.2	1896.59	26793.6	1435.44	1318.1	1169.24	1505	1933.24	2105.35	72116	38763.4	12734.6	2507.74	1733.07	85916	320885	319100	815288	361393	33694.7	1798.74
A0A494BAX5	1235.86	1239.55	2278.29	2049.49	2231.95	1677.99	1210.72	1014.86	1590.06	2344.1	2152.48	2158.91	1301.84	1171.1	1275.35	1858.61	2108.69	1767.57	1711.98	1354.85	1244.1	1247.81	2293.48	2063.16	2246.83	1689.18	1218.79	1903.1	1598.69	2356.83	2164.16	46440.1	17922.7	48357.5	1282.28	1819.95	2120.14	1777.17	1580.38	1487.38	1365.8	1121.62	1580.3	1854.51	2019.6	1854.41	1095.53
A0A494BAZ3	1371.22	1493.29	1891.17	1549.66	1516.86	1392.87	1458.55	1611.62	1915.55	1945.79	2388.23	1654.03	1080.63	1410.82	1680.14	2425.94	1615.56	1467.23	1107.16	1124.64	1380.36	1503.24	1903.78	1519	1526.98	1402.15	1468.28	1579.73	1925.95	1956.36	2401.2	1619.62	1086.49	1418.48	1645.19	4909.71	2223.87	886.344	1903.88	1234.65	1240.76	1351.22	2090.01	2234.13	1676.35	1539.31	1319.79
A0A494BB84	1772.98	1509.32	1305.25	1421.89	1768.27	1765.74	1532.6	2698.4	1152.79	1277.51	1395.58	1377.04	1646.04	1696.35	1189.09	1171.54	1371.54	1612.31	1417.28	1646.77	1665.43	1442.7	1254.79	1347.27	1691.97	1699.26	1465.24	1062.36	1106.96	1215.81	1325.5	1571.84	1532.58	1611.26	1110.74	1095.24	1595.4	1558.22	1495.86	2068.05	1618.27	1538.54	1082.46	1250.89	1150.33	1464.86	1558.24
A0A494BB84	1772.98	1509.32	1305.25	1421.89	1768.27	1765.74	1532.6	2698.4	1152.79	1277.51	1395.58	1377.04	1646.04	1696.35	1189.09	1171.54	1371.54	1612.31	1417.28	1646.77	1665.43	1442.7	1254.79	1347.27	1691.97	1699.26	1465.24	1062.36	1106.96	1215.81	1325.5	1571.84	1532.58	1611.26	1110.74	1095.24	1595.4	1558.22	1495.86	2068.05	1618.27	1538.54	1082.46	1250.89	1150.33	1464.86	1558.24
A0A494BBD8	2101.92	2024.89	1650.04	1827	1853.24	1877.2	1987.4	2039.56	1955.29	2090.67	1721.36	1840.43	1907.26	2205.61	2206.47	1867.76	1783.19	2071.99	2062.94	2173.69	1965.83	2215.75	1840.03	1773.34	21384.7	1820.48	2075.78	2054.56	1681.03	1697.85	1832.46	1690.51	1985.92	1942.48	4866.12	10234.9	2971.86	2152.7	1885.91	2078.21	2130.58	2308.89	1724.01	1728.02	1867.34	1892.64	2119.27
A0A494BBD8	2101.92	2024.89	1650.04	1827	1853.24	1877.2	1987.4	2039.56	1955.29	2090.67	1721.36	1840.43	1907.26	2205.61	2206.47	1867.76	1783.19	2071.99	2062.94	2173.69	1965.83	2215.75	1840.03	1773.34	21384.7	1820.48	2075.78	2054.56	1681.03	1697.85	1832.46	1690.51	1985.92	1942.48	4866.12	10234.9	2971.86	2152.7	1885.91	2078.21	2130.58	2308.89	1724.01	1728.02	1867.34	1892.64	2119.27
A0A494BBD8	2101.92	2024.89	1650.04	1827	1853.24	1877.2	1987.4	2039.56	1955.29	2090.67	1721.36	1840.43	1907.26	2205.61	2206.47	1867.76	1783.19	2071.99	2062.94	2173.69	1965.83	2215.75	1840.03	1773.34	21384.7	1820.48	2075.78	2054.56	1681.03	1697.85	1832.46	1690.51	1985.92	1942.48	4866.12	10234.9	2971.86	2152.7	1885.91	2078.21	2130.58	2308.89	1724.01	1728.02	1867.34	1892.64	2119.27
A0A494BBD8	2101.92	2024.89	1650.04	1827	1853.24	1877.2	1987.4	2039.56	1955.29	2090.67	1721.36	1840.43	1907.26	2205.61	2206.47	1867.76	1783.19	2071.99	2062.94	2173.69	1965.83	2215.75	1840.03	1773.34	21384.7	1820.48	2075.78	2054.56	1681.03	1697.85	1832.46	1690.51	1985.92	1942.48	4866.12	10234.9	2971.86	2152.7	1885.91	2078.21	2130.58	2308.89	1724.01	1728.02	1867.34	1892.64	2119.27
A0A494BBD8	2101.92	2024.89	1650.04	1827	1853.24	1877.2	1987.4	2039.56	1955.29	2090.67	1721.36	1840.43	1907.26	2205.61	2206.47	1867.76	1783.19	2071.99	2062.94	2173.69	1965.83	2215.75	1840.03	1773.34	21384.7	1820.48	2075.78	2054.56	1681.03	1697.85	1832.46	1690.51	1985.92	1942.48	4866.12	10234.9	2971.86	2152.7	1885.91	2078.21	2130.58	2308.89	1724.01	1728.02	1867.34	1892.64	2119.27
A0A494BBD8	2101.92	2024.89	1650.04	1827	1853.24	1877.2	1987.4	2039.56	1955.29	2090.67	1721.36	1840.43	1907.26	2205.61	2206.47	1867.76	1783.19	2071.99	2062.94	2173.69	1965.83	2215.75	1840.03	1773.34	21384.7	1820.48	2075.78	2054.56	1681.03	1697.85	1832.46	1690.51	1985.92	1942.48	4866.12	10234.9	2971.86	2152.7	1885.91	2078.21	2130.58	2308.89	1724.01	1728.02	1867.34	1892.64	2119.27
A0A494BBD8	2101.92	2024.89	1650.04	1827	1853.24	1877.2	1987.4	2039.56	1955.29	2090.67	1721.36	1840.43	1907.26	2205.61	2206.47	1867.76	1783.19	2071.99	2062.94	2173.69	1965.83	2215.75	1840.03	1773.34	21384.7	1820.48	2075.78	2054.56	1681.03	1697.85	1832.46	1690.51	1985.92	1942.48	4866.12	10234.9	2971.86	2152.7	1885.91	2078.21	2130.58	2308.89	1724.01	1728.02	1867.34	1892.64	2119.27
A0A494BBD8	2101.92	2024.89	1650.04	1827	1853.24	1877.2	1987.4	2039.56	1955.29	2090.67	1721.36	1840.43	1907.26	2205.61	2206.47	1867.76	1783.19	2071.99	2062.94	2173.69	1965.83	2215.75	1840.03	1773.34	21384.7	1820.48	2075.78	2054.56	1681.03	1697.85	1832.46	1690.51	1985.92	1942.48	4866.12	10234.9	2971.86	2152.7	1885.91	2078.21	2130.58	2308.89	1724.01	1728.02	1867.34	1892.64	2119.27
A0A494BBD8	2101.92	2024.89	1650.04	1827	1853.24	1877.2	1987.4	2039.56	1955.29	2090.67	1721.36	1840.43	1907.26	2205.61	2206.47	1867.76	1783.19	2071.99	2062.94	2173.69	1965.83	2215.75	1840.03	1773.34	21384.7	1820.48	2075.78	2054.56	1681.03	1697.85	1832.46	1690.51	1985.92	1942.48	4866.12	10234.9	2971.86	2152.7	1885.91	2078.21	2130.58	2308.89	1724.01	1728.02	1867.34	1892.64	2119.27
A0A494BBD8	2101.92	2024.89	1650.04	1827	1853.24	1877.2	1987.4	2039.56	1955.29	2090.67	1721.36	1840.43	1907.26	2205.61	2206.47	1867.76	1783.19	2071.99	2062.94	2173.69	1965.83	2215.75	1840.03	1773.34	21384.7	1820.48	2075.78	2054.56	1681.03	1697.85	1832.46	1690.51	1985.92	1942.48	4866.12	10234.9	2971.86	2152.7	1885.91	2078.21	2130.58	2308.89	1724.01	1728.02	1867.34	1892.64	2119.27
A0A494BBD8	2101.92	2024.89	1650.04	1827	1853.24	1877.2	1987.4	2039.56	1955.29	2090.67	1721.36	1840.43	1907.26	2205.61	2206.47	1867.76	1783.19	2071.99	2062.94	2173.69	1965.83	2215.75	1840.03	1773.34	21384.7	1820.48	2075.78	2054.56	1681.03	1697.85	1832.46	1690.51	1985.92	1942.48	4866.12	10234.9	2971.86	2152.7	1885.91	2078.21	2130.58	2308.89	1724.01	1728.02	1867.34	1892.64	2119.27
A0A494BBD8	2101.92	2024.89	1650.04	1827	1853.24	1877.2	1987.4	2039.56	1955.29	2090.67	1721.36	1840.43	1907.26	2205.61	2206.47	1867.76	1783.19	2071.99	2062.94	2173.69	1965.83	2215.75	1840.03	1773.34	21384.7	1820.48	2075.78	2054.56	1681.03	1697.85	1832.46	1690.51	1985.92	1942.48	4866.12	10234.9	2971.86	2152.7	1885.91	2078.21	2130.58	2308.89	1724.01	1728.02	1867.34	1892.64	2119.27
A0A494BBE3	2775.56	6185.15	6598.92	6690.19	9714.91	12028.3	13235.6	17185.1	19509.6	24504.8	24705.4	30972.8	33420.3	20848	49047.2	50669.2	34062.1	49965.3	86303.5	112366	98037.6	112121	105919	88749.7	87270.6	75147.3	64526.2	68066.1	38558.2	28755	17271.9	7498.14	4608.82	2904.91	2770.7	3461.54	3943.21	3644.53	3203.55	2972.49	3023.2	2817.6	3387.51	3798.73	3731.58	3191.9	2699.53
A0A494BBE3	2775.56	6185.15	6598.92	6690.19	9714.91	12028.3	13235.6	17185.1	19509.6	24504.8	24705.4	30972.8	33420.3	20848	49047.2	50669.2	34062.1	49965.3	86303.5	112366	98037.6	112121	105919	88749.7	87270.6	75147.3	64526.2	68066.1	38558.2	28755	17271.9	7498.14	4608.82	2904.91	2770.7	3461.54	3943.21	3644.53	3203.55	2972.49	3023.2	2817.6	3387.51	3798.73	3731.58	3191.9	2699.53
A0A494BBE3	2775.56	6185.15	6598.92	6690.19	9714.91	12028.3	13235.6	17185.1	19509.6	24504.8	24705.4	30972.8	33420.3	20848	49047.2	50669.2	34062.1	49965.3	86303.5	112366	98037.6	112121	105919	88749.7	87270.6	75147.3	64526.2	68066.1	38558.2	28755	17271.9	7498.14	4608.82	2904.91	2770.7	3461.54	3943.21	3644.53	3203.55	2972.49	3023.2	2817.6	3387.51	3798.73	3731.58	3191.9	2699.53
A0A494BBE3	2775.56	6185.15	6598.92	6690.19	9714.91	12028.3	13235.6	17185.1	19509.6	24504.8	24705.4	30972.8	33420.3	20848	49047.2	50669.2	34062.1	49965.3	86303.5	112366	98037.6	112121	105919	88749.7	87270.6	75147.3	64526.2	68066.1	38558.2	28755	17271.9	7498.14	4608.82	2904.91	2770.7	3461.54	3943.21	3644.53	3203.55	2972.49	3023.2	2817.6	3387.51	3798.73	3731.58	3191.9	2699.53
A0A494BBE3	2775.56	6185.15	6598.92	6690.19	9714.91	12028.3	13235.6	17185.1	19509.6	24504.8	24705.4	30972.8	33420.3	20848	49047.2	50669.2	34062.1	49965.3	86303.5	112366	98037.6	112121	105919	88749.7	87270.6	75147.3	64526.2	68066.1	38558.2	28755	17271.9	7498.14	4608.82	2904.91	2770.7	3461.54	3943.21	3644.53	3203.55	2972.49	3023.2	2817.6	3387.51	3798.73	3731.58	3191.9	2699.53
A0A494BBE3	2775.56	6185.15	6598.92	6690.19	9714.91	12028.3	13235.6	17185.1	19509.6	24504.8	24705.4	30972.8	33420.3	20848	49047.2	50669.2	34062.1	49965.3	86303.5	112366	98037.6	112121	105919	88749.7	87270.6	75147.3	64526.2	68066.1	38558.2	28755	17271.9	7498.14	4608.82	2904.91	2770.7	3461.54	3943.21	3644.53	3203.55	2972.49	3023.2	2817.6	3387.51	3798.73	3731.58	3191.9	2699.53
A0A494BBE3	2775.56	6185.15	6598.92	6690.19	9714.91	12028.3	13235.6	17185.1	19509.6	24504.8	24705.4	30972.8	33420.3	20848	49047.2	50669.2	34062.1	49965.3	86303.5	112366	98037.6	112121	105919	88749.7	87270.6	75147.3	64526.2	68066.1	38558.2	28755	17271.9	7498.14	4608.82	2904.91	2770.7	3461.54	3943.21	3644.53	3203.55	2972.49	3023.2	2817.6	3387.51	3798.73	3731.58	3191.9	2699.53
A0A494BBE3	2775.56	6185.15	6598.92	6690.19	9714.91	12028.3	13235.6	17185.1	19509.6	24504.8	24705.4	30972.8	33420.3	20848	49047.2	50669.2	34062.1	49965.3	86303.5	112366	98037.6	112121	105919	88749.7	87270.6	75147.3	64526.2	68066.1	38558.2	28755	17271.9	7498.14	4608.82	2904.91	2770.7	3461.54	3943.21	3644.53	3203.55	2972.49	3023.2	2817.6	3387.51	3798.73	3731.58	3191.9	2699.53
A0A494BBE3	2775.56	6185.15	6598.92	6690.19	9714.91	12028.3	13235.6	17185.1	19509.6	24504.8	24705.4	30972.8	33420.3	20848	49047.2	50669.2	34062.1	49965.3	86303.5	112366	98037.6	112121	105919	88749.7	87270.6	75147.3	64526.2	68066.1	38558.2	28755	17271.9	7498.14	4608.82	2904.91	2770.7	3461.54	3943.21	3644.53	3203.55	2972.49	3023.2	2817.6	3387.51	3798.73	3731.58	3191.9	2699.53
A0A494BBE3	2775.56	6185.15	6598.92	6690.19	9714.91	12028.3	13235.6	17185.1	19509.6	24504.8	24705.4	30972.8	33420.3	20848	49047.2	50669.2	34062.1	49965.3	86303.5	112366	98037.6	112121	105919	88749.7	87270.6	75147.3	64526.2	68066.1	38558.2	28755	17271.9	7498.14	4608.82	2904.91	2770.7	3461.54	3943.21	3644.53	3203.55	2972.49	3023.2	2817.6	3387.51	3798.73	3731.58	3191.9	2699.53
A0A494BBK3	2097.12	2030.71	1265.98	1019.11	1195.86	1222.35	1971.04	1705.5	1411.74	1160.63	1182.58	1137.37	1567.28	1754.24	2040.21	1592.86	1104.64	1239.66	1469.35	1581.22	1421.77	1987.15	1227.15	969.72	1169.55	1127.15	1927.58	1652.51	1511.46	1092.62	1146.39	21707.3	7109.79	4773.86	1388.3	1478.58	1028.7	1093.1	1216.15	1463.08	1445.89	1643.45	1252.04	1144.66	966.849	1116.79	1593.59
A0A494BBK3	2097.12	2030.71	1265.98	1019.11	1195.86	1222.35	1971.04	1705.5	1411.74	1160.63	1182.58	1137.37	1567.28	1754.24	2040.21	1592.86	1104.64	1239.66	1469.35	1581.22	1421.77	1987.15	1227.15	969.72	1169.55	1127.15	1927.58	1652.51	1511.46	1092.62	1146.39	21707.3	7109.79	4773.86	1388.3	1478.58	1028.7	1093.1	1216.15	1463.08	1445.89	1643.45	1252.04	1144.66	966.849	1116.79	1593.59
A0A494BBL8	1092.77	1124.4	1806.81	2072.81	1290.65	2453.2	772.686	1190.91	1953.24	2441.59	1477.03	1547.34	2084.34	1253.04	1397.53	2197.66	955.34	1904	1944.25	2553.46	1919.34	1696.2	2660.08	3198.13	1916.06	1509.26	1158.85	1339.61	1655.8	1684.71	1705.71	1968.98	1038.03	1190.85	1093.5	1409.39	2015.87	2330.31	1687.16	1549.24	1891.68	1242.61	1634.91	2290.75	2103.49	2219.81	1272.21
A0A494BBQ4	1742.34	2149.52	1488.35	1029.27	958.098	1023.99	1567.46	1536.97	2567.81	3121.95	2728.67	2797.61	5111.43	5491.53	7828.11	7031.61	2010.92	2028.85	8136.13	9045.26	8353.67	8170.21	5373.14	4953.06	10082.9	3518.28	1981.2	2085.04	1515.72	1539.65	1889.74	1234.92	1614.26	1802.39	2090.46	2247.16	1264.33	1160.97	1264.54	1858.89	1576.57	2375.52	1644.83	1781.74	1319.28	1161.16	2432.09
Q922Y1	28930.2	32055.8	37353.4	38896.2	40041.2	45188.3	35432.9	34990.2	33480.5	39144.4	41316.4	46122	45415.5	36117.4	39388.1	41169.9	47694.4	50320	48192.9	48463.8	53355.6	40667.9	45572.1	41351.6	46627.8	47493.7	37583.5	37122	39338.2	33950.2	37699.8	42418.3	563948	309357	70612	75523.2	77693	63758.7	69785.7	58353.4	53956.5	46015.9	41355.1	38953.1	30701.2	32787	30054.5
Q922Y1	28930.2	32055.8	37353.4	38896.2	40041.2	45188.3	35432.9	34990.2	33480.5	39144.4	41316.4	46122	45415.5	36117.4	39388.1	41169.9	47694.4	50320	48192.9	48463.8	53355.6	40667.9	45572.1	41351.6	46627.8	47493.7	37583.5	37122	39338.2	33950.2	37699.8	42418.3	563948	309357	70612	75523.2	77693	63758.7	69785.7	58353.4	53956.5	46015.9	41355.1	38953.1	30701.2	32787	30054.5
Q922Y1	28930.2	32055.8	37353.4	38896.2	40041.2	45188.3	35432.9	34990.2	33480.5	39144.4	41316.4	46122	45415.5	36117.4	39388.1	41169.9	47694.4	50320	48192.9	48463.8	53355.6	40667.9	45572.1	41351.6	46627.8	47493.7	37583.5	37122	39338.2	33950.2	37699.8	42418.3	563948	309357	70612	75523.2	77693	63758.7	69785.7	58353.4	53956.5	46015.9	41355.1	38953.1	30701.2	32787	30054.5
Q922Y1	28930.2	32055.8	37353.4	38896.2	40041.2	45188.3	35432.9	34990.2	33480.5	39144.4	41316.4	46122	45415.5	36117.4	39388.1	41169.9	47694.4	50320	48192.9	48463.8	53355.6	40667.9	45572.1	41351.6	46627.8	47493.7	37583.5	37122	39338.2	33950.2	37699.8	42418.3	563948	309357	70612	75523.2	77693	63758.7	69785.7	58353.4	53956.5	46015.9	41355.1	38953.1	30701.2	32787	30054.5
A0A498WGD8	4548.81	4238	3359.08	2976.07	3001.89	3032.68	4374.32	4117.91	3923.32	3480.67	3134.11	2921.43	4304.87	4510.14	4449.85	4010.99	2933.29	2934.78	3765.37	4002.19	4082.26	4691.17	3761.63	3558.99	4211.78	4398.77	5067.34	5169.1	5009.4	4248.92	8658.94	14133.7	12107.1	96475.7	102074	15624.4	4039.79	4287.17	3653.11	4103.27	4285.21	4156.15	3631.57	3356.34	3168.33	3073.32	3934.22
A0A498WGD8	4548.81	4238	3359.08	2976.07	3001.89	3032.68	4374.32	4117.91	3923.32	3480.67	3134.11	2921.43	4304.87	4510.14	4449.85	4010.99	2933.29	2934.78	3765.37	4002.19	4082.26	4691.17	3761.63	3558.99	4211.78	4398.77	5067.34	5169.1	5009.4	4248.92	8658.94	14133.7	12107.1	96475.7	102074	15624.4	4039.79	4287.17	3653.11	4103.27	4285.21	4156.15	3631.57	3356.34	3168.33	3073.32	3934.22
A0A498WGD8	4548.81	4238	3359.08	2976.07	3001.89	3032.68	4374.32	4117.91	3923.32	3480.67	3134.11	2921.43	4304.87	4510.14	4449.85	4010.99	2933.29	2934.78	3765.37	4002.19	4082.26	4691.17	3761.63	3558.99	4211.78	4398.77	5067.34	5169.1	5009.4	4248.92	8658.94	14133.7	12107.1	96475.7	102074	15624.4	4039.79	4287.17	3653.11	4103.27	4285.21	4156.15	3631.57	3356.34	3168.33	3073.32	3934.22
A0A498WGD8	4548.81	4238	3359.08	2976.07	3001.89	3032.68	4374.32	4117.91	3923.32	3480.67	3134.11	2921.43	4304.87	4510.14	4449.85	4010.99	2933.29	2934.78	3765.37	4002.19	4082.26	4691.17	3761.63	3558.99	4211.78	4398.77	5067.34	5169.1	5009.4	4248.92	8658.94	14133.7	12107.1	96475.7	102074	15624.4	4039.79	4287.17	3653.11	4103.27	4285.21	4156.15	3631.57	3356.34	3168.33	3073.32	3934.22
A0A498WGD8	4548.81	4238	3359.08	2976.07	3001.89	3032.68	4374.32	4117.91	3923.32	3480.67	3134.11	2921.43	4304.87	4510.14	4449.85	4010.99	2933.29	2934.78	3765.37	4002.19	4082.26	4691.17	3761.63	3558.99	4211.78	4398.77	5067.34	5169.1	5009.4	4248.92	8658.94	14133.7	12107.1	96475.7	102074	15624.4	4039.79	4287.17	3653.11	4103.27	4285.21	4156.15	3631.57	3356.34	3168.33	3073.32	3934.22
A0A498WGD8	4548.81	4238	3359.08	2976.07	3001.89	3032.68	4374.32	4117.91	3923.32	3480.67	3134.11	2921.43	4304.87	4510.14	4449.85	4010.99	2933.29	2934.78	3765.37	4002.19	4082.26	4691.17	3761.63	3558.99	4211.78	4398.77	5067.34	5169.1	5009.4	4248.92	8658.94	14133.7	12107.1	96475.7	102074	15624.4	4039.79	4287.17	3653.11	4103.27	4285.21	4156.15	3631.57	3356.34	3168.33	3073.32	3934.22
A0A498WGD8	4548.81	4238	3359.08	2976.07	3001.89	3032.68	4374.32	4117.91	3923.32	3480.67	3134.11	2921.43	4304.87	4510.14	4449.85	4010.99	2933.29	2934.78	3765.37	4002.19	4082.26	4691.17	3761.63	3558.99	4211.78	4398.77	5067.34	5169.1	5009.4	4248.92	8658.94	14133.7	12107.1	96475.7	102074	15624.4	4039.79	4287.17	3653.11	4103.27	4285.21	4156.15	3631.57	3356.34	3168.33	3073.32	3934.22
A0A498WGD8	4548.81	4238	3359.08	2976.07	3001.89	3032.68	4374.32	4117.91	3923.32	3480.67	3134.11	2921.43	4304.87	4510.14	4449.85	4010.99	2933.29	2934.78	3765.37	4002.19	4082.26	4691.17	3761.63	3558.99	4211.78	4398.77	5067.34	5169.1	5009.4	4248.92	8658.94	14133.7	12107.1	96475.7	102074	15624.4	4039.79	4287.17	3653.11	4103.27	4285.21	4156.15	3631.57	3356.34	3168.33	3073.32	3934.22
A0A498WGD8	4548.81	4238	3359.08	2976.07	3001.89	3032.68	4374.32	4117.91	3923.32	3480.67	3134.11	2921.43	4304.87	4510.14	4449.85	4010.99	2933.29	2934.78	3765.37	4002.19	4082.26	4691.17	3761.63	3558.99	4211.78	4398.77	5067.34	5169.1	5009.4	4248.92	8658.94	14133.7	12107.1	96475.7	102074	15624.4	4039.79	4287.17	3653.11	4103.27	4285.21	4156.15	3631.57	3356.34	3168.33	3073.32	3934.22
A0A498WGD8	4548.81	4238	3359.08	2976.07	3001.89	3032.68	4374.32	4117.91	3923.32	3480.67	3134.11	2921.43	4304.87	4510.14	4449.85	4010.99	2933.29	2934.78	3765.37	4002.19	4082.26	4691.17	3761.63	3558.99	4211.78	4398.77	5067.34	5169.1	5009.4	4248.92	8658.94	14133.7	12107.1	96475.7	102074	15624.4	4039.79	4287.17	3653.11	4103.27	4285.21	4156.15	3631.57	3356.34	3168.33	3073.32	3934.22
A0A498WGD8	4548.81	4238	3359.08	2976.07	3001.89	3032.68	4374.32	4117.91	3923.32	3480.67	3134.11	2921.43	4304.87	4510.14	4449.85	4010.99	2933.29	2934.78	3765.37	4002.19	4082.26	4691.17	3761.63	3558.99	4211.78	4398.77	5067.34	5169.1	5009.4	4248.92	8658.94	14133.7	12107.1	96475.7	102074	15624.4	4039.79	4287.17	3653.11	4103.27	4285.21	4156.15	3631.57	3356.34	3168.33	3073.32	3934.22
A0A571BE98	1293.25	1272.8	1732.47	1314.83	1530.05	2130.63	3547.36	4239.43	7099.56	7515.61	9471.68	11007.1	10269.4	11780.1	15723.8	16755.8	11458.5	15305.4	22086.4	24532.5	21989.9	23700	17735.2	14509.1	7801.39	9064.6	5706.65	7514.79	1456.95	1348.77	1145.23	1342.29	1048.32	1138.32	1067.56	1244.1	1155.81	1212.13	1131.57	1117.13	1071.04	1221.57	1405.06	1617.99	1241.42	1347.69	1229.42
A0A571BEC9	4371.65	5270.92	6513.53	9096	9535.84	11070.6	12241	18334.4	22789.9	24633.7	21887.3	20921.8	21848.5	15993.2	33464.2	29065.7	41159.9	46211.5	25287.1	35403.2	28452.5	34080	38043	23035.4	11051.7	19459.7	14795.4	9960.56	7490.41	7124.73	10848.1	7893.86	5085.77	4466.37	4487.7	4314.09	8175.92	5465.06	5130.63	5284.24	5150.06	4599.63	4493.54	4878.28	4496.43	5221.55	4588.59
A0A571BEC9	4371.65	5270.92	6513.53	9096	9535.84	11070.6	12241	18334.4	22789.9	24633.7	21887.3	20921.8	21848.5	15993.2	33464.2	29065.7	41159.9	46211.5	25287.1	35403.2	28452.5	34080	38043	23035.4	11051.7	19459.7	14795.4	9960.56	7490.41	7124.73	10848.1	7893.86	5085.77	4466.37	4487.7	4314.09	8175.92	5465.06	5130.63	5284.24	5150.06	4599.63	4493.54	4878.28	4496.43	5221.55	4588.59
A0A571BEC9	4371.65	5270.92	6513.53	9096	9535.84	11070.6	12241	18334.4	22789.9	24633.7	21887.3	20921.8	21848.5	15993.2	33464.2	29065.7	41159.9	46211.5	25287.1	35403.2	28452.5	34080	38043	23035.4	11051.7	19459.7	14795.4	9960.56	7490.41	7124.73	10848.1	7893.86	5085.77	4466.37	4487.7	4314.09	8175.92	5465.06	5130.63	5284.24	5150.06	4599.63	4493.54	4878.28	4496.43	5221.55	4588.59
A0A571BEC9	4371.65	5270.92	6513.53	9096	9535.84	11070.6	12241	18334.4	22789.9	24633.7	21887.3	20921.8	21848.5	15993.2	33464.2	29065.7	41159.9	46211.5	25287.1	35403.2	28452.5	34080	38043	23035.4	11051.7	19459.7	14795.4	9960.56	7490.41	7124.73	10848.1	7893.86	5085.77	4466.37	4487.7	4314.09	8175.92	5465.06	5130.63	5284.24	5150.06	4599.63	4493.54	4878.28	4496.43	5221.55	4588.59
A0A571BEC9	4371.65	5270.92	6513.53	9096	9535.84	11070.6	12241	18334.4	22789.9	24633.7	21887.3	20921.8	21848.5	15993.2	33464.2	29065.7	41159.9	46211.5	25287.1	35403.2	28452.5	34080	38043	23035.4	11051.7	19459.7	14795.4	9960.56	7490.41	7124.73	10848.1	7893.86	5085.77	4466.37	4487.7	4314.09	8175.92	5465.06	5130.63	5284.24	5150.06	4599.63	4493.54	4878.28	4496.43	5221.55	4588.59
A0A571BEC9	4371.65	5270.92	6513.53	9096	9535.84	11070.6	12241	18334.4	22789.9	24633.7	21887.3	20921.8	21848.5	15993.2	33464.2	29065.7	41159.9	46211.5	25287.1	35403.2	28452.5	34080	38043	23035.4	11051.7	19459.7	14795.4	9960.56	7490.41	7124.73	10848.1	7893.86	5085.77	4466.37	4487.7	4314.09	8175.92	5465.06	5130.63	5284.24	5150.06	4599.63	4493.54	4878.28	4496.43	5221.55	4588.59
A0A571BEC9	4371.65	5270.92	6513.53	9096	9535.84	11070.6	12241	18334.4	22789.9	24633.7	21887.3	20921.8	21848.5	15993.2	33464.2	29065.7	41159.9	46211.5	25287.1	35403.2	28452.5	34080	38043	23035.4	11051.7	19459.7	14795.4	9960.56	7490.41	7124.73	10848.1	7893.86	5085.77	4466.37	4487.7	4314.09	8175.92	5465.06	5130.63	5284.24	5150.06	4599.63	4493.54	4878.28	4496.43	5221.55	4588.59
A0A571BEC9	4371.65	5270.92	6513.53	9096	9535.84	11070.6	12241	18334.4	22789.9	24633.7	21887.3	20921.8	21848.5	15993.2	33464.2	29065.7	41159.9	46211.5	25287.1	35403.2	28452.5	34080	38043	23035.4	11051.7	19459.7	14795.4	9960.56	7490.41	7124.73	10848.1	7893.86	5085.77	4466.37	4487.7	4314.09	8175.92	5465.06	5130.63	5284.24	5150.06	4599.63	4493.54	4878.28	4496.43	5221.55	4588.59
A0A571BEC9	4371.65	5270.92	6513.53	9096	9535.84	11070.6	12241	18334.4	22789.9	24633.7	21887.3	20921.8	21848.5	15993.2	33464.2	29065.7	41159.9	46211.5	25287.1	35403.2	28452.5	34080	38043	23035.4	11051.7	19459.7	14795.4	9960.56	7490.41	7124.73	10848.1	7893.86	5085.77	4466.37	4487.7	4314.09	8175.92	5465.06	5130.63	5284.24	5150.06	4599.63	4493.54	4878.28	4496.43	5221.55	4588.59
A0A571BEC9	4371.65	5270.92	6513.53	9096	9535.84	11070.6	12241	18334.4	22789.9	24633.7	21887.3	20921.8	21848.5	15993.2	33464.2	29065.7	41159.9	46211.5	25287.1	35403.2	28452.5	34080	38043	23035.4	11051.7	19459.7	14795.4	9960.56	7490.41	7124.73	10848.1	7893.86	5085.77	4466.37	4487.7	4314.09	8175.92	5465.06	5130.63	5284.24	5150.06	4599.63	4493.54	4878.28	4496.43	5221.55	4588.59
A0A571BEC9	4371.65	5270.92	6513.53	9096	9535.84	11070.6	12241	18334.4	22789.9	24633.7	21887.3	20921.8	21848.5	15993.2	33464.2	29065.7	41159.9	46211.5	25287.1	35403.2	28452.5	34080	38043	23035.4	11051.7	19459.7	14795.4	9960.56	7490.41	7124.73	10848.1	7893.86	5085.77	4466.37	4487.7	4314.09	8175.92	5465.06	5130.63	5284.24	5150.06	4599.63	4493.54	4878.28	4496.43	5221.55	4588.59
A0A571BEC9	4371.65	5270.92	6513.53	9096	9535.84	11070.6	12241	18334.4	22789.9	24633.7	21887.3	20921.8	21848.5	15993.2	33464.2	29065.7	41159.9	46211.5	25287.1	35403.2	28452.5	34080	38043	23035.4	11051.7	19459.7	14795.4	9960.56	7490.41	7124.73	10848.1	7893.86	5085.77	4466.37	4487.7	4314.09	8175.92	5465.06	5130.63	5284.24	5150.06	4599.63	4493.54	4878.28	4496.43	5221.55	4588.59
A0A571BEC9	4371.65	5270.92	6513.53	9096	9535.84	11070.6	12241	18334.4	22789.9	24633.7	21887.3	20921.8	21848.5	15993.2	33464.2	29065.7	41159.9	46211.5	25287.1	35403.2	28452.5	34080	38043	23035.4	11051.7	19459.7	14795.4	9960.56	7490.41	7124.73	10848.1	7893.86	5085.77	4466.37	4487.7	4314.09	8175.92	5465.06	5130.63	5284.24	5150.06	4599.63	4493.54	4878.28	4496.43	5221.55	4588.59
A0A571BEC9	4371.65	5270.92	6513.53	9096	9535.84	11070.6	12241	18334.4	22789.9	24633.7	21887.3	20921.8	21848.5	15993.2	33464.2	29065.7	41159.9	46211.5	25287.1	35403.2	28452.5	34080	38043	23035.4	11051.7	19459.7	14795.4	9960.56	7490.41	7124.73	10848.1	7893.86	5085.77	4466.37	4487.7	4314.09	8175.92	5465.06	5130.63	5284.24	5150.06	4599.63	4493.54	4878.28	4496.43	5221.55	4588.59
A0A571BEC9	4371.65	5270.92	6513.53	9096	9535.84	11070.6	12241	18334.4	22789.9	24633.7	21887.3	20921.8	21848.5	15993.2	33464.2	29065.7	41159.9	46211.5	25287.1	35403.2	28452.5	34080	38043	23035.4	11051.7	19459.7	14795.4	9960.56	7490.41	7124.73	10848.1	7893.86	5085.77	4466.37	4487.7	4314.09	8175.92	5465.06	5130.63	5284.24	5150.06	4599.63	4493.54	4878.28	4496.43	5221.55	4588.59
P63094	2691.3	2857.17	3361.5	3604.3	3395.71	3479.93	3941.59	4653.78	7374.51	6713.57	9017.34	11078.5	9614.71	7497.16	14978.3	19005.4	9856.46	9987.09	23506.7	29963.2	29554.5	24740.8	25405.9	23903.5	3613.1	13663.8	6183.68	4617.68	4193.58	3504.34	3044.02	3038.64	2524.79	2731.49	2846.8	3162.62	3004.89	3392.41	3098.37	2600.35	2805.58	2519.99	3532.79	3091.59	3080.54	2915.23	2550.62
P63094	2691.3	2857.17	3361.5	3604.3	3395.71	3479.93	3941.59	4653.78	7374.51	6713.57	9017.34	11078.5	9614.71	7497.16	14978.3	19005.4	9856.46	9987.09	23506.7	29963.2	29554.5	24740.8	25405.9	23903.5	3613.1	13663.8	6183.68	4617.68	4193.58	3504.34	3044.02	3038.64	2524.79	2731.49	2846.8	3162.62	3004.89	3392.41	3098.37	2600.35	2805.58	2519.99	3532.79	3091.59	3080.54	2915.23	2550.62
P63094	2691.3	2857.17	3361.5	3604.3	3395.71	3479.93	3941.59	4653.78	7374.51	6713.57	9017.34	11078.5	9614.71	7497.16	14978.3	19005.4	9856.46	9987.09	23506.7	29963.2	29554.5	24740.8	25405.9	23903.5	3613.1	13663.8	6183.68	4617.68	4193.58	3504.34	3044.02	3038.64	2524.79	2731.49	2846.8	3162.62	3004.89	3392.41	3098.37	2600.35	2805.58	2519.99	3532.79	3091.59	3080.54	2915.23	2550.62
P63094	2691.3	2857.17	3361.5	3604.3	3395.71	3479.93	3941.59	4653.78	7374.51	6713.57	9017.34	11078.5	9614.71	7497.16	14978.3	19005.4	9856.46	9987.09	23506.7	29963.2	29554.5	24740.8	25405.9	23903.5	3613.1	13663.8	6183.68	4617.68	4193.58	3504.34	3044.02	3038.64	2524.79	2731.49	2846.8	3162.62	3004.89	3392.41	3098.37	2600.35	2805.58	2519.99	3532.79	3091.59	3080.54	2915.23	2550.62
P63094	2691.3	2857.17	3361.5	3604.3	3395.71	3479.93	3941.59	4653.78	7374.51	6713.57	9017.34	11078.5	9614.71	7497.16	14978.3	19005.4	9856.46	9987.09	23506.7	29963.2	29554.5	24740.8	25405.9	23903.5	3613.1	13663.8	6183.68	4617.68	4193.58	3504.34	3044.02	3038.64	2524.79	2731.49	2846.8	3162.62	3004.89	3392.41	3098.37	2600.35	2805.58	2519.99	3532.79	3091.59	3080.54	2915.23	2550.62
P63094	2691.3	2857.17	3361.5	3604.3	3395.71	3479.93	3941.59	4653.78	7374.51	6713.57	9017.34	11078.5	9614.71	7497.16	14978.3	19005.4	9856.46	9987.09	23506.7	29963.2	29554.5	24740.8	25405.9	23903.5	3613.1	13663.8	6183.68	4617.68	4193.58	3504.34	3044.02	3038.64	2524.79	2731.49	2846.8	3162.62	3004.89	3392.41	3098.37	2600.35	2805.58	2519.99	3532.79	3091.59	3080.54	2915.23	2550.62
A0A5F8MPB5	1908.71	1967.28	1372.53	1311.66	1269.37	825.555	1540	1645.18	1330.36	1504	1378.35	3098.02	3867.92	3229.26	4288.5	5638.95	2716.9	2834.59	7220.98	6654.41	7021.2	5827.06	2470.09	2027.76	1374.05	1379.17	1935.62	1793.06	1495.85	1604.61	1514.95	1270.22	1645.02	2090.38	1999.28	1775.44	1257.63	1241.26	1360.57	1589.97	1648.16	2136.68	1432.04	1385.59	1148.6	1234.9	2121.76
A0A5F8MPB5	1908.71	1967.28	1372.53	1311.66	1269.37	825.555	1540	1645.18	1330.36	1504	1378.35	3098.02	3867.92	3229.26	4288.5	5638.95	2716.9	2834.59	7220.98	6654.41	7021.2	5827.06	2470.09	2027.76	1374.05	1379.17	1935.62	1793.06	1495.85	1604.61	1514.95	1270.22	1645.02	2090.38	1999.28	1775.44	1257.63	1241.26	1360.57	1589.97	1648.16	2136.68	1432.04	1385.59	1148.6	1234.9	2121.76
A0A5F8MPB5	1908.71	1967.28	1372.53	1311.66	1269.37	825.555	1540	1645.18	1330.36	1504	1378.35	3098.02	3867.92	3229.26	4288.5	5638.95	2716.9	2834.59	7220.98	6654.41	7021.2	5827.06	2470.09	2027.76	1374.05	1379.17	1935.62	1793.06	1495.85	1604.61	1514.95	1270.22	1645.02	2090.38	1999.28	1775.44	1257.63	1241.26	1360.57	1589.97	1648.16	2136.68	1432.04	1385.59	1148.6	1234.9	2121.76
A0A5F8MPB9	3271	3185.34	2580.43	2535.98	2469.46	2429.31	3256.22	3343.83	3058.61	2741.21	2604.94	2465.72	3095.27	3292.82	3743.39	3245.43	2512	2495.13	2778.45	2957.21	3172.02	3255.34	2775.03	2577.81	3592.5	2975.12	3532.39	3422.75	4038.56	7063.44	10320.3	55479.9	115165	31915.6	4256.49	4000.06	3401.62	3033.96	2850.12	3087.99	3175.96	3578.51	3336.21	2982.96	2834.88	2445.71	3097.81
A0A5F8MPB9	3271	3185.34	2580.43	2535.98	2469.46	2429.31	3256.22	3343.83	3058.61	2741.21	2604.94	2465.72	3095.27	3292.82	3743.39	3245.43	2512	2495.13	2778.45	2957.21	3172.02	3255.34	2775.03	2577.81	3592.5	2975.12	3532.39	3422.75	4038.56	7063.44	10320.3	55479.9	115165	31915.6	4256.49	4000.06	3401.62	3033.96	2850.12	3087.99	3175.96	3578.51	3336.21	2982.96	2834.88	2445.71	3097.81
A0A5F8MPB9	3271	3185.34	2580.43	2535.98	2469.46	2429.31	3256.22	3343.83	3058.61	2741.21	2604.94	2465.72	3095.27	3292.82	3743.39	3245.43	2512	2495.13	2778.45	2957.21	3172.02	3255.34	2775.03	2577.81	3592.5	2975.12	3532.39	3422.75	4038.56	7063.44	10320.3	55479.9	115165	31915.6	4256.49	4000.06	3401.62	3033.96	2850.12	3087.99	3175.96	3578.51	3336.21	2982.96	2834.88	2445.71	3097.81
A0A5F8MPB9	3271	3185.34	2580.43	2535.98	2469.46	2429.31	3256.22	3343.83	3058.61	2741.21	2604.94	2465.72	3095.27	3292.82	3743.39	3245.43	2512	2495.13	2778.45	2957.21	3172.02	3255.34	2775.03	2577.81	3592.5	2975.12	3532.39	3422.75	4038.56	7063.44	10320.3	55479.9	115165	31915.6	4256.49	4000.06	3401.62	3033.96	2850.12	3087.99	3175.96	3578.51	3336.21	2982.96	2834.88	2445.71	3097.81
A0A5F8MPB9	3271	3185.34	2580.43	2535.98	2469.46	2429.31	3256.22	3343.83	3058.61	2741.21	2604.94	2465.72	3095.27	3292.82	3743.39	3245.43	2512	2495.13	2778.45	2957.21	3172.02	3255.34	2775.03	2577.81	3592.5	2975.12	3532.39	3422.75	4038.56	7063.44	10320.3	55479.9	115165	31915.6	4256.49	4000.06	3401.62	3033.96	2850.12	3087.99	3175.96	3578.51	3336.21	2982.96	2834.88	2445.71	3097.81
A0A5F8MPB9	3271	3185.34	2580.43	2535.98	2469.46	2429.31	3256.22	3343.83	3058.61	2741.21	2604.94	2465.72	3095.27	3292.82	3743.39	3245.43	2512	2495.13	2778.45	2957.21	3172.02	3255.34	2775.03	2577.81	3592.5	2975.12	3532.39	3422.75	4038.56	7063.44	10320.3	55479.9	115165	31915.6	4256.49	4000.06	3401.62	3033.96	2850.12	3087.99	3175.96	3578.51	3336.21	2982.96	2834.88	2445.71	3097.81
A0A5F8MPB9	3271	3185.34	2580.43	2535.98	2469.46	2429.31	3256.22	3343.83	3058.61	2741.21	2604.94	2465.72	3095.27	3292.82	3743.39	3245.43	2512	2495.13	2778.45	2957.21	3172.02	3255.34	2775.03	2577.81	3592.5	2975.12	3532.39	3422.75	4038.56	7063.44	10320.3	55479.9	115165	31915.6	4256.49	4000.06	3401.62	3033.96	2850.12	3087.99	3175.96	3578.51	3336.21	2982.96	2834.88	2445.71	3097.81
A0A5F8MPB9	3271	3185.34	2580.43	2535.98	2469.46	2429.31	3256.22	3343.83	3058.61	2741.21	2604.94	2465.72	3095.27	3292.82	3743.39	3245.43	2512	2495.13	2778.45	2957.21	3172.02	3255.34	2775.03	2577.81	3592.5	2975.12	3532.39	3422.75	4038.56	7063.44	10320.3	55479.9	115165	31915.6	4256.49	4000.06	3401.62	3033.96	2850.12	3087.99	3175.96	3578.51	3336.21	2982.96	2834.88	2445.71	3097.81
A0A5F8MPB9	3271	3185.34	2580.43	2535.98	2469.46	2429.31	3256.22	3343.83	3058.61	2741.21	2604.94	2465.72	3095.27	3292.82	3743.39	3245.43	2512	2495.13	2778.45	2957.21	3172.02	3255.34	2775.03	2577.81	3592.5	2975.12	3532.39	3422.75	4038.56	7063.44	10320.3	55479.9	115165	31915.6	4256.49	4000.06	3401.62	3033.96	2850.12	3087.99	3175.96	3578.51	3336.21	2982.96	2834.88	2445.71	3097.81
A0A5F8MPB9	3271	3185.34	2580.43	2535.98	2469.46	2429.31	3256.22	3343.83	3058.61	2741.21	2604.94	2465.72	3095.27	3292.82	3743.39	3245.43	2512	2495.13	2778.45	2957.21	3172.02	3255.34	2775.03	2577.81	3592.5	2975.12	3532.39	3422.75	4038.56	7063.44	10320.3	55479.9	115165	31915.6	4256.49	4000.06	3401.62	3033.96	2850.12	3087.99	3175.96	3578.51	3336.21	2982.96	2834.88	2445.71	3097.81
A0A5F8MPB9	3271	3185.34	2580.43	2535.98	2469.46	2429.31	3256.22	3343.83	3058.61	2741.21	2604.94	2465.72	3095.27	3292.82	3743.39	3245.43	2512	2495.13	2778.45	2957.21	3172.02	3255.34	2775.03	2577.81	3592.5	2975.12	3532.39	3422.75	4038.56	7063.44	10320.3	55479.9	115165	31915.6	4256.49	4000.06	3401.62	3033.96	2850.12	3087.99	3175.96	3578.51	3336.21	2982.96	2834.88	2445.71	3097.81
A0A5F8MPB9	3271	3185.34	2580.43	2535.98	2469.46	2429.31	3256.22	3343.83	3058.61	2741.21	2604.94	2465.72	3095.27	3292.82	3743.39	3245.43	2512	2495.13	2778.45	2957.21	3172.02	3255.34	2775.03	2577.81	3592.5	2975.12	3532.39	3422.75	4038.56	7063.44	10320.3	55479.9	115165	31915.6	4256.49	4000.06	3401.62	3033.96	2850.12	3087.99	3175.96	3578.51	3336.21	2982.96	2834.88	2445.71	3097.81
A0A5F8MPB9	3271	3185.34	2580.43	2535.98	2469.46	2429.31	3256.22	3343.83	3058.61	2741.21	2604.94	2465.72	3095.27	3292.82	3743.39	3245.43	2512	2495.13	2778.45	2957.21	3172.02	3255.34	2775.03	2577.81	3592.5	2975.12	3532.39	3422.75	4038.56	7063.44	10320.3	55479.9	115165	31915.6	4256.49	4000.06	3401.62	3033.96	2850.12	3087.99	3175.96	3578.51	3336.21	2982.96	2834.88	2445.71	3097.81
A0A5F8MPB9	3271	3185.34	2580.43	2535.98	2469.46	2429.31	3256.22	3343.83	3058.61	2741.21	2604.94	2465.72	3095.27	3292.82	3743.39	3245.43	2512	2495.13	2778.45	2957.21	3172.02	3255.34	2775.03	2577.81	3592.5	2975.12	3532.39	3422.75	4038.56	7063.44	10320.3	55479.9	115165	31915.6	4256.49	4000.06	3401.62	3033.96	2850.12	3087.99	3175.96	3578.51	3336.21	2982.96	2834.88	2445.71	3097.81
A0A5F8MPB9	3271	3185.34	2580.43	2535.98	2469.46	2429.31	3256.22	3343.83	3058.61	2741.21	2604.94	2465.72	3095.27	3292.82	3743.39	3245.43	2512	2495.13	2778.45	2957.21	3172.02	3255.34	2775.03	2577.81	3592.5	2975.12	3532.39	3422.75	4038.56	7063.44	10320.3	55479.9	115165	31915.6	4256.49	4000.06	3401.62	3033.96	2850.12	3087.99	3175.96	3578.51	3336.21	2982.96	2834.88	2445.71	3097.81
[truncated: 16,391 more rows]

## Sheet: Het ID Map (Uniprot)
Raw protein abundance			Fraction number
protein_id	Protein names	Gene names	1	2	3	4	5	6	7	8	9	10	11	12	13	14	15	16	17	18	19	20	21	22	23	24	25	26	27	28	29	30	31	32	33	34	35	36	37	38	39	40	41	42	43	44	45	46	47
[truncated: 2,137 more rows]

## Sheet: Het fraction maximum 
Fraction of maximum			Fraction number
[truncated: 2,138 more rows]

## Sheet: 1 Controls
Fraction of maximum			Fraction number
[truncated: 34 more rows]

## Sheet: 2 Mito complexes CI-V
Fraction of maximum			Fraction number
[truncated: 87 more rows]

## Sheet: 3 MICOS and TOM
Fraction of maximum			Fraction number
[truncated: 13 more rows]

[truncated: 1 more sheets: 4 Intercalated disk]
